# Supplementary material for: Differential Expression Analysis by RNA-Seq Reveals Perturbations in the Platelet mRNA Transcriptome Triggered by Pathogen Reduction Systems
Source: PLoS One. 2015 Jul 14;10(7):e0133070. doi: 10.1371/journal.pone.0133070 (PMC4501785; doi:10.1371/journal.pone.0133070)
Supplement: S1 Table — * Transcripts that were not found in the top 50 of the other groups. (TXT) [file pone.0133070.s002.txt]

S1_Table. The 50 most highly abundant mRNAs in each group of platelet concentrates (PCs) treated for pathogen reduction (mean expression; n=4 per group). * Transcripts that were not found in the top 50 of the other groups.					
Rank	Control	Irradiated	SSP+	Mirasol	Intercept
1	TMSB4X	PPBP	PPBP	NRIP1	PPBP
2	PPBP	ACTB	TMSB4X	TMSB4X	TMSB4X
3	B2M	B2M	ACTB	PPBP	B2M
4	NRIP1	TMSB4X	B2M	ACTB	PF4
5	ACTB	NRIP1	NRIP1	B2M	FTH1
6	FTH1	FTH1	FTH1	FTH1	RPPH1
7	PF4	PF4	HLA-E	PF4	NRIP1
8	TAGLN2	TUBB1	ACTG1	CORO1C	CORO1C
9	TUBB1	ACTG1	TUBB1	ACTG1	YPEL5
10	CORO1C	TAGLN2	PF4	TAGLN2	ACTB
11	C21orf7	HLA-E	SPARC	TUBB1	RSU1
12	SPARC	SPARC	CORO1C	HLA-E	ACTG1
13	SH3BGRL3	CORO1C	TAGLN2	CLU	TUBB1
14	ACTG1	YPEL5	YPEL5	SH3BGRL3	SH3BGRL3
15	H3F3A	F13A1	CLU	CALM3	CCL5
16	HLA-E	ITGB3	CALM3	H3F3A	HLA-E
17	CLU	MYL12A	MYH9	RPPH1	H3F3A
18	F13A1	CALM3	RSU1	SPARC	ITM2B
19	YPEL5	CLU	RPPH1	YPEL5	PF4V1
20	RSU1	SH3BGRL3	ITGB3	F13A1	SPARC
21	MYL12A	RSU1	H3F3A	MYL12A	DYNLRB1
22	CCL5	H3F3A	HBA2	HBA2	PTGS1
23	RPPH1	MYH9	MYL12A	CCL5	PDIA5*
24	NRGN	SOD2	MMD	DYNLRB1	MEMO1
25	LIMS1	C21orf7	GPX1	MYH9	MYL12A
26	SOD2	CCL5	PTGS1	GAPDH	TAGLN2
27	CALM3	RPPH1	SH3BGRL3	RSU1	SOD2
28	MYH9	GPX1	FLNA	GPX1	EMC3
29	ITGB3	FLNA	PF4V1	LIMS1	PTMA
30	GPX1	MMD	F13A1	HERPUD2	CALM3
31	HIST2H2BE	LIMS1	SOD2	ITGB3	HIST2H2BE
32	FLNA	RAP1B	PGRMC1	UBE2D2	MYH9
33	CXCR2P1	ITM2B	ITM2B	ITM2B	HERPUD2
34	PGRMC1	GAPDH	CTSA	RAP1B	TSC22D1
35	PTMA	CXCR2P1	MEMO1	FLNA	MMD
36	RAP1B	SH3BGRL	RBX1	C21orf7	RAP1B
37	RUFY1	PF4V1	LIMS1	MMD	NRGN
38	MYL9	DDX11L9	HIST2H2BE	SOD2	RBX1
39	ITM2B	PGRMC1	ITGA2B*	MEMO1	LIMS1
40	TSC22D1	NRGN	ACTN1*	RUFY1	RGS10
41	RGS18	SLAIN2*	DYNLRB1	PF4V1	PTGES3*
42	MMD	MYL9	GAPDH	RBX1	SH3BGRL
43	CD226	DYNLRB1	CCL5	DDX11L9	DAD1*
44	SH3BGRL	MEMO1	FCER1G*	CTSA	CLU
45	PTGS1	PTMA	RAP1B	CFL1	C21orf7
46	FTL	ANKRD12	NRGN	NRGN	MAX*
47	PF4V1	CTSA	EMC3	PTGS1	DYNLL1*
48	DYNLRB1	CD226	CFL1	EMC3	CXCR2P1
49	CTSA	PTGS1	TUBA1C*	FTL	GPX1
50	HERPUD2	HERPUD2	DDX11L9	PTMA	UBE2D2
