# Supplementary material for: Differential Expression Analysis by RNA-Seq Reveals Perturbations in the Platelet mRNA Transcriptome Triggered by Pathogen Reduction Systems
Source: PLoS One. 2015 Jul 14;10(7):e0133070. doi: 10.1371/journal.pone.0133070 (PMC4501785; doi:10.1371/journal.pone.0133070)
Supplement: S2 Table — (TXT) [file pone.0133070.s003.txt]

S2_Table. Differential expression data for irradiated platelets							
id	baseMean	baseMeanA	baseMeanB	foldChange	log2FoldChange	pval	padj
TMSB4X	1075760,378	1259752,217	891768,5387	0,707892018	-0,498398787	0,182631646	1
PPBP	1295045,813	935936,3378	1654155,289	1,767380132	0,821612372	0,665838963	1
B2M	764287,8444	687357,9761	841217,7127	1,223842222	0,291417577	0,840004282	1
NRIP1	715337,6714	544905,0182	885770,3245	1,625549949	0,700927887	0,767838543	1
ACTB	759851,5936	471542,6656	1048160,522	2,222832838	1,152399459	0,573105995	1
FTH1	381883,464	370601,3467	393165,5813	1,060885463	0,085268906	0,769233546	1
PF4	318027,6599	353153,0887	282902,2311	0,801075341	-0,31999016	0,369128615	1
TAGLN2	179935,4043	195662,0256	164208,783	0,839247077	-0,252832488	0,541335833	1
TUBB1	211343,3272	189167,2976	233519,3567	1,234459442	0,303879438	0,725168015	1
CORO1C	161302,9571	168740,3394	153865,5749	0,911848201	-0,133134422	0,744828107	1
C21orf7	119120,7591	166872,2483	71369,27001	0,427688071	-1,225369125	0,303239677	1
SPARC	167275,3772	160813,7605	173736,9939	1,08036149	0,11151412	0,888719497	1
SH3BGRL3	123393,4153	137582,2513	109204,5794	0,793740315	-0,333261012	0,56037449	1
ACTG1	195536,2882	132159,8907	258912,6857	1,959086712	0,970181255	0,457449293	1
H3F3A	123046,933	128311,7673	117782,0987	0,917936844	-0,123533198	0,530018338	1
HLA-E	156118,6969	126018,0901	186219,3038	1,477718823	0,563371783	0,641923898	1
CLU	123249,5698	120330,6478	126168,4918	1,048515022	0,068347531	0,843876108	1
F13A1	117305,2433	111279,6189	123330,8677	1,108296999	0,148344543	0,809693333	1
YPEL5	131203,8704	105622,3572	156785,3837	1,484395803	0,569875827	0,610774885	1
RSU1	106475,0182	99128,92744	113821,1089	1,148212856	0,199390114	0,783227753	1
MYL12A	107749,9364	99091,76044	116408,1123	1,174750673	0,232354594	0,670188254	1
CCL5	83098,06098	91617,21434	74578,90761	0,814027234	-0,296851032	0,536279287	1
RPPH1	76499,35574	85119,56627	67879,1452	0,797456427	-0,326522402	0,619217459	1
NRGN	66597,43634	82319,13667	50875,73601	0,618030486	-0,694250091	0,193608312	1
LIMS1	72168,30426	80361,26553	63975,34299	0,796096758	-0,328984307	0,618715597	1
SOD2	83991,20893	77325,77955	90656,63831	1,172398634	0,229463192	0,66029437	1
CALM3	103381,4211	75416,72444	131346,1178	1,741604648	0,800417163	0,323497788	1
MYH9	89773,7441	75144,09933	104403,3889	1,389375743	0,474436815	0,514843101	1
ITGB3	98714,18542	72741,71245	124686,6584	1,714101225	0,777452309	0,182007774	1
GPX1	71082,58072	68158,51928	74006,64216	1,085801789	0,118760766	0,884900981	1
HIST2H2BE	51169,41054	66002,61045	36336,21062	0,550526871	-0,861115111	0,07431013	1
CXCR2P1	62725,68359	64649,93344	60801,43373	0,940471714	-0,088543541	0,714499144	1
FLNA	66860,19034	64539,13882	69181,24186	1,071926944	0,100206584	0,836118452	1
PGRMC1	56249,90351	61430,47703	51069,32999	0,831335397	-0,266497455	0,67377302	1
RAP1B	62095,76651	60508,54991	63682,98311	1,052462556	0,073768907	0,961144512	1
PTMA	54213,40701	60377,02572	48049,7883	0,795829005	-0,329469614	0,460431325	1
RUFY1	49603,0979	57565,75746	41640,43834	0,723354303	-0,467225635	0,402232475	1
MYL9	52005,5547	57479,22454	46531,88487	0,809542669	-0,304820971	0,562328654	1
ITM2B	60133,87946	55871,60792	64396,151	1,152573792	0,20485912	0,855329724	1
TSC22D1	45409,67363	53331,76753	37487,57973	0,702912757	-0,508582458	0,307458863	1
RGS18	43116,46152	51492,81447	34740,10856	0,674659346	-0,567768864	0,439300187	1
MMD	68019,68435	47624,85674	88414,51196	1,856478277	0,892568434	0,54817626	1
CD226	44072,4255	47464,51868	40680,33231	0,857068257	-0,222517989	0,847889413	1
SH3BGRL	50185,58829	47239,16469	53132,01189	1,124744949	0,169597889	0,641795444	1
PTGS1	49849,47464	46236,5362	53462,41308	1,15628067	0,209491634	0,890609477	1
FTL	36154,53656	44528,06471	27781,00842	0,623898851	-0,680615942	0,140034589	1
PF4V1	51079,83385	42967,83361	59191,83409	1,377584791	0,46214112	0,514919118	1
DYNLRB1	54685,67882	42026,62726	67344,73039	1,602430049	0,680261381	0,889198688	1
CTSA	46658,59432	40990,96644	52326,2222	1,276530581	0,3522281	0,806618451	1
HERPUD2	43547,22644	40854,17448	46240,27841	1,131837297	0,178666584	0,788389324	1
OAZ1	33068,81087	40261,52397	25876,09778	0,642700406	-0,637781712	0,198954891	1
SRGN	39822,90187	40129,09202	39516,71173	0,984739742	-0,022185611	0,866442948	1
EMC3	43645,2082	40051,18276	47239,23365	1,179471626	0,238140713	0,774555283	1
TGFB1	37299,30903	39415,44635	35183,17171	0,892623958	-0,163875567	0,770993341	1
TPM4	36524,25382	38864,27549	34184,23215	0,879579812	-0,185113602	0,827108187	1
SH3BGRL2	36108,98062	38765,71185	33452,24938	0,862933964	-0,212677934	0,698153688	1
ANKRD12	40423,33858	38618,45562	42228,22153	1,09347256	0,128917017	0,621199767	1
SLAIN2	42561,40491	37216,12018	47906,68965	1,287256421	0,364299466	0,454118006	1
ARHGDIB	32185,35504	35962,46408	28408,246	0,789941588	-0,340182117	0,474922615	1
RBX1	39828,40233	35550,14786	44106,65679	1,24068842	0,311140851	0,976205487	1
MEMO1	40976,86214	35247,62248	46706,10181	1,32508517	0,406085092	0,413050252	1
RGS10	35861,08083	35093,2376	36628,92406	1,043760182	0,061790271	0,802946098	1
GAPDH	58393,43056	34137,44657	82649,41455	2,421077815	1,275649449	0,575297016	1
GRAP2	28139,36157	33953,0988	22325,62435	0,657543056	-0,604842729	0,332518038	1
PRKAR2B	31189,49633	33900,63444	28478,35822	0,840053842	-0,251446296	0,618634824	1
TPM3	33415,98386	33839,86866	32992,09905	0,974947609	-0,0366034	0,979986916	1
CFL1	39003,60715	33401,18942	44606,02489	1,33546217	0,417339109	0,896300431	1
DYNLL1	30028,0135	33276,25648	26779,77052	0,80477113	-0,313349544	0,529513392	1
ACTN1	39974,78432	33206,95291	46742,61573	1,407615323	0,493253124	0,844719251	1
DAD1	26353,32018	30655,801	22050,83936	0,71930397	-0,475326529	0,427514818	1
ARL6IP5	27957,50828	29525,14644	26389,87011	0,893809965	-0,161959966	0,914093266	1
TUBA4A	31842,63446	29371,84817	34313,42075	1,168241799	0,224338909	0,905371583	1
PRDX6	30681,52095	29087,99231	32275,0496	1,10956608	0,149995589	0,797061118	1
PDIA5	28335,79887	28394,24598	28277,35176	0,995883172	-0,005951587	0,972697489	1
YWHAE	33808,99471	28231,20648	39386,78294	1,395150539	0,4804208	0,351519953	1
LEPROT	29603,49828	28119,39231	31087,60424	1,105557471	0,144774024	0,921471171	1
TRAPPC1	24544,87397	28116,49926	20973,24867	0,745940968	-0,422866631	0,561945446	1
TLN1	25465,57226	27924,3212	23006,82333	0,823899108	-0,279460414	0,658194887	1
RAB11A	23198,18133	27497,28095	18899,08171	0,687307292	-0,540972829	0,311417719	1
UBE2D2	30256,8477	27418,6798	33095,01561	1,207024403	0,271454844	0,785850327	1
BIN2	28257,82419	26979,36222	29536,28616	1,094773328	0,130632192	0,815361032	1
NLK	24565,88305	26890,53139	22241,23471	0,827102834	-0,273861384	0,831129719	1
ZYX	26496,48547	26826,6256	26166,34535	0,97538713	-0,035953158	0,809679652	1
ITGA2B	32859,99891	26803,44222	38916,5556	1,451923797	0,537965737	0,466395945	1
FCER1G	32321,51368	26793,38047	37849,64689	1,412649177	0,498403226	0,43020737	1
CA2	25505,44556	26428,12399	24582,76713	0,930174504	-0,104426698	0,86708075	1
DDX11L9	55189,80221	26326,33925	84053,26518	3,192744133	1,67479694	0,596252957	1
EIF2AK1	27348,08085	26076,82543	28619,33627	1,097500781	0,134221966	0,765882691	1
NT5C3	23842,70087	26033,20556	21652,19619	0,831714563	-0,265839602	0,832850548	1
FNIP1	26437,28616	25899,35584	26975,21648	1,041540054	0,058718322	0,747428044	1
ARF1	25538,07715	25067,00381	26009,15048	1,037585133	0,053229713	0,924829874	1
MAX	26021,47344	24980,36007	27062,5868	1,083354552	0,115505475	0,875103911	1
MTPN	22506,32024	24940,75306	20071,88742	0,804782734	-0,313328742	0,666990235	1
02-mar	28785,77164	24255,11362	33316,42966	1,373583739	0,457944866	0,455826578	1
ANO6	29077,80183	24203,95423	33951,64943	1,402731517	0,488238903	0,68122401	1
AKT3	26875,76732	23890,30965	29861,22499	1,249930429	0,321847797	0,407302274	1
WDR1	23864,7678	23830,89765	23898,63795	1,002842541	0,004095102	0,889136501	1
RNF11	21148,3711	23809,77841	18486,96378	0,776444176	-0,365045891	0,464258605	1
TSC22D3	26999,7471	23802,79829	30196,69591	1,268619577	0,343259511	0,911216963	1
MITD1	23221,00533	23601,62434	22840,38633	0,967746372	-0,047299101	0,865345578	1
ITGB1	23365,44218	23349,39755	23381,48682	1,001374309	0,001981347	0,908763873	1
ODC1	22763,51621	22943,14603	22583,8864	0,984341309	-0,022769454	0,985033529	1
FXYD5	20377,73616	22830,0938	17925,37852	0,785164471	-0,348933203	0,306536864	1
RBM39	21223,62028	22739,75482	19707,48573	0,866653396	-0,206472969	0,876042588	1
CDC42SE2	21256,86977	22508,78002	20004,95953	0,888762497	-0,170130154	0,636400805	1
CD99	20474,52014	22297,64006	18651,40022	0,836474182	-0,257607083	0,669942748	1
GP9	27349,12234	22192,2852	32505,95949	1,464741427	0,550646006	0,479874526	1
MPP1	19149,55399	22100,11928	16198,9887	0,732981958	-0,448150407	0,429670988	1
RAB31	20933,6367	21326,42647	20540,84693	0,963164033	-0,054146576	0,951190212	1
PTPN18	16192,98619	21250,51018	11135,4622	0,52400917	-0,932336036	0,085040577	1
ATP6V0E1	30384,97785	21210,20674	39559,74895	1,865127927	0,899274587	0,368388715	1
HIST1H2BK	20550,51841	21029,33652	20071,70029	0,954461891	-0,0672405	0,848994691	1
TIMP1	29817,38684	21004,33695	38630,43672	1,839164779	0,879050743	0,635131854	1
GNAZ	26399,67851	20864,56746	31934,78955	1,530575201	0,61407393	0,615977039	1
FKBP1A	28339,98557	20756,83477	35923,13636	1,730665429	0,791326851	0,594226693	1
C7orf73	22488,74352	20719,99344	24257,4936	1,170728826	0,227406946	1	1
ARPC5	17529,1231	20660,98951	14397,25669	0,696832874	-0,521115409	0,32226082	1
CTTN	24072,5738	20369,46084	27775,68677	1,363594598	0,447414789	0,921686056	1
HBA2	35750,95061	20360,93318	51140,96804	2,511720244	1,328675785	0,796687089	1
STOM	18074,89339	20239,70853	15910,07825	0,78608238	-0,347247583	0,604335785	1
SNAP23	24938,29526	19988,41245	29888,17808	1,495275233	0,580411063	0,406294083	1
PPDPF	15742,92816	19952,30719	11533,54913	0,578055912	-0,790719051	0,134846033	1
RTN4	23646,55982	19837,27252	27455,84713	1,384053534	0,468899746	0,286954749	1
CD9	20596,77089	19773,49526	21420,04652	1,083270623	0,115393702	0,684773804	1
TMEM165	22165,87672	19599,17432	24732,57911	1,261919442	0,335619815	0,397222833	1
07-sep	17734,80413	19424,29886	16045,30939	0,826043169	-0,275710916	0,589003333	1
EIF1	18277,95935	19021,9884	17533,93029	0,921771685	-0,117518644	0,883569271	1
RANBP17	18493,51136	18773,52292	18213,49981	0,970169525	-0,043691233	0,932475369	1
MFSD1	19486,45317	18590,38379	20382,52256	1,096401387	0,132776058	0,889528253	1
FERMT3	15881,21362	18246,5614	13515,86585	0,740734956	-0,432970675	0,487726908	1
YWHAH	18677,51877	17979,45478	19375,58277	1,077651297	0,107890431	0,880674771	1
CMIP	15210,23181	17868,84273	12551,62088	0,702430542	-0,50957252	0,416154522	1
ARPC1B	15443,28231	17595,8701	13290,69453	0,755330339	-0,404820359	0,437013771	1
CDKN1A	17616,56991	17269,00582	17964,13401	1,040252936	0,05693436	0,867353821	1
AP1S2	21278,6961	17182,57263	25374,81958	1,476776507	0,562451507	0,892687607	1
R3HDM4	16418,75707	17120,44004	15717,0741	0,918029797	-0,123387114	0,720109252	1
PTGES3	23367,00379	16851,92322	29882,08436	1,773215079	0,826367536	0,176481832	1
EIF4G2	17881,43052	16833,4632	18929,39784	1,124510008	0,169296501	0,679132745	1
MOB1B	14339,66299	16783,81689	11895,50908	0,708748741	-0,496653828	0,431654856	1
HIST1H2AC	11853,65202	16709,54324	6997,760807	0,418788276	-1,25570704	0,017318319	1
GNG11	15511,48713	16701,07042	14321,90384	0,857544067	-0,221717286	0,748346535	1
ST6GAL2	16847,22771	16634,55283	17059,90259	1,025570255	0,036426325	0,831976235	1
UBB	16727,08384	16615,95483	16838,21286	1,013376182	0,019169825	0,959739715	1
PTPRJ	17146,72236	16547,07785	17746,36687	1,072477391	0,100947234	0,910971653	1
ELOVL7	18489,5635	16291,00354	20688,12345	1,26991093	0,344727312	0,435344493	1
PDZK1IP1	20629,35945	16096,38143	25162,33747	1,563229449	0,644529551	0,779550377	1
ARPC2	18324,79774	15954,05313	20695,54235	1,297196529	0,375397069	0,526151755	1
WBP2	15192,24276	15873,49948	14510,98603	0,914164268	-0,129474666	0,448617587	1
UBE3A	16776,10034	15704,51885	17847,68184	1,136467918	0,184556958	0,516332249	1
GP1BA	13613,36953	15644,73129	11582,00776	0,740313627	-0,433791511	0,394762243	1
MSN	15233,91435	15610,84828	14856,98041	0,951708718	-0,071408008	0,860121096	1
CMPK1	18164,81156	15242,45313	21087,16999	1,383449883	0,468270382	0,402894878	1
OST4	14506,53706	15184,07922	13828,99489	0,91075624	-0,134863121	0,511517887	1
SLC40A1	13008,36337	15124,79993	10891,92681	0,720136918	-0,473656865	0,264715031	1
TUBA1C	31150,4582	14885,58002	47415,33638	3,185320043	1,671438334	0,533239785	1
CCND3	17262,83004	14877,42665	19648,23342	1,320674192	0,4012746	1	1
PARK7	17572,67877	14824,75382	20320,60372	1,370721157	0,454935117	0,734704169	1
PABPC1	13150,94103	14679,80214	11622,07992	0,791705488	-0,336964243	0,672343965	1
PSAP	15575,93446	14669,64977	16482,21915	1,123559145	0,16807607	0,728461962	1
TPP1	13914,59048	14483,7194	13345,46157	0,92141122	-0,118082929	0,777830859	1
PFN1	18155,40814	14464,5308	21846,28548	1,510334886	0,594868474	0,475620499	1
NAP1L1	14682,19704	14366,98894	14997,40513	1,043879493	0,061955174	0,751087793	1
PDCD10	29551,44082	14188,27851	44914,60314	3,165613299	1,662485031	0,485428513	1
CDC42	13923,13484	13996,89412	13849,37556	0,989460622	-0,015285802	0,806190367	1
ADIPOR1	13806,18232	13863,12175	13749,2429	0,991785483	-0,011899986	0,672922773	1
PITPNB	14844,28174	13774,52237	15914,0411	1,155324349	0,208297935	0,856785551	1
WIPF1	13201,2937	13553,86372	12848,72369	0,94797498	-0,077079112	0,866403195	1
CST3	14581,79557	13494,12616	15669,46499	1,16120635	0,215624367	0,873801365	1
HIST1H4H	12914,81672	13449,30339	12380,33004	0,92051831	-0,119481676	0,74809888	1
HIST1H2BD	14219,38608	13278,15273	15160,61944	1,141771732	0,19127425	0,770006637	1
AP2M1	14763,42482	13222,07726	16304,77238	1,233147565	0,302345451	0,696080411	1
CCDC7	14206,70737	13087,28208	15326,13267	1,171070706	0,227828185	0,536139395	1
GNA13	13085,02256	13014,2362	13155,80892	1,010878297	0,015609317	1	1
P2RY12	13053,0132	12979,4312	13126,5952	1,011338247	0,016265595	0,958957483	1
CXCL5	11896,01292	12799,50624	10992,5196	0,858823723	-0,219566052	0,712760804	1
HIST1H3H	11921,71512	12759,94282	11083,48741	0,868615758	-0,203209968	0,482616745	1
ARF3	14752,23953	12744,22292	16760,25613	1,315125781	0,395200788	0,659146082	1
DNAJB6	10763,65767	12678,10151	8849,213824	0,697992031	-0,518717529	0,16624643	1
BNIP3L	12414,56737	12663,64796	12165,48678	0,960662111	-0,057899006	0,549384644	1
AGPAT1	15719,88244	12576,78479	18862,98009	1,499825305	0,58479447	0,398141931	1
CLEC1B	11897,15086	12496,43315	11297,86858	0,904087466	-0,145465743	0,789548049	1
TUBA8	14792,42967	12417,82827	17167,03107	1,382450353	0,467227671	0,694431472	1
LAMTOR1	11141,21452	12363,46355	9918,965494	0,802280482	-0,317821395	0,519856751	1
ATF4	13018,89525	12354,59842	13683,19207	1,107538393	0,14735671	0,941194518	1
TPT1	14920,25094	12156,21301	17684,28888	1,454753126	0,540774346	0,431120088	1
BCL2L1	12341,46822	12149,91427	12533,02216	1,031531736	0,044788207	0,894055522	1
STON2	11012,45246	12102,03738	9922,867546	0,819933639	-0,286420945	0,587762085	1
ARMC8	14494,11691	12064,92138	16923,31245	1,402687338	0,488193465	0,392625739	1
NDUFA6	10357,76877	11956,23808	8759,299449	0,732613334	-0,448876135	0,354689369	1
C7orf41	11243,33655	11932,57527	10554,09783	0,884477792	-0,177102175	0,853441369	1
ILK	12136,77931	11757,07664	12516,48199	1,064591341	0,090299737	0,964617238	1
H3F3B	10629,74193	11702,11537	9557,368492	0,816721438	-0,292083998	0,529674779	1
TMEM181	11913,12544	11553,85961	12272,39127	1,062189752	0,087041515	0,644728781	1
05-sep	14779,52167	11545,89568	18013,14766	1,560134282	0,641670208	0,636899052	1
VDAC3	9571,79481	11416,7047	7726,884914	0,676805183	-0,563187479	0,373030508	1
SNCA	10828,59397	11416,67533	10240,51261	0,896978526	-0,156854648	0,634161749	1
PPP3R1	12387,53204	11244,6618	13530,40228	1,203273386	0,266964462	0,598386058	1
SLC2A3	12263,08331	11237,47848	13288,68814	1,182532911	0,241880336	0,679746274	1
RHOA	8981,168207	11201,70307	6760,63334	0,603536203	-0,728487782	0,143508586	1
WHAMMP1	11094,77215	11148,58568	11040,95862	0,990346124	-0,013995263	0,968653517	1
RAB1B	13279,95089	11065,1123	15494,78947	1,400328261	0,485765059	0,489127723	1
SRSF6	13188,2533	11018,21693	15358,28967	1,393899736	0,479126791	0,350888861	1
ASAP2	11751,38062	10842,62797	12660,13326	1,167625901	0,223578119	0,741713568	1
PRKAR1A	9584,086476	10796,68805	8371,484905	0,77537527	-0,367033374	0,61571419	1
CDKAL1	11003,77268	10772,37262	11235,17273	1,042961762	0,060686266	0,781929778	1
PCBP1	10323,3441	10771,72072	9874,967475	0,916749305	-0,125400828	0,910157497	1
DAB2	10583,9375	10757,38219	10410,4928	0,967753364	-0,047288677	0,996027837	1
ATP5L	10330,59162	10616,35625	10044,82698	0,946165214	-0,079835974	0,992299332	1
PCNP	9653,383398	10601,4085	8705,358299	0,821151105	-0,28428037	0,697336324	1
SQSTM1	13069,07191	10535,9149	15602,22891	1,480861326	0,566436547	0,771230457	1
KIAA1919	8992,686198	10496,46765	7488,904747	0,713469045	-0,487077258	0,469321018	1
NEXN	9236,500712	10482,87428	7990,127145	0,762207667	-0,391743975	0,531519587	1
HIST1H2BH	7928,829091	10410,41738	5447,240806	0,523249031	-0,93443036	0,029394471	1
TOP1	12826,85361	10342,13208	15311,57515	1,4805047	0,56608907	0,604665612	1
TALDO1	16363,2485	10294,70411	22431,79289	2,178964316	1,12364257	0,51612468	1
PACSIN2	11025,1261	10080,376	11969,8762	1,187443425	0,247858779	0,651910145	1
RAB37	10247,57038	10014,68768	10480,45307	1,046508229	0,065583656	0,932346878	1
TSPAN33	12795,43774	10014,03113	15576,84436	1,555501892	0,63738015	0,716244247	1
GABARAPL2	10157,37725	10012,9253	10301,82919	1,028853095	0,041037002	0,757545593	1
HBB	7037,458081	10006,63389	4068,282273	0,406558521	-1,298465063	0,304741985	1
TMEM55A	9738,704292	9995,978777	9481,429806	0,948524403	-0,076243204	0,989036898	1
TMOD3	9812,506328	9982,633291	9642,379366	0,965915414	-0,050031239	0,904567996	1
PDE5A	11766,73634	9951,233291	13582,23939	1,36488001	0,448774126	0,436753986	1
RAB27B	9248,456783	9839,120408	8657,793157	0,879935685	-0,184530015	0,867538668	1
RAB8A	8944,634718	9746,084175	8143,185261	0,835534058	-0,259229458	0,75413118	1
CAPZB	10910,8482	9712,029385	12109,66702	1,24687298	0,318314504	0,610600902	1
CCDC91	11875,69041	9643,490647	14107,89017	1,462944351	0,548874892	0,336154761	1
TPM1	9214,815515	9640,29792	8789,333109	0,91172837	-0,133324027	0,707645791	1
CDKN2D	8495,488515	9616,823406	7374,153624	0,766797238	-0,383082955	0,468990827	1
RPL4	10605,29166	9578,713727	11631,8696	1,214345676	0,280179158	0,62413275	1
HLA-C	9280,528311	9539,466195	9021,590427	0,945712291	-0,080526749	0,565867496	1
UCP2	10339,8823	9536,521424	11143,24317	1,168480904	0,224634157	0,838912424	1
COTL1	7460,287747	9520,582209	5399,993285	0,567191498	-0,818092188	0,131039714	1
GPX4	7708,074455	9500,027236	5916,121673	0,622747864	-0,683279926	0,282347125	1
SAT1	8288,006601	9436,482596	7139,530607	0,756588118	-0,402419976	0,630918713	1
SEC14L1	11950,25457	9427,207444	14473,30171	1,53526925	0,618491693	0,359407705	1
CD151	12019,9201	9378,663429	14661,17678	1,563247992	0,644546664	0,506673226	1
PDGFA	10779,52013	9374,181286	12184,85897	1,299831803	0,378324952	0,680925515	1
EPB41	8742,282055	9365,57145	8118,992659	0,866897733	-0,206066284	0,855462775	1
GPBP1	11342,23897	9350,637567	13333,84037	1,425981948	0,511955718	0,352705947	1
AMD1	8500,267055	9336,091526	7664,442584	0,82094767	-0,284637832	0,589972173	1
SDPR	7047,374033	9239,025678	4855,722387	0,5255665	-0,928054775	0,092821569	1
CAPZA1	9239,244181	9131,262108	9347,226253	1,023651073	0,033724034	0,765688497	1
MAP1LC3B2	10020,64484	9086,98884	10954,30084	1,205492934	0,269623194	0,733427387	1
CAPNS1	9726,583977	8986,835119	10466,33283	1,164629449	0,219871005	0,750214751	1
SUMO2	8933,464132	8955,50786	8911,420405	0,995077057	-0,007119845	0,768201302	1
PVALB	7878,464595	8870,918862	6886,010328	0,776245441	-0,365415204	0,675198922	1
ABI1	8885,264707	8853,630887	8916,898526	1,007145954	0,010272772	0,913957244	1
MYL12B	8944,544864	8828,865425	9060,224302	1,026204825	0,037318714	0,829842522	1
GNAQ	9412,318792	8805,941961	10018,69562	1,137719924	0,186145449	0,652195946	1
PCBP2	11978,51851	8715,884179	15241,15284	1,748663994	0,806253102	0,132209974	1
UBE2D3	8668,922438	8676,477313	8661,367563	0,998258539	-0,002514588	0,69547482	1
GTPBP2	8352,889844	8661,776519	8044,003169	0,928678216	-0,1067493	0,712487127	1
F11R	9667,13133	8651,545565	10682,71709	1,234775569	0,304248843	0,643805082	1
STRN3	9980,439208	8619,143792	11341,73462	1,31587718	0,396024838	0,291418358	1
USF2	7091,295279	8591,178714	5591,411844	0,650831746	-0,619643471	0,244060604	1
STK4	8570,039971	8583,120509	8556,959433	0,996952032	-0,004404003	0,980609883	1
PCGF5	7075,659999	8572,909541	5578,410457	0,650702125	-0,619930829	0,299880487	1
SLA2	9009,505892	8536,898442	9482,113342	1,110721113	0,151496622	0,956001461	1
DAPP1	7491,700875	8536,633939	6446,767812	0,755188504	-0,405091292	0,433064458	1
BRK1	7610,159208	8532,993101	6687,325315	0,783702182	-0,35162258	0,589179865	1
THBS1	10540,80452	8531,023034	12550,58601	1,4711701	0,556964064	0,240130967	1
CAPZA2	7399,351611	8470,432114	6328,271108	0,747101331	-0,420624162	0,538924025	1
WDR44	8364,883335	8464,386998	8265,379672	0,976488867	-0,034324498	0,859165592	1
MKRN1	7599,484245	8442,058022	6756,910468	0,800386641	-0,321231006	0,545896077	1
LDLRAP1	7468,327603	8419,185223	6517,469983	0,774121226	-0,369368588	0,49406571	1
URI1	10038,5482	8400,972477	11676,12393	1,389853848	0,474933183	0,253845891	1
FLI1	7694,08575	8385,423241	7002,748258	0,835109697	-0,259962378	0,696883939	1
PIP4K2A	7883,244832	8328,049851	7438,439814	0,893179069	-0,162978651	0,747671822	1
CLIC1	9087,86018	8262,715668	9913,004692	1,199727195	0,26270639	0,702122179	1
ARL8B	9207,206255	8243,568486	10170,84402	1,233791415	0,303098512	0,818812936	1
BARD1	8694,956659	8212,652779	9177,26054	1,117453859	0,160215262	0,815679486	1
EXOSC1	10091,93056	8179,241917	12004,6192	1,467693379	0,553550601	0,466860586	1
PRUNE	6833,455883	8163,693262	5503,218505	0,674108927	-0,568946365	0,438397678	1
CERS2	8448,839045	8107,905786	8789,772303	1,084098969	0,116496468	0,992459454	1
MFN2	5857,310305	8090,959695	3623,660915	0,447865402	-1,158862875	0,005830627	1
BET3L	6930,583384	8040,051957	5821,11481	0,724014576	-0,465909352	0,41299496	1
RBPMS2	10027,56079	8009,165922	12045,95565	1,504021239	0,58882494	0,566313503	1
TMEM189	8425,777128	7992,569808	8858,984448	1,108402511	0,148481885	0,86876182	1
KIAA0368	8446,362016	7953,025574	8939,698458	1,124062582	0,168722359	0,548922781	1
DNAJC3	7559,617054	7926,704104	7192,530004	0,907379651	-0,140221789	1	1
CHD9	7364,666957	7850,646956	6878,686958	0,876193643	-0,190678347	0,853042873	1
TMBIM6	7191,521209	7777,484919	6605,557499	0,849317944	-0,235623364	0,823924018	1
CLK1	9717,059982	7739,339864	11694,7801	1,51108238	0,595582314	0,159202924	1
MOB1A	6098,083077	7728,524679	4467,641475	0,57807171	-0,790679625	0,171698242	1
CLIC4	6762,172791	7651,203255	5873,142326	0,767610287	-0,381554049	0,648154981	1
RDH11	6502,05937	7558,837314	5445,281427	0,720386112	-0,473157726	0,323051584	1
TFPI	8430,291247	7531,163056	9329,419438	1,238775388	0,308914625	0,751997297	1
ARHGEF12	8111,171652	7464,576646	8757,766658	1,173243584	0,230502571	0,863934913	1
LIPA	8638,340107	7455,339445	9821,34077	1,31735662	0,397645948	0,665856667	1
PAIP2	6473,231097	7404,287126	5542,175068	0,748508935	-0,417908558	0,519479526	1
CAP1	8082,043028	7388,434489	8775,651566	1,187755211	0,248237536	0,505768909	1
SUSD1	6600,35631	7362,095188	5838,617433	0,793064649	-0,334489619	0,633485087	1
DIAPH1	7164,175383	7360,804202	6967,546563	0,946574093	-0,079212657	0,934336099	1
GLE1	8000,225919	7305,923385	8694,528454	1,190065649	0,251041161	0,940943423	1
PARVB	8636,519427	7303,200819	9969,838035	1,36513267	0,449041166	0,380418255	1
SEMA4D	7638,648589	7296,180151	7981,117027	1,093876092	0,129449327	0,681496615	1
STK24	6318,826321	7279,74183	5357,910811	0,736002861	-0,442216721	0,56100015	1
NGFRAP1	12584,1559	7252,997737	17915,31406	2,47005648	1,304544031	0,628175953	1
CALM1	7388,859652	7226,971388	7550,747916	1,044801136	0,063228371	0,990570757	1
EMP3	7420,872134	7212,016384	7629,727883	1,057918823	0,081228929	1	1
RYBP	6980,494811	7211,934307	6749,055316	0,935817636	-0,095700677	0,610411814	1
FAM46C	7975,226813	7197,83817	8752,615456	1,216006147	0,282150521	0,951717639	1
02-sep	7117,778361	7139,999524	7095,557197	0,993775584	-0,009007998	0,922931589	1
HGD	7114,130102	7125,037876	7103,222328	0,996938185	-0,004424042	0,779719272	1
SKAP2	7909,898137	7113,895933	8705,900341	1,223787981	0,291353635	0,446231504	1
NUTF2	6009,687431	7102,229739	4917,145123	0,692338224	-0,530451094	0,316284198	1
WIPI1	9918,070189	7100,600011	12735,54037	1,793586506	0,842847329	0,552259576	1
APP	6491,918772	7090,327584	5893,509959	0,831204185	-0,266725177	0,680675962	1
EHD3	7580,434247	7065,982153	8094,88634	1,145613754	0,196120718	0,776437498	1
SUPT4H1	7359,227388	7057,901484	7660,553292	1,085386826	0,118209304	0,91359513	1
EIF4G3	6387,848407	6900,375261	5875,321553	0,851449571	-0,23200701	0,651552096	1
ETV6	6814,684904	6882,921313	6746,448495	0,980172254	-0,028892787	0,849014803	1
CNOT6L	6590,593753	6761,733787	6419,453719	0,949379837	-0,074942685	0,96361266	1
LYPLAL1	6074,193725	6730,879781	5417,50767	0,804873634	-0,313165798	0,772039464	1
BMP6	7011,553692	6720,376113	7302,731272	1,086655144	0,119894165	0,785997513	1
HNRNPM	6532,48989	6643,222216	6421,757564	0,966663067	-0,048914972	0,979731446	1
CDK2AP1	5911,658444	6617,580546	5205,736342	0,786652509	-0,346201605	0,341525219	1
LY6G6F	6429,955739	6601,573652	6258,337826	0,948006969	-0,077030431	0,866090141	1
ZCCHC17	7653,67777	6594,086573	8713,268966	1,321376186	0,402041249	0,542965391	1
MEPCE	8247,951783	6570,716015	9925,187551	1,510518417	0,595043774	0,530280853	1
PYGL	6649,614199	6561,210763	6738,017636	1,026947294	0,03836214	0,971481933	1
ASAH1	5355,79974	6542,080786	4169,518694	0,637338307	-0,649868718	0,207240897	1
LRMP	16033,39504	6502,974912	25563,81517	3,931095463	1,974931399	0,342123675	1
RASA3	6660,554222	6484,910251	6836,198193	1,054170055	0,076107616	0,99153055	1
PRKACB	6450,406922	6456,741726	6444,072118	0,998037771	-0,002833679	0,882163011	1
MAN2A1	6885,564879	6395,862883	7375,266875	1,153130861	0,205556244	0,471438458	1
GNAI2	8396,291208	6372,375326	10420,20709	1,635215529	0,709480802	0,599212853	1
C14orf2	6200,413318	6363,374589	6037,452048	0,948781494	-0,075852225	0,860392664	1
RAP2B	5771,787238	6362,376599	5181,197877	0,814349449	-0,296280087	0,301367546	1
PCSK6	7303,63624	6360,54603	8246,72645	1,296543789	0,374670932	0,507779626	1
CAPRIN1	5445,012847	6355,46673	4534,558964	0,713489529	-0,487035838	0,600440421	1
RIT1	6731,92708	6354,898601	7108,95556	1,118657591	0,161768511	0,777686573	1
ELK3	5759,734136	6342,987598	5176,480673	0,816095033	-0,293190933	0,678330235	1
SMIM5	11130,07517	6300,772955	15959,37738	2,532923738	1,34080364	0,580224777	1
PTPN12	6037,393035	6287,140492	5787,645578	0,920552926	-0,119427425	0,9256582	1
DOK2	6355,952042	6286,097491	6425,806593	1,022225093	0,031712911	0,982078655	1
ARHGAP18	6439,767717	6270,1443	6609,391134	1,054105108	0,07601873	0,960565924	1
CD68	5517,475163	6254,8464	4780,103926	0,764224031	-0,387932472	0,573712872	1
CCDC90A	7182,311057	6251,71901	8112,903104	1,297707573	0,375965321	0,55180954	1
LRBA	5798,221154	6248,993222	5347,449086	0,855729699	-0,224772934	0,588490228	1
RAB6A	5868,544395	6243,49234	5493,596451	0,879891598	-0,184602299	0,472973149	1
PROS1	7585,722697	6192,769448	8978,675945	1,449864398	0,535917975	0,316438603	1
TARSL2	8065,616043	6177,262266	9953,96982	1,611388572	0,688304429	0,186998825	1
ACTR2	6361,924107	6145,332608	6578,515606	1,070489756	0,09827099	0,834024745	1
PTK2	5763,702909	6140,586921	5386,818896	0,877248212	-0,188942993	0,709200192	1
11-sep	5026,38578	6109,190038	3943,581523	0,645516263	-0,631474652	0,308836894	1
MFAP3L	5108,450742	6100,134695	4116,766788	0,6748649	-0,567329375	0,379874482	1
HBG2	3950,602171	6069,018306	1832,186037	0,301891664	-1,727897173	0,336920556	1
ARPC4	6090,771718	6068,956537	6112,586899	1,007189104	0,010334581	0,993876066	1
PGD	7465,875984	6000,923745	8930,828224	1,488242245	0,573609376	0,46162974	1
RNASEK	5264,219461	6000,521963	4527,916959	0,754587182	-0,406240501	0,505651885	1
CD36	6487,455737	5963,263465	7011,64801	1,175807182	0,233651495	0,449227422	1
RAB7A	6142,951	5957,88298	6328,01902	1,06212543	0,086954148	0,894634587	1
DEK	6168,763813	5940,501272	6397,026353	1,076849589	0,106816753	0,643452044	1
G3BP2	5486,226828	5881,921165	5090,532491	0,865454049	-0,208470872	0,841721335	1
AZIN1	6648,73858	5873,91035	7423,566811	1,263820244	0,33779128	0,426380441	1
GAS2L1	5981,008924	5858,39196	6103,625887	1,04186028	0,059161816	0,666714059	1
SMOX	4714,855131	5797,714082	3631,99618	0,626453138	-0,674721503	0,321026881	1
TAOK1	7837,878305	5786,598778	9889,157831	1,708975896	0,773132049	0,084509718	1
GRK5	5530,121139	5739,397588	5320,844691	0,927073723	-0,109244025	0,971717383	1
KIAA0513	5251,140063	5701,757215	4800,522911	0,841937447	-0,248215045	0,772381026	1
EIF1B	6232,073919	5660,927601	6803,220238	1,201785417	0,265179321	0,61432911	1
PPIA	6146,866267	5598,56932	6695,163215	1,195870379	0,258061024	0,606627884	1
PYGB	10253,53598	5572,13686	14934,9351	2,680288635	1,42238837	0,459057622	1
ENO1	5728,060721	5563,476908	5892,644534	1,059165811	0,08292846	1	1
DAZAP2	4371,474048	5553,314803	3189,633293	0,574365655	-0,799958612	0,19182186	1
LUC7L2	5342,983166	5552,830671	5133,135661	0,924417827	-0,113383013	0,862106869	1
FYB	6053,65093	5540,870056	6566,431804	1,185090381	0,24499709	0,882883007	1
ALOX12	8080,920573	5538,694292	10623,14685	1,917987579	0,939593377	0,194113616	1
ASAP1	5621,444501	5509,954047	5732,934954	1,040468742	0,057233624	0,764683218	1
GNB1	6256,29943	5475,519165	7037,079696	1,285189492	0,361981091	0,675905621	1
JAM3	6127,599044	5475,093724	6780,104363	1,238354027	0,308423819	0,485296083	1
XRCC6BP1	5565,493632	5451,839943	5679,14732	1,0416937	0,058931129	0,817633807	1
BICD2	4913,608734	5445,402927	4381,814541	0,804681417	-0,31351038	0,269724007	1
ESAM	5218,307348	5432,559737	5004,05496	0,921122859	-0,118534499	0,54901626	1
KCTD20	8506,216193	5430,954257	11581,47813	2,13249414	1,092541777	0,211920327	1
STX7	4295,979338	5410,944687	3181,013989	0,587885143	-0,766393777	0,144273716	1
HSPB1	5096,178577	5388,316151	4804,041004	0,891566283	-0,165586036	0,852327123	1
TUBA1B	11113,39602	5387,049196	16839,74284	3,125967897	1,644302962	0,586333306	1
SPINT2	6586,935229	5383,274828	7790,595631	1,447185195	0,533249554	0,463631014	1
CNST	4448,421572	5376,367423	3520,475721	0,654805642	-0,610861343	0,22876737	1
DBNL	5319,443996	5375,167368	5263,720625	0,979266368	-0,030226758	0,819650144	1
LMNA	4853,044009	5368,032089	4338,055928	0,808127794	-0,307344642	0,477171688	1
ZDHHC20	5302,982195	5352,283725	5253,680664	0,981577385	-0,026826084	0,89602134	1
HNRNPA2B1	4474,298311	5336,493505	3612,103117	0,676868268	-0,56305301	0,421042154	1
BET1	5773,74342	5335,622168	6211,864671	1,164224991	0,219369892	0,620937789	1
CMTM5	6829,164877	5334,4033	8323,926453	1,56042316	0,641937316	0,252683644	1
PTTG1IP	4746,856007	5325,539336	4168,172679	0,78267616	-0,353512593	0,580057146	1
LAPTM4B	6052,988937	5312,74693	6793,230944	1,278666391	0,354639909	0,534677906	1
SIAH2	4656,527714	5233,179325	4079,876104	0,779617103	-0,359162355	0,226956919	1
IKBKB	4888,530882	5223,414038	4553,647727	0,87177614	-0,197970377	0,8231874	1
MAP2K4	5896,80429	5218,966271	6574,642309	1,259759494	0,333148329	0,400633978	1
ZFAND1	4897,422109	5209,419233	4585,424985	0,880218078	-0,184067093	0,824845347	1
LGALSL	4726,521406	5204,505347	4248,537464	0,816319166	-0,292794765	0,763910174	1
DNM3	5504,594276	5204,372487	5804,816064	1,115372906	0,157526131	0,667487651	1
INPP5A	4354,387996	5200,951846	3507,824147	0,674458109	-0,568199256	0,37260831	1
TMEM106C	7710,994281	5171,891997	10250,09656	1,98188527	0,986873448	0,047704143	1
FNTA	5450,520919	5150,645646	5750,396192	1,116441819	0,15890807	0,557934623	1
TMBIM1	4749,252074	5149,900451	4348,603698	0,84440539	-0,243992307	0,601216859	1
SUSD3	4717,893556	5143,154856	4292,632257	0,834630179	-0,260791008	0,624025337	1
CMTM6	5936,100741	5142,29209	6729,909392	1,308737286	0,388175522	0,442209297	1
MGAT4B	4502,464461	5141,471404	3863,457518	0,751430323	-0,41228876	0,579797812	1
C9orf89	4026,066727	5091,37888	2960,754575	0,581523129	-0,782091523	0,159289767	1
SUZ12P1	6899,076149	5079,712567	8718,439732	1,716325406	0,779323106	0,151290195	1
ARHGAP6	5043,555959	5047,802992	5039,308926	0,998317275	-0,002429704	0,911377714	1
SBDS	6678,412803	5030,10763	8326,717976	1,655375708	0,727158691	0,134564493	1
STXBP2	4851,826683	4995,566905	4708,086462	0,942452889	-0,085507592	0,815270209	1
GSN	5282,894255	4977,106033	5588,682477	1,122877921	0,167201087	0,893727642	1
SRP14	6569,798269	4904,241747	8235,354791	1,679231003	0,747800708	0,199518344	1
HIST1H2AE	4392,62066	4893,777268	3891,464053	0,79518618	-0,33063541	0,390032622	1
PBX1	4858,800357	4876,75426	4840,846454	0,992636946	-0,010661943	0,967781961	1
SERPINB1	4301,73766	4853,251219	3750,224102	0,772724084	-0,371974731	0,625498256	1
SNHG6	4388,669088	4850,356337	3926,98184	0,809627493	-0,304669814	0,626835536	1
DAAM1	5824,377303	4837,641914	6811,112693	1,407940648	0,493586518	0,414987907	1
RPL15	4283,273642	4837,004359	3729,542925	0,771043945	-0,375115006	0,590434099	1
RAC1	4489,591657	4807,088674	4172,094641	0,867904656	-0,204391532	0,508877523	1
CTDSP1	4854,897233	4782,790711	4927,003756	1,030152489	0,042857909	0,85575871	1
HOOK3	4757,163406	4752,54278	4761,784032	1,001944486	0,002802576	0,977354439	1
LCORL	7607,263922	4732,990751	10481,53709	2,214569527	1,147026292	0,099222584	1
SNHG4	6156,432558	4727,130787	7585,73433	1,604722753	0,682324065	0,263969018	1
FLJ44511	4665,830245	4673,869538	4657,790952	0,996559898	-0,004971574	0,947204233	1
DUSP22	5746,51145	4673,465293	6819,557608	1,459207928	0,545185473	0,361114277	1
HNRNPK	4280,686012	4656,709526	3904,662498	0,838502483	-0,25411304	0,839202204	1
GMPR	4231,937181	4630,48558	3833,388781	0,827858918	-0,272543168	0,608948693	1
HIPK2	5285,185178	4621,858249	5948,512107	1,287039062	0,364055841	0,853350215	1
NDUFAF3	4345,309546	4602,517868	4088,101223	0,888231472	-0,170992404	0,631750614	1
OSTF1	4602,535031	4592,129636	4612,940426	1,004531839	0,006523291	0,891405524	1
P2RX1	4301,616811	4581,694008	4021,539614	0,877740767	-0,188133179	0,683969134	1
BANK1	3966,33858	4567,241111	3365,43605	0,736864108	-0,440529511	0,586169971	1
EIF4E	4003,623491	4567,002849	3440,244134	0,753282678	-0,408736741	0,598838668	1
TAB2	5526,293363	4566,680421	6485,906304	1,420267176	0,50616235	0,311353507	1
ATP6V0C	4164,541056	4563,494553	3765,587559	0,825154389	-0,277264018	0,668469728	1
ECE1	4582,437261	4561,750663	4603,123859	1,009069587	0,013025669	0,849233889	1
UBA52	4372,583525	4553,059269	4192,10778	0,920723306	-0,11916043	0,640225442	1
SMAD2	5070,614911	4544,911532	5596,318291	1,231337123	0,300225806	0,643903998	1
G6PD	4091,03537	4499,935639	3682,135102	0,818263948	-0,289361805	0,548598461	1
INO80	4871,914384	4475,337884	5268,490885	1,177227512	0,235393164	0,722804391	1
HP1BP3	4477,190817	4465,578985	4488,802649	1,005200594	0,007483429	0,83721683	1
CALD1	4654,066414	4454,307177	4853,825651	1,089692618	0,123921236	0,839238986	1
RAB10	6575,103298	4453,460929	8696,745667	1,9528061	0,965548707	0,101519524	1
DNA2	4943,656625	4432,798978	5454,514271	1,230489877	0,29923279	0,577906423	1
TBL1XR1	4757,785061	4431,076434	5084,493688	1,14746242	0,198446906	1	1
PDIA3	4759,546057	4422,395038	5096,697075	1,152474402	0,204734706	0,561247711	1
FYN	4270,452223	4417,866919	4123,037526	0,933264311	-0,099642368	0,708831918	1
GSR	4717,476684	4404,531382	5030,421986	1,14210152	0,191690896	0,727496427	1
DAP	5940,928036	4401,998138	7479,857934	1,69919607	0,764852334	0,601435929	1
ACP1	4681,12172	4389,894856	4972,348584	1,132680565	0,179741054	0,730448241	1
CCNY	4665,834424	4384,874916	4946,793932	1,128149383	0,173958114	0,696145703	1
TMEM140	3008,50199	4362,544917	1654,459063	0,379241726	-1,398810391	0,325774843	1
AP1G1	3343,316664	4361,275067	2325,358261	0,533183123	-0,907296979	0,094539788	1
HLA-B	3153,788247	4354,022373	1953,554121	0,448678016	-1,156247597	0,4665113	1
ANKRD28	3748,789324	4352,704555	3144,874092	0,72251035	-0,46890984	0,28266754	1
CAPN1	4357,101335	4345,58412	4368,618551	1,005300653	0,007627029	0,655649703	1
COX6B1	4434,993389	4344,42381	4525,562968	1,041694633	0,058932422	0,807951416	1
RAB11B	5410,982268	4321,392746	6500,571789	1,504277017	0,589070268	0,411211337	1
TPST2	4019,480675	4317,191735	3721,769614	0,86208115	-0,214104415	0,849058643	1
SKP1	4700,693012	4302,147731	5099,238292	1,185277357	0,245224692	0,737438989	1
IVNS1ABP	6228,725079	4300,369621	8157,080537	1,896832425	0,92359223	0,295077139	1
C11orf58	4116,103294	4296,269302	3935,937286	0,91612909	-0,126377195	0,921008536	1
PTP4A2	3878,957846	4284,621785	3473,293907	0,810641891	-0,302863364	0,602697533	1
NUCB1	4687,355691	4283,86666	5090,844722	1,188376093	0,248991487	0,790961743	1
MGLL	3929,746404	4278,146035	3581,346773	0,837125882	-0,256483512	0,584392887	1
SAV1	3672,74527	4265,848856	3079,641684	0,721929395	-0,470070347	0,426740612	1
VCL	5369,364054	4257,569506	6481,158601	1,522267245	0,606221656	0,329643769	1
FARSA	4206,059238	4242,61989	4169,498585	0,982765059	-0,02508153	0,735531756	1
DDX11L2	7055,020252	4219,598594	9890,44191	2,343929568	1,228929219	0,711414006	1
FIP1L1	4069,912714	4210,696862	3929,128565	0,933130238	-0,099849641	0,856738992	1
UBE2J1	3879,369625	4208,091624	3550,647626	0,84376671	-0,245083926	0,713838369	1
FBXO11	3593,186845	4201,351536	2985,022153	0,710490928	-0,493111866	0,516537926	1
EPB49	3579,70623	4200,444501	2958,967958	0,704441627	-0,505447931	0,282588822	1
ATP7A	4217,325835	4199,237912	4235,413757	1,00861486	0,012375385	0,737709056	1
DYNLL2	3799,131333	4153,002892	3445,259774	0,829582802	-0,269542109	0,541713184	1
UBE2K	4122,882478	4148,428375	4097,336581	0,98768406	-0,017878468	0,884096658	1
CHD2	3696,705403	4134,261691	3259,149115	0,788326758	-0,343134351	0,491776421	1
ELF1	3420,676488	4128,674514	2712,678462	0,657033741	-0,605960635	0,37182751	1
PRKCB	3794,934196	4124,282295	3465,586098	0,840288285	-0,251043724	0,754843736	1
RAP1A	4218,774571	4096,308757	4341,240386	1,059793254	0,083782849	0,704094861	1
TTC7B	5027,604969	4095,217974	5959,991963	1,455354025	0,541370142	0,405478838	1
AK3	3762,941311	4068,082287	3457,800334	0,849982889	-0,234494297	0,485122866	1
MPL	4975,852092	4062,456617	5889,247567	1,44967642	0,535730915	0,37938961	1
TMEFF1	3816,662525	4033,072654	3600,252396	0,892682256	-0,163781345	0,79867701	1
CD164	5215,696174	4029,934308	6401,45804	1,58847702	0,667644219	0,140772058	1
UBE2L3	5535,199764	4009,458864	7060,940665	1,761070734	0,816452857	0,138328853	1
ZFAND3	4703,475225	3986,747116	5420,203335	1,359555341	0,443134878	0,552477064	1
DCTD	4092,499889	3943,790542	4241,209236	1,075414424	0,104892728	0,917480561	1
CALM2	4015,391765	3939,676204	4091,107326	1,038437454	0,054414324	0,751286609	1
HSPA4	4985,034439	3933,611257	6036,457622	1,534584184	0,617847791	0,337099463	1
CSDA	4404,064729	3924,832667	4883,296791	1,244205092	0,315224316	0,965960835	1
ENKUR	4351,847407	3922,970582	4780,724231	1,218649014	0,285282671	0,626966243	1
SNX3	3909,309515	3916,192592	3902,426438	0,996484812	-0,005080279	0,784034889	1
FSTL1	4343,691368	3901,112119	4786,270617	1,226899015	0,295016507	0,645593832	1
FAM122B	5094,465516	3896,705547	6292,225485	1,614755185	0,691315453	0,249719478	1
LAPTM5	4327,462186	3879,88988	4775,034492	1,230713922	0,299495448	0,542111771	1
RPN2	4028,763586	3868,889053	4188,638118	1,082646222	0,114561889	0,966596163	1
PPP1R15A	3518,8823	3859,058433	3178,706168	0,823699932	-0,279809226	0,437988188	1
UXS1	3571,426997	3855,095222	3287,758771	0,852834647	-0,229662046	0,499066503	1
TMEM40	3179,965655	3835,872699	2524,058612	0,658014176	-0,603809431	0,312582316	1
FBXL17	4596,353262	3832,240517	5360,466006	1,398781205	0,484170316	0,41648759	1
PDLIM7	4184,339616	3824,916141	4543,763091	1,187937963	0,248459497	0,669860932	1
BEND2	3521,540747	3794,200783	3248,88071	0,856275378	-0,223853253	0,850757057	1
TREML1	5815,525533	3780,402214	7850,648853	2,076670261	1,05427216	0,545883576	1
EHD1	4870,45189	3760,51953	5980,38425	1,590307989	0,669306194	0,418642811	1
GOLIM4	4675,342445	3754,774015	5595,910874	1,490345584	0,575646905	0,273060886	1
SMIM3	3805,159226	3735,106386	3875,212066	1,037510492	0,053125927	0,703115105	1
H1F0	3643,717816	3722,091815	3565,343817	0,957887122	-0,062072437	0,795257379	1
PLXDC2	4094,115697	3701,878877	4486,352516	1,211912292	0,277285293	0,682130019	1
NDST1	4040,705107	3696,447434	4384,96278	1,18626407	0,246425199	0,616243795	1
PITPNC1	4223,748042	3695,211722	4752,284363	1,286065514	0,362964138	0,498786255	1
TAOK3	3355,569825	3687,78481	3023,354839	0,819829517	-0,286604162	0,535166274	1
TMEM66	4140,905122	3667,944396	4613,865848	1,257888711	0,331004288	0,69387469	1
SF3A1	3655,922281	3644,234847	3667,609716	1,006414205	0,00922419	0,7473479	1
C20orf94	4246,820832	3629,706834	4863,93483	1,340035174	0,42227087	0,310983439	1
SELP	4334,370522	3625,840678	5042,900367	1,390822382	0,475938189	0,429118404	1
PPP1CB	4619,226015	3604,416693	5634,035338	1,563092122	0,644402807	0,660496768	1
PION	4563,186189	3597,004196	5529,368183	1,537214827	0,620318797	0,177383458	1
BRAF	4031,809483	3575,085263	4488,533704	1,25550396	0,328266579	0,749401461	1
TAX1BP3	3749,891473	3572,649426	3927,13352	1,099221629	0,136482296	0,849855275	1
UBQLN1	3746,033974	3569,736224	3922,331724	1,098773545	0,13589408	0,773882597	1
MAPRE1	4222,435923	3569,206429	4875,665417	1,366036264	0,449995784	0,682794933	1
SLC44A2	3509,152198	3564,668951	3453,635445	0,968851664	-0,045652296	0,728984566	1
TTC33	2894,5021	3564,598533	2224,405667	0,624026982	-0,680319683	0,279321157	1
YWHAQ	3582,59979	3561,419989	3603,77959	1,01189402	0,017058199	0,74107604	1
C19orf43	3417,576419	3550,883878	3284,268959	0,9249159	-0,112605903	0,831508862	1
HPCAL1	3816,944981	3521,878426	4112,011535	1,167562033	0,223499203	0,767232737	1
PIK3CB	3671,933968	3519,351928	3824,516008	1,086710305	0,119967398	0,949980741	1
MTMR10	3977,23943	3516,415976	4438,062883	1,262098373	0,335824364	0,444746679	1
TMEM185A	4153,217151	3503,618001	4802,816301	1,370816196	0,455035142	0,495958741	1
ADAMTS6	3434,717724	3497,31981	3372,115638	0,964199965	-0,052595718	0,991608321	1
USP31	5358,600137	3494,39819	7222,802083	2,066965952	1,047514624	0,180333067	1
RASGRP2	5248,780651	3491,605947	7005,955355	2,006513754	1,004691045	0,45104615	1
BNIP2	3622,07491	3487,831843	3756,317976	1,076977946	0,106988708	0,924659842	1
CDC27	3527,701764	3487,585821	3567,817706	1,023004992	0,032813186	0,717749909	1
MIER1	3966,38774	3474,414666	4458,360814	1,283197673	0,35974343	0,541589747	1
ZNF367	3330,61297	3462,746375	3198,479564	0,923682886	-0,114530457	0,839284238	1
PPM1A	3026,033177	3458,757983	2593,308372	0,749780235	-0,415460301	0,458975642	1
STX11	2962,426757	3456,789451	2468,064063	0,713975814	-0,486052891	0,381858024	1
MPP7	3358,716934	3454,407926	3263,025943	0,944597747	-0,082228001	0,946176293	1
PTPLAD2	4750,733253	3452,125664	6049,340841	1,752352443	0,809292967	0,297081519	1
MTDH	3723,474122	3450,218092	3996,730152	1,15839928	0,21213261	0,898262561	1
CGGBP1	3277,265797	3409,312188	3145,219406	0,922537812	-0,116320051	0,839024319	1
FAM108A1	3386,458986	3405,557532	3367,36044	0,988783895	-0,01627285	0,748087404	1
PLEK	3810,169749	3402,963351	4217,376147	1,239324586	0,309554087	0,492283641	1
ABTB1	5162,9222	3402,661165	6923,183235	2,034637861	1,024772037	0,301007243	1
VPS37B	2767,969545	3381,684246	2154,254844	0,63703607	-0,650553031	0,297385805	1
ARF4	3797,896667	3372,499568	4223,293767	1,252274072	0,324550344	0,649542082	1
ATP6V1E1	3383,348896	3371,08303	3395,614762	1,007277107	0,010460631	1	1
TUBB	2943,923002	3370,207013	2517,638991	0,747027996	-0,420765784	0,473630495	1
PLA2G12A	2867,301153	3366,775969	2367,826337	0,70329192	-0,507804451	0,445867328	1
TRIM58	2454,627642	3360,803919	1548,451365	0,460738383	-1,117980303	0,055062989	1
PRDX5	3568,0166	3343,841961	3792,191238	1,134082077	0,181525057	0,945392072	1
LRRC8D	2726,993141	3342,608237	2111,378046	0,63165585	-0,662789358	0,217501483	1
GPR137B	3066,678753	3341,612899	2791,744607	0,835448237	-0,25937765	0,67230495	1
DKFZP686I15217	2721,314948	3336,658406	2105,971491	0,63116185	-0,66391809	0,288753042	1
STK40	3401,526055	3327,809258	3475,242852	1,044303499	0,062541054	0,871080202	1
JARID2	2789,248274	3324,31178	2254,184768	0,67809066	-0,560449922	0,169435487	1
ETFA	2754,318836	3319,033928	2189,603744	0,659711166	-0,60009357	0,180226258	1
SNX6	2766,208751	3309,850056	2222,567446	0,671500947	-0,574538661	0,642340016	1
RAB6B	3425,35442	3297,963258	3552,745581	1,077254446	0,107359052	0,933865251	1
RAB32	2880,034553	3279,1147	2480,954406	0,756592749	-0,402411144	0,572140181	1
MTHFD2	3175,048892	3264,789407	3085,308377	0,945025235	-0,081575241	0,732269683	1
PTPN4	3677,32044	3256,431807	4098,209073	1,25849682	0,331701571	0,431436041	1
CRAT	3179,215076	3252,127053	3106,303099	0,955160438	-0,066185013	0,922027568	1
PPIF	3513,687663	3251,459511	3775,915816	1,161298735	0,215739142	0,899019082	1
CD47	3404,588336	3250,669738	3558,506935	1,094699623	0,130535059	0,832960423	1
GP6	3613,574433	3250,439287	3976,709579	1,223437581	0,290940498	0,762105842	1
ZNF271	3624,692695	3250,306666	3999,078724	1,230369665	0,299091839	0,527797423	1
CDYL	3352,989795	3248,144348	3457,835242	1,064557135	0,090253382	0,96425724	1
HIST1H2AG	2476,924717	3244,90364	1708,945794	0,526655329	-0,925069	0,028125873	1
XPO7	3937,159401	3226,916042	4647,402759	1,440199465	0,526268637	0,406533178	1
MTSS1	2959,681297	3205,161909	2714,200685	0,846821709	-0,239869841	0,729233754	1
SLC9A3R1	2800,666525	3193,620556	2407,712494	0,753913138	-0,407529782	0,452329899	1
EFCAB13	3344,517799	3193,191379	3495,844219	1,094780677	0,130641876	0,829839308	1
OSBP2	3499,047584	3187,749124	3810,346043	1,195309259	0,257383931	0,889482426	1
RAD23B	3976,029635	3167,633551	4784,425719	1,510410104	0,59494032	0,357151777	1
TBC1D1	2607,236013	3154,106123	2060,365902	0,653232904	-0,614330632	0,326045944	1
GOLGA7	3897,648625	3136,531738	4658,765513	1,485323887	0,570777557	0,205483154	1
CYB5R1	3309,690854	3134,044194	3485,337515	1,11208946	0,153272848	0,732725893	1
GDI1	3535,284791	3130,955508	3939,614074	1,258278523	0,331451302	0,686278193	1
SHOC2	3789,087212	3127,405586	4450,768839	1,423150505	0,509088242	0,243209552	1
KIAA0146	3247,513903	3127,038139	3367,989668	1,077054234	0,107090898	0,863900517	1
ATP2A3	2910,358041	3121,002476	2699,713607	0,865014888	-0,209203131	0,696430704	1
ATF2	3404,314667	3120,24002	3688,389313	1,182085124	0,241333931	0,906952388	1
GUCY1B3	2725,170937	3119,725527	2330,616347	0,747058139	-0,420707571	0,553561506	1
YEATS2	3511,175013	3101,208507	3921,141518	1,264391449	0,338443184	0,420879804	1
EEF1A1	2998,078062	3098,835944	2897,32018	0,934970496	-0,097007255	0,964815	1
TMEM164	3007,317243	3091,247074	2923,387412	0,9456984	-0,080547939	0,654495183	1
SIAE	3342,520308	3073,574633	3611,465982	1,175005137	0,232667064	0,82303877	1
UBE2H	2865,593097	3073,081635	2658,104559	0,864963862	-0,209288237	0,947196737	1
HIST1H2BN	3155,928795	3070,103978	3241,753613	1,05591004	0,078486927	0,718795065	1
TRAM1	3249,075246	3064,084775	3434,065718	1,12074762	0,164461435	0,585891679	1
TMEM219	4374,5056	3059,763663	5689,247537	1,859374829	0,89481763	0,465520196	1
UHRF2	3715,329843	3058,534597	4372,12509	1,429483614	0,515494083	0,301980095	1
SORT1	3370,094554	3036,696569	3703,492539	1,219579386	0,286383671	0,570798168	1
LOC541471	2100,432253	3025,958077	1174,906428	0,388275845	-1,364846137	0,09767566	1
ITFG1	2806,532727	3010,159782	2602,905671	0,864706813	-0,209717039	0,854676593	1
BRAP	3507,921224	3006,563859	4009,278589	1,333508543	0,415227067	0,513569773	1
UQCRH	2955,478746	3002,638898	2908,318594	0,96858753	-0,046045666	0,682409851	1
CABP5	2388,424639	2992,492702	1784,356576	0,59627767	-0,745943785	0,190903465	1
TMEM167A	3149,881249	2984,920931	3314,841568	1,110529104	0,151247203	0,878852769	1
CSNK1A1	3560,571226	2983,335716	4137,806736	1,386973217	0,471939929	0,519143368	1
POLR2E	3250,292608	2968,033591	3532,551625	1,190199341	0,251203224	0,711354035	1
UQCR11	2741,144727	2951,043788	2531,245665	0,857745885	-0,221377796	0,725316451	1
SSFA2	3329,823519	2944,679904	3714,967133	1,261586065	0,33523863	0,850268202	1
APLF	3180,612989	2932,518301	3428,707677	1,169202482	0,225524797	0,580632605	1
SCFD2	3526,382506	2926,831454	4125,933558	1,409692913	0,49538092	0,496896661	1
MICU1	2710,252806	2923,541263	2496,964348	0,854088971	-0,227541731	0,691756748	1
ZMYM2	3135,34615	2918,938128	3351,754173	1,148278595	0,199472711	0,597871387	1
RAB5B	3100,96126	2914,24288	3287,679639	1,128141948	0,173948605	0,868682345	1
SSH2	3381,610036	2911,946202	3851,27387	1,322577274	0,403352017	0,522695033	1
TRIM40	2368,61793	2904,08475	1833,15111	0,63123196	-0,663757842	0,296827296	1
SSX2IP	3080,473277	2902,34289	3258,603663	1,122749374	0,167035917	0,720964494	1
MTMR12	3281,144445	2901,408488	3660,880402	1,261759734	0,335437217	0,380199029	1
C11orf21	3548,722475	2896,890567	4200,554384	1,450021769	0,536074559	0,358636688	1
CD84	3271,024122	2887,608554	3654,43969	1,265559241	0,339775042	0,335927987	1
HEMGN	2474,240446	2887,44884	2061,032053	0,713789981	-0,486428443	0,588679849	1
MSANTD3	2202,389361	2885,646517	1519,132206	0,526444316	-0,925647156	0,099962568	1
TACC1	3133,196067	2876,326172	3390,065962	1,178609712	0,23708606	0,704535275	1
MAPK1IP1L	3457,372024	2867,89022	4046,853828	1,411090913	0,49681094	0,541980457	1
PDLIM5	2904,360835	2862,129885	2946,591786	1,029510157	0,041958063	0,904720654	1
BLOC1S6	2747,613482	2847,368793	2647,858171	0,929931584	-0,104803516	0,941521442	1
GLA	2718,520011	2840,553343	2596,486679	0,914077775	-0,129611172	0,855532876	1
06-mar	2926,73937	2836,067039	3017,411701	1,063942304	0,089419918	0,755124753	1
TAL1	2351,402253	2834,269785	1868,53472	0,659264947	-0,601069719	0,295691867	1
TSPAN18	3406,238399	2831,102156	3981,374641	1,406298474	0,491902826	0,490961739	1
DCK	2647,058377	2829,252966	2464,863789	0,871206576	-0,198913251	0,553654927	1
HIST1H2BG	2745,347456	2819,579447	2671,115465	0,947345345	-0,078037653	0,550066289	1
DEDD	3025,051549	2819,26383	3230,839268	1,145986847	0,196590486	0,767223918	1
06-sep	2435,390125	2819,150914	2051,629336	0,727747254	-0,458490605	0,351638537	1
CRBN	2320,653909	2816,749509	1824,55831	0,64775313	-0,626484014	0,329971084	1
PCYT1B	2422,559874	2815,914024	2029,205724	0,720620625	-0,472688151	0,38140438	1
YPEL3	2714,616428	2813,104804	2616,128051	0,929978878	-0,104730145	0,546953848	1
RHOC	3575,64199	2806,956466	4344,327515	1,547700353	0,630126182	0,290535883	1
NDUFA5	2801,552995	2803,994684	2799,111306	0,998258421	-0,002514758	0,991162919	1
FBXO7	2619,236691	2799,183964	2439,289417	0,871428762	-0,198545363	0,839479288	1
FN3K	2021,871758	2786,246459	1257,497058	0,451322981	-1,147767853	0,020424368	1
HSBP1	2109,65678	2776,968964	1442,344597	0,519395289	-0,945095166	0,097875774	1
TAF10	2480,487422	2774,537166	2186,437679	0,788036904	-0,343664901	0,633335166	1
PGK1	2626,279236	2767,134275	2485,424198	0,898194287	-0,154900549	0,766178107	1
INSIG1	2063,338267	2763,807796	1362,868738	0,493112705	-1,020010671	0,068162508	1
UQCC	3110,066658	2761,817091	3458,316226	1,252188727	0,324452018	0,457366467	1
ZNF385D	2534,191518	2755,407403	2312,975632	0,83943145	-0,252515579	0,893428421	1
TWSG1	3338,387846	2752,443673	3924,332019	1,425762881	0,511734066	0,252157996	1
PRPSAP2	2883,671385	2751,941171	3015,4016	1,095736214	0,131900528	0,651587264	1
ZNF664	2436,225636	2750,704419	2121,746853	0,771346728	-0,374548584	0,454800117	1
VAMP7	2825,313072	2747,03504	2903,591104	1,056990924	0,079962988	0,914763985	1
ELK4	2882,50214	2739,996407	3025,007873	1,10401892	0,142764896	0,957034948	1
TST	2548,527769	2739,72795	2357,327588	0,860423966	-0,216880385	0,750508494	1
ANXA7	3262,795037	2738,922906	3786,667169	1,382538793	0,467319962	0,474925804	1
BTK	2286,51132	2738,086152	1834,936488	0,670152941	-0,577437712	0,300944228	1
SUMO3	3206,328422	2733,789769	3678,867076	1,345702262	0,428359248	0,732991683	1
MEA1	2955,37381	2729,78824	3180,95938	1,165276974	0,220672909	0,556775444	1
SUZ12	3442,511674	2729,538715	4155,484633	1,522412784	0,606359581	0,197509525	1
MAP4K2	3213,255142	2723,214175	3703,296109	1,359898955	0,443499458	0,905140004	1
CNPY3	3044,08239	2722,790406	3365,374374	1,236001995	0,305681072	0,824931934	1
ARF5	3076,745359	2713,269603	3440,221116	1,267924541	0,342468888	0,655497238	1
YIF1B	3783,153289	2712,727331	4853,579246	1,789188022	0,839305005	0,428063214	1
LOC729013	2762,571653	2712,192242	2812,951063	1,037150324	0,052625013	0,796042082	1
PSTPIP2	2912,33962	2709,129155	3115,550084	1,15001903	0,201657735	0,749365228	1
SPDYC	1904,693595	2708,630392	1100,756797	0,406388705	-1,29906779	0,025285919	1
CTSD	3063,704354	2699,810717	3427,597992	1,269569741	0,344339648	0,580530688	1
ROCK2	2742,321194	2691,311656	2793,330731	1,037906823	0,053676933	0,810353608	1
RABAC1	3261,607613	2680,892731	3842,322496	1,433225004	0,519265118	0,540560076	1
ACTR3	2976,970815	2678,19916	3275,742469	1,223113844	0,290558692	0,389885033	1
GATAD2A	2396,810683	2671,888774	2121,732591	0,794094654	-0,332617112	0,507734854	1
FUT8	3787,578439	2668,332566	4906,824313	1,838910327	0,87885113	0,071729854	1
ANGPT1	2612,671879	2664,021933	2561,321825	0,961449226	-0,056717424	0,903341186	1
SLC38A2	2669,708488	2658,421319	2680,995656	1,008491632	0,012199114	0,910093349	1
SLC35E1	2984,676408	2652,76888	3316,583936	1,250234787	0,32219905	0,765582429	1
TLK2	2295,808162	2647,809072	1943,807251	0,734119114	-0,445913929	0,524977807	1
WASF3	2541,569254	2646,920656	2436,217852	0,920397008	-0,119671801	0,910178486	1
RPRD1A	2997,225694	2645,62333	3348,828057	1,265799261	0,340048631	0,537747784	1
PNISR	3121,293062	2644,484035	3598,102089	1,360606471	0,444249855	0,440339826	1
NUMB	2560,106839	2641,67014	2478,543537	0,938248686	-0,091957731	0,791613884	1
CA13	2999,033535	2637,717697	3360,349373	1,273960961	0,349321069	0,644526862	1
PTBP1	3122,961939	2627,107788	3618,81609	1,377490527	0,462042397	0,673016504	1
IFRD1	2814,417998	2606,016157	3022,819839	1,159939025	0,214048968	0,974672584	1
UBL4A	2211,409604	2604,451919	1818,367289	0,698176563	-0,518336167	0,414062356	1
CAB39	2064,022145	2603,089193	1524,955098	0,585825143	-0,771457982	0,13214661	1
MBNL1	2595,973413	2596,273991	2595,672835	0,999768454	-0,000334089	0,807657569	1
GPD2	2986,700262	2593,990851	3379,409673	1,30278396	0,381597862	0,56729242	1
PDIA6	2780,114395	2578,842013	2981,386778	1,156095163	0,209260157	0,643376637	1
CBFA2T2	2252,513265	2573,363687	1931,662843	0,750637328	-0,413812059	0,595538538	1
CCDC66	2571,790477	2572,902025	2570,678929	0,999135958	-0,001247088	0,826174577	1
SRP9	2632,534233	2572,338299	2692,730167	1,046802502	0,065989278	0,897401496	1
PPA2	2524,48629	2564,98192	2483,990661	0,968424238	-0,046288907	0,787633786	1
CSK	2529,104743	2560,90932	2497,300166	0,975161497	-0,036286931	0,886742937	1
SRSF3	2023,128565	2558,597046	1487,660084	0,581435864	-0,782308033	0,187706722	1
TRAPPC9	2471,85595	2558,287167	2385,424733	0,932430402	-0,10093205	0,916649051	1
GUCY1A3	2596,496039	2558,224109	2634,767969	1,029920701	0,042533262	0,862986449	1
GLUL	2069,598618	2550,179276	1589,017959	0,623100491	-0,682463242	0,252060777	1
IDS	2217,670634	2549,180437	1886,160831	0,739908719	-0,434580796	0,53935465	1
NFE2	2022,638707	2546,960635	1498,316779	0,588276379	-0,765433986	0,140488164	1
ZEB2	2379,226052	2538,267034	2220,18507	0,874685382	-0,193163912	0,696466375	1
SCYL2	2564,024025	2530,110693	2597,937356	1,026807785	0,038166139	0,696724984	1
PTPRA	1909,06285	2529,977666	1288,148035	0,509153916	-0,973826251	0,222245887	1
SPPL3	2464,594739	2524,829662	2404,359816	0,952285951	-0,070533246	0,710506595	1
LAT	2418,896695	2523,00657	2314,78682	0,917471578	-0,124264628	0,487345306	1
SACM1L	2697,840476	2522,194904	2873,486048	1,139279936	0,188122279	0,766586327	1
GPI	2949,06587	2513,511151	3384,620588	1,346570747	0,429290029	0,621272528	1
TMEM50A	1769,116214	2504,452538	1033,77989	0,412776794	-1,276566228	0,018721391	1
FAM54B	2732,836646	2499,901043	2965,77225	1,186355859	0,246536825	0,789024736	1
SRBD1	2614,75464	2497,401318	2732,107962	1,093980348	0,129586822	0,658360445	1
ANP32B	2465,934502	2497,06114	2434,807864	0,975069382	-0,036423216	0,842873191	1
FER	2993,066654	2495,129186	3491,004121	1,399127605	0,484527547	0,302897713	1
LIPH	3260,50696	2488,205046	4032,808875	1,620770314	0,696679656	0,238664602	1
STX6	2324,5183	2484,662798	2164,373802	0,871093576	-0,199100388	0,755244374	1
CYCS	2152,211258	2477,365482	1827,057034	0,737499996	-0,439285053	0,365183725	1
SLC24A3	3296,847115	2469,311885	4124,382346	1,670255738	0,740069015	0,188818976	1
CYP20A1	2775,280491	2467,794684	3082,766299	1,249198857	0,321003154	0,43444316	1
ARHGAP21	3129,551096	2467,596245	3791,505948	1,536517959	0,61966463	0,246532357	1
RHOBTB1	2320,805599	2465,352729	2176,25847	0,882737161	-0,179944162	0,504368004	1
KIAA1586	2080,907219	2456,853059	1704,961379	0,693961477	-0,527072516	0,553656201	1
LOC100506035	2127,167538	2454,425935	1799,90914	0,733332025	-0,447461551	0,657159735	1
ACVR1	2296,490296	2450,532468	2142,448124	0,874278612	-0,19383499	0,754919932	1
DSTN	2237,046827	2447,84505	2026,248605	0,827768329	-0,272701044	0,581312104	1
IL6ST	2074,852759	2441,677785	1708,027733	0,699530357	-0,515541428	0,257860492	1
UBXN4	2556,77652	2440,572069	2672,980972	1,095227224	0,131230213	0,738096907	1
WRNIP1	2497,339041	2434,283408	2560,394674	1,05180632	0,072869071	0,688474833	1
LYN	2361,815334	2431,084937	2292,545731	0,943013424	-0,084649786	0,841692451	1
CALCOCO1	2490,088555	2430,654731	2549,52238	1,048903552	0,068882026	0,817122575	1
ACSL4	2695,050575	2429,467919	2960,633231	1,218634421	0,285265396	0,543084952	1
MEIS1	2475,715918	2429,374884	2522,056952	1,038150583	0,05401572	0,841046262	1
TMEM158	1918,372534	2428,008317	1408,736751	0,580202605	-0,785371322	0,18154556	1
GABARAP	2346,151504	2423,602084	2268,700925	0,93608639	-0,095286416	0,926674862	1
IQGAP2	2334,313525	2422,73391	2245,89314	0,927007762	-0,109346676	0,949918774	1
NAPG	3886,114278	2412,413163	5359,815394	2,221765109	1,151706299	0,671668683	1
PPP6R1	2927,962332	2406,737418	3449,187245	1,433138164	0,519177702	0,72379886	1
EID1	2152,358938	2400,449034	1904,268842	0,793296927	-0,334067134	0,406877726	1
BSG	2837,639394	2398,486268	3276,79252	1,366191904	0,450160148	0,431283792	1
ATP5C1	1896,63595	2398,093937	1395,177962	0,581786202	-0,781439015	0,176568664	1
ANAPC5	2326,370013	2396,341223	2256,398802	0,94160163	-0,086811277	0,918717706	1
RAB5C	2595,332126	2394,334985	2796,329267	1,167893918	0,223909237	0,764911753	1
PRKCD	2063,530028	2387,492778	1739,567278	0,728616771	-0,456767892	0,390351038	1
AEBP2	2605,484191	2375,740911	2835,227472	1,19340769	0,255086978	0,753251204	1
SERINC3	2249,074626	2371,863932	2126,285319	0,896461762	-0,157686048	0,734718744	1
KCNA3	2037,374104	2371,269894	1703,478315	0,718382298	-0,477176294	0,433280488	1
ARPP19	2216,023368	2368,26528	2063,781456	0,871431707	-0,198540489	0,833489397	1
LSM14A	2310,189472	2362,920618	2257,458327	0,955367823	-0,065871807	0,989025616	1
RBL1	2394,499157	2354,345528	2434,652785	1,034110225	0,04838997	0,851258123	1
MGEA5	2330,974252	2353,320499	2308,628006	0,981008752	-0,027662088	0,805858647	1
FAM13B	2676,049674	2348,084452	3004,014896	1,279347041	0,355407668	0,314339538	1
KDM4B	2161,450732	2342,10304	1980,798425	0,845734962	-0,241722476	0,923616961	1
SPOCD1	1988,150108	2334,081015	1642,219201	0,703582776	-0,507207929	0,399134804	1
CRYL1	2637,609241	2333,557676	2941,660807	1,260590572	0,334099778	0,933055314	1
NT5M	2325,513281	2328,980193	2322,046369	0,997022807	-0,004301588	0,958620968	1
FAM100B	2514,896212	2326,199425	2703,592999	1,162236122	0,216903199	0,760390934	1
RIOK3	1822,210524	2326,119727	1318,301321	0,566738378	-0,819245194	0,240445595	1
IRAK3	2255,863642	2325,791299	2185,935984	0,939867642	-0,089470493	0,981253019	1
EPS15	2425,880376	2322,456546	2529,304206	1,089064168	0,123088961	0,804980342	1
GPSM3	2167,722737	2317,062484	2018,382989	0,871095624	-0,199096997	0,552124476	1
TPP2	2831,109796	2309,604188	3352,615403	1,451597386	0,537641364	0,252973276	1
DCUN1D1	1841,428369	2300,706871	1382,149867	0,600750093	-0,735163128	0,432001691	1
ZKSCAN1	3045,303178	2295,066257	3795,540099	1,653782364	0,725769389	0,147237466	1
DHRS3	2057,57911	2292,73528	1822,422941	0,794868451	-0,331211977	0,302034674	1
AP2S1	2600,86247	2291,741859	2909,983081	1,269769136	0,344566216	0,594092778	1
LAMP2	2947,263931	2286,088403	3608,439458	1,578433911	0,658493856	0,181746453	1
CRKL	2460,789786	2283,115917	2638,463655	1,155641566	0,208694001	0,884740757	1
CDS2	2618,365373	2282,582306	2954,148441	1,294213327	0,372075439	0,453818074	1
SLC11A2	2693,668194	2279,315702	3108,020686	1,363576218	0,447395343	0,287518453	1
GNB5	2905,943352	2274,98461	3536,902094	1,554692756	0,636629498	0,199945303	1
ARHGAP32	2119,97036	2274,532211	1965,40851	0,864093505	-0,210740658	0,678427242	1
MBP	2076,239725	2271,132357	1881,347093	0,828374043	-0,271645747	0,75806313	1
TRAPPC6B	2499,87653	2270,606315	2729,146744	1,201946249	0,26537238	0,457531594	1
PRKCA	2362,960554	2268,472421	2457,448688	1,083305516	0,115440173	0,624256131	1
AKIRIN1	3218,373713	2267,139888	4169,607538	1,839148771	0,879038186	0,241222368	1
ERBB2IP	2371,45032	2261,202302	2481,698338	1,097512742	0,134237689	0,769391478	1
PIP5K1C	1968,245906	2254,773188	1681,718625	0,745848245	-0,423045974	0,481686173	1
CLTC	2544,905335	2243,497546	2846,313124	1,268694557	0,343344776	0,486246065	1
LASP1	2473,56396	2239,331821	2707,7961	1,209198241	0,274050786	0,527875407	1
MYCT1	2022,545382	2238,82022	1806,270544	0,806795708	-0,309724686	0,594368461	1
TMCC2	1950,349062	2234,051725	1666,6464	0,746019612	-0,422714538	0,326331237	1
SPTSSA	2031,484697	2231,530584	1831,43881	0,820709706	-0,285056079	0,803253922	1
ASB8	1995,939108	2230,816168	1761,062048	0,789424998	-0,341125891	0,618212353	1
FOPNL	2316,953753	2228,477995	2405,429511	1,079404651	0,110235808	0,716187564	1
WAC	2643,472841	2228,415724	3058,529957	1,372513182	0,456820006	0,363473098	1
SNTB1	2807,744776	2226,474561	3389,01499	1,522144043	0,60610489	0,332335124	1
MAF1	2481,023175	2224,387797	2737,658552	1,230746975	0,299534193	0,501302546	1
MAPKAPK2	2264,8096	2221,050441	2308,568758	1,03940402	0,055756545	0,971417708	1
PIKFYVE	2706,829127	2219,469179	3194,189074	1,439168025	0,525235038	0,425446642	1
RABGAP1	2642,225148	2215,613874	3068,836423	1,385095327	0,469985271	0,332907353	1
OSBPL8	2081,838621	2212,111342	1951,565901	0,882218658	-0,180791822	0,776243148	1
PNMA1	1752,944805	2209,184252	1296,705358	0,586961163	-0,768663046	0,136193756	1
SMNDC1	2548,259719	2208,713242	2887,806196	1,307460897	0,386767799	0,405191325	1
NUP54	2760,94815	2205,933745	3315,962555	1,503201337	0,588038255	0,295918229	1
NAT8B	2173,345408	2200,123185	2146,567631	0,975657929	-0,035552675	0,852250866	1
ARHGAP10	2338,322892	2195,750974	2480,89481	1,129861646	0,176146123	0,542896606	1
HIPK1	2473,823919	2195,198218	2752,44962	1,253850152	0,326364942	0,538301778	1
CIRBP	1842,710251	2191,260511	1494,159991	0,681872367	-0,552426375	0,402858759	1
FTO	2855,844321	2185,514988	3526,173653	1,613429179	0,690130252	0,173647486	1
ISCU	1744,071479	2185,391317	1302,751641	0,596118247	-0,74632956	0,175490248	1
UBAP2	2009,061356	2158,099923	1860,02279	0,861879827	-0,214441368	0,858062053	1
ZBTB8OS	2357,347693	2153,033768	2561,661618	1,189791659	0,250708969	0,514887627	1
AIDA	1945,772573	2151,652906	1739,89224	0,808630535	-0,306447413	0,769079604	1
NDUFA4	2328,123336	2144,924046	2511,322626	1,170821238	0,22752082	0,521386927	1
SLC10A3	1975,081244	2144,032105	1806,130383	0,842398945	-0,247424466	0,46351328	1
HMHA1	1796,498134	2133,638831	1459,357438	0,683975852	-0,547982703	0,275296843	1
ENDOD1	1546,254397	2126,991576	965,5172184	0,45393561	-1,139440427	0,031835549	1
PTPN22	2573,910473	2123,745648	3024,075297	1,423934783	0,509883071	0,214958984	1
EGLN3	1865,404138	2119,680125	1611,128151	0,760080793	-0,395775316	0,604218993	1
ITGB5	2190,305213	2110,647282	2269,963144	1,075481993	0,104983369	0,661712054	1
CBX3	2089,354594	2108,646489	2070,062698	0,981702106	-0,026642785	0,844532861	1
FAM193B	1998,017096	2106,981094	1889,053098	0,896568604	-0,157514115	0,802927239	1
PNKD	2809,500914	2106,485434	3512,516394	1,667477181	0,737667019	0,567901036	1
SNURF	2100,487884	2104,657756	2096,318012	0,996037482	-0,005728061	0,736291667	1
C10orf54	1431,877395	2103,586557	760,1682333	0,361367699	-1,46846054	0,048350102	1
RPS11	2272,840404	2102,463832	2443,216977	1,162073249	0,21670101	0,667880925	1
PLEKHO1	1858,747358	2100,15332	1617,341396	0,770106345	-0,376870413	0,619513738	1
C16orf5	2071,295084	2097,767516	2044,822652	0,974761329	-0,036879077	0,906815633	1
SRSF8	1849,677226	2095,547206	1603,807245	0,765340547	-0,385826261	0,444406313	1
FURIN	1736,184171	2087,12997	1385,238371	0,663704892	-0,591386187	0,196843389	1
NEAT1	1850,776448	2085,501705	1616,051191	0,774898043	-0,367921594	0,826088496	1
BSDC1	1857,200309	2084,361705	1630,038912	0,782032652	-0,354699249	0,639298865	1
ADD1	2563,737835	2084,163896	3043,311774	1,46020751	0,546173405	0,410113167	1
ABLIM1	2053,047297	2081,587005	2024,50759	0,972578895	-0,040112809	0,751298237	1
CMTM3	2300,125797	2081,147164	2519,104429	1,210440315	0,275531944	0,706951259	1
BMP2K	1818,944539	2068,363526	1569,525553	0,758824807	-0,398161252	0,61048016	1
COX5A	2365,62345	2067,684576	2663,562325	1,288186001	0,365340919	0,403071541	1
PADI4	2327,751809	2065,786325	2589,717294	1,253623021	0,326103579	0,895139477	1
COX6A1	2361,077964	2060,50411	2661,651819	1,291747882	0,369324518	0,615106355	1
PDGFC	2030,548886	2056,225154	2004,872618	0,97502582	-0,036487671	0,940178109	1
TNIK	2087,109206	2054,078001	2120,14041	1,032161587	0,045668846	0,800868316	1
CCDC92	1844,660381	2051,31905	1638,001712	0,798511432	-0,324615033	0,599390613	1
LOC100507217	2247,555542	2048,157479	2446,953605	1,194709699	0,256660102	0,524103294	1
LTBP1	1956,175125	2048,114413	1864,235838	0,910220555	-0,135711928	0,716342692	1
TBXA2R	1643,247346	2046,594273	1239,900419	0,605835967	-0,723000866	0,243315406	1
GFI1B	1397,248912	2043,91666	750,581164	0,367226893	-1,445256381	0,037097542	1
MATR3	2458,258947	2042,420074	2874,097821	1,407202102	0,492829543	0,51363339	1
AQP10	1789,580805	2042,127996	1537,033615	0,752662722	-0,409924576	0,467585147	1
IRF2	1651,246814	2038,760046	1263,733583	0,619854007	-0,689999635	0,098260599	1
C15orf26	2252,672863	2038,360639	2466,985088	1,210279006	0,275339671	0,88070486	1
WRB	2124,131621	2034,315855	2213,947387	1,088300709	0,122077244	0,872419948	1
INF2	1944,073853	2034,283094	1853,864613	0,911311026	-0,133984573	0,708952447	1
C1orf198	1815,118692	2032,709345	1597,528039	0,785910707	-0,347562687	0,715830154	1
NREP	1497,511346	2031,555017	963,467676	0,474251334	-1,076276264	0,030532438	1
CCNI	1946,439631	2027,771152	1865,10811	0,919782347	-0,120635585	0,989377264	1
CUX1	2109,292566	2025,982175	2192,602956	1,082241978	0,114023106	0,807327082	1
NUDT21	2358,524206	2025,433747	2691,614664	1,32890778	0,410240991	0,390099083	1
FAM188A	1796,468226	2020,48863	1572,447823	0,77825126	-0,361692087	0,608983077	1
TRAK2	1730,514112	2019,268352	1441,759872	0,714001123	-0,486001751	0,38139694	1
ABCC3	1800,632151	2019,255428	1582,008875	0,783461494	-0,352065724	0,498104958	1
PPP6C	2081,910104	2014,555849	2149,264358	1,066867597	0,093381143	0,922461637	1
PITPNM2	1829,731658	2014,338498	1645,124818	0,816707232	-0,292109092	0,355560692	1
AGGF1	2202,348924	2013,146315	2391,551534	1,187967072	0,248494848	0,774601426	1
SUB1	1785,910224	2006,790158	1565,03029	0,779867433	-0,358699188	0,652248955	1
EPS15L1	1950,3492	2005,136787	1895,561613	0,945352769	-0,081075308	0,838555958	1
RHEB	1916,859529	1998,159194	1835,559864	0,918625438	-0,122451361	0,939227687	1
SMA5	2738,715928	1997,310248	3480,121609	1,742404122	0,801079272	0,161727481	1
SREBF2	2091,858001	1996,090881	2187,625122	1,095954669	0,132188127	1	1
CRLF3	2450,67609	1995,139447	2906,212732	1,456646419	0,542650726	0,282852595	1
ZMAT2	1799,00093	1993,656513	1604,345347	0,804725055	-0,313432144	0,617568147	1
PKN2	2196,735998	1991,060063	2402,411932	1,206599427	0,270946803	0,580744564	1
CLINT1	1722,49144	1979,76343	1465,219449	0,74009825	-0,43421129	0,446184486	1
AHCTF1	1925,302185	1971,532492	1879,071878	0,953102161	-0,069297233	0,883422102	1
GPATCH2L	2052,62328	1971,258964	2133,987597	1,082550612	0,114434476	0,78869319	1
NBEAL1	2286,312007	1967,711347	2604,912666	1,323828655	0,404716404	0,335988402	1
OSBPL2	2245,548822	1965,139286	2525,958359	1,28538388	0,362199284	0,480052589	1
H2AFZ	1815,401509	1960,430619	1670,372399	0,852043619	-0,231000806	0,840552311	1
NAP1L4	2236,436847	1954,566255	2518,30744	1,288422653	0,365605931	0,367121459	1
CPT1A	1588,278048	1951,812645	1224,743452	0,627490274	-0,672334996	0,094046757	1
BBX	2135,379782	1951,438349	2319,321215	1,188518826	0,249164755	0,46981545	1
DNM1L	2059,648581	1948,587945	2170,709216	1,113990888	0,155737432	0,731329022	1
USP22	1836,523849	1948,070523	1724,977175	0,88547984	-0,175468634	0,811206861	1
STXBP3	1748,468537	1947,870403	1549,06667	0,79526167	-0,330498457	0,688059936	1
ARRB1	1501,119531	1928,058151	1074,180912	0,557130972	-0,843911574	0,114308554	1
PUM2	2080,538757	1927,54443	2233,533083	1,158745318	0,212563509	0,639787618	1
ANK1	2144,438731	1924,063363	2364,8141	1,229072881	0,297570466	0,89952285	1
ZCCHC7	1903,10852	1924,055455	1882,161585	0,978226267	-0,031759891	0,847687166	1
MED13	2222,14368	1923,93432	2520,35304	1,309999522	0,389566285	0,396672151	1
INTS8	1705,581545	1922,33042	1488,832669	0,774493632	-0,368674718	0,675544278	1
COX4I1	2424,711052	1919,195244	2930,22686	1,526799771	0,610510876	0,461449141	1
HIPK3	2467,37553	1917,601297	3017,149764	1,573397854	0,653883521	0,453741015	1
ZFAND6	1536,61589	1913,410684	1159,821096	0,606153768	-0,722244275	0,137281885	1
KIFC3	1620,77846	1910,130802	1331,426118	0,697034003	-0,52069906	0,414390004	1
ADD3	1905,013731	1905,588637	1904,438826	0,999396611	-0,000870769	0,903997113	1
C10orf47	2506,965391	1905,44384	3108,486943	1,631371588	0,706085432	0,473869431	1
KLF3	1756,27847	1904,645233	1607,911707	0,844205356	-0,244334112	0,725041496	1
GOLGA1	2089,33474	1904,636164	2274,033316	1,193946308	0,25573796	0,582814676	1
FLI1-AS1	1421,730637	1903,212709	940,2485657	0,494032307	-1,017322705	0,085725397	1
DCP1A	2016,241498	1902,526452	2129,956543	1,119541093	0,162907483	1	1
YIPF3	3567,352977	1893,203498	5241,502455	2,76858904	1,469150921	0,532838695	1
HEXIM1	1537,641942	1888,573736	1186,710147	0,628363153	-0,670329511	0,161837261	1
GCSAML	2393,870291	1884,736714	2903,003868	1,540270239	0,623183492	0,279020703	1
MOB3C	2156,963864	1883,457072	2430,470656	1,290430609	0,367852565	0,509605174	1
GNA12	2158,162508	1883,275256	2433,049759	1,291924667	0,369521948	0,515927247	1
MAZ	1909,873435	1881,285258	1938,461612	1,030392177	0,043193545	0,870186068	1
FAM133B	1607,649809	1879,944049	1335,35557	0,710316656	-0,493465781	0,355627462	1
CAV2	1463,683622	1873,153234	1054,214011	0,5628018	-0,829301153	0,38959911	1
TNFSF4	1783,098472	1871,871745	1694,325198	0,90515026	-0,143770787	0,702029661	1
BTN3A2	2598,740194	1869,366126	3328,114262	1,78034373	0,832155809	0,096662741	1
RGCC	1965,435598	1869,036902	2061,834294	1,103153336	0,141633337	0,667650459	1
NEK7	1720,733347	1867,156685	1574,310008	0,843159024	-0,246123338	0,686208092	1
ICAM2	1887,866316	1867,027006	1908,705627	1,022323523	0,031851822	0,872716218	1
NFAT5	1698,644365	1859,794044	1537,494687	0,826701587	-0,274561439	0,701880133	1
PELI2	2383,205636	1855,074423	2911,336848	1,569390862	0,650204705	0,695861233	1
MBNL3	1775,28924	1855,018729	1695,559751	0,914039155	-0,129672127	0,925058058	1
LIN7C	2081,57556	1851,950182	2311,200939	1,247982241	0,319597404	0,502615383	1
NDUFA1	1995,963068	1851,904692	2140,021444	1,155578607	0,208615401	0,668740313	1
VIL1	2202,717931	1850,785665	2554,650197	1,380305805	0,46498793	0,626317167	1
DPY19L2	1744,048074	1842,207171	1645,888977	0,893433162	-0,16256829	0,946907089	1
KIAA1191	3400,112828	1841,479444	4958,746211	2,692805628	1,429110097	0,441882656	1
ACTN4	2207,380806	1841,119839	2573,641773	1,397867601	0,483227722	0,748883426	1
SERP1	1697,228455	1838,632637	1555,824272	0,846185498	-0,240954135	0,63743367	1
FKBP3	1996,400721	1837,673167	2155,128275	1,172748405	0,229893538	0,536129438	1
DNAJC1	1850,423067	1830,648447	1870,197686	1,02160395	0,030836009	0,764492445	1
MCM6	1754,912484	1829,079108	1680,745861	0,918902771	-0,122015877	0,822212232	1
SNRNP48	2931,211585	1826,191799	4036,231371	2,210190284	1,144170582	0,208202374	1
PHF20L1	1886,939993	1819,120507	1954,759479	1,07456294	0,103749987	0,682370859	1
PSMB9	1961,18938	1817,622529	2104,756232	1,157972131	0,211600532	1	1
BAGE2	2054,001843	1816,208783	2291,794902	1,261856524	0,335547882	0,440191293	1
RBBP4	1937,819563	1814,642398	2060,996728	1,135759162	0,183656943	0,780375623	1
UBASH3B	2089,14407	1811,239043	2367,049096	1,30686731	0,386112667	0,487427546	1
NOP10	2227,87366	1808,312692	2647,434628	1,464035861	0,549950892	0,41061636	1
KCTD10	1899,724426	1806,140473	1993,308379	1,103628654	0,14225482	0,809599574	1
F2R	1430,637704	1802,185774	1059,089634	0,587669512	-0,766923042	0,201360806	1
DPY19L1	2383,298514	1796,376429	2970,2206	1,65345111	0,725480388	0,234359572	1
CHRNA2	2845,765092	1795,074133	3896,456051	2,170637958	1,118119118	0,315936709	1
FBXL3	1819,935718	1793,591575	1846,279862	1,029375855	0,041769849	0,996560578	1
ANKRD10	1870,694215	1789,659387	1951,729043	1,090558939	0,125067743	0,987822421	1
NENF	1444,57802	1787,358171	1101,79787	0,616439328	-0,697969188	0,20532958	1
WAPAL	1830,020607	1784,363709	1875,677506	1,05117443	0,072002088	0,962064542	1
UCHL3	1594,040384	1781,530658	1406,550111	0,78951777	-0,340956358	0,823568662	1
CASP3	2345,921934	1780,160624	2911,683244	1,635629507	0,709845995	0,335227522	1
MBNL2	1592,102801	1779,453935	1404,751667	0,789428509	-0,341119474	0,653371156	1
IKBKG	1435,696752	1779,225341	1092,168163	0,613844766	-0,704054234	0,279805674	1
PHKB	1837,328725	1777,866372	1896,791078	1,066891814	0,093413889	0,680704367	1
KANSL1L	1824,542235	1777,282787	1871,801683	1,053181687	0,07475434	1	1
SCFD1	2151,017959	1773,634758	2528,401161	1,425547819	0,511516434	0,232414696	1
CTNNBIP1	1732,485604	1772,599266	1692,371942	0,954740293	-0,066819748	0,98066756	1
NBR1	1952,781858	1772,185244	2133,378472	1,203812344	0,267610515	0,820319116	1
SPAST	2094,2125	1771,005988	2417,419013	1,364997651	0,448898468	0,48537602	1
LRCH3	1618,528888	1769,504419	1467,553356	0,829358401	-0,269932408	0,842727604	1
HAUS1	1594,768095	1760,168601	1429,367588	0,812062883	-0,300336647	0,699649937	1
WBP1L	2088,740351	1754,341127	2423,139574	1,381224857	0,465948203	1	1
SLBP	1615,322779	1752,325875	1478,319682	0,843632856	-0,245312812	0,62150741	1
HLA-A	12096,24373	1736,373788	22456,11367	12,93276472	3,692958817	0,330294696	1
RC3H2	1880,519381	1735,785078	2025,253683	1,166765234	0,222514304	0,626618253	1
LPP	1412,441039	1732,9897	1091,892378	0,63006282	-0,666432416	0,187413555	1
VKORC1	2137,77986	1731,385302	2544,174418	1,469444389	0,555270761	0,811523131	1
MRFAP1	1915,647279	1725,151687	2106,142871	1,220845035	0,287880087	0,840078173	1
FHL2	1257,10625	1717,093836	797,1186631	0,464225453	-1,10710247	0,068869194	1
TBCD	1543,180168	1716,802321	1369,558016	0,797737747	-0,32601355	0,709423322	1
RMRP	1838,709269	1710,876975	1966,541562	1,149434817	0,200924654	1	1
FLII	1922,356262	1710,777938	2133,934587	1,247347502	0,318863445	0,799681536	1
TEX9	1863,094448	1707,650307	2018,538588	1,182056174	0,241298597	0,539689031	1
LY6G6E	1291,963816	1707,649812	876,2778208	0,51314843	-0,962551903	0,130351109	1
HIST1H3D	1760,943497	1697,828555	1824,05844	1,074347839	0,103461167	0,66955606	1
WDR33	1800,531477	1697,524026	1903,538929	1,121361995	0,165252081	0,798126134	1
RALY	1548,714915	1694,750322	1402,679509	0,82766145	-0,272887332	0,47209089	1
SRPR	1670,131723	1693,945406	1646,318041	0,971883766	-0,041144312	0,979092429	1
VCP	2601,516975	1687,053544	3515,980405	2,084095325	1,059421267	0,095157914	1
TTC1	1700,223728	1682,601191	1717,846264	1,020946778	0,02990766	0,765905496	1
CHCHD2	2279,941563	1682,331276	2877,55185	1,710454945	0,774380103	0,618744757	1
JKAMP	1886,83782	1678,511893	2095,163746	1,248226929	0,319880242	0,747588808	1
ATP6V1G1	1304,230253	1677,886805	930,5737018	0,554610537	-0,850453068	0,15184988	1
CNTLN	1406,741732	1675,924848	1137,558616	0,678764693	-0,559016571	0,400556039	1
ZMYND11	2011,008487	1674,253382	2347,763593	1,40227496	0,487769262	0,253314799	1
PABPN1	1440,733254	1670,583514	1210,882993	0,724826376	-0,464292641	0,312754224	1
DMC1	1835,224027	1670,296342	2000,151711	1,197483141	0,260005345	0,4161339	1
RAB14	1840,721353	1669,177233	2012,265473	1,205543325	0,2696835	0,441118209	1
GTF2F2	1947,102705	1668,30264	2225,902771	1,334232002	0,416009551	0,351757969	1
LOC100128252	1198,029447	1668,277203	727,7816913	0,436247459	-1,196781366	0,154554498	1
PBX2	1625,681805	1666,011335	1585,352274	0,951585527	-0,071594766	0,941657954	1
NPM1	1511,699243	1665,400073	1357,998414	0,815418731	-0,294386998	0,441142048	1
CCNG1	1709,086674	1662,801305	1755,372043	1,055671558	0,078161051	0,717917938	1
VPS28	1451,5156	1662,690339	1240,340861	0,745984284	-0,422782859	0,267296515	1
WHAMMP2	1488,03288	1660,962928	1315,102832	0,791771333	-0,336844261	0,785042208	1
DERA	1379,032319	1657,12448	1100,940158	0,664367808	-0,589945927	0,371270175	1
FAM32A	1561,90624	1656,518476	1467,294003	0,885769778	-0,174996321	0,660216864	1
SMARCA2	1846,307353	1655,560829	2037,053877	1,230431308	0,299164118	0,713420326	1
LRRFIP1	1448,050138	1655,124042	1240,976234	0,749778387	-0,415463855	0,622118092	1
ATG4C	1337,494065	1654,832057	1020,156072	0,61647106	-0,697894926	0,425765942	1
DDX17	1825,457223	1651,870865	1999,043581	1,210169405	0,275209016	0,687944096	1
DCP2	1831,434513	1651,110786	2011,758241	1,218427169	0,285020018	0,419326457	1
ACER2	1223,808905	1651,108265	796,509545	0,482409035	-1,051671166	0,326238487	1
MAN2A2	1698,323766	1645,495909	1751,151622	1,06420904	0,089781564	0,823685076	1
RAD21	1751,478941	1643,502592	1859,45529	1,131397844	0,178106327	0,860163256	1
CETN2	1826,824734	1641,832729	2011,816739	1,225348175	0,293191741	0,841040546	1
HIST1H2AK	1620,480901	1637,843719	1603,118084	0,978797956	-0,030917006	0,596756807	1
BECN1	1674,112914	1637,265062	1710,960765	1,045011467	0,063518774	0,820305161	1
MOB4	1934,538576	1635,979586	2233,097566	1,364991095	0,448891539	0,288246977	1
C1GALT1	1491,641071	1631,165782	1352,116359	0,828926387	-0,270684106	0,750580218	1
EYA3	2315,197186	1630,926135	2999,468236	1,83911961	0,87901531	0,134743913	1
ATP2C1	1762,905007	1630,870957	1894,939056	1,161918451	0,216508817	0,722151225	1
GP5	1606,722351	1629,930563	1583,51414	0,971522454	-0,041680755	0,907332525	1
LGMN	1873,605614	1629,848291	2117,362938	1,29911658	0,377530901	0,765517643	1
SOD1	1955,362053	1629,463472	2281,260633	1,400007225	0,485434272	0,441310293	1
VWA5A	1671,183242	1628,812761	1713,553723	1,052026214	0,073170654	0,843233572	1
RASA1	1695,564022	1628,644138	1762,483906	1,082178645	0,113938677	0,644027753	1
SLC6A6	1579,972112	1628,434464	1531,509759	0,940479825	-0,088531099	0,961192895	1
TIA1	2072,06019	1626,821924	2517,298456	1,547371854	0,629819937	0,460778369	1
SERPINE1	1282,860723	1625,96006	939,7613852	0,577973228	-0,790925426	0,176755156	1
AP2B1	1498,182599	1623,64005	1372,725148	0,845461498	-0,242189039	0,722295339	1
LINC00674	1980,553871	1622,72405	2338,383692	1,441023625	0,527093988	0,202278843	1
CREBRF	1579,778927	1622,345184	1537,21267	0,947525031	-0,077764039	0,960461336	1
MEST	1360,302802	1621,273052	1099,332553	0,678067492	-0,560499214	0,259093676	1
PCP2	1412,678132	1618,637432	1206,718832	0,745515214	-0,4236903	0,571635764	1
BCR	1511,466524	1617,192723	1405,740325	0,869247249	-0,202161499	0,507708781	1
GRB2	1385,119964	1609,756389	1160,48354	0,720906311	-0,472116316	0,51545614	1
FAM216A	1545,133827	1607,601106	1482,666548	0,922285101	-0,116715303	0,999803929	1
ARMC1	1741,841918	1606,013112	1877,670723	1,169150307	0,225460416	0,515728747	1
KIF3C	1723,333178	1600,188506	1846,477849	1,153912705	0,206534087	0,682499446	1
KLHL6	1497,185289	1598,208188	1396,162391	0,873579802	-0,194988596	0,813443503	1
SDC4	2127,98499	1595,847769	2660,12221	1,666902234	0,737169491	0,621913316	1
TMEM87B	1278,987355	1591,583004	966,3917062	0,607189009	-0,71978242	0,236104243	1
CPEB4	1959,850037	1590,986606	2328,713468	1,463691435	0,549611447	0,395471192	1
HK1	1420,201764	1590,373275	1250,030252	0,785998024	-0,347402409	0,336232134	1
FAM175A	1561,633522	1585,735032	1537,532012	0,969602097	-0,044535276	0,853847053	1
VKORC1L1	1361,698313	1581,493002	1141,903624	0,722041528	-0,469846278	0,246245889	1
UBE2W	1615,75012	1580,172448	1651,327792	1,045030113	0,063544515	0,70716097	1
SF3A2	1392,747682	1577,304437	1208,190926	0,765984611	-0,384612686	0,241850246	1
CIRH1A	1350,911772	1576,134194	1125,689349	0,714209078	-0,485581623	0,509029934	1
SET	1600,649337	1569,416624	1631,88205	1,039801685	0,056308398	0,804064615	1
MAP4K3	1602,160413	1565,218259	1639,102567	1,047203837	0,066542289	0,83005451	1
ZNF569	1975,184138	1564,606673	2385,761603	1,52483154	0,608649866	0,171766983	1
ST6GAL1	1492,391182	1564,245369	1420,536995	0,908129264	-0,139030428	0,824607608	1
GMPS	1812,90408	1564,244127	2061,564032	1,317929852	0,398273584	0,277830049	1
NUCB2	1699,754718	1563,558782	1835,950654	1,174212749	0,231693825	0,555382082	1
C12orf57	1472,501435	1563,442056	1381,560815	0,883666145	-0,178426682	0,590160912	1
NPRL3	1388,402719	1563,23665	1213,568787	0,776318024	-0,365280311	0,579010439	1
EIF4A2	2022,996579	1561,747501	2484,245656	1,590683292	0,669646621	0,188496144	1
PDIA3P	2114,508284	1561,030114	2667,986454	1,709119145	0,773252973	0,133223549	1
MBTD1	1864,779182	1557,687252	2171,871111	1,394292152	0,479532887	0,296899789	1
C12orf75	1891,453473	1555,33271	2227,574235	1,432217185	0,518250283	0,480015805	1
PDS5A	2040,389061	1553,936472	2526,84165	1,626090703	0,701407733	0,171566983	1
EPB41L3	1378,780324	1551,402475	1206,158172	0,777463097	-0,363153898	0,718519268	1
MAPK14	1429,720177	1548,975525	1310,46483	0,846020359	-0,241235713	0,746913222	1
RAB8B	1528,161664	1548,874825	1507,448504	0,973253926	-0,039111836	0,89290809	1
HBP1	1563,457139	1546,833843	1580,080435	1,021493318	0,030679767	0,729117361	1
PHC3	1660,016258	1541,771122	1778,261394	1,153388702	0,205878796	0,930373175	1
DPYD	1571,408375	1539,323008	1603,493742	1,041687634	0,058922729	0,828889274	1
ZNF24	1248,104489	1538,33617	957,872808	0,622668066	-0,683464803	0,242817605	1
CD82	1652,413081	1537,437677	1767,388485	1,149567564	0,20109126	0,864451863	1
DGKD	1980,018314	1537,260817	2422,775811	1,576034323	0,656298954	0,243609047	1
SZRD1	1484,152296	1537,228603	1431,075989	0,93094546	-0,103231445	0,951260985	1
PSMC6	2150,418358	1535,469194	2765,367523	1,800991862	0,848791662	0,083061062	1
ZNRF2	2057,278679	1533,857928	2580,699431	1,682489221	0,750597262	0,325333324	1
TSPAN9	1503,481235	1533,148039	1473,814431	0,961299492	-0,056942124	0,993528898	1
GCLM	1233,448109	1531,946663	934,9495543	0,610301636	-0,712405637	0,183594259	1
EMR1	1892,380723	1528,373875	2256,387571	1,476332204	0,562017393	0,585676272	1
ABHD4	1437,742324	1527,653618	1347,831031	0,882288377	-0,180677815	0,656288813	1
ARL15	1273,489669	1525,003825	1021,975513	0,670146197	-0,577452232	0,347905687	1
TRAFD1	1827,431715	1522,80406	2132,059369	1,400087789	0,48551729	0,264538764	1
LZIC	1527,832727	1522,706991	1532,958464	1,006732401	0,009680252	0,856545623	1
EFNB1	1546,563963	1520,263141	1572,864784	1,034600354	0,04907359	0,973017822	1
CTDSP2	1572,967917	1514,447405	1631,488429	1,077282991	0,10739728	0,949734562	1
GPBP1L1	1778,025198	1512,563939	2043,486457	1,351008314	0,434036553	0,586897469	1
TM2D1	1538,469531	1512,394929	1564,544133	1,034481208	0,048907437	0,786745727	1
PMS2P5	1316,873584	1512,282528	1121,464639	0,741570849	-0,431343561	0,505807305	1
ARHGAP5	1468,879402	1511,834201	1425,924602	0,943175251	-0,084402233	0,935005343	1
ADIPOR2	1643,257283	1511,592321	1774,922245	1,174206974	0,23168673	0,840588974	1
ST3GAL3	1534,692533	1508,079885	1561,305181	1,035293419	0,050039709	0,856451437	1
HCST	1598,820474	1507,177766	1690,463182	1,12160836	0,165569008	0,781822932	1
AES	1799,272476	1505,025598	2093,519354	1,3910191	0,47614223	0,453326274	1
ANXA11	1517,141143	1502,871609	1531,410676	1,01898969	0,027139455	0,813431583	1
SPTBN1	1671,096167	1502,711072	1839,481262	1,224108411	0,291731333	0,921349171	1
AVPR1A	1258,916058	1497,573202	1020,258914	0,68127482	-0,553691209	0,270830009	1
BRD3	1422,653841	1497,066153	1348,241528	0,900589146	-0,151059005	0,760184918	1
PTGIR	1785,035618	1491,705161	2078,366075	1,393282084	0,478487375	0,841278243	1
PPM1L	1344,349096	1491,512418	1197,185774	0,802665643	-0,317128949	0,708423247	1
HDAC5	1490,133424	1489,855657	1490,411191	1,000372877	0,000537848	0,909909688	1
TUG1	1941,902932	1486,847209	2396,958654	1,612108251	0,688948623	0,256184572	1
DGKG	1436,435891	1486,117737	1386,754045	0,933138748	-0,099836484	0,828871145	1
C7orf50	1516,763412	1486,100467	1547,426357	1,041266315	0,0583391	0,923094616	1
TADA3	1722,536299	1486,087888	1958,98471	1,318215918	0,398586697	0,535013611	1
FOXO3	1575,648169	1485,556274	1665,740065	1,121290451	0,165160032	0,888167701	1
FOXP1	1547,676936	1478,553841	1616,800031	1,093500951	0,128954475	0,800421176	1
AKIRIN2	1402,563279	1475,904541	1329,222017	0,900615169	-0,151017318	0,714390812	1
FAM192A	1412,039582	1474,573471	1349,505693	0,91518376	-0,127866644	0,695670429	1
LOC401093	1850,09263	1474,536212	2225,649049	1,509389211	0,593964867	0,390600626	1
POLI	1426,869601	1465,531595	1388,207608	0,947238267	-0,07820073	0,909338264	1
LYL1	1194,680488	1462,821265	926,5397114	0,63339229	-0,658828788	0,152347768	1
SFT2D1	1335,789599	1461,679613	1209,899585	0,827746091	-0,272739803	0,635118726	1
TMEM123	1588,169695	1461,463223	1714,876168	1,173396731	0,230690877	0,729791557	1
08-mar	1353,364684	1459,969941	1246,759428	0,853962395	-0,227755554	0,812276417	1
SYNM	1413,78577	1457,195091	1370,376449	0,940420714	-0,088621778	0,985273248	1
SDF4	1597,363677	1455,871816	1738,855539	1,194374065	0,256254744	0,597956202	1
NCKAP1	1536,136938	1455,551855	1616,722021	1,110727876	0,151505406	0,517982879	1
SAP18	1327,953385	1446,118127	1209,788643	0,836576639	-0,257430382	0,625606261	1
MINK1	1310,727379	1442,459523	1178,995234	0,817350654	-0,290972949	0,320581454	1
PPP2CB	1331,798768	1436,525793	1227,071743	0,854194021	-0,227364295	0,465612566	1
YIPF6	1775,950846	1436,003795	2115,897897	1,473462608	0,55921045	0,325896278	1
FRA10AC1	1417,890922	1433,726179	1402,055664	0,977910346	-0,032225888	0,981425853	1
CMC2	1248,968364	1431,741541	1066,195187	0,744684118	-0,425299505	0,311917081	1
YY1	1435,215193	1430,889642	1439,540744	1,00604596	0,008696215	0,874194884	1
UBE2O	1546,193761	1429,987826	1662,399696	1,162527167	0,217264431	0,946746972	1
ADCY6	1524,441742	1428,53647	1620,347014	1,134270666	0,181764946	0,938622586	1
SMEK2	1440,418695	1423,743916	1457,093474	1,023423846	0,033403754	0,688794053	1
DCTN4	1275,078459	1418,80205	1131,354869	0,79740149	-0,326621793	0,592423046	1
PCMTD1	1624,423494	1418,576553	1830,270436	1,29021619	0,367612826	0,516321549	1
RAB30	1180,033633	1415,898429	944,1688381	0,666833735	-0,584601002	0,250816357	1
ENO2	1799,58156	1415,597824	2183,565296	1,542503993	0,625274224	0,216423186	1
MFSD6	1494,390595	1414,85971	1573,921479	1,11242229	0,153704558	0,898141887	1
CHMP1B	1277,099152	1411,989086	1142,209218	0,808936294	-0,305902005	0,627403792	1
PLEKHB2	1627,03826	1405,433683	1848,642837	1,315354014	0,395451138	0,645340597	1
EMD	1186,961742	1404,687017	969,2364667	0,690001726	-0,535328123	0,379334555	1
AMFR	1680,681337	1403,892316	1957,470358	1,394316599	0,479558182	0,302690146	1
PNRC2	1912,722889	1403,303544	2422,142233	1,72602873	0,787456478	0,181930847	1
CNPPD1	1351,882432	1403,198903	1300,565961	0,926857881	-0,109579954	0,819064628	1
APOBEC3C	1373,193971	1403,051405	1343,336537	0,957439288	-0,062747088	0,977668599	1
GMFG	1217,656325	1402,270471	1033,042179	0,736692529	-0,440865483	0,400475477	1
ARNT	1585,636972	1398,802495	1772,471448	1,267134892	0,341570114	0,710468614	1
CDK19	1347,284201	1396,485938	1298,082464	0,929534934	-0,105419009	0,932829667	1
WDR26	1210,111078	1395,701384	1024,520771	0,734054421	-0,44604107	0,430338506	1
HBG1	772,2831245	1392,934081	151,632168	0,108858108	-3,199479235	0,269592762	1
OPHN1	1715,306491	1389,363479	2041,249504	1,469197611	0,555028456	0,299916175	1
COPZ1	1619,287196	1388,726567	1849,847824	1,332046112	0,413644026	0,439372041	1
EIF4E3	1080,147009	1386,589786	773,7042311	0,557990719	-0,84168697	0,578301385	1
REPS2	1275,804987	1385,896931	1165,713043	0,841125351	-0,249607276	0,849229316	1
PIK3CG	1494,207496	1385,122926	1603,292066	1,157508865	0,211023243	0,531664353	1
CTDNEP1	2143,691763	1382,120894	2905,262632	2,102032207	1,071784774	0,36444391	1
DDX6	1389,197001	1381,931732	1396,462269	1,010514656	0,015090246	0,932104406	1
CD2AP	1401,666081	1381,689518	1421,642643	1,028916139	0,041125401	0,752705547	1
LGALS8	1289,08349	1379,173573	1198,993406	0,869356424	-0,201980312	0,81100602	1
CHMP4B	1244,462899	1377,984281	1110,941518	0,806207686	-0,310776558	0,672621604	1
CASP2	1314,171504	1372,626794	1255,716213	0,914827117	-0,128428964	0,922781353	1
SLC33A1	1967,421789	1371,084943	2563,758636	1,86987586	0,902942493	0,058901105	1
ATE1	1433,148676	1368,125363	1498,171988	1,095054612	0,131002821	0,602053781	1
ITCH	1376,127684	1365,676246	1386,579122	1,015305879	0,021914431	0,752676203	1
TGFB1I1	1263,328366	1365,614356	1161,042376	0,850197841	-0,2341295	0,67698375	1
SSR1	1453,813716	1364,19421	1543,433221	1,131388193	0,17809402	0,799601753	1
FAM114A2	1294,774615	1363,966465	1225,582764	0,898543179	-0,154340261	0,899987453	1
VPS41	1355,573573	1362,20699	1348,940156	0,99026078	-0,014119594	0,920588204	1
ORMDL3	1541,247722	1359,444871	1723,050574	1,26746631	0,3419474	0,692959772	1
ABHD2	1242,017198	1358,289253	1125,745142	0,828796326	-0,270910487	0,610228949	1
SSBP2	1275,163865	1352,684204	1197,643526	0,885382947	-0,175626509	0,784202567	1
STAT5B	1566,966249	1350,492991	1783,439507	1,320584052	0,401176129	0,614166711	1
ATF6	1289,586321	1350,290752	1228,88189	0,910086874	-0,135923827	0,965810319	1
GRB14	1239,637468	1345,82283	1133,452106	0,842200088	-0,247765069	0,71512785	1
ABAT	2388,889112	1345,273065	3432,505158	2,551530427	1,351362846	0,136435175	1
MFSD11	1252,922224	1344,444373	1161,400076	0,863851342	-0,211145031	0,811143725	1
ING5	909,137443	1342,206878	476,0680084	0,354690485	-1,495367466	0,01435562	1
DYNLT3	1476,260907	1337,753418	1614,768395	1,207074766	0,27151504	0,625992533	1
EIF3E	1583,714784	1337,058767	1830,370801	1,368953142	0,453073066	0,308240504	1
C1orf50	1309,155158	1335,957707	1282,35261	0,959875154	-0,05908132	0,922775418	1
CCT6P1	1067,76681	1335,460297	800,0733223	0,599099295	-0,739132959	0,095392634	1
POC1B	1476,661354	1334,638654	1618,684053	1,212825695	0,278372223	0,562942742	1
METTL8	1437,99714	1334,48461	1541,50967	1,155134843	0,208061273	0,5620041	1
SLC50A1	1637,51298	1331,984281	1943,041679	1,458757214	0,544739791	0,283608916	1
MAST4	1209,104605	1328,718214	1089,490996	0,819956394	-0,286380906	0,432836954	1
ANTXR2	1092,801841	1324,690096	860,9135863	0,649898107	-0,621714548	0,142527213	1
LGALS12	1103,463	1323,467728	883,4582712	0,667532916	-0,583089118	0,367002764	1
GTF2A1	1348,375479	1323,38327	1373,367688	1,037770175	0,053486979	0,989392742	1
MPST	1218,637671	1323,306536	1113,968806	0,841807076	-0,248438458	0,48556247	1
CNEP1R1	1581,96558	1321,879905	1842,051254	1,393508781	0,478722093	0,36325589	1
NUDT3	1585,939426	1320,988046	1850,890806	1,401141223	0,486602374	0,482913498	1
RNASEH2B	1233,697021	1320,911719	1146,482322	0,867947726	-0,20431994	0,510224189	1
NPEPPS	1348,83835	1319,227861	1378,448838	1,044890636	0,063351949	0,913536392	1
TSC22D4	1007,720056	1316,012242	699,4278695	0,5314752	-0,911925721	0,121323743	1
TWF2	1367,623764	1315,37598	1419,871548	1,079441597	0,110285188	0,760924866	1
TJP2	1244,407185	1312,410277	1176,404092	0,896369156	-0,157835088	0,514602082	1
TUBGCP4	1519,498831	1312,302424	1726,695238	1,315775393	0,395913237	0,539187572	1
PNP	1729,475815	1309,441604	2149,510027	1,641547069	0,715056118	0,302565266	1
LY6G5C	1632,47928	1309,32381	1955,63475	1,493621925	0,57881501	0,419324389	1
CD63	1086,648518	1306,897522	866,3995148	0,662943728	-0,593041679	0,216777682	1
EGF	1612,15148	1306,662247	1917,640714	1,467587142	0,55344617	0,325892666	1
UBE2F	1004,143104	1306,602126	701,6840826	0,53702965	-0,896926351	0,134311819	1
FGGY	1509,415409	1306,301203	1712,529615	1,310976068	0,390641349	0,527960533	1
ZNF675	1752,080257	1304,509246	2199,651267	1,686190629	0,753767647	0,143954563	1
RPLP1	1669,313877	1298,330923	2040,29683	1,571476728	0,652120907	0,50583993	1
MCTP1	1113,175711	1295,3283	931,0231224	0,71875456	-0,476428891	0,401362889	1
E2F1	1198,912556	1295,30035	1102,524762	0,851173059	-0,232475607	0,625263672	1
SNX5	1438,273637	1285,25283	1591,294444	1,238117829	0,308148619	0,503499743	1
MED12L	2207,03642	1283,755592	3130,317248	2,438405929	1,285938316	0,385001211	1
C2orf88	1036,971473	1283,617927	790,3250193	0,615701139	-0,699697858	0,224795876	1
PSMF1	1611,398145	1282,424241	1940,37205	1,513050041	0,597459702	0,364664027	1
ATXN10	1422,151068	1280,232897	1564,069239	1,221706803	0,288898094	0,426446897	1
PIGN	1373,768804	1279,007111	1468,530497	1,148180088	0,199348941	0,776435177	1
TBPL1	1063,830657	1278,838508	848,8228055	0,663745109	-0,591298769	0,337713072	1
SLC25A30	1168,853941	1275,117472	1062,59041	0,833327465	-0,263044566	0,642302002	1
WSB2	1633,15972	1272,955378	1993,364063	1,565933965	0,647023376	0,41282627	1
MAGED2	1169,749655	1272,364492	1067,134817	0,838702135	-0,253769566	0,756256293	1
MALAT1	1531,216989	1272,271538	1790,16244	1,407060039	0,49268389	0,224685194	1
SNX4	1683,143789	1269,992885	2096,294693	1,65063499	0,723021128	0,241729591	1
C10orf131	1502,090226	1267,670365	1736,510088	1,369843562	0,454011145	0,332045078	1
ATF7IP	1431,921002	1265,778536	1598,063468	1,262514273	0,336299698	0,708447599	1
TSPAN2	1082,443513	1264,740317	900,1467081	0,71172453	-0,490609134	0,493654865	1
VRK2	1152,209076	1263,890696	1040,527456	0,823273294	-0,280556668	0,910210993	1
PSMA7	1230,076327	1262,04623	1198,106424	0,9493364	-0,075008694	0,911649302	1
SLMAP	1314,847015	1260,226889	1369,46714	1,086683003	0,119931153	0,966989528	1
C10orf12	1386,294698	1260,120186	1512,46921	1,200257901	0,263344433	0,670548369	1
SEC23A	1476,880894	1256,428662	1697,333125	1,35091882	0,433940982	0,422636523	1
HRASLS	1267,195937	1256,377661	1278,014213	1,017221376	0,024633685	0,966405179	1
SLC39A3	1110,693633	1250,841029	970,5462363	0,775914936	-0,366029598	0,652552288	1
NUCKS1	1569,259369	1250,642947	1887,87579	1,509524197	0,594093882	0,271918913	1
CAPN2	1040,064135	1250,294323	829,8339464	0,663710881	-0,591373169	0,223059099	1
SBDSP1	1536,062003	1249,434392	1822,689613	1,458811783	0,544793758	0,340548467	1
SMIM7	1114,757821	1247,596466	981,9191749	0,787048698	-0,34547519	0,509773597	1
ACTR3B	1452,221009	1247,049283	1657,392736	1,329051513	0,410397023	0,485774781	1
TMEM64	1215,1952	1246,425719	1183,964681	0,949887878	-0,074170863	0,922628925	1
CCZ1B	1078,586162	1245,116378	912,0559461	0,732506585	-0,449086366	0,43726143	1
TSPAN15	1314,666245	1239,090595	1390,241896	1,121985674	0,166054255	0,706342268	1
FLJ45340	1393,065152	1238,348514	1547,78179	1,249875759	0,321784695	0,716469939	1
CHMP5	1312,282558	1236,788644	1387,776472	1,122080543	0,166176236	0,911563901	1
NDE1	1195,712932	1233,099097	1158,326768	0,939362271	-0,090246445	0,959580796	1
PPP1R14A	1318,645599	1228,346197	1408,945002	1,147025981	0,19789807	1	1
PARL	1487,200694	1227,338185	1747,063203	1,423457058	0,509398972	0,341810472	1
VEPH1	1145,791254	1222,957658	1068,624849	0,873803637	-0,194618984	0,836697524	1
TMEM245	1386,369761	1222,763319	1549,976204	1,267601162	0,342100887	0,706071473	1
STYX	1321,054047	1222,000615	1420,107479	1,162116828	0,216755111	0,665096817	1
UBXN6	1004,717358	1217,887362	791,5473548	0,64993478	-0,621633141	0,235858532	1
DGKH	1103,136368	1216,634595	989,6381402	0,813422653	-0,297922926	0,697855005	1
RAB5A	1271,391843	1215,114321	1327,669366	1,092629182	0,12780386	0,76239631	1
KCMF1	1400,624346	1211,563321	1589,685371	1,312094336	0,39187145	0,553416771	1
SSBP3	1010,242272	1211,199696	809,2848485	0,668167975	-0,581717258	0,310988584	1
VRK1	990,5541222	1210,420685	770,6875598	0,6367105	-0,651290538	0,346152237	1
DNAJC4	1193,260595	1208,839795	1177,681396	0,974224542	-0,037673768	0,620508826	1
NEK1	1219,072077	1208,508973	1229,63518	1,017481216	0,025002161	0,829613886	1
COPA	942,6403818	1207,696524	677,58424	0,561055055	-0,833785748	0,129322524	1
SPECC1	1133,529067	1205,985352	1061,072781	0,879838863	-0,184688767	0,80181037	1
MAPK1	1043,793445	1205,345327	882,2415629	0,731940916	-0,450200899	0,447548125	1
VDR	1351,927385	1204,137131	1499,717638	1,245470802	0,316691201	0,801987802	1
SETD2	1624,045281	1204,121961	2043,9686	1,69747639	0,763391508	0,383084048	1
RPS20	1145,866744	1203,570041	1088,163447	0,904113105	-0,14542483	0,925187377	1
ARMC3	1285,000426	1201,402843	1368,598008	1,139166614	0,18797877	0,697691138	1
CCT6P3	1392,387963	1194,086735	1590,689191	1,332138734	0,413744338	0,392943719	1
RNF34	1157,234179	1193,479493	1120,988865	0,939261103	-0,09040183	0,929705429	1
KLF9	1055,439223	1192,979346	917,8991005	0,769417429	-0,378161585	0,637062734	1
RPL10	962,2076744	1190,834531	733,5808179	0,616022461	-0,698945142	0,178290596	1
HNRNPU	1067,923017	1190,439096	945,406938	0,794166573	-0,332486456	0,673241871	1
KIDINS220	1243,534853	1189,740713	1297,328993	1,090430024	0,124897191	0,676253687	1
SRC	981,0034874	1188,509096	773,497879	0,650813596	-0,619683704	0,328290039	1
UBE2E3	1389,891371	1187,317177	1592,465565	1,341230125	0,423556792	0,255512536	1
CCNK	1036,600732	1186,933168	886,2682969	0,746687615	-0,421423292	0,329048244	1
ARG2	1027,97376	1183,513294	872,4342265	0,737156254	-0,439957637	0,480860817	1
ERP44	1153,948669	1183,089772	1124,807567	0,950737292	-0,072881344	0,878926588	1
GNG8	953,1814798	1182,205213	724,1577464	0,61254826	-0,707104583	0,257373935	1
NDUFAF6	1144,877153	1180,136208	1109,618097	0,940245786	-0,088890159	0,755936501	1
C11orf10	1563,372258	1176,926617	1949,8179	1,656703036	0,728315023	0,513359158	1
R3HDM1	1251,170873	1176,333291	1326,008455	1,127238739	0,172793097	0,818505384	1
ATP5H	1128,945303	1175,529777	1082,360829	0,920743013	-0,11912955	0,949976502	1
POLR2G	1185,437055	1172,461964	1198,412146	1,022133069	0,031583029	0,882119428	1
DSCR3	1172,468931	1168,814205	1176,123657	1,006253733	0,008994136	0,991310659	1
HSDL1	1015,341869	1166,955335	863,7284029	0,740155494	-0,434099706	0,415574002	1
OTUD5	1371,619331	1166,616989	1576,621672	1,35144755	0,434505522	0,900469415	1
DBN1	1234,220838	1163,340265	1305,10141	1,121856992	0,165888781	0,931038946	1
ZNF542	2630,769799	1155,456794	4106,082804	3,553644606	1,829299407	0,476303878	1
JAK2	1218,200832	1154,931448	1281,470216	1,109563877	0,149992726	0,752393082	1
EIF4EBP2	1346,961688	1152,169412	1541,753965	1,338131311	0,420219695	0,555375357	1
MYZAP	912,8429195	1151,971561	673,7142778	0,584835859	-0,773896322	0,673798678	1
HNRNPUL2	1101,514794	1150,215531	1052,814056	0,915318936	-0,127653567	0,688751892	1
EIF4H	1197,329076	1147,103241	1247,55491	1,087569859	0,121108074	0,931781729	1
TSEN2	1124,982247	1145,576947	1104,387547	0,964044842	-0,052827841	0,830826257	1
MASTL	1162,151813	1145,521942	1178,781684	1,029034575	0,041291456	0,86466772	1
USP39	955,8412253	1143,570454	768,1119961	0,67167877	-0,574156665	0,348610314	1
MAT2B	1347,098198	1141,512145	1552,68425	1,360199501	0,443818268	0,567275476	1
FXR1	1310,049825	1139,43038	1480,669269	1,299481999	0,377936649	0,306259986	1
TAB3	1357,109073	1138,328683	1575,889462	1,384388785	0,46924916	0,533073908	1
CDC16	1382,05238	1137,696991	1626,407769	1,429561457	0,515572643	0,782765386	1
ZNF207	1012,824381	1137,253689	888,3950728	0,781175811	-0,356280818	0,606517909	1
UBAC2	981,1782248	1137,106289	825,2501607	0,725745842	-0,462463694	0,457016729	1
RHOF	821,0154507	1135,924172	506,106729	0,445546227	-1,166352971	0,036819082	1
VASP	901,7097919	1134,682097	668,7374871	0,589361099	-0,762776258	0,141789576	1
KPNA3	1338,568853	1134,318441	1542,819265	1,360128875	0,443743357	0,457101608	1
PANK3	1293,80386	1131,810826	1455,796893	1,28625461	0,363176248	0,564234536	1
CD27-AS1	1128,160691	1131,106095	1125,215288	0,994791994	-0,007533197	0,937019012	1
UPF2	977,4506621	1130,400453	824,5008715	0,729388306	-0,455241025	0,468165073	1
ABHD16A	1065,474809	1127,193998	1003,75562	0,890490565	-0,16732777	0,625206463	1
ATP6AP2	1014,590812	1127,166401	902,0152232	0,800250276	-0,321476825	0,686746939	1
LOC113230	877,993973	1123,931777	632,056169	0,562361686	-0,830429789	0,120915088	1
PIGB	1223,586611	1123,421555	1323,751666	1,178321406	0,236733111	0,440797478	1
RALB	1237,176533	1121,92234	1352,430725	1,205458415	0,269581882	0,420588597	1
TBC1D14	970,8360427	1119,371089	822,3009961	0,734609821	-0,44494991	0,275176268	1
BTBD2	1129,148371	1116,795551	1141,50119	1,0221219	0,031567264	0,945038029	1
RNPC3	1036,888742	1112,116721	961,6607635	0,86471208	-0,20970825	0,735498164	1
NID1	1291,640877	1111,748708	1471,533045	1,323620197	0,404489211	0,611170227	1
RAB2A	1203,550055	1111,741354	1295,358757	1,16516198	0,220530532	0,480829531	1
TMSB10	1220,368089	1111,237121	1329,499056	1,196413467	0,258716055	0,824417612	1
NOL10	1035,357303	1110,38125	960,3333559	0,86486813	-0,209447918	0,920763835	1
LRRFIP2	1226,27742	1108,170379	1344,384461	1,213156827	0,278766062	0,597404714	1
LOC100506343	1123,166867	1103,39075	1142,942984	1,035846081	0,050809645	0,768603084	1
CDK14	1548,654354	1102,863254	1994,445454	1,808424977	0,854733748	0,20357467	1
MGST3	1232,771612	1098,896543	1366,646682	1,243653637	0,314584744	0,562854404	1
HIST1H2AM	876,2977224	1097,903546	654,6918987	0,596310943	-0,745863283	0,088916079	1
RPS10	985,538456	1095,60645	875,470462	0,799073848	-0,323599256	0,359641636	1
SLC18A2	1290,342685	1092,33771	1488,347659	1,362534357	0,446292609	0,450047507	1
TCTA	1071,858161	1091,675498	1052,040824	0,963693722	-0,053353388	0,956129332	1
RPS15A	974,5087402	1086,259875	862,7576055	0,794246041	-0,332342101	0,516679284	1
STAM2	1234,978558	1086,025883	1383,931234	1,274307782	0,349713771	0,758516121	1
PPP1R18	1202,105907	1085,98585	1318,225964	1,213851879	0,279592387	0,852531665	1
SLC25A5	1223,328803	1085,927363	1360,730242	1,253058251	0,325453483	0,629209769	1
SLC39A8	1325,047383	1084,356645	1565,738121	1,443932795	0,530003597	0,271179379	1
GNA15	989,610273	1083,574809	895,6457373	0,82656567	-0,27479865	0,34789154	1
SH3TC2	1571,634375	1082,25985	2061,008899	1,904356794	0,929303802	0,417352175	1
STAU2	1153,864376	1080,915847	1226,812905	1,134975409	0,182661039	0,678880669	1
QKI	936,0790851	1078,725224	793,4329466	0,735528316	-0,443147213	0,3125212	1
PHACTR3	889,3035525	1077,574964	701,0321409	0,650564614	-0,620235742	0,361021162	1
RANBP9	1088,191718	1077,528108	1098,855327	1,019792726	0,028275952	0,785423074	1
EEF1G	1428,514397	1075,915091	1781,113704	1,655440767	0,727215391	0,333939148	1
MPP6	1220,539898	1072,244192	1368,835605	1,276608086	0,352315691	0,379258168	1
SNAP29	1157,303742	1071,37351	1243,233974	1,160411344	0,214636304	0,867861231	1
NDUFS5	1345,573238	1070,954126	1620,19235	1,51284944	0,597268416	0,663949897	1
GATA2	850,4949847	1069,479344	631,510625	0,590484172	-0,760029707	0,143585669	1
PTPN7	1012,342644	1069,473035	955,2122534	0,893161606	-0,163006859	0,866390032	1
PFDN5	1716,288542	1068,759198	2363,817885	2,211740389	1,145182054	0,22313628	1
SLC44A1	1093,126154	1065,550746	1120,701562	1,051758038	0,072802844	0,888778275	1
ITM2A	1055,583069	1063,529107	1047,637031	0,985057225	-0,021720558	0,951567386	1
RPS4X	1531,000038	1059,342204	2002,657872	1,890473036	0,918747272	0,304848963	1
THRB	1036,234721	1058,58826	1013,881183	0,957767265	-0,062252968	0,832576052	1
MED4	968,5823046	1058,406446	878,7581636	0,830265318	-0,268355661	0,61472823	1
NCOA2	995,7049789	1057,977968	933,43199	0,882279233	-0,180692767	0,406362271	1
TXNIP	916,3914463	1057,662395	775,1204976	0,732861924	-0,448386684	0,268272623	1
GAB1	907,8978828	1057,34116	758,4546055	0,717322501	-0,479306209	0,644656913	1
TC2N	889,3868887	1053,068877	725,7049004	0,689133367	-0,537144883	0,426337763	1
MDM2	1154,266044	1048,178529	1260,353558	1,202422605	0,265944037	0,410515758	1
FBXL4	897,5850674	1048,147908	747,0222265	0,712706881	-0,488619242	0,474011882	1
LYPLA1	1793,110988	1047,561938	2538,660039	2,42339851	1,277031665	0,292759375	1
SEC22A	1022,882674	1047,24247	998,522878	0,953478213	-0,068728122	0,869828043	1
ARL6IP6	1139,243623	1045,85405	1232,633197	1,178590069	0,237062015	0,604124649	1
MTRF1L	856,6114132	1045,627677	667,595149	0,63846354	-0,647323858	0,254926277	1
SELT	948,1556089	1044,979822	851,3313955	0,814686923	-0,295682345	0,703765048	1
FAM126B	1018,884324	1043,326965	994,4416826	0,953144811	-0,069232676	0,838673765	1
SCAF8	1054,13164	1042,14197	1066,12131	1,023009667	0,032819779	0,904320544	1
PACS1	995,6531523	1039,092302	952,214003	0,916390201	-0,125966063	0,807861966	1
SNW1	1220,402445	1037,453525	1403,351365	1,352688416	0,435829561	0,311591384	1
DLST	759,4083694	1036,468697	482,3480422	0,465376372	-1,103530129	0,025271831	1
GSK3B	1405,232192	1035,119862	1775,344522	1,715110092	0,778301186	0,551389545	1
IGF2BP2	914,4716313	1034,479907	794,463356	0,767983361	-0,38085304	0,585165056	1
ARID4A	1286,069077	1033,428319	1538,709834	1,488937168	0,574282874	0,199540221	1
TESPA1	791,0954735	1031,987057	550,2038898	0,533149991	-0,907386633	0,342197696	1
PIK3R1	1228,215492	1031,747679	1424,683305	1,380844691	0,465551063	0,257403383	1
TMEM70	654,7922386	1030,508944	279,0755331	0,270813305	-1,884629474	0,52468565	1
UBR4	1110,401181	1026,846084	1193,956278	1,162741229	0,217530057	0,446021723	1
SMARCE1	974,1074517	1024,550979	923,6639241	0,901530468	-0,149551845	0,749010638	1
FKBP1B	932,5825872	1024,387499	840,7776755	0,820761359	-0,284965284	0,552274482	1
FADS2	1823,674433	1018,88368	2628,465185	2,57975001	1,367231268	0,47187027	1
E2F3	996,2723949	1018,693694	973,851096	0,955980293	-0,064947216	0,976694477	1
ADI1	1053,520415	1018,034063	1089,006768	1,069715452	0,097227086	0,751955542	1
EIF2S2	917,9352097	1017,337632	818,5327873	0,804583219	-0,313686446	0,746260679	1
NNT	1009,914026	1015,53898	1004,289072	0,98892223	-0,016071025	0,982284324	1
ZBED6	1158,703323	1012,662451	1304,744195	1,288429519	0,365613619	0,592993026	1
SVIP	695,3005674	1012,186932	378,4142023	0,37385802	-1,419437613	0,011549093	1
HMGXB4	1292,507613	1011,194523	1573,820703	1,556397574	0,638210637	0,350794605	1
LATS1	1363,478492	1011,02343	1715,933555	1,697224322	0,763177259	0,142136044	1
CBR4	1443,152454	1008,349722	1877,955186	1,862404625	0,897166546	0,363186079	1
MRPS35	827,2404042	1008,180245	646,300563	0,641056563	-0,641476438	0,617588001	1
GRHPR	839,0375477	1008,128041	669,9470547	0,664545601	-0,589559895	0,143188706	1
SIN3A	1651,117471	1006,251657	2295,983285	2,281718763	1,190120981	0,459096751	1
HNRNPUL1	1006,180523	1005,965956	1006,39509	1,000426589	0,000615306	0,941667682	1
CCAR1	951,964162	999,6079946	904,3203294	0,904674967	-0,144528544	0,707098223	1
TMA7	822,7795871	999,3833429	646,1758313	0,646574546	-0,629111381	0,324797424	1
RNF115	921,6136377	999,3750741	843,8522012	0,844379876	-0,244035899	0,671172565	1
ITGB3BP	874,1849174	999,3312119	749,0386229	0,749539906	-0,415922804	0,605114616	1
CHMP3	874,7998713	998,9575301	750,6422124	0,751425551	-0,412297922	0,552650069	1
NCOA7	1015,669604	997,8149951	1033,524214	1,035787414	0,050727934	0,908428889	1
CDC37	872,6404957	997,7171623	747,5638291	0,749274301	-0,416434125	0,424864084	1
GATA1	1023,640353	997,1349991	1050,145706	1,053163019	0,074728769	0,978063661	1
HMGN1	803,7455116	997,0475073	610,4435158	0,612251183	-0,707804439	0,381509868	1
KLHL2	920,7912265	995,0764841	846,505969	0,850694376	-0,233287178	0,78470942	1
ANKS1A	866,041829	993,974598	738,10906	0,742583424	-0,429374984	0,496879325	1
NFIB	1064,749398	993,5696932	1135,929103	1,143280749	0,193179721	0,733925844	1
SSH1	876,2792133	993,3692164	759,1892101	0,764256832	-0,387870551	0,604027125	1
VTI1B	782,9047971	991,9384487	573,8711456	0,578535036	-0,789523765	0,191413081	1
PRIM1	918,3089747	991,1305033	845,4874461	0,853053602	-0,229291698	0,757069488	1
ST7	1030,679422	990,1255329	1071,233311	1,081916661	0,113589374	0,572773444	1
LCP2	878,9681557	989,5915606	768,3447508	0,776426135	-0,365079414	0,554740431	1
SPHK1	1059,073534	988,7153914	1129,431677	1,142322338	0,191969805	1	1
SCAMP1	847,5184085	986,8254043	708,2114127	0,717666377	-0,478614763	0,484754369	1
HNRNPC	1103,10937	986,1952297	1220,02351	1,237101411	0,30696377	0,532470351	1
TMEM204	1199,849926	985,712651	1413,987201	1,434482148	0,520530014	0,965885788	1
ATP5E	968,6469971	982,7685506	954,5254437	0,97126169	-0,042068037	0,66963822	1
EEF2	1441,604335	981,2179348	1901,990736	1,93839785	0,95486471	0,349699633	1
ZC3H11A	938,9939714	977,7564053	900,2315376	0,92071147	-0,119178975	0,866127762	1
RILPL2	919,7551095	976,9470776	862,5631414	0,882916957	-0,179650343	0,54672204	1
COPS2	1220,815896	974,5353763	1467,096415	1,505431666	0,590177224	0,238432134	1
ALKBH5	914,2320079	973,0833576	855,3806582	0,879041504	-0,185996811	0,897659531	1
PKHD1L1	1052,993672	972,5265901	1133,460754	1,165480477	0,220924838	0,594954587	1
THOC7	1008,325596	971,7124943	1044,938697	1,07535789	0,104816883	0,863419028	1
RNF6	1165,816697	971,4620793	1360,171314	1,400128058	0,485558784	0,302481957	1
SUCNR1	1042,503059	971,4038515	1113,602266	1,146384446	0,19709094	0,759209399	1
SEC14L5	736,034461	970,6200594	501,4488625	0,516627343	-0,952804093	0,096150208	1
AP3S1	1345,168484	968,9346233	1721,402344	1,776592871	0,829113107	0,065137204	1
TBC1D5	1099,834664	968,9145461	1230,754781	1,270240793	0,345102007	0,350329394	1
ZC3H4	983,0898001	968,6113047	997,5682954	1,029895367	0,042497774	0,985051693	1
METTL9	1163,443533	967,6358048	1359,251261	1,404713689	0,490276108	0,274011386	1
ANO10	995,812552	967,4777349	1024,147369	1,058574613	0,082122961	0,67421295	1
15-sep	970,0949183	967,3165553	972,8732813	1,005744475	0,008263813	0,817518497	1
GPR89C	1014,942893	967,0692595	1062,816527	1,099007663	0,136201446	0,721703034	1
UFD1L	1013,556192	966,2687397	1060,843643	1,097876398	0,134715641	0,960175993	1
CYTH2	783,5567125	965,0742808	602,0391442	0,623826742	-0,680782696	0,136830873	1
ACTR10	939,7358002	964,8664414	914,605159	0,94790856	-0,077180199	0,89235028	1
ZNF215	901,049522	964,3254187	837,7736253	0,868766507	-0,202959611	0,473666807	1
ZFAND2A	958,5879238	960,891245	956,2846026	0,995205865	-0,006933107	0,775901279	1
MKLN1	923,411629	959,2672832	887,5559748	0,925243663	-0,112094746	0,958102685	1
FAM204A	1193,661799	959,2019557	1428,121643	1,488864398	0,574212363	0,295593221	1
RAP2A	1106,014185	958,9913418	1253,037028	1,306619751	0,385839353	0,483452505	1
CTR9	723,1104767	958,6483996	487,5725538	0,508604149	-0,975384863	0,434062717	1
CARD16	957,730411	956,4717066	958,9891155	1,002631974	0,003792148	0,858746636	1
NDUFB4	987,0106989	956,2263375	1017,79506	1,064387186	0,090023047	0,666584534	1
RNPEPL1	1156,499092	955,1306502	1357,867533	1,421656328	0,507572749	0,422029412	1
UNC45A	1419,81832	953,3617771	1886,274863	1,978550964	0,984444227	0,371555428	1
TTYH3	907,4516547	952,6439862	862,2593233	0,905122308	-0,14381534	0,71281196	1
PPP2R4	1445,080913	947,8403904	1942,321436	2,049207288	1,035065928	0,162468324	1
RPL21	1259,69852	945,2350626	1574,161978	1,665365622	0,735838948	0,251268157	1
UBR3	1046,634203	944,5647418	1148,703665	1,216119567	0,282285079	0,506574491	1
DCAF12	1066,704098	944,0564082	1189,351789	1,259831275	0,333230532	0,897400101	1
ATP6V1D	987,1693577	943,846335	1030,49238	1,091801008	0,126709935	0,85426132	1
FAM20B	1122,514162	942,6697136	1302,35861	1,381564074	0,466302473	0,579480885	1
TCEB2	1128,284571	942,6252391	1313,943903	1,393919713	0,479147468	0,647640752	1
NAA50	970,7240651	940,7894156	1000,658715	1,063637301	0,089006277	0,903740361	1
C2orf29	931,3386728	939,9593786	922,7179669	0,98165728	-0,026708662	0,711049936	1
HIST1H3J	795,7621947	939,3019579	652,2224316	0,694369288	-0,526224956	0,250651856	1
KIF5B	988,2074174	938,9260962	1037,488739	1,104973802	0,144012165	0,576823739	1
CD99L2	979,0304441	938,6801451	1019,380743	1,085972414	0,118987456	0,783686406	1
ATXN7L3B	951,5042269	937,0250422	965,9834115	1,030904584	0,04391081	0,984916049	1
POLE3	757,4899826	935,5389056	579,4410597	0,619366075	-0,691135732	0,27065195	1
PDE2A	1172,517136	934,5166284	1410,517644	1,509355319	0,593932472	0,46976359	1
NAPA	764,4720532	933,8238985	595,1202078	0,637293829	-0,649969404	0,321388161	1
COX7A2L	951,744914	932,4127787	971,0770493	1,041466903	0,058616993	0,988792594	1
ANKRD13A	810,0587294	930,8689563	689,2485026	0,740435588	-0,433553858	0,524974088	1
RPS12	854,7140324	930,7549144	778,6731503	0,836603856	-0,257383447	0,590861408	1
RCOR3	1025,312938	929,9942995	1120,631577	1,204987576	0,269018272	0,855310999	1
LOC100132832	985,7599955	927,3319687	1044,188022	1,126013183	0,171223719	0,808348762	1
DNAJC8	1012,336008	926,0615548	1098,610462	1,186325527	0,246499938	0,504516275	1
FAU	879,3587357	925,2686841	833,4487874	0,900764072	-0,15077881	0,598600327	1
NIPBL	1000,044869	920,4917952	1079,597943	1,172849067	0,230017366	0,565376107	1
AP1B1	1034,481263	920,3191748	1148,643351	1,248092382	0,319724724	0,790359981	1
CCNT2	1232,796232	918,0909808	1547,501484	1,685564412	0,753231759	0,1240093	1
LOC100287036	909,9721421	915,2340542	904,71023	0,988501494	-0,016684948	0,684120953	1
BSCL2	1345,529981	914,9255099	1776,134452	1,941288589	0,957014603	0,6363734	1
HIGD1A	882,5517761	913,7395638	851,3639884	0,931735937	-0,102006956	0,759517548	1
SLC9A9	954,8214661	911,3716727	998,2712596	1,095350327	0,131392362	0,693125039	1
GNB2L1	1031,439027	910,306774	1152,57128	1,266135014	0,340431254	0,601199452	1
NCOA1	788,323103	909,9707843	666,6754217	0,732633875	-0,448835686	0,447229948	1
MAP3K5	782,5933096	905,8207176	659,3659016	0,727920977	-0,458146255	0,454756664	1
ARRB2	854,2739619	902,2726699	806,2752539	0,893604872	-0,162291043	0,880492579	1
MSRB3	762,5557871	899,8418494	625,2697247	0,694866242	-0,525192801	0,380992489	1
DR1	802,0324958	899,2106247	704,8543669	0,783859029	-0,351333875	0,716218163	1
JAK1	844,465406	899,1655325	789,7652794	0,878331354	-0,187162791	1	1
ALG10	857,8171794	897,4480661	818,1862928	0,911680936	-0,133399087	0,754356111	1
LSM1	939,2043838	894,2584604	984,1503071	1,100521103	0,13818681	0,682372418	1
SIDT1	1033,852409	894,2339543	1173,470864	1,312263819	0,39205779	0,55375954	1
DOPEY1	1020,423272	892,6621265	1148,184418	1,286247488	0,363168259	0,505361464	1
ATP5J2	968,9126838	892,3549417	1045,470426	1,171585853	0,228462678	0,535051854	1
SAR1A	822,068421	890,8085565	753,3282854	0,845667994	-0,241836716	0,788371453	1
TOM1L1	926,3388938	890,7817932	961,8959944	1,079833469	0,110808839	0,851870732	1
CCT4	946,6881075	888,7502354	1004,62598	1,13038055	0,176808547	0,710916792	1
RPL11	1130,993624	888,1833059	1373,803943	1,546757222	0,62924677	0,29794997	1
RPS27	820,4828861	887,7889036	753,1768685	0,848373826	-0,237227984	0,695290661	1
CNOT4	858,8861923	886,9916173	830,7807673	0,93662753	-0,094452652	0,950121051	1
PSMA6	981,855592	883,5857996	1080,125384	1,222434069	0,289756657	0,360471892	1
CKAP5	980,2847621	883,3921836	1077,177341	1,219364808	0,286129815	0,662847271	1
BEX4	669,2656273	882,8733143	455,6579404	0,516107955	-0,954255228	0,100705446	1
ELOVL5	1453,033304	881,9753386	2024,091269	2,294952229	1,198464123	0,251101599	1
RPL27A	967,7516488	881,9034831	1053,599814	1,194688347	0,256634318	0,469041614	1
RAP1GAP2	788,9050365	880,7686205	697,0414526	0,791401324	-0,337518616	0,656708694	1
ABCC4	705,8135656	880,3207156	531,3064155	0,603537331	-0,728485084	0,609454853	1
COX7B	938,9355771	878,9367615	998,9343926	1,136525899	0,18463056	0,591282164	1
NARS	1044,608893	877,7769541	1211,440832	1,380123762	0,464797646	0,689440733	1
YWHAZ	1014,415712	876,7078293	1152,123594	1,314147719	0,394127454	0,648083204	1
MFSD2B	1106,097291	875,3262488	1336,868333	1,527280068	0,610964644	0,670943149	1
C5orf45	905,9283228	874,7816428	937,0750028	1,071210182	0,099241579	0,88804789	1
GTF2IRD2B	897,9330753	874,6398175	921,2263331	1,053263657	0,074866623	0,6489109	1
PAPOLA	1005,653898	873,5646246	1137,743171	1,302414428	0,381188587	0,329863669	1
UTRN	727,3065599	873,5559147	581,0572051	0,665163151	-0,588219846	0,391959216	1
STRADB	885,8106835	873,4849413	898,1364257	1,028221991	0,040151773	0,902088025	1
BTBD10	1376,475225	873,3806573	1879,569792	2,152062536	1,105720001	0,030081304	1
YBX1	852,1474855	872,5766001	831,7183709	0,953175195	-0,069186687	0,941520011	1
BZW1	912,0520244	872,4834374	951,6206115	1,090703354	0,125258776	0,804604459	1
TOLLIP	967,7651114	871,2657015	1064,264521	1,221515457	0,288672119	0,960124019	1
MAN1A2	766,9980601	871,1118839	662,8842364	0,760963372	-0,394101082	0,38277259	1
CTSW	1019,490424	870,9585518	1168,022296	1,341076787	0,423391845	0,599367833	1
XBP1	749,6219614	870,9283829	628,3155398	0,721431925	-0,471064828	0,693948435	1
HMG20B	842,406081	870,0613974	814,7507647	0,936429046	-0,09475841	0,687086056	1
HDGF	895,7227462	869,7656367	921,6798558	1,059687595	0,083639009	0,708690899	1
CDC42SE1	1053,797468	866,1648835	1241,430052	1,433249114	0,519289388	0,601817905	1
CARD8	874,0682713	864,2627037	883,8738389	1,022691174	0,032370554	0,686226688	1
EXOC5	1185,397629	864,0333128	1506,761945	1,743870199	0,802292661	0,082052122	1
RPS15	794,8590706	863,1759436	726,5421976	0,841708116	-0,248608066	0,55203201	1
ADORA2A	749,9784453	862,6455876	637,311303	0,738786951	-0,436769711	0,342632589	1
ANKRD9	1440,099676	861,9494602	2018,249892	2,341494467	1,227429629	0,608636802	1
HIST1H2BC	939,1075572	861,0464524	1017,168662	1,181316826	0,240395943	0,838535209	1
VAMP8	901,856633	859,1340959	944,5791701	1,099454875	0,136788393	0,622967251	1
RHD	657,6042251	858,3700391	456,8384111	0,532216166	-0,909915762	0,046886791	1
GLS	819,3833093	857,5303817	781,2362368	0,911030388	-0,134428917	0,915871394	1
CASP4	1126,818316	856,4191312	1397,2175	1,631464605	0,706167688	0,113408067	1
SLC30A1	680,7384871	855,9672003	505,509774	0,590571431	-0,759816528	0,155304922	1
CTNNB1	931,5642916	853,741913	1009,38667	1,18230891	0,241607027	0,701454442	1
PDHX	846,2079776	853,1078338	839,3081215	0,983824188	-0,02352757	0,985493434	1
H2AFV	881,3298339	852,935776	909,7238919	1,066579592	0,092991629	0,858496943	1
RPS28	700,0131355	851,8642942	548,1619769	0,643485096	-0,636021361	0,325064902	1
FOCAD	826,7089002	850,8775541	802,5402463	0,943191229	-0,084377792	0,860395633	1
GSTM2	731,1648814	850,0141899	612,3155729	0,720359237	-0,47321155	0,34070028	1
MAP1A	754,8784342	849,8515957	659,9052727	0,776494715	-0,364951989	0,629270361	1
COG3	915,7273024	845,6744002	985,7802047	1,165673461	0,221163704	0,562033701	1
ATP6AP1	1105,471639	843,2556929	1367,687585	1,621913254	0,697696661	0,228485812	1
PDE3A	1185,168839	843,2169489	1527,120729	1,811065031	0,856838351	0,106827926	1
HIST1H3B	1073,404046	841,7204157	1305,087677	1,550500205	0,632733717	0,852019269	1
NPC2	978,2696337	841,2061894	1115,333078	1,325873599	0,406943244	0,462607205	1
KPNA4	929,8778177	837,4547993	1022,300836	1,220723599	0,287736576	0,779760723	1
GOLT1B	757,7570241	836,7555449	678,7585032	0,811178973	-0,30190784	0,690773785	1
CAAP1	739,5433569	835,4040596	643,6826542	0,77050458	-0,376124562	0,560921354	1
USP33	882,3543331	835,2781937	929,4304726	1,112719666	0,154090172	0,770072636	1
RNF4	1204,1726	834,8144834	1573,530716	1,884886699	0,914477806	0,049397332	1
MFNG	878,1435643	833,858673	922,4284556	1,106216779	0,14563413	0,874851614	1
ADAM10	800,0489736	833,4933567	766,6045906	0,919748891	-0,120688063	0,807564428	1
IGBP1	828,1399425	832,739543	823,5403419	0,988953087	-0,016026009	0,853434992	1
KLHL5	1052,84648	828,1269172	1277,566042	1,542717687	0,625474077	0,587736321	1
STIM1	713,5203874	827,5382078	599,502567	0,724440952	-0,465059992	0,435172599	1
EPDR1	990,358696	824,6070461	1156,110346	1,402013664	0,48750041	0,357732953	1
HEBP1	996,5755374	823,7357713	1169,415304	1,419648562	0,505533831	0,965446193	1
SPCS1	933,7570755	823,1884535	1044,325698	1,268635017	0,343277069	1	1
UBXN2A	755,9397965	820,9035886	690,9760045	0,841726135	-0,248577183	0,877354478	1
SDCBP	720,6057892	820,7180856	620,4934927	0,756037309	-0,403470665	0,53368991	1
FBXW5	1030,611895	819,8383803	1241,385409	1,514183087	0,598539659	0,674458727	1
SENP6	783,4037922	819,3794423	747,4281421	0,912188058	-0,132596812	0,932977435	1
UGP2	724,3413495	817,9729879	630,7097111	0,771064229	-0,375077055	0,644236348	1
SPAG9	872,1860461	817,0836247	927,2884676	1,134875843	0,182534474	0,57608498	1
USP9X	870,8958116	815,7596693	926,031954	1,135177417	0,182917794	0,940985584	1
ARMCX3	579,607962	815,3670432	343,8488809	0,421710546	-1,245674994	0,015891431	1
NEDD8	909,77889	815,0814853	1004,476295	1,232363037	0,301427317	0,849029998	1
EIF5A	883,6655826	814,523267	952,8078982	1,169773703	0,226229462	0,677985639	1
PCYOX1L	1479,682565	813,8318604	2145,533269	2,636334818	1,398533606	0,5431407	1
TMEM104	908,536216	813,3194792	1003,752953	1,234143505	0,30351016	0,805280178	1
MPZL3	572,5570682	812,8164739	332,2976625	0,408822499	-1,290453498	0,463490405	1
GDAP2	826,6959962	812,3851852	841,0068071	1,03523159	0,049953547	0,687176308	1
FBRS	635,2787019	812,1977451	458,3596587	0,564344904	-0,825350947	0,155698667	1
KIF15	905,0985349	811,1822038	999,014866	1,23155422	0,300480144	0,586193021	1
FOXN2	702,3743198	808,6143542	596,1342854	0,737229413	-0,439814465	0,496375197	1
ZNF276	795,1065313	808,4247189	781,7883438	0,967051508	-0,04833536	0,838468226	1
AGTPBP1	899,9543404	807,4992073	992,4094736	1,228991267	0,297474664	0,589560431	1
TXNDC11	801,9902677	805,9365216	798,0440138	0,990207035	-0,014197895	0,793496081	1
HIST1H4E	1000,368453	804,6906553	1196,04625	1,486342909	0,571766994	0,809895897	1
SYK	837,1998955	804,2434308	870,1563602	1,081956441	0,113642418	0,647743566	1
NIPSNAP3A	735,6638847	804,1124965	667,2152729	0,829753642	-0,269245037	0,784301504	1
IST1	701,2257637	801,316473	601,1350544	0,750184321	-0,414682984	0,58217022	1
PPP4C	830,779681	798,1672912	863,3920708	1,081718182	0,113324685	0,983603577	1
SMPD1	686,9918312	797,2820479	576,7016145	0,723334504	-0,467265124	0,312590856	1
UBE2Q1	783,5276997	796,2847038	770,7706955	0,967958686	-0,046982623	0,884303511	1
SHISA5	1061,190909	794,720021	1327,661797	1,670603183	0,740369092	0,571551742	1
ISCA1	743,5886517	792,9394364	694,237867	0,875524454	-0,19178062	0,629111429	1
MTMR14	790,1191962	790,7860138	789,4523787	0,998313532	-0,002435113	0,9667177	1
VAPB	875,8257055	789,7267661	961,9246448	1,218047414	0,284570292	0,496721449	1
SSR4	799,3403228	788,2300921	810,4505536	1,028190324	0,04010734	0,829243323	1
NRAS	787,8775666	787,2203326	788,5348006	1,001669759	0,002406944	0,804803214	1
TMEM60	782,3880028	786,6449739	778,1310318	0,989176894	-0,015699555	0,895759541	1
UBA7	937,8436615	786,1972407	1089,490082	1,385771949	0,470689858	0,290423322	1
ANKRD33B	736,3102174	785,9884979	686,6319369	0,873590312	-0,194971238	0,662929199	1
ADAM9	744,8261893	785,9443341	703,7080445	0,895366267	-0,159450129	0,995081508	1
DHDDS	733,0863629	784,6407433	681,5319824	0,86859112	-0,203250891	0,858506234	1
RPN1	997,6325024	783,179693	1212,085312	1,547646501	0,630075982	0,304236749	1
TMX4	805,0620688	782,0309696	828,0931681	1,058900735	0,082567352	0,669751941	1
C1orf43	820,0715162	781,6400857	858,5029467	1,098335362	0,13531863	0,864128124	1
TMEM127	826,5407046	781,0966822	871,9847269	1,116359532	0,158801733	0,653167782	1
ATP5G2	954,7089334	780,2892366	1129,12863	1,447064213	0,533128942	0,550303461	1
C22orf13	905,9160044	778,9956336	1032,836375	1,325856437	0,40692457	0,539730079	1
SWI5	736,7687513	777,3053353	696,2321672	0,895699715	-0,158912948	0,729251001	1
SAMD14	854,1667744	776,6114053	931,7221434	1,199727608	0,262706886	0,528503555	1
KHDRBS1	947,3143249	776,5652137	1118,063436	1,439754725	0,525823057	0,336962036	1
TXN	762,2757331	774,6436036	749,9078625	0,96806823	-0,046819361	0,674040519	1
SP140L	802,4948544	774,5495385	830,4401704	1,072158886	0,100518718	0,674947445	1
PJA2	919,1094322	773,2985002	1064,920364	1,377114224	0,461648228	0,306068554	1
SCAF4	681,6935489	773,0355489	590,3515489	0,763679691	-0,388960438	0,483218593	1
SYTL4	657,7119654	772,7268705	542,6970604	0,702314208	-0,509811472	0,345574281	1
TMEM9B	846,3394194	772,714683	919,9641559	1,190561246	0,251641839	1	1
KCTD18	925,3290212	772,2629995	1078,395043	1,396409052	0,481721614	0,357834075	1
RPS19	797,4243504	770,720862	824,1278388	1,069294837	0,096659703	0,728358856	1
ITGAM	733,1169666	770,165254	696,0686791	0,90379133	-0,145938378	0,673303075	1
TTLL5	806,1930818	769,3604347	843,0257289	1,095748743	0,131917023	0,926905367	1
WDR11	769,3919622	768,3313936	770,4525307	1,002760706	0,003977369	0,936223089	1
BIRC2	884,0919156	767,42674	1000,757091	1,304042509	0,382990899	0,419856115	1
TRIM8	942,8176982	767,2383361	1118,39706	1,457691838	0,54368576	0,62208086	1
DENND3	924,835895	767,0227805	1082,649009	1,411495248	0,497224271	0,754601322	1
TERF2IP	701,0830748	766,6212792	635,5448703	0,829020649	-0,270520059	0,70935123	1
PKIA	765,37765	766,5547103	764,2005896	0,996928959	-0,004437392	0,777757106	1
METAP1	873,5923485	766,1987396	980,9859575	1,280328336	0,356513832	0,490151166	1
DGCR2	761,2214234	766,0356195	756,4072273	0,987430882	-0,018248329	0,965387314	1
TERF2	715,2228336	765,3333777	665,1122896	0,869049109	-0,202490391	0,784323613	1
HN1L	662,1699933	765,2788943	559,0610923	0,730532485	-0,452979668	0,410851702	1
GAPVD1	788,8051534	762,1301326	815,4801743	1,070001224	0,097612446	0,622594139	1
LEPR	646,2280992	761,7138506	530,7423478	0,696773923	-0,521237464	0,440028999	1
CCDC85B	692,6248244	760,058111	625,1915379	0,82255755	-0,281811474	0,686184788	1
TACC3	585,281002	759,2913339	411,27067	0,541650684	-0,884565353	0,081688329	1
BTBD1	718,4019899	757,2985196	679,5054602	0,897275569	-0,156376965	0,996286253	1
TGFB2	585,1079471	755,1752087	415,0406855	0,549595221	-0,863558636	0,043209684	1
MECP2	669,8172045	753,7163453	585,9180638	0,777372108	-0,363322751	0,614677095	1
GDE1	804,2039091	753,0823728	855,3254454	1,135766121	0,183665783	0,619839729	1
RNF216	993,7809573	751,849169	1235,712746	1,643564689	0,716828241	0,265118394	1
ABLIM3	620,9516292	751,7109308	490,1923277	0,652102168	-0,616830079	0,180833833	1
IDE	736,9651705	751,3746427	722,5556984	0,96164504	-0,056423626	0,981941354	1
CCDC175	589,2228266	751,077044	427,3686092	0,569007684	-0,81347996	0,177052158	1
ZNF124	1605,121148	750,9285467	2459,313748	3,275030307	1,711508257	0,519797652	1
ATP2A2	695,1451693	750,3579191	639,9324195	0,852836231	-0,229659366	0,855020015	1
DDX5	583,6448263	750,3299522	416,9597004	0,555701794	-0,847617198	0,14188192	1
DIMT1	738,1969212	749,8835368	726,5103056	0,968830852	-0,045683287	0,845573972	1
RTN1	693,2199936	748,307195	638,1327922	0,852768484	-0,229773974	0,577852354	1
WDR83OS	738,6559275	746,8682107	730,4436443	0,978008749	-0,032080724	0,83426823	1
CNN2	649,0815328	746,3655524	551,7975133	0,739312675	-0,435743447	0,559808181	1
RGS6	634,8235302	745,8846078	523,7624526	0,702203058	-0,510039815	0,34877549	1
RAB21	653,833286	742,3890318	565,2775402	0,76143035	-0,39321602	0,518320754	1
GSTK1	783,2960611	742,3366223	824,2554999	1,110352736	0,151018064	0,645798895	1
HNRNPL	774,8320088	741,7233521	807,9406654	1,089274948	0,123368156	0,65785924	1
WDR67	786,6017579	741,6668944	831,5366213	1,121172628	0,165008429	0,527445009	1
INPP5K	808,6828919	741,0623738	876,30341	1,182496158	0,241835496	0,603874528	1
SS18	611,7870212	739,9435365	483,6305059	0,653604609	-0,613509938	0,293064817	1
ZFYVE21	828,6500671	739,6290449	917,6710892	1,240718027	0,311175277	0,485779419	1
CTNNA1	937,4249278	738,2033224	1136,646533	1,539747247	0,622693548	0,154725371	1
PSMD6	604,7528983	736,708672	472,7971246	0,641769457	-0,639872964	0,263232586	1
PANX1	635,3765826	736,0996571	534,6535081	0,726333049	-0,46129687	0,512877976	1
SLC30A7	713,144216	735,5127161	690,7757158	0,939175762	-0,090532918	0,957049326	1
ARPC3	722,5957677	735,4414029	709,7501326	0,96506687	-0,051299184	0,903245474	1
CUL4B	792,0507805	735,1286467	848,9729143	1,154863054	0,207721785	0,586457003	1
RAB1A	570,8929689	735,0749615	406,7109762	0,553291838	-0,853887454	0,170227403	1
COPS3	895,1462947	734,8972066	1055,395383	1,436112933	0,522169204	0,238985565	1
ATL1	622,1596577	734,7299895	509,589326	0,693573603	-0,527879104	0,52692522	1
RPL7	824,2528383	734,6898205	913,8158561	1,243811784	0,31476819	0,483456394	1
TBC1D20	785,3281023	734,0542639	836,6019406	1,139700403	0,188654628	0,925011067	1
GTF2H3	897,9159525	732,1161156	1063,715789	1,452933171	0,538968346	0,177638087	1
LRP10	737,1730951	731,6206638	742,7255263	1,015178443	0,021733339	0,942353685	1
SEL1L	754,214467	731,1473301	777,2816038	1,063098464	0,088275226	0,818304172	1
RAD51C	736,5228795	729,9529073	743,0928517	1,018001085	0,025739099	0,859721933	1
USP4	764,6950574	729,9512896	799,4388252	1,095194757	0,131187445	0,968322712	1
TBC1D13	794,0540962	728,9683726	859,1398198	1,178569403	0,237036718	0,59359722	1
TSPAN14	817,3847737	728,7308492	906,0386983	1,243310475	0,314186606	0,710910595	1
C6orf62	830,6151994	727,2957212	933,9346775	1,284119582	0,360779558	0,380156812	1
SMARCB1	702,2799036	726,5243007	678,0355064	0,933259226	-0,09965023	0,827287214	1
GDI2	1014,783079	726,4672919	1303,098867	1,79374747	0,842976797	0,44030666	1
LEFTY1	718,897306	726,2085477	711,5860643	0,979864622	-0,029345654	0,95139116	1
CCNDBP1	682,9740105	726,0717873	639,8762337	0,881285081	-0,182319313	0,819768506	1
EIF1AY	541,962724	725,906809	358,018639	0,49320193	-1,01974965	0,250308432	1
SLC10A7	907,6241668	725,8274643	1089,420869	1,500936411	0,585862857	0,544218148	1
UBE2G1	801,2567393	724,2504875	878,2629911	1,21265088	0,278164261	0,575784989	1
HMGB2	622,1920059	723,8038629	520,5801488	0,719228199	-0,475478509	0,416458053	1
UBE2Q2P1	656,5432092	723,5163727	589,5700456	0,814867594	-0,295362437	0,677621629	1
NCOR1	595,2627115	722,694553	467,83087	0,64734246	-0,627398959	0,225408897	1
GALNT10	718,0703951	722,1715464	713,9692439	0,988642169	-0,016479651	0,878090682	1
FBXO42	806,767352	722,1588253	891,3758787	1,234321104	0,303717755	0,593456132	1
WBP11	766,4562807	721,7414623	811,1710992	1,123908133	0,168524116	0,733221367	1
MAN1A1	715,1360213	721,3117811	708,9602614	0,98287631	-0,024918223	0,810705183	1
PIAS1	923,3186342	721,1293639	1125,507905	1,56075728	0,642246195	0,182014402	1
UBE2B	764,8256056	720,1297429	809,5214682	1,124132805	0,168812486	0,643686776	1
ZFP91	751,7958324	719,1459213	784,4457435	1,090801908	0,125389129	0,701052837	1
CEP85	826,9142365	719,0191365	934,8093365	1,300117464	0,378641975	0,534111734	1
DDA1	679,6182288	718,2628544	640,9736031	0,892394197	-0,164246963	0,628521236	1
NDFIP1	618,8715964	717,8273588	519,915834	0,724290914	-0,465358817	0,709782919	1
KIFAP3	519,5563157	717,0060628	322,1065685	0,449238277	-1,154447237	0,257113479	1
ATF7	586,4089913	716,8333005	455,9846822	0,636109793	-0,652652298	0,068538628	1
ABI2	608,5191028	716,1117701	500,9264355	0,699508731	-0,515586031	0,474124041	1
CYB5D2	692,2981578	714,7394048	669,8569107	0,937204394	-0,093564377	0,60062803	1
FOXO4	887,0565485	711,2595234	1062,853574	1,494325965	0,579494885	0,830148874	1
PAPD4	624,5877935	710,7677161	538,407871	0,757501866	-0,400678653	0,697980174	1
AFF1	732,1021948	710,0425516	754,161838	1,062136116	0,086968664	0,930134657	1
SNX13	633,5603636	708,6689322	558,451795	0,788029177	-0,343679049	0,733251439	1
PHTF2	849,5762761	708,4160739	990,7364783	1,398523431	0,483904425	0,240869871	1
LANCL3	538,2288246	707,9831038	368,4745454	0,520456694	-0,94214997	0,098393116	1
EGLN2	786,3518815	707,8288785	864,8748845	1,221870018	0,28909082	0,768244353	1
RSBN1L	850,0075055	706,8588026	993,1562084	1,405027715	0,490598589	0,3228582	1
PTBP3	666,3334505	704,5578488	628,1090522	0,891493939	-0,165703105	0,633211502	1
MAVS	630,8791344	703,5382902	558,2199785	0,793446478	-0,333795186	0,406446454	1
PPP4R1	797,546514	703,3961304	891,6968976	1,267702308	0,342216	0,549507213	1
DNAJC9	645,3780645	702,1017385	588,6543906	0,838417509	-0,25425925	0,542579626	1
VAPA	675,7682941	701,5305079	650,0060803	0,926554259	-0,110052631	0,891313102	1
SCGB1C1	1053,71457	700,6838436	1406,745297	2,007674802	1,005525604	0,460171166	1
PGAM1	934,6895976	699,5644025	1169,814793	1,672204573	0,741751353	0,259239926	1
USP3	687,711836	698,3842376	677,0394344	0,969436877	-0,044781132	0,939884576	1
ZNF33A	1080,360978	697,7177813	1463,004174	2,096842324	1,06821838	0,375463483	1
UBA1	708,2569135	697,629908	718,8839189	1,030466026	0,043296941	0,760765925	1
RTF1	816,8177102	697,4047813	936,2306391	1,342449413	0,424867724	0,371659876	1
FAM110A	589,1174871	697,2194031	481,0155712	0,689905601	-0,535529122	0,219910844	1
SERPINB6	816,7570813	696,1377042	937,3764584	1,346538842	0,429255847	0,499742037	1
CBL	940,9874047	694,6439209	1187,330889	1,7092655	0,773376508	0,225931721	1
SESTD1	638,5774209	693,2466853	583,9081566	0,842280488	-0,247627349	0,666185093	1
KATNAL1	649,5626019	692,6485716	606,4766322	0,875590678	-0,1916715	0,908146298	1
NEIL3	634,3460257	692,3261991	576,3658523	0,832506199	-0,264467081	0,832965878	1
WDFY1	749,2384174	690,3120771	808,1647576	1,17072377	0,227400715	0,957911769	1
DRAP1	557,4840412	689,4610137	425,5070687	0,617158999	-0,696285877	0,234117985	1
BCAP29	814,1974735	688,974647	939,4202999	1,363504889	0,447319874	0,275221185	1
ZNF431	529,1849581	688,638088	369,7318283	0,536902961	-0,897266734	0,095468957	1
PRKAA1	877,6740469	688,5283467	1066,819747	1,549420227	0,631728478	0,251972017	1
PDCD4	678,1639695	688,4242428	667,9036963	0,970192005	-0,043657804	0,91912175	1
DNAJC16	626,5493096	687,5243457	565,5742734	0,822624358	-0,281694304	0,619260257	1
BIVM	612,8121007	687,4255937	538,1986076	0,782919072	-0,353064907	0,690613446	1
HIST1H4C	644,5248749	686,8966523	602,1530975	0,876628377	-0,189962714	1	1
SSU72	618,7393375	686,3492954	551,1293795	0,802986735	-0,31655194	0,652702192	1
TAMM41	719,5983542	685,7211079	753,4756005	1,098807652	0,135938863	0,68119146	1
GLRX5	504,4681836	685,6417157	323,2946515	0,471521268	-1,084605248	0,350011431	1
LIPC	689,3120594	684,4917078	694,132411	1,01408447	0,02017783	0,938582192	1
UBE3B	757,5155587	682,512434	832,5186834	1,219785372	0,28662732	0,638199327	1
SLC35D2	564,4579601	681,4873633	447,4285568	0,656547107	-0,607029567	0,375267863	1
GTDC1	697,5951312	679,5726466	715,6176157	1,053040641	0,074561117	0,709825882	1
NCOA3	553,6074227	679,2494141	427,9654314	0,630056386	-0,666447147	0,297806799	1
COPE	913,5940102	678,380194	1148,807826	1,693457204	0,759971528	0,640728484	1
RPL28	633,2468669	678,1509903	588,3427435	0,867568951	-0,204949672	0,75340933	1
APPL2	690,5360492	676,7027019	704,3693964	1,040884563	0,057810079	0,764809716	1
AIG1	868,6443914	674,4278567	1062,860926	1,575944581	0,656216803	0,669646364	1
SMN1	1000,678593	672,1720386	1329,185147	1,977447842	0,983639642	0,293644035	1
LCA5	755,5801033	670,8778623	840,2823443	1,252511659	0,324824033	0,432871995	1
GPCPD1	566,4079802	670,1787325	462,6372279	0,690319172	-0,534664542	0,466549582	1
ZNF672	483,5341294	669,0845937	297,9836651	0,445360225	-1,166955378	0,034685065	1
SYNJ1	525,1975421	668,3539661	382,0411181	0,571614949	-0,806884449	0,17751108	1
N4BP2L1	647,3775136	668,1177024	626,6373248	0,937914566	-0,092471581	0,829168442	1
SMARCC1	690,2561629	667,686314	712,8260117	1,067606145	0,094379514	0,664398907	1
MXD1	531,891211	667,6185858	396,1638362	0,593398453	-0,752926929	0,252812972	1
UBAP2L	791,570669	666,8930066	916,2483314	1,373906042	0,458283346	0,439960276	1
GNG5	581,7869989	666,8921052	496,6818927	0,744770989	-0,425131218	0,412990155	1
ACOT7	737,5013803	666,8348197	808,167941	1,211946223	0,277325684	0,671130695	1
VPS52	644,7343536	666,8072405	622,6614668	0,933795299	-0,098821769	0,951301206	1
PARD3B	476,2208967	666,7565804	285,685213	0,428470031	-1,222733794	0,169748308	1
INPP5B	788,4520748	665,6147165	911,2894332	1,369094479	0,453222008	0,414758872	1
PRRC2C	642,4822848	665,2585247	619,706045	0,93152665	-0,102331051	0,838021385	1
MYO5A	841,4718718	663,8105924	1019,133151	1,535277024	0,618498998	0,363930667	1
HACE1	753,5495896	662,5400045	844,5591748	1,274729328	0,350190942	0,394506106	1
LOC100128420	481,7301169	662,2306418	301,2295921	0,454871117	-1,136470263	0,02778349	1
LOXHD1	737,1676229	661,2764662	813,0587797	1,229529284	0,298106096	0,48620217	1
ZFAND2B	583,24656	661,157804	505,3353159	0,764318765	-0,387753645	0,524808262	1
ENSA	718,1947145	660,1696869	776,2197421	1,175788222	0,233628231	0,588332003	1
SERBP1	608,6472681	659,8900508	557,4044855	0,844692968	-0,243501054	0,694560994	1
ZMIZ2	603,771554	658,7411422	548,8019657	0,833107165	-0,263426009	0,647966174	1
DCTN6	840,3640681	658,6530404	1022,075096	1,551765548	0,633910601	0,491994542	1
TRIM37	578,5913149	658,5531291	498,6295007	0,757159109	-0,401331595	0,548963386	1
ASCC2	745,1081031	658,5408986	831,6753075	1,262906084	0,336747357	0,669376635	1
ZNF253	781,3222261	656,0781617	906,5662906	1,381796169	0,466544818	0,548104312	1
LRRC8C	777,7733797	653,9140835	901,632676	1,378824373	0,463438706	0,457219594	1
UBA3	685,774259	653,6871622	717,8613558	1,098172639	0,135104872	0,759639395	1
STX16	614,289574	652,9877633	575,5913847	0,881473462	-0,182010958	0,766478647	1
C6orf106	641,1116147	651,8041028	630,4191267	0,967191099	-0,048127127	0,980830198	1
MED16	656,4607101	651,6263095	661,2951107	1,014837954	0,021249381	0,628983193	1
POLR2J3	569,5204672	651,3364367	487,7044977	0,748775088	-0,417395658	0,383914887	1
IFITM3	903,8949018	651,3136856	1156,476118	1,775605432	0,828311027	0,512312851	1
BAD	539,1897829	649,9819346	428,3976312	0,659091597	-0,601449118	0,344456307	1
JHDM1D	765,712033	649,0018319	882,422234	1,359660621	0,443246592	0,4344044	1
09-sep	874,0576314	648,5280804	1099,587182	1,695512061	0,761721047	0,499155996	1
SUV420H1	656,9445589	647,9467136	665,9424043	1,027773411	0,039522235	0,831340081	1
EFHC2	749,4862775	647,1408115	851,8317434	1,316300453	0,39648883	0,328693006	1
ZNF81	734,6217972	647,106636	822,1369584	1,270481421	0,345375278	0,933420769	1
HOMER2	689,2963459	647,0099716	731,5827202	1,130713207	0,177233052	0,848649019	1
ILKAP	668,9808507	645,9809918	691,9807097	1,071209089	0,099240107	0,871997297	1
C22orf32	734,0070286	645,5083069	822,5057503	1,274198553	0,349590104	0,770326813	1
ARHGEF7	561,7633452	645,1741228	478,3525675	0,741431732	-0,431614233	0,509619924	1
MEIS3P1	527,9827097	644,8547332	411,1106861	0,637524492	-0,649447328	0,282674374	1
MTMR2	676,5892504	644,4798051	708,6986956	1,099644535	0,137037241	0,639156827	1
TMBIM4	720,4182578	644,1863387	796,650177	1,236676609	0,306468285	0,548646932	1
ATP6V0D1	625,4540476	642,7291861	608,1789092	0,946244425	-0,0797152	0,567644711	1
RPL30	796,6269693	641,8917041	951,3622345	1,482122652	0,567664841	0,39719213	1
PXK	716,1606243	641,6361415	790,6851072	1,232295153	0,301347845	0,478341615	1
SNAPIN	766,1228752	640,743696	891,5020543	1,39135517	0,476490743	0,596863022	1
VPS26A	748,0894593	640,23098	855,9479385	1,336936145	0,418930561	0,341504046	1
B4GALT1	721,6529049	639,0357792	804,2700306	1,258568075	0,331783253	0,59839741	1
SFXN3	654,132988	637,9064061	670,35957	1,050874491	0,071590375	0,874130399	1
LINC00338	441,4935971	637,8846366	245,1025575	0,384242767	-1,379909994	0,279264409	1
SLC9A7	720,6718235	637,8381178	803,5055292	1,259732692	0,333117635	0,82168299	1
DDX3X	890,366214	637,7475731	1142,984855	1,79222141	0,841748879	0,406283606	1
CHTF8	836,5740618	637,7342798	1035,413844	1,623581916	0,699180176	0,751483674	1
DENND2C	670,2024441	636,7984317	703,6064565	1,104912358	0,143931939	0,57357451	1
NEK4	687,6318074	636,4012114	738,8624035	1,161000938	0,215369138	0,807110278	1
ORAI2	495,6310758	636,2770357	354,9851159	0,557909678	-0,841896518	0,061819017	1
RPLP2	602,8944388	636,0781889	569,7106887	0,895661412	-0,158974644	0,738882884	1
SLC9A1	761,881703	635,093486	888,66992	1,399274185	0,484678684	0,464955405	1
IDH3G	808,7097037	634,9106334	982,508774	1,547475696	0,629916751	0,490328009	1
PPP6R3	711,3544619	634,9101497	787,7987741	1,24080356	0,311274731	0,417293164	1
AGPAT5	563,368899	633,7931788	492,9446191	0,777768893	-0,36258656	0,612883902	1
DRAM1	630,1534195	633,5514942	626,7553449	0,989272933	-0,01555949	0,988986878	1
SMS	501,6680396	633,5102887	369,8257904	0,583772351	-0,776522213	0,172750613	1
WDR13	603,7758466	633,4709725	574,0807207	0,906246293	-0,142024906	0,785486046	1
ADCY3	642,619118	633,1603137	652,0779223	1,029878071	0,042473544	0,845794683	1
ANP32A	646,5765712	632,0654414	661,0877011	1,045916543	0,064767738	0,818152072	1
GTF2H2	604,7438685	631,6766184	577,8111187	0,914726146	-0,128588206	0,752630789	1
IFITM1	894,3308609	631,0059471	1157,655775	1,834619436	0,875480829	0,450994269	1
TBXAS1	583,0268691	630,6533028	535,4004354	0,848961597	-0,2362288	0,766820896	1
XPR1	636,5024623	630,4857041	642,5192204	1,019086105	0,027275953	0,884409061	1
PPM1D	831,3848183	629,7341197	1033,035517	1,64043123	0,714075115	0,365799022	1
DCTN2	625,7379691	629,2292288	622,2467093	0,988903059	-0,016098992	0,924211556	1
EP300	493,9834653	628,4086701	359,5582606	0,57217266	-0,805477531	0,45526691	1
CDK2	594,8071023	628,4028123	561,2113922	0,893075876	-0,163145342	0,896884551	1
TUBAL3	627,6365924	627,7594335	627,5137513	0,999608636	-0,000564729	0,872532493	1
HAUS6	556,5179669	627,7335641	485,3023697	0,773102471	-0,371268445	0,890491448	1
EIF3M	794,7810482	627,3434699	962,2186265	1,533798744	0,617109194	0,320977712	1
MYO9B	796,1256617	626,5399022	965,7114212	1,541340652	0,624185747	0,742379165	1
CCDC53	567,3876754	625,5475154	509,2278354	0,814051408	-0,296808191	0,303099022	1
PRMT5	783,1410702	624,2182395	942,0639008	1,509189961	0,593774409	0,791051916	1
SCAMP2	758,2794817	623,780207	892,7787564	1,431239315	0,517264923	0,449094454	1
RAB13	736,9946537	623,455981	850,5333263	1,364223541	0,448080063	0,552638049	1
NOTCH2NL	751,3580935	622,6164388	880,0997483	1,413550452	0,499323376	0,353544338	1
CDKN3	848,0490714	621,3687073	1074,729435	1,729616286	0,790452012	0,251573771	1
RBM3	542,7024672	620,5910351	464,8138994	0,748985843	-0,416989646	0,311480064	1
ANO2	572,1030625	620,4836047	523,7225204	0,844055373	-0,244590447	0,858878616	1
RABIF	593,2535111	619,8258601	566,6811621	0,914258663	-0,129325703	0,753481278	1
STON1	564,079726	619,7070761	508,4523759	0,820472116	-0,285473791	0,539226279	1
TSPAN13	670,5937382	618,9247808	722,2626956	1,166963608	0,222759572	1	1
CDK7	560,4389608	618,1584259	502,7194958	0,813253488	-0,298222991	0,665342919	1
ATL3	700,9369016	617,6226017	784,2512015	1,269790321	0,344590286	0,549484108	1
RNF130	829,7206904	617,2795912	1042,16179	1,688314022	0,755583267	0,156704128	1
AP3B1	567,5012212	615,9687987	519,0336437	0,842629764	-0,247029218	0,87826055	1
PAN3	778,7168141	614,772241	942,6613872	1,533350604	0,61668761	0,184093675	1
NEMF	623,5306376	613,4435703	633,6177049	1,0328867	0,04668201	0,921957664	1
PPP1CA	597,1686169	613,4261492	580,9110846	0,946994329	-0,078572309	0,978463067	1
TNIP1	699,4134665	612,0995045	786,7274285	1,28529336	0,362097682	0,750772081	1
TMX1	561,0765471	611,9187465	510,2343478	0,833826959	-0,262180077	0,749604152	1
UBXN7	632,2762911	610,2006262	654,3519559	1,072355432	0,100783165	0,838967047	1
WASF2	682,7374109	609,4213911	756,0534308	1,24060862	0,311048054	0,650258245	1
SP2	585,793389	608,2376215	563,3491564	0,926199131	-0,110605692	0,729355469	1
C16orf87	537,9321929	607,8713385	467,9930474	0,769888326	-0,377278899	0,384551379	1
WBP1	576,9714195	607,7699544	546,1728845	0,898650683	-0,154167664	0,817259237	1
RBM18	525,9733111	607,5395201	444,4071021	0,731486738	-0,451096386	0,452850312	1
TM7SF3	563,0268553	607,4267899	518,6269207	0,853809758	-0,228013443	0,888031069	1
RAB11FIP3	611,8897706	606,4309723	617,3485689	1,018003033	0,025741859	0,761558454	1
RCC2	607,8647856	605,4513756	610,2781956	1,007972267	0,011455946	0,941415374	1
NUSAP1	558,2264028	605,4022086	511,050597	0,844150533	-0,244427805	0,774946932	1
EIF2B2	583,2130036	604,4211838	562,0048234	0,929823174	-0,104971713	0,850835057	1
HIST1H4I	523,1957925	603,298635	443,0929501	0,734450444	-0,445262945	0,216923578	1
HSP90AA1	652,4250545	601,6722471	703,1778619	1,168705828	0,224911839	0,565219498	1
MBD2	584,0727773	601,5773119	566,5682428	0,941804539	-0,086500419	0,946382086	1
ABCE1	575,7824755	601,441313	550,1236379	0,914675507	-0,128668075	0,941323088	1
COX17	665,0601412	601,1310849	728,9891976	1,212695893	0,278217812	0,537524212	1
KDELR1	882,6939778	600,4922062	1164,895749	1,93990153	0,955983423	0,197481547	1
NRD1	508,2164224	600,3697417	416,0631032	0,693011447	-0,529048913	0,390730333	1
FBXW4	708,8031163	600,2599017	817,3463308	1,361654058	0,445360218	0,552726377	1
HECA	668,7275627	598,1219809	739,3331445	1,236090911	0,305784854	1	1
MAPK8IP3	669,0045634	598,0392143	739,9699124	1,237326742	0,307226524	0,532233683	1
TSPAN32	622,1599635	598,0265949	646,2933322	1,080710018	0,111979463	0,761235405	1
MACF1	752,7299587	595,5246752	909,9352422	1,527955566	0,611602589	0,239912029	1
C9orf78	636,1964216	595,4087501	676,9840932	1,137007296	0,185241512	0,909259948	1
TRUB2	523,4989933	595,1129804	451,8850063	0,759326416	-0,397207897	0,370860559	1
HIST1H2BF	464,605949	594,6582144	334,5536836	0,562598272	-0,829822974	0,114932072	1
TH1L	598,305411	594,6444022	601,9664197	1,012313271	0,017655816	0,908958692	1
SRSF4	558,3681224	594,1523417	522,583903	0,879545306	-0,185170201	0,709641042	1
LOC100129250	496,7043829	594,0592302	399,3495356	0,672238584	-0,572954745	0,341024845	1
MBOAT2	618,9923253	593,9305868	644,0540637	1,08439282	0,116887465	0,680572879	1
RCHY1	653,5050925	593,3148307	713,6953542	1,20289485	0,266510536	0,43263457	1
LOC440944	670,5177223	593,1665855	747,868859	1,260807465	0,334347982	0,568835155	1
EGFL7	589,5318104	592,608859	586,4547617	0,989615246	-0,015060368	0,621616561	1
STK38	630,8065662	590,8758934	670,7372391	1,135157563	0,182892561	0,54963544	1
USP47	548,4919228	590,223453	506,7603926	0,858590742	-0,219957478	0,797838625	1
UBP1	653,1254981	589,07867	717,1723263	1,217447453	0,283859504	0,521536284	1
VEZT	566,5606957	589,0344767	544,0869147	0,923692816	-0,114514947	0,800699332	1
LBR	528,2333522	588,7334644	467,73324	0,794473677	-0,331928676	0,568885195	1
PFKP	619,7265339	588,3909075	651,0621604	1,106512953	0,146020339	0,880959109	1
HNRNPR	611,2278986	587,2423851	635,2134122	1,081688632	0,113285274	0,799884414	1
CRTAP	608,8558662	586,7149347	630,9967978	1,075474239	0,104972968	0,970164594	1
TDP2	542,7588597	586,2297287	499,2879907	0,8516934	-0,231593925	0,5405293	1
CAMTA2	567,4477449	586,1676422	548,7278476	0,936127838	-0,095222537	0,860180843	1
CEP57L1	678,9168895	585,3417531	772,492026	1,319728213	0,400240849	0,36384775	1
CSRP1	619,0789118	584,8462782	653,3115453	1,117065406	0,159713661	0,857195996	1
ATXN7L3	656,1489615	584,5802259	727,7176971	1,244855137	0,315977866	0,456161944	1
HINFP	644,6687562	584,5404619	704,7970504	1,205728425	0,269904995	0,640336438	1
LYSMD3	436,728314	584,4933271	288,9633009	0,494382549	-1,016300276	0,194842501	1
SMARCD1	517,0048613	584,482144	449,5275787	0,769104041	-0,378749322	0,669436342	1
PPP2R5A	528,7124647	583,1895821	474,2353472	0,813175272	-0,29836175	0,724742668	1
EIF2C1	517,7497918	582,3867737	453,1128098	0,778027301	-0,362107314	0,564494244	1
SCCPDH	758,1905667	582,1940707	934,1870626	1,604597349	0,682211319	0,128737463	1
COMMD7	459,5234366	581,4653764	337,5814968	0,580570246	-0,784457458	0,041342608	1
WDR82	710,2841965	581,3603242	839,2080688	1,44352484	0,529595933	0,266910434	1
ZMPSTE24	515,4986174	579,9494744	451,0477604	0,777736303	-0,362647012	0,798188233	1
SDCCAG8	417,4724436	579,9291428	255,0157445	0,43973604	-1,185290318	0,014764051	1
ZFAND5	549,0652297	578,770383	519,3600764	0,897350818	-0,156255981	0,926004944	1
SEC31A	712,9728022	578,6285	847,3171045	1,464354252	0,550264608	0,276060533	1
THAP11	547,5192782	578,5505798	516,4879765	0,892727437	-0,163708328	0,898050895	1
C20orf112	610,4911898	578,423611	642,5587687	1,110879218	0,151701966	0,923538978	1
RPL29	666,5564109	578,0415977	755,0712241	1,30625759	0,385439419	0,429069266	1
KANSL1	627,5665675	577,9869082	677,1462267	1,1715598	0,228430596	0,491760231	1
PRR13	567,6393656	577,8299594	557,4487719	0,964728053	-0,051805776	0,731389542	1
POLR2A	747,6245182	577,8147068	917,4343296	1,587765626	0,666997968	0,345934148	1
KIAA0528	548,9517504	577,2946133	520,6088874	0,901807977	-0,149107823	1	1
NT5C2	742,518312	576,8332342	908,2033899	1,574464396	0,654861134	0,782026856	1
SERPINE2	768,2278899	575,7879276	960,6678521	1,668440421	0,738500169	0,094360313	1
TUBA1A	736,0695676	575,3652911	896,7738441	1,558616514	0,640266007	0,278871943	1
CNN1	391,6797203	574,9252141	208,4342266	0,36254146	-1,463782104	0,016547126	1
UBE2R2	612,8139858	574,6298757	650,998096	1,132899843	0,180020322	0,835098459	1
FLOT1	757,7532186	574,6218787	940,8845585	1,637397728	0,711404799	0,173515093	1
C3orf33	750,576721	574,3334661	926,8199758	1,613731448	0,69040051	0,240012894	1
TMEM116	543,3853991	574,2281099	512,5426882	0,892576799	-0,163951788	0,986401259	1
RPL36A	884,2092822	573,2773779	1195,141186	2,084752046	1,059875804	0,266060962	1
DAG1	497,371338	572,9778709	421,7648051	0,73609266	-0,442040709	0,359087226	1
MANBA	633,7499198	572,7227273	694,7771122	1,213112522	0,278713374	0,675095222	1
TMEM167B	608,152424	570,3754988	645,9293491	1,132463352	0,179464363	0,590985014	1
CALU	677,0940379	570,3170978	783,8709779	1,37444762	0,458851927	0,344871456	1
MLL5	553,9968171	570,2116248	537,7820095	0,943127053	-0,084475958	0,912425505	1
COPS4	674,3676774	568,8118023	779,9235524	1,371145165	0,455381319	0,265045134	1
FAM18B1	710,7363074	568,075834	853,3967807	1,502258554	0,587133136	0,419045963	1
ZBTB16	585,7919372	567,9834252	603,6004492	1,062707858	0,08774505	0,750034126	1
XRCC5	572,0217155	567,9756372	576,0677938	1,014247366	0,020409555	0,993000466	1
LUC7L3	503,156347	567,224334	439,08836	0,774100005	-0,369408136	0,520108818	1
VPS8	698,6147865	566,5833796	830,6461934	1,466061701	0,551945823	0,1949186	1
LPIN2	507,9922076	566,5570642	449,427351	0,793260519	-0,334133347	0,503959564	1
DUSP3	757,3496248	565,893081	948,8061686	1,676652711	0,745583891	0,51330614	1
ZC3H13	681,7425451	565,2452291	798,2398611	1,412200971	0,497945413	0,272799059	1
TBC1D9B	538,7095626	565,1203966	512,2987285	0,906530239	-0,14157295	0,740554821	1
SYF2	636,049916	564,8487427	707,2510893	1,252107044	0,324357905	0,44668049	1
CHD1L	471,3053936	564,7598231	377,850964	0,669047175	-0,579820156	0,373242881	1
TOX4	591,3812258	564,5706101	618,1918416	1,094977015	0,130900586	0,915864115	1
TBC1D17	686,256745	563,8579518	808,6555382	1,434147617	0,520193529	0,607230828	1
VMA21	698,5993893	563,7591914	833,4395871	1,478360974	0,563998578	0,341287878	1
CTBP1	582,7512345	563,363935	602,1385339	1,06882691	0,096028236	0,890228216	1
SDHA	520,2993458	563,2987199	477,2999716	0,847330119	-0,239003943	0,694089145	1
PTP4A1	424,2810296	563,1680845	285,3939747	0,506765178	-0,9806107	0,155686805	1
KDM5D	428,7061109	562,621282	294,7909398	0,52395981	-0,932471941	0,290720083	1
GLYR1	638,3038928	562,0094187	714,5983669	1,271506034	0,346538308	0,350948365	1
CLIP1	534,2432686	561,9822775	506,5042597	0,901281553	-0,149950233	0,956722418	1
STAT3	531,8021574	561,6334019	501,9709129	0,893769692	-0,162024971	0,891755476	1
FAM120A	645,3384975	561,5814603	729,0955346	1,298289894	0,376612558	0,566509953	1
XRN1	562,9644983	561,2059263	564,7230703	1,006267118	0,009013326	0,703161332	1
RAB2B	962,5569377	561,0363133	1364,077562	2,431353425	1,281759621	0,32099502	1
ERV3-1	430,7810544	560,7069848	300,855124	0,536563896	-0,898178113	0,318131235	1
ARCN1	601,2219389	560,2777409	642,166137	1,14615679	0,196804413	0,793556238	1
POLR2L	658,2513873	559,2275038	757,2752707	1,354145255	0,4373825	0,504179947	1
TBC1D23	783,386114	559,2011108	1007,571117	1,80180457	0,84944254	0,130578667	1
CSNK2B	505,9969253	558,3005747	453,6932759	0,812632651	-0,299324763	0,551204041	1
EIF2C2	654,0625156	557,2184156	750,9066155	1,347598347	0,430390564	1	1
PTPRS	522,1072789	556,3076057	487,9069521	0,877045266	-0,18927679	0,810957025	1
HMGN2	500,4612611	555,3864227	445,5360995	0,802209203	-0,317949578	0,669826363	1
CTDSPL	484,6646665	554,9260565	414,4032764	0,746772064	-0,421260137	0,507811133	1
SMAD3	505,3055955	554,8894245	455,7217666	0,821283929	-0,284047028	0,497796585	1
SLC25A16	680,5583839	554,7232725	806,3934953	1,453686072	0,539715749	0,171177933	1
SETX	533,6111935	554,5692269	512,6531601	0,92441689	-0,113384475	0,927563568	1
GTF3C6	526,1464453	554,2694531	498,0234376	0,898522253	-0,154373861	0,737354291	1
WIPI2	579,9455156	552,5026484	607,3883827	1,099340219	0,136637935	0,758733014	1
TM6SF1	446,4877064	552,2053074	340,7701054	0,617107624	-0,696405976	0,29688866	1
C18orf8	527,7045094	551,8665428	503,542476	0,91243523	-0,132205943	0,442051553	1
MCFD2	661,4696907	551,7677369	771,1716445	1,39763816	0,482990904	0,356088988	1
TMEM248	482,0713863	551,7217054	412,4210672	0,74751648	-0,419822709	0,52175513	1
SMG1P1	617,7626971	551,3572648	684,1681293	1,240879867	0,311363451	0,372661363	1
BTG1	381,9958258	550,0331219	213,9585296	0,388992083	-1,362187303	0,226346876	1
ZC3HC1	633,3092663	549,978607	716,6399255	1,303032366	0,381872919	0,523497353	1
CDK17	447,9630754	549,8382691	346,0878817	0,629435783	-0,667868897	0,328881164	1
GSK3A	487,9762149	549,8347625	426,1176674	0,774992227	-0,367746253	0,348120297	1
ATP5S	535,4053741	549,1741718	521,6365764	0,949856354	-0,074218743	0,976374537	1
LRRC59	645,3862053	549,0290266	741,743384	1,351009415	0,434037728	0,373956851	1
NDUFB9	487,2027932	548,1937679	426,2118185	0,777483882	-0,363115329	0,648258012	1
FAM65B	433,2780727	548,0293293	318,5268161	0,581222207	-0,78283827	0,117458075	1
SLC9A8	582,3033489	547,9991251	616,6075727	1,125198097	0,170179018	0,498278045	1
PLEKHF2	535,2780371	546,7335086	523,8225657	0,958094862	-0,061759588	0,979957923	1
TMED3	532,9248269	546,4044925	519,4451613	0,950660488	-0,072997896	0,696457041	1
CDC14B	451,8716574	545,6615922	358,0817225	0,656234061	-0,607717618	0,301896049	1
MND1	546,4676978	543,7151524	549,2202432	1,010124954	0,014533767	0,850537127	1
MITF	392,0038719	542,6986345	241,3091093	0,444646612	-1,169268901	0,12221357	1
HIF1A	536,6218932	542,5302219	530,7135645	0,978219356	-0,031770083	0,918662509	1
PRKG1	737,8187982	541,9544787	933,6831178	1,722807274	0,78476132	0,10141415	1
ZGLP1	477,3776689	541,5140821	413,2412557	0,763121901	-0,390014564	0,601603573	1
CDK12	673,4373426	540,6009014	806,2737839	1,491439955	0,576705896	0,343839674	1
OSTC	651,8971318	540,3082149	763,4860488	1,413056526	0,498819178	0,430676958	1
TCEB1	622,5305208	539,7895026	705,2715389	1,306567719	0,385781901	0,463346265	1
TK2	610,4938333	539,7574111	681,2302555	1,262104496	0,335831364	0,55669818	1
ARID3B	618,5800149	538,9878028	698,172227	1,295339567	0,373330343	0,598559874	1
TPRG1L	530,5479668	538,798576	522,2973575	0,96937405	-0,044874633	0,803705138	1
MTHFD2L	413,2075188	538,0997152	288,3153224	0,535802778	-0,900226033	0,091912054	1
ASF1A	448,7163418	537,6612568	359,7714268	0,669141438	-0,579616905	0,395441711	1
DYRK1A	538,2290577	537,3184102	539,1397052	1,003389601	0,004881891	0,993481847	1
POLE2	472,1759501	537,1358887	407,2160115	0,75812475	-0,39949283	0,602602185	1
VPS35	592,1186912	536,8642409	647,3731416	1,205841426	0,270040198	0,447040008	1
PARD3	441,2536956	536,3002804	346,2071108	0,645547138	-0,631405651	0,3461687	1
NR2C2	537,4043268	536,1346866	538,673967	1,004736273	0,006816868	0,990332536	1
FLOT2	479,7362801	536,0824143	423,390146	0,789785553	-0,340467117	0,374262262	1
FBXW2	658,96494	536,0550832	781,8747967	1,458571742	0,544556349	0,376249923	1
CPSF6	476,4439927	535,2134867	417,6744986	0,780388591	-0,357735409	0,652260725	1
HIST1H4K	958,9887856	534,9509182	1383,026653	2,58533373	1,370350524	0,571758984	1
LOC643723	394,9852564	534,8884761	255,0820366	0,476888264	-1,068276817	0,040174483	1
HLA-DPA1	507,7135057	534,2411569	481,1858544	0,90069035	-0,150896891	0,884781282	1
IRS1	405,8248777	533,2122786	278,4374767	0,522188794	-0,937356596	0,133681571	1
SLC7A5	952,4368924	531,7509804	1373,122804	2,582266615	1,368637965	0,392345997	1
ACTR1A	501,2627513	531,0351853	471,4903172	0,887870202	-0,171579311	0,61315062	1
GNB2	531,335495	530,9027156	531,7682745	1,001630353	0,002350187	0,691201336	1
RBM38	371,1015473	529,5488835	212,6542111	0,401576167	-1,316254444	0,008462899	1
POLD4	834,3337436	527,795856	1140,871631	2,16157747	1,112084543	0,547046447	1
DPY19L3	665,564635	527,7260576	803,4032124	1,522386854	0,606335009	0,261187718	1
CCSAP	530,1420031	527,4895336	532,7944725	1,010056956	0,014436647	0,872130995	1
TAF7	644,0074679	527,4868277	760,528108	1,44179545	0,527866501	0,271492914	1
XYLT2	670,8110047	527,3902579	814,2317516	1,543888495	0,62656856	0,677982885	1
ARL2BP	691,944065	526,9416381	856,946492	1,626264523	0,701561941	0,138827325	1
RPS25	515,6995849	525,5713963	505,8277734	0,962433985	-0,055240507	0,902951279	1
WDR41	585,865779	524,0945527	647,6370053	1,235725504	0,305358308	0,60663949	1
HNRNPAB	701,2796506	524,0266011	878,5327001	1,676504014	0,745455937	0,489305035	1
SKA3	520,8162346	523,7314983	517,900971	0,988867335	-0,016151111	0,959261756	1
METTL3	600,6745453	522,7488478	678,6002428	1,298138189	0,376443969	0,761779739	1
THOC2	710,1817957	522,0970671	898,2665243	1,720497166	0,782825516	0,363497921	1
NPL	453,6576752	521,2401896	386,0751607	0,740685711	-0,433066589	0,465807416	1
INO80C	510,7574479	520,2539501	501,2609457	0,96349282	-0,053654179	0,977316281	1
EPOR	613,7820785	519,5075386	708,0566183	1,362938101	0,446720043	0,58128534	1
KIAA0226	651,9939686	519,1571635	784,8307737	1,511740237	0,596210262	0,347851031	1
TBC1D25	481,9488294	518,7928889	445,1047699	0,857962357	-0,221013743	0,518274731	1
DCLRE1A	577,4312471	518,6492798	636,2132143	1,226673282	0,294751046	0,393736271	1
DLG4	527,510357	517,922874	537,09784	1,037022821	0,052447643	0,966275759	1
SNHG5	623,1282508	516,5543138	729,7021878	1,412634003	0,498387728	0,384121754	1
HIST1H1C	371,8671309	516,0541221	227,6801397	0,441194305	-1,180513926	0,02548426	1
SCLT1	469,1567886	514,5540666	423,7595105	0,823547102	-0,280076929	0,873525456	1
YWHAG	539,7558266	514,530889	564,9807643	1,098050236	0,13494406	0,798124016	1
CDIPT	616,9053968	514,441194	719,3695997	1,39835147	0,483727022	0,323848945	1
FAM69B	685,0397572	514,2456045	855,83391	1,664251289	0,734873285	0,446078364	1
SCAI	428,3246681	512,8354741	343,8138621	0,670417472	-0,576868347	0,333979535	1
IL17RA	526,6762425	512,514613	540,837872	1,05526332	0,077603039	0,938523497	1
ARHGAP1	682,953708	512,4515751	853,4558409	1,665437053	0,735900827	0,271943397	1
PABPC3	567,6847539	512,163248	623,2062597	1,216811753	0,283105993	0,645900336	1
C6orf70	514,8147185	511,6504688	517,9789682	1,012368794	0,017734943	0,747208802	1
EWSR1	508,6962712	510,7532819	506,6392605	0,991945189	-0,01166769	0,948682226	1
EVI5	546,2501386	510,1096375	582,3906397	1,141696994	0,191179811	0,558492222	1
AFTPH	439,0253509	509,3451502	368,7055516	0,72388154	-0,466174469	0,433144673	1
KDELR2	583,5616539	509,2158715	657,9074362	1,292001041	0,369607233	0,70629368	1
USP37	563,1146962	507,9681864	618,2612061	1,217125841	0,283478339	0,459916301	1
FAM134A	516,5785205	507,4908301	525,666211	1,035814206	0,05076525	0,908514183	1
CHMP2A	523,2281681	507,2184878	539,2378483	1,063127353	0,088314429	0,845716716	1
NPLOC4	516,5439053	507,1877269	525,9000838	1,036894341	0,052268892	0,912863592	1
WIPF2	455,7709216	506,844177	404,6976662	0,798465652	-0,324697747	0,409470584	1
NME4	504,2240308	506,4002665	502,0477952	0,991405077	-0,012453448	0,670221321	1
NDUFA13	843,9046403	505,1134878	1182,695793	2,341445678	1,227399567	0,03609753	1
CRYZL1	564,5787869	504,9056215	624,2519523	1,236373543	0,306114688	0,38413378	1
ATP11B	654,2070691	504,6127988	803,8013395	1,592907159	0,671662183	0,35315051	1
RNF13	443,986474	504,3854068	383,5875412	0,760504836	-0,394970672	0,425976522	1
RERE	417,5601063	504,2494595	330,8707532	0,656164815	-0,60786986	0,422771306	1
CTIF	497,4506199	503,3017842	491,5994555	0,976748883	-0,033940394	0,928666301	1
ADRBK2	469,3131633	503,1709741	435,4553525	0,865422242	-0,208523895	0,903201875	1
COG5	494,6482951	502,1926382	487,103952	0,969954386	-0,044011192	0,994455313	1
LRRC28	579,3621699	502,1018857	656,6224542	1,307747437	0,387083943	0,753156938	1
DNAJC5	453,7661911	502,0655454	405,4668367	0,807597415	-0,308291802	0,638861014	1
LRRC8B	398,2944713	501,3097313	295,2792113	0,589015519	-0,76362245	0,300719658	1
RNF10	424,0391491	501,1756381	346,9026602	0,692177819	-0,530785384	0,42280607	1
BRWD1	559,4419097	500,8783581	618,0054614	1,23384341	0,30315931	0,500967823	1
MDM1	458,8187587	500,5886276	417,0488898	0,833116988	-0,263408998	0,820997713	1
SAFB	494,3378315	500,3778445	488,2978184	0,975858191	-0,03525658	0,92488232	1
CORO1B	697,6698916	500,2223457	895,1174375	1,789439127	0,839507467	0,192051046	1
PEF1	482,9490493	499,7910668	466,1070318	0,932603767	-0,100663837	0,697384193	1
SHKBP1	593,5959218	498,9478689	688,2439747	1,379390549	0,464030987	0,351994929	1
PKIG	891,0620915	498,8902407	1283,233942	2,572176879	1,362989855	0,696493294	1
ZNF407	442,4365602	498,5302994	386,3428209	0,774963571	-0,367799601	0,59385767	1
ZSWIM7	499,3976975	498,2784411	500,5169538	1,004492494	0,006466783	0,916387848	1
LOC100271836	646,2182613	497,8359403	794,6005823	1,596109316	0,674559464	0,224962188	1
DDX19B	508,2111839	495,9584628	520,463905	1,049410271	0,069578816	0,841308593	1
ERGIC2	684,9708796	495,9170632	874,024696	1,762441265	0,817575179	0,102921711	1
VPS26B	441,152123	495,8683474	386,4358986	0,779311486	-0,359728015	0,439645455	1
PCIF1	423,3193128	495,7612521	350,8773735	0,707754735	-0,498678599	0,286448026	1
TMED2	567,4875822	494,7709543	640,2042101	1,293940569	0,371771355	0,534427201	1
SH3BP5L	426,4749493	494,4533786	358,4965199	0,725036041	-0,463875383	0,206559299	1
HPGD	417,951142	492,8923431	343,0099408	0,695912496	-0,523022182	0,257928943	1
PCED1B	409,8635928	492,2327197	327,4944659	0,665324455	-0,587870032	0,203079695	1
LOC729737	560,726314	491,4783505	629,9742776	1,281794563	0,358165056	0,564289083	1
HDAC1	588,2231296	491,1655615	685,2806977	1,395213247	0,480485643	0,422270124	1
USMG5	466,0326812	491,021155	441,0442075	0,898218342	-0,154861913	1	1
USP32	541,4011639	491,0041713	591,7981566	1,205281322	0,269369922	0,477602019	1
SENP2	443,0641649	490,3843392	395,7439905	0,807007808	-0,309345463	0,734595601	1
GTF2A2	466,3762406	490,2818892	442,470592	0,902482025	-0,148029898	0,804200644	1
C5orf44	532,782404	489,5951685	575,9696394	1,176420186	0,234403445	0,798575156	1
MAPK10	475,9705493	489,3054399	462,6356587	0,945494615	-0,080858853	0,58490267	1
CLCN4	441,6341899	489,0294364	394,2389433	0,806166079	-0,310851014	0,509347959	1
GTPBP1	433,5969074	488,6534107	378,5404042	0,774660313	-0,368364264	0,428554552	1
MYCBP	411,9360107	488,5645843	335,3074371	0,686311386	-0,543064805	0,444128631	1
CLN6	743,4967504	488,3814505	998,6120503	2,044737877	1,03191591	0,350195063	1
ZMYM4	514,6396656	487,706034	541,5732972	1,11045027	0,151144785	0,810857052	1
C14orf166	497,1028927	486,900723	507,3050624	1,04190657	0,059225914	0,81839721	1
EAF1	435,3011907	486,3706463	384,2317351	0,789997789	-0,34007948	0,680848302	1
PAPOLG	522,0728374	485,2736375	558,8720373	1,151663709	0,203719505	0,665215097	1
BRD4	451,8090712	485,2695276	418,3486149	0,862095374	-0,214080611	0,779825981	1
UQCRC2	489,6502574	485,2034292	494,0970857	1,018329748	0,0262048	0,781628153	1
AMPD2	518,9992793	485,0400878	552,9584709	1,140026329	0,189067144	0,869294839	1
NAA60	459,7910746	484,1922626	435,3898866	0,899208683	-0,153272129	1	1
AGTRAP	481,6778847	483,7128262	479,6429433	0,991586159	-0,012189961	0,828123094	1
ITPR2	504,4047524	483,6955865	525,1139183	1,085628922	0,118531061	0,754969017	1
SYNRG	601,5661497	483,2293895	719,90291	1,489774682	0,57509415	0,380662687	1
SPTB	416,8602631	483,0750755	350,6454507	0,725861193	-0,462234408	0,388182	1
ALG13	563,8592971	481,6340127	646,0845815	1,341443014	0,423785768	0,736470245	1
ATP5B	534,8139975	481,3224738	588,3055212	1,222268964	0,289561789	0,661472654	1
EXOC6	443,6555182	481,1794509	406,1315856	0,84403352	-0,2446278	0,784719721	1
ATP8A1	491,3772655	481,1295724	501,6249587	1,042598475	0,060183655	0,773164404	1
LSM12	492,8372615	481,0686273	504,6058957	1,048927049	0,068914345	0,778439879	1
UPK3BL	467,0203127	480,9641035	453,0765218	0,942017332	-0,08617449	0,852729696	1
SNX1	489,7745901	480,6609148	498,8882654	1,037921433	0,053697241	0,917499028	1
NTAN1	486,6710569	480,1984045	493,1437094	1,026958242	0,03837752	0,930400101	1
LIMS3L	529,066737	480,0827194	578,0507545	1,204064906	0,267913164	0,704958181	1
PBLD	530,8483287	478,8396666	582,8569907	1,217227877	0,28359928	0,486613637	1
TROVE2	415,2799871	478,7361365	351,8238376	0,73490136	-0,444377474	0,562157494	1
PPP2R5E	507,145915	478,3676627	535,9241673	1,120318552	0,163909008	0,951847505	1
WDR43	436,2303303	478,2760072	394,1846534	0,824178189	-0,27897181	0,747426028	1
RAC2	642,0516976	478,0676194	806,0357758	1,686028803	0,753629182	0,411012157	1
SEPN1	472,3493178	477,8966146	466,802021	0,976784532	-0,03388774	0,979843313	1
TMED4	577,3619632	477,5392565	677,1846699	1,418071207	0,503929978	0,744283019	1
WASF1	380,9848577	476,9069034	285,062812	0,597732618	-0,742427823	0,612643663	1
ZBTB4	524,0669671	475,9491305	572,1848037	1,202197393	0,265673796	0,725389038	1
MAD2L1BP	506,6092445	475,789799	537,4286899	1,129550678	0,175748999	0,968732333	1
ATL2	538,9737336	475,5399218	602,4075454	1,266786484	0,341173379	0,517861142	1
ATF6B	495,0962017	475,015263	515,1771404	1,084548604	0,117094709	0,902218551	1
RPL37A	554,3482247	473,0470262	635,6494232	1,343734107	0,426247691	0,369288696	1
RCAN3	497,5103816	472,838476	522,1822872	1,104356591	0,143206085	0,676911757	1
TMED7	530,1134247	472,7984377	587,4284117	1,242449985	0,313187777	0,548155688	1
DUSP19	462,998843	472,499647	453,4980391	0,959784927	-0,059216939	0,936822595	1
AFAP1L2	382,5528669	471,9051214	293,2006124	0,621312631	-0,686608712	0,147067998	1
CASP9	569,4504729	471,7091531	667,1917927	1,414413497	0,500203946	0,304824016	1
KBTBD2	470,2248145	471,6837	468,7659289	0,993814136	-0,008952032	0,814873949	1
NHP2L1	429,0760989	471,3837444	386,7684534	0,82049595	-0,285431882	0,651659242	1
TMEM59	628,6172265	469,5638477	787,6706053	1,677451552	0,7462711	0,136702801	1
ELAVL1	535,9275223	469,3919315	602,4631131	1,283496951	0,360079869	0,963485161	1
MTSS1L	389,521959	469,2179515	309,8259665	0,660302884	-0,598800148	0,279539693	1
RPAP3	436,0273423	468,7254421	403,3292425	0,860480798	-0,216785096	0,725759769	1
NMNAT1	558,5366717	466,5357063	650,537637	1,394400532	0,479645025	0,324620691	1
TCEA1	401,3287543	466,1630092	336,4944995	0,721838698	-0,470251607	0,353231355	1
C17orf59	584,5323205	466,1084876	702,9561534	1,508138496	0,592768921	0,376204467	1
BEX1	377,8030816	466,0673196	289,5388436	0,621238245	-0,686781447	0,103320386	1
DNAJC15	441,5407345	466,0406196	417,0408494	0,894859443	-0,160267001	0,913529958	1
GHITM	467,7075224	466,028283	469,3867618	1,007206599	0,01035964	0,825355926	1
KIAA1009	445,306951	465,7250739	424,888828	0,912316841	-0,132393147	0,966616767	1
UACA	443,1196634	465,4598024	420,7795245	0,9040083	-0,145592077	0,797920359	1
CMTM7	450,5347044	464,3471941	436,7222147	0,940507922	-0,088487999	0,721916187	1
BLOC1S5	600,5642588	463,3417063	737,7868114	1,592316861	0,671127452	0,172549421	1
REEP5	521,2598782	463,2319229	579,2878336	1,250535218	0,322545688	0,63613107	1
CDKL1	463,522315	462,9480919	464,0965381	1,002480724	0,003574496	0,954486058	1
ZNF93	443,9455742	462,9056389	424,9855094	0,918082377	-0,123304486	0,989619319	1
IPCEF1	399,9263924	462,8048876	337,0478972	0,728272121	-0,457450476	0,548885386	1
PICALM	655,0790839	462,7168653	847,4413026	1,831446758	0,872983761	0,110088667	1
BCRP3	400,0218341	462,4519675	337,5917006	0,730003815	-0,454024091	0,493509744	1
SLC30A9	504,515718	461,4498158	547,5816201	1,186654759	0,246900264	0,633738898	1
STYXL1	470,1002851	459,340963	480,8596073	1,046846778	0,066050298	0,896699264	1
UBL5	400,1060708	459,1969453	341,0151964	0,742633852	-0,429277014	0,423500977	1
SPCS2	557,6295828	458,9891893	656,2699763	1,429815759	0,515829259	0,370957365	1
NBPF11	399,1132573	458,3422622	339,8842524	0,741551195	-0,431381798	0,420604519	1
SLTM	432,1189561	457,7118662	406,526046	0,888170214	-0,171091906	0,849879268	1
CLEC2L	507,9118774	456,245152	559,5786029	1,226486682	0,294531569	0,926148873	1
PLEKHO2	464,2248005	456,0811641	472,3684368	1,035711347	0,050621979	0,976664114	1
GSTM4	482,7464398	455,8488902	509,6439894	1,118010815	0,160934145	0,671636982	1
TTLL7	491,105389	455,4551304	526,7556476	1,156547841	0,209824944	0,621864141	1
FRMD8	428,6893914	454,6897744	402,6890084	0,885634626	-0,175216466	0,486120018	1
GABPA	607,6688126	454,4195014	760,9181238	1,674483867	0,743716476	0,160301037	1
FRMD4B	345,0282446	454,0285282	236,027961	0,51985271	-0,943825172	0,131022901	1
WWC1	522,9839016	453,6674389	592,3003643	1,30558271	0,384693857	0,917403098	1
PPP1R9B	594,3569115	453,4485625	735,2652605	1,621496508	0,697325917	0,305434556	1
TRIP11	391,0499023	453,3387197	328,7610849	0,725199659	-0,463549848	0,521130594	1
ATN1	412,5652809	453,2187116	371,9118502	0,82060127	-0,285246708	0,593564694	1
GALNT1	550,028375	452,8644613	647,1922887	1,429108142	0,51511509	0,413823948	1
NCOA6	489,009934	452,5754668	525,4444012	1,161009467	0,215379736	0,879412573	1
PLOD2	432,906541	452,5633063	413,2497757	0,913131423	-0,13110558	1	1
NSFL1C	474,8897655	452,2666509	497,5128801	1,100043258	0,137560257	0,973227154	1
RP2	501,89	451,8319943	551,9480057	1,22157796	0,288745938	0,583882736	1
REL	469,6180085	451,0926323	488,1433846	1,082135574	0,113881257	0,630679899	1
MESDC2	524,3708103	450,7863291	597,9552916	1,326471663	0,407593856	0,535760252	1
EFTUD2	516,8403504	450,3064346	583,3742662	1,295505064	0,373514655	0,627369175	1
STIP1	480,3428658	450,0138699	510,6718617	1,134791383	0,1824271	0,631272026	1
PDK1	395,1057145	449,7127823	340,4986467	0,757146917	-0,401354827	0,420877399	1
AKT2	469,5378964	449,649513	489,4262798	1,088461714	0,122290663	0,816826834	1
GLRX3	399,1741314	449,4000746	348,9481882	0,77647559	-0,364987523	0,666706718	1
ZC3HAV1L	395,3285484	448,4118858	342,2452111	0,763238491	-0,389794165	0,617969905	1
INPPL1	484,7058004	448,374502	521,0370988	1,162057826	0,216681861	0,570493609	1
ZNF280D	544,9227924	448,2719836	641,5736013	1,431215032	0,517240445	0,279621932	1
HYI	456,0633035	448,0894133	464,0371937	1,035590621	0,050453804	0,811342674	1
STRN	351,3309803	447,3353188	255,3266419	0,570772374	-0,809012586	0,214062205	1
LIMD1	518,6011522	447,3323608	589,8699437	1,318639105	0,399049771	0,557222528	1
RARG	353,3655131	446,758342	259,9726842	0,581908965	-0,781134623	0,208071912	1
DNM1	610,1431889	445,9201337	774,3662441	1,736558154	0,796230724	0,199819198	1
SGMS1	554,9186074	444,530137	665,3070779	1,496652359	0,581739152	0,400632016	1
FADS1	358,1112386	443,9625616	272,2599155	0,613249718	-0,705453431	0,322564192	1
UBE2C	362,011767	443,8677962	280,1557377	0,631169326	-0,663901002	0,339362989	1
ARAF	421,8826818	443,42121	400,3441537	0,902852964	-0,147437041	0,715222174	1
NIPAL3	591,1964045	443,1185783	739,2742307	1,668344021	0,73841681	0,232675935	1
CCDC134	433,1859324	442,8939769	423,4778879	0,956160865	-0,064674737	0,92159545	1
CCNJL	609,0204445	442,6726107	775,3682782	1,751561446	0,8086416	0,67072468	1
GIPC3	482,4243792	441,9570051	522,8917533	1,183128103	0,24260629	0,775242198	1
NIN	510,2321538	441,3209057	579,1434018	1,312295417	0,392092528	0,604164249	1
KLF6	377,245037	440,94094	313,549134	0,711091	-0,491893898	0,291020666	1
RFC2	415,0592778	440,7030924	389,4154632	0,883623169	-0,178496847	1	1
ADH5	481,7703419	440,590352	522,9503318	1,186930965	0,247236027	0,644985044	1
ZDHHC4	556,8982422	439,0437995	674,7526849	1,536868726	0,619993941	0,203860296	1
MORC1	398,5977979	438,0955047	359,100091	0,819684492	-0,286859392	0,757816058	1
ZNF117	326,2459351	438,0494563	214,4424139	0,489539276	-1,030503481	0,114819911	1
KANSL3	344,5870617	437,7560439	251,4180795	0,574333771	-0,800038699	0,126609605	1
CHP1	572,6691302	437,5294998	707,8087606	1,617739514	0,693979326	0,271766438	1
TOM1L2	469,4624043	437,1674418	501,7573668	1,147746421	0,198803934	0,610498099	1
C10orf76	470,0090796	436,8570265	503,1611326	1,1517753	0,203859288	0,574199504	1
HDGFRP3	494,917454	436,7665312	553,0683768	1,266279207	0,340595546	0,352309815	1
CACUL1	478,5624133	436,5650821	520,5597446	1,192398948	0,253867007	0,562900776	1
HSD17B3	377,3438258	436,3996317	318,2880199	0,729349882	-0,455317028	0,756148059	1
HHEX	394,6919763	436,3284792	353,0554734	0,809150652	-0,305519759	0,746344051	1
EIF5	415,102041	436,2872017	393,9168802	0,902884336	-0,147386913	0,754800641	1
SPPL2A	576,5447538	435,1465612	717,9429464	1,649887671	0,722367805	0,137158315	1
CTPS2	601,5034966	434,7769511	768,2300421	1,766952089	0,821262922	0,252909605	1
LOC401397	412,0204468	434,3910805	389,6498132	0,897002334	-0,156816355	0,891502356	1
CAPN7	512,3617484	434,1197647	590,6037321	1,360462665	0,444097366	0,276997077	1
DYM	440,4162678	433,8641731	446,9683625	1,030203438	0,042929259	0,897713996	1
OR2W3	451,9644298	433,8226138	470,1062457	1,083637023	0,11588159	1	1
CFLAR	422,4951089	433,5200192	411,4701986	0,949137711	-0,075310671	0,944385986	1
FHL3	342,1522306	432,4144469	251,8900143	0,582519886	-0,779620794	0,170754138	1
SMAD1	384,382651	432,399262	336,36604	0,777906138	-0,362332004	0,630563028	1
NFE2L2	353,9091152	431,6932466	276,1249838	0,639632392	-0,644685095	0,242591015	1
PANK2	408,0222613	431,630447	384,4140756	0,890609266	-0,167135473	0,912372004	1
MORC3	456,1810038	431,5222813	480,8397262	1,114287134	0,15612104	0,653978992	1
ANKRD13C	507,5597538	431,448941	583,6705665	1,352814924	0,435964481	0,364419313	1
NIPA1	518,8086527	431,2412773	606,3760281	1,406117781	0,491717445	0,422781268	1
SLC25A3	477,8217134	431,1145056	524,5289211	1,216681216	0,282951216	0,82834603	1
SMU1	454,6693725	431,0238622	478,3148828	1,109717871	0,15019294	0,798330534	1
PAFAH1B1	379,8276095	430,752046	328,903173	0,763555684	-0,389194723	0,494330458	1
IDH2	401,2684996	430,3025026	372,2344966	0,86505306	-0,209139469	0,726041538	1
TBCE	450,4953067	429,9396774	471,0509361	1,095620993	0,131748814	0,685713569	1
VAMP2	438,5464888	429,7666875	447,32629	1,040858454	0,05777389	0,808278165	1
RPL38	541,9295558	428,9508959	654,9082157	1,526767334	0,610480225	0,292642339	1
PPP4R2	452,8644794	428,1348935	477,5940653	1,115522403	0,157719488	0,604085793	1
KIAA0430	369,9948723	427,9723485	312,017396	0,729059709	-0,45589112	0,444435215	1
TMED5	438,9107857	427,872028	449,9495435	1,051598408	0,072583863	0,745896383	1
SHC1	419,5817106	427,8390921	411,3243292	0,961399593	-0,056791902	0,93739669	1
ZBTB38	440,4557024	427,5664988	453,344906	1,060290989	0,084460256	0,939204343	1
EIF1AX	382,8983679	427,5502128	338,2465229	0,791127013	-0,338018761	0,715443031	1
GRK6	406,8239245	427,0897856	386,5580634	0,905097889	-0,143854262	0,789875241	1
PDGFB	396,5370871	427,0608209	366,0133533	0,857052053	-0,222545266	0,748483918	1
C1orf21	475,1390443	427,0340483	523,2440403	1,225298176	0,293132871	0,734185777	1
RAB12	492,1852815	426,9772384	557,3933246	1,305440371	0,384536561	0,434755041	1
DYNC1I2	425,4740956	426,2553091	424,692882	0,996334528	-0,005297874	0,873041897	1
CCPG1	317,954567	425,8625053	210,0466286	0,493226396	-1,019678085	0,067599091	1
UIMC1	315,5584289	425,4919703	205,6248874	0,483263849	-1,049117017	0,056943816	1
TMEM41B	502,0719835	424,3919691	579,7519979	1,366076741	0,450038531	0,261563077	1
CASC4	514,8230752	424,3535672	605,2925832	1,426387404	0,512365868	0,352352464	1
YWHAB	392,7421299	424,2666624	361,2175975	0,851392837	-0,232103142	0,857294227	1
POGK	440,0657707	424,2526656	455,8788758	1,074545696	0,103726836	0,897065969	1
ST13	506,4579435	424,0554475	588,8604395	1,388640195	0,473672837	0,901295357	1
PRKCQ	446,774249	423,914075	469,6344229	1,107852866	0,14776629	0,826268909	1
HAT1	474,1912679	423,7221436	524,6603921	1,238218016	0,308265356	0,470753044	1
ZNF131	344,5945847	423,4109605	265,7782089	0,627707437	-0,671835792	0,554862216	1
PMS2P3	521,1700234	423,3292958	619,010751	1,462244067	0,548184135	0,391684527	1
SDHAF2	463,0645009	423,2006308	502,9283711	1,1883923	0,249011163	0,567044611	1
UBAP1	362,3150748	423,1205721	301,5095775	0,712585484	-0,488865001	0,507507343	1
MTR	529,4568809	422,7476932	636,1660686	1,504836286	0,589606542	0,27695917	1
ABHD5	478,4547362	422,7063674	534,2031051	1,263768768	0,337732517	0,418279212	1
DNAJA2	445,5406362	422,0057069	469,0755656	1,111538441	0,152557843	0,743350828	1
EIF4ENIF1	551,7144043	421,9079487	681,5208599	1,615330695	0,691829547	0,216092214	1
MRPS10	478,2341723	421,7544064	534,7139381	1,267832487	0,342364142	0,383375331	1
HADH	367,2077234	421,4317805	312,9836663	0,742667451	-0,429211744	0,453330819	1
NBEAL2	335,2035269	421,4117838	248,99527	0,590859771	-0,75911232	0,220880949	1
ZNF160	440,7114701	420,54757	460,8753702	1,095893552	0,132107671	0,965830096	1
TDG	537,4630811	420,3231212	654,603041	1,55738052	0,639121486	0,129221559	1
C4orf29	328,6928746	420,1683742	237,217375	0,56457694	-0,824757891	0,383168873	1
SDE2	390,0836314	419,7896553	360,3776076	0,858471863	-0,220157245	0,729770405	1
ITGA6	371,7722544	419,1452414	324,3992674	0,773954313	-0,369679689	0,657290424	1
CATSPERB	631,1432353	419,1004925	843,1859781	2,011894505	1,008554659	0,176208214	1
PRKAB2	342,5348519	419,0544849	266,0152189	0,634798644	-0,655629048	0,205094998	1
CDK6	484,4619427	418,9726664	549,951219	1,312618371	0,39244753	0,474645149	1
MPC1	341,1689027	418,4220022	263,9158033	0,63074074	-0,664880974	0,439063896	1
FAM168B	423,2895573	418,2627158	428,3163989	1,024036766	0,034267514	0,86418006	1
SATB1	414,3325937	417,7795718	410,8856156	0,98349858	-0,024005126	0,87749788	1
CCDC71L	369,390057	416,6356201	322,1444939	0,773204398	-0,371078251	0,69270353	1
PDE8A	464,2402987	416,3708355	512,1097619	1,229936677	0,298584041	0,456247661	1
CHMP6	399,9825652	415,6296332	384,3354972	0,924706678	-0,112932288	0,639004581	1
IFNGR1	428,1427917	415,1957548	441,0898286	1,062365941	0,0872808	0,730496913	1
SERPING1	320,5599093	414,9041779	226,2156407	0,54522382	-0,875079503	0,237133371	1
INTS12	436,8907073	414,6665544	459,1148603	1,107190477	0,14690344	0,834146036	1
CD37	369,5382362	414,4813637	324,5951087	0,783135593	-0,352665975	0,728193708	1
GPR108	473,2046545	414,2731347	532,1361744	1,284505631	0,361213215	0,681915266	1
FAM78A	469,0261913	414,2113864	523,8409962	1,264670681	0,338761758	0,895347348	1
GTF3A	532,5341351	414,0275253	651,040745	1,572457639	0,653021153	0,34270033	1
SF3B1	381,471833	413,6855876	349,2580783	0,84425972	-0,244241211	0,761878418	1
LINC00152	337,82834	413,6504535	262,0062265	0,633400071	-0,658811066	0,359106423	1
POLQ	363,6263704	413,3248618	313,927879	0,7595185	-0,396842989	0,727066128	1
ZNF626	378,270306	412,4266957	344,1139163	0,834363827	-0,261251482	0,35115189	1
GABARAPL1	331,5475163	412,1768646	250,9181681	0,608763348	-0,716046594	0,416845533	1
CCZ1	380,1573411	411,929739	348,3849432	0,845738751	-0,241716011	0,480698982	1
UBE2E1	367,4558738	411,8397352	323,0720125	0,784460519	-0,350227254	0,558646676	1
SNHG1	475,389353	411,4865464	539,2921596	1,310594877	0,390221798	0,70865473	1
STAT6	489,9391587	410,2632897	569,6150278	1,388413349	0,473437141	0,49099835	1
PSMB2	710,1883712	408,5866361	1011,790106	2,47631718	1,308196114	0,156544805	1
RPS19BP1	352,4504148	408,4768689	296,4239606	0,725681142	-0,462592316	0,488750884	1
FGD3	317,1441796	408,1838878	226,1044714	0,553927968	-0,852229713	0,14511132	1
BABAM1	334,8262764	408,0476389	261,6049138	0,641113657	-0,641347954	0,23686866	1
KLHL24	346,7661639	407,5389457	285,9933821	0,701757182	-0,510956171	0,3608371	1
ZC3H12C	407,2164465	407,401191	407,0317019	0,999093058	-0,001309034	0,926468638	1
AMN1	415,7714818	407,3330194	424,2099442	1,041432744	0,058569673	0,652121989	1
PAWR	459,4120184	407,0758096	511,7482271	1,257132492	0,330136707	0,496479544	1
ECM1	504,0117593	406,7492219	601,2742967	1,478243262	0,563883701	0,462840967	1
LPGAT1	427,1644177	406,4393305	447,8895049	1,10198367	0,140102845	0,647795804	1
SNHG9	516,0616232	406,0785518	626,0446945	1,541683725	0,624506828	0,281414653	1
TCF25	348,1932416	405,4478254	290,9386578	0,717573605	-0,478801271	0,487769286	1
PDK2	480,5737123	403,6487233	557,4987013	1,381148185	0,465868116	0,504641373	1
PI4KA	412,8847502	403,2953616	422,4741389	1,047555165	0,067026219	0,723635531	1
PEX3	405,1859298	402,6148975	407,7569621	1,01277167	0,018308954	0,865915299	1
MKKS	446,4011722	402,2379008	490,5644436	1,219587818	0,286393645	0,73164505	1
PEX7	366,5722522	402,0981121	331,0463922	0,823297554	-0,280514155	0,76182485	1
CLASP1	451,7246741	401,1831549	502,2661933	1,25196232	0,324191142	0,701072968	1
USP25	432,6566892	400,8501751	464,4632034	1,158695274	0,212501201	0,706438022	1
SUGT1P1	338,3175528	400,4687112	276,1663944	0,689607919	-0,536151754	0,70868703	1
BLZF1	364,6503932	400,414507	328,8862793	0,821364545	-0,283905422	0,80211277	1
FAM126A	320,307405	400,1284656	240,4863443	0,601022834	-0,734508293	0,281263483	1
VOPP1	306,0356433	400,0385554	212,0327312	0,530030739	-0,915852064	0,069991631	1
STXBP5	417,3387142	399,4039311	435,2734972	1,089807744	0,124073648	0,703063386	1
BAP1	622,0251985	399,3672035	844,6831934	2,11505398	1,080694484	0,40095578	1
ZNF267	479,0521143	399,1075069	558,9967217	1,400616906	0,486062407	0,326732544	1
RNH1	358,9371449	398,758045	319,1162448	0,800275377	-0,321431574	0,403100746	1
CLCN3	405,1770687	398,3659103	411,9882271	1,034195488	0,048508916	0,745787311	1
TRIM24	334,0240783	397,4646585	270,583498	0,68077373	-0,554752729	0,243137752	1
MLLT11	350,5961661	397,4606517	303,7316805	0,764180502	-0,388014646	0,504465821	1
TXNL1	457,7720569	397,4173284	518,1267854	1,30373476	0,382650389	0,371739458	1
GSTO1	304,1708494	396,0749126	212,2667861	0,535925855	-0,899894677	0,204373702	1
VPS39	705,7966909	395,8740423	1015,719339	2,565763932	1,359388439	0,407304392	1
CXCL16	474,2661304	395,6144936	552,9177672	1,39761757	0,48296965	0,822957919	1
TNK2	401,6693086	395,5613105	407,7773066	1,030882687	0,043880165	0,880150986	1
ZFP36L1	355,7662507	395,2263291	316,3061724	0,800316551	-0,32135735	0,54852773	1
PLEKHA2	348,1710541	395,1604131	301,1816952	0,762175778	-0,391804335	0,511946243	1
C21orf91	485,7939398	395,0709965	576,5168831	1,459274126	0,54525092	0,410117808	1
PSMA1	363,4294608	394,9930098	331,8659117	0,840181733	-0,251226675	0,788635048	1
VIM	329,0454837	394,6379246	263,4530428	0,667581665	-0,582983763	0,404329748	1
ZER1	478,1883767	394,5211036	561,8556498	1,424145995	0,510097051	0,303250509	1
FXR2	482,9585542	394,3118853	571,605223	1,449627172	0,535681902	0,406181249	1
STIM2	483,3981813	392,4262619	574,3701006	1,463638284	0,549559058	0,239638323	1
SLC39A4	307,6894999	392,4223566	222,9566431	0,568154794	-0,815644049	0,166214865	1
TTC39B	371,7320845	392,2085526	351,2556164	0,895583776	-0,159099702	0,937564835	1
JTB	421,4541606	392,0322771	450,8760441	1,150099292	0,201758419	0,809659314	1
LARP1B	420,9541073	391,9964471	449,9117675	1,147744503	0,198801523	0,507664831	1
AP5S1	409,3575224	391,8173264	426,8977184	1,089532519	0,123709256	0,941097383	1
DNAJC7	507,1558752	391,3942931	622,9174573	1,591534338	0,670418284	0,48613372	1
STAU1	439,1050562	390,8250932	487,3850191	1,247066853	0,318538807	0,515086398	1
MST4	345,4312575	390,7503071	300,1122079	0,768040875	-0,380745001	0,816156424	1
TMEM48	390,8086098	390,687478	390,9297415	1,000620095	0,000894331	0,790726724	1
DYNC1LI1	462,8841479	389,6107252	536,1575705	1,376136579	0,460623662	0,33486003	1
ATP1A1	452,6683263	389,0863972	516,2502554	1,32682679	0,407980047	0,425765676	1
GNPAT	431,0138709	387,6846597	474,3430821	1,223528118	0,291047257	0,518873103	1
USP34	364,7612631	387,5353914	341,9871349	0,882466847	-0,180386016	0,494264269	1
NOP14	413,1410863	387,0001407	439,2820319	1,135095277	0,182813399	0,654931675	1
ARHGAP17	366,9571848	386,3303866	347,583983	0,89970656	-0,152473553	0,826442791	1
PAPSS1	445,1494658	386,0336583	504,2652734	1,306272815	0,385456235	0,33163125	1
ULK2	487,186713	386,0029399	588,3704862	1,524264262	0,608113045	0,212355844	1
ANKLE2	361,8870502	385,7906426	337,9834579	0,876079978	-0,190865514	0,832200065	1
NRDE2	406,6604895	385,4625477	427,8584313	1,109987037	0,150542828	0,560262905	1
ZC3HAV1	551,0010274	385,4086032	716,5934516	1,859308395	0,894766084	0,167463075	1
ZMAT3	295,9699493	385,3533466	206,586552	0,536096426	-0,899435577	0,148776652	1
SMARCC2	405,9845732	385,3313884	426,6377581	1,107197002	0,146911942	0,573310064	1
RAP1GDS1	353,8532033	385,2319975	322,4744091	0,837091444	-0,256542863	0,735143182	1
BNIP3	459,1538818	385,0455391	533,2622244	1,384932872	0,46981605	0,422801054	1
GLYATL2	360,1921182	384,9152828	335,4689535	0,871539709	-0,198361697	0,965105077	1
IGFBP2	422,3383373	383,3397881	461,3368865	1,203467265	0,2671969	0,681149216	1
ARL5B	294,6827043	383,036311	206,3290976	0,538667201	-0,892533871	0,186253967	1
RC3H1	402,1538081	382,6175901	421,690026	1,102118765	0,140279699	0,657976422	1
SNORA8	516,2176178	382,5651964	649,8700391	1,698717095	0,764445605	0,583964325	1
NUP50	295,3451067	382,5605936	208,1296197	0,54404354	-0,878205979	0,060631292	1
STARD8	364,7298047	381,5490575	347,9105519	0,91183701	-0,133152127	0,546399293	1
ITGA2	329,3358039	381,0107844	277,6608235	0,728747938	-0,456508198	0,449504361	1
SEC61A1	491,7951531	380,9195454	602,6707608	1,582147118	0,661883757	0,389758521	1
TRMT1L	420,2284694	380,9193903	459,5375485	1,206390539	0,270697019	0,464856448	1
OXR1	432,9226535	380,6742357	485,1710713	1,274504618	0,3499366	0,418953215	1
PLIN3	340,3386007	380,1989547	300,4782467	0,790318445	-0,339494016	0,602447985	1
MPHOSPH9	338,5828362	379,7798322	297,3858401	0,783048005	-0,352827339	0,705632854	1
MAP4K5	327,2594799	379,5205867	274,9983731	0,724594087	-0,464755062	0,481939644	1
FKBP8	274,3988532	379,239931	169,5577755	0,447098951	-1,161333933	0,036611095	1
AP5M1	428,9767121	378,8899922	479,063432	1,264386608	0,33843766	0,756411704	1
SYPL1	451,6359594	378,7103387	524,56158	1,385126115	0,470017339	0,402427302	1
RNF24	307,0942672	378,3735025	235,8150318	0,623233472	-0,682155376	0,156311573	1
SMCHD1	475,928468	378,0466691	573,8102669	1,517829183	0,602009439	0,169881471	1
CD28	310,0844443	377,1046427	243,064246	0,644553841	-0,633627219	0,533954274	1
TSPYL1	392,0840388	377,0585092	407,1095684	1,079698663	0,110628722	0,638458258	1
RINT1	361,0170235	377,0387743	344,9952728	0,915012716	-0,128136303	0,913762832	1
HS2ST1	300,8247884	376,8856014	224,7639754	0,596371882	-0,745715856	0,1466995	1
M6PR	333,666263	376,5217118	290,8108142	0,772361341	-0,37265214	0,614891039	1
APPL1	308,5703641	376,2708286	240,8698996	0,640150342	-0,643517327	0,326553667	1
SNX14	436,2153589	376,0572745	496,3734433	1,319941075	0,400473526	0,261457661	1
EFR3A	423,0495449	375,9562337	470,1428562	1,250525498	0,322534474	0,586341402	1
SPTLC1	516,3884521	375,882213	656,8946913	1,747607811	0,805381459	0,090116829	1
G3BP1	378,3104378	375,6800044	380,9408712	1,014003585	0,020062753	0,862419918	1
NDUFA11	313,5457176	375,6490488	251,4423864	0,669354514	-0,579157579	0,356606518	1
WWP2	403,2271737	375,4133011	431,0410463	1,148177342	0,199345491	0,812589488	1
DPY19L4	332,0643083	374,8565773	289,2720393	0,771687245	-0,373911836	0,748912966	1
YME1L1	354,2365939	374,7855906	333,6875972	0,890342653	-0,167567423	0,66222747	1
ACCSL	397,7080357	374,4083368	421,0077346	1,124461432	0,169234179	0,723614564	1
C7orf49	323,9385691	374,1149601	273,7621781	0,731759505	-0,450558514	0,520384999	1
HELZ	366,4079288	374,0652098	358,7506477	0,959059112	-0,060308357	0,907394336	1
TXNL4A	451,0900337	373,9079782	528,2720892	1,412839843	0,498597933	0,38296633	1
GPR89A	363,8331271	373,7727933	353,8934609	0,946814394	-0,078846456	0,926218747	1
P2RY1	299,9361702	373,7092736	226,1630668	0,605184519	-0,724553013	0,202454511	1
RABGEF1	290,3094901	372,8194839	207,7994963	0,557372952	-0,843285101	0,196180809	1
CEP135	408,2905719	372,7853968	443,7957469	1,190485869	0,251550495	0,592178863	1
IGF1R	396,1507883	371,8741951	420,4273814	1,130563472	0,177041991	0,666500416	1
RPS3A	361,0736588	371,8087385	350,3385791	0,942254828	-0,085810812	0,954091359	1
ING4	352,4700304	371,7396075	333,2004534	0,896327555	-0,157902047	0,765583636	1
FADD	315,400759	371,638573	259,1629451	0,697352116	-0,520040791	0,301070042	1
ALG8	321,5373451	371,1926282	271,8820621	0,732455446	-0,449187089	0,60922587	1
PNPLA2	440,8546964	371,0989067	510,610486	1,375941769	0,460419415	0,56016783	1
CTCF	348,0842141	371,0031068	325,1653214	0,876449052	-0,190257865	0,49499676	1
UXT	362,8419241	370,3922625	355,2915856	0,959230582	-0,060050439	0,72529908	1
PRRC1	394,0137843	369,682171	418,3453975	1,131635308	0,178409096	0,900178951	1
HIST2H2AC	333,4161573	369,6067654	297,2255492	0,804166961	-0,314433031	0,258065614	1
MLL3	317,2562478	369,2922394	265,2202563	0,718185296	-0,477571979	0,408664858	1
ATPAF1	434,3830276	369,2263723	499,5396828	1,352936085	0,436093686	0,477358809	1
HBQ1	420,6095699	369,0938527	472,125287	1,27914698	0,355182046	0,889812942	1
CDV3	318,2370849	368,9345329	267,5396368	0,725168324	-0,463612187	0,332056147	1
TREML3P	285,7693759	368,8308202	202,7079315	0,549595968	-0,863556676	0,070310699	1
CALR	415,9888077	368,5961676	463,3814477	1,257152104	0,330159214	0,474243872	1
PET100	442,9278065	368,2823124	517,5733007	1,405371052	0,490951087	0,548286994	1
SLC35A5	402,0312175	367,990551	436,0718841	1,185008373	0,244897253	0,521792581	1
HIF1AN	450,0313136	367,5572394	532,5053878	1,448768602	0,534827185	0,352231744	1
HMGB1	307,0940997	367,4698943	246,718305	0,671397328	-0,5747613	0,131184046	1
LONP2	335,391791	366,6332264	304,1503557	0,829576628	-0,269552846	0,73835822	1
ZNF33B	526,3995639	366,2258109	686,5733168	1,87472673	0,906680316	0,605616021	1
SHFM1	457,2483352	365,7393349	548,7573354	1,50040557	0,585352524	0,405198682	1
PSME4	320,2491577	365,2359786	275,2623369	0,753656137	-0,408021664	0,561130823	1
SPCS3	388,4169948	365,1070344	411,7269551	1,127688366	0,173368438	0,535675982	1
TMSB4Y	372,6055365	364,1312781	381,0797949	1,046545073	0,065634447	0,611334615	1
CMAS	303,075279	363,9605213	242,1900367	0,665429415	-0,587642454	0,424031144	1
RPL3	456,8897536	363,9365614	549,8429458	1,510820852	0,595332601	0,325131262	1
LURAP1L	352,8139346	363,6443096	341,9835596	0,940434239	-0,08860103	0,734456509	1
CCM2	372,5621463	363,5374422	381,5868503	1,049649379	0,069907495	0,714333611	1
FAM212B	313,2262136	363,2587448	263,1936824	0,724535021	-0,464872669	0,436514606	1
SRSF1	383,222532	363,1561534	403,2889105	1,110511021	0,15122371	0,7093214	1
CTAGE5	378,2884358	362,3083107	394,2685609	1,088212854	0,121960775	0,8519225	1
LAMTOR3	387,2946205	362,1127408	412,4765002	1,139083091	0,187872989	0,616553455	1
RAB22A	480,4651731	362,0527144	598,8776319	1,654117227	0,726061482	0,14714479	1
C1orf174	356,1641547	361,0646647	351,2636447	0,972855222	-0,039702972	0,970630381	1
RNF5	325,1348977	360,3463952	289,9234003	0,804568615	-0,313712633	0,310990741	1
STK39	304,5527133	360,2058017	248,8996249	0,690992826	-0,533257362	0,420324083	1
VMP1	306,5539357	359,8443953	253,2634761	0,703813869	-0,506734151	0,632282648	1
KPNA6	522,6315007	359,7568744	685,5061269	1,905470543	0,930147305	0,106037114	1
ZNF792	254,3248998	359,6760304	148,9737691	0,41418876	-1,27163969	0,023768986	1
CASP6	337,2001778	359,4109552	314,9894003	0,876404561	-0,190331103	0,655928021	1
IMPAD1	446,7145493	359,2840983	534,1450003	1,486692572	0,572106349	0,285776543	1
C2orf68	296,6217054	359,2805701	233,9628407	0,651198145	-0,618831505	0,154009237	1
MRS2	388,2398642	359,252827	417,2269014	1,161374024	0,215832672	0,650099035	1
IRS2	343,4852157	359,2007416	327,7696898	0,912497252	-0,13210788	0,947549868	1
STRAP	363,3705776	357,4756187	369,2655365	1,03298104	0,046813775	0,734051411	1
ATOX1	488,7351079	357,3417536	620,1284622	1,735393236	0,795262611	0,615760984	1
PSMD2	345,5886412	356,8401814	334,3371011	0,93693793	-0,093974618	0,970614633	1
C9orf41	331,8024546	356,6684509	306,9364583	0,860565204	-0,216643587	0,915544597	1
MELK	385,0717161	356,6550882	413,488344	1,15935075	0,213317106	0,510867703	1
MLXIP	269,9756906	356,5335651	183,4178161	0,514447542	-0,958904123	0,075002776	1
KIAA1211	373,2559567	356,5177851	389,9941284	1,093898102	0,129478355	0,790357494	1
CLEC16A	436,0721798	356,3257122	515,8186473	1,44760434	0,533667338	0,336859384	1
KAT2B	343,2462777	355,9536628	330,5388926	0,928600903	-0,106869411	0,968719088	1
MED1	339,9500039	355,7789561	324,1210517	0,911018053	-0,134448452	1	1
ITPR1	397,5870779	355,6090891	439,5650666	1,23609064	0,305784537	0,424801249	1
COPS8	418,9314432	355,5755521	482,2873344	1,356356846	0,439736789	0,349531657	1
C21orf58	281,8488031	355,4822485	208,2153576	0,585726456	-0,771701036	0,125262708	1
NAMPT	447,4357209	355,1613414	539,7101003	1,519619501	0,603710131	0,313430701	1
XRCC6	442,8074622	353,4500217	532,1649027	1,505629849	0,590367134	0,305598384	1
ATP6V1C1	352,3272368	353,3704586	351,284015	0,994095592	-0,008543508	0,847125183	1
VDAC2	351,8331177	352,9640658	350,7021696	0,99359171	-0,009274959	0,89685225	1
FAM108B1	340,7372011	352,889306	328,5850962	0,93112795	-0,102948667	0,88299778	1
CDK2AP2	434,1620722	352,7934011	515,5307434	1,461282274	0,547234889	0,524647668	1
ZNF292	378,3012518	350,7462606	405,856243	1,157122081	0,210541083	0,50002918	1
MRPL30	335,4628196	350,5601568	320,3654824	0,913867353	-0,129943321	0,950963521	1
UBE2Z	353,0661451	350,2912783	355,841012	1,015843197	0,022677729	0,907826812	1
SLA	247,2986286	350,192444	144,4048133	0,41235845	-1,278029125	0,100775232	1
CHPT1	323,1035034	350,1918414	296,0151655	0,845294294	-0,242474383	0,832188322	1
AMIGO2	268,6483181	349,764874	187,5317621	0,536165224	-0,899250446	0,057103144	1
HDLBP	430,1513092	349,3055828	510,9970356	1,462893984	0,548825221	0,270789569	1
U2AF2	356,6135669	349,0567997	364,170334	1,043298209	0,061151587	0,927431756	1
CCS	304,6340111	348,364359	260,9036633	0,748939025	-0,417079829	0,389799571	1
CD40LG	536,89695	348,3269438	725,4669563	2,082718461	1,058467831	0,06475719	1
HEATR5A	313,2665736	348,3179918	278,2151554	0,798738974	-0,324203984	0,602724672	1
HPS1	408,9455615	348,2162174	469,6749056	1,348802503	0,431679119	0,661266943	1
MRPS6	388,6527318	346,888409	430,4170546	1,240793995	0,311263609	0,607585571	1
SHARPIN	355,9237525	346,6603453	365,1871596	1,053443708	0,075113224	0,980937329	1
MARK4	304,6465363	346,5791583	262,7139143	0,758019945	-0,399692287	0,482228699	1
HCLS1	550,630153	346,4134148	754,8468913	2,179034815	1,123689247	0,085970141	1
GINS1	428,8921916	346,400454	511,3839292	1,476279616	0,561966002	0,285715811	1
DOK6	438,2748154	346,3059952	530,2436355	1,531141946	0,614608036	0,446211072	1
HSPB11	308,0595565	345,4480637	270,6710493	0,78353616	-0,351928239	0,713615581	1
FAM89B	292,57565	343,9372181	241,214082	0,701331724	-0,511831107	0,337597045	1
KRAS	385,8472309	343,6766556	428,0178062	1,245408436	0,316618957	0,473669111	1
WWC3	271,5547261	343,6084914	199,5009607	0,580605444	-0,784369996	0,142771417	1
SNORA63	475,3072848	342,9321611	607,6824084	1,772019301	0,825394318	0,284837691	1
CCR4	362,7804992	342,4117087	383,1492897	1,118972512	0,162174596	0,780976808	1
MAP2K1	309,5367149	342,1857992	276,8876305	0,809173353	-0,305479284	0,707365731	1
MAPRE2	365,5190178	341,4551825	389,582853	1,140948719	0,19023395	0,673758217	1
TNPO1	274,4940903	340,3569441	208,6312366	0,612977758	-0,706093368	0,103220423	1
PRCC	323,6895717	340,2361891	307,1429543	0,902734524	-0,147626312	0,683964425	1
RTFDC1	331,1476926	339,8070587	322,4883265	0,94903363	-0,075468883	0,903602188	1
ADORA2B	266,1879849	339,6064053	192,7695644	0,567626409	-0,816986381	0,068553786	1
COMT	625,385626	339,2364851	911,5347669	2,687018664	1,426006342	0,295111616	1
HNRNPH2	286,4055788	339,1488113	233,6623463	0,688967021	-0,537493168	0,356158234	1
KIF3B	357,3935944	339,1459781	375,6412107	1,107609215	0,147448962	0,692954472	1
MYBL2	235,7283128	339,0336825	132,4229431	0,390589342	-1,35627551	0,024685899	1
CD58	392,2288341	338,9109213	445,5467468	1,314642635	0,394670679	0,751659521	1
ACR	414,5870973	338,532825	490,6413696	1,449316974	0,535373155	0,793385908	1
PBRM1	330,9453256	337,6998338	324,1908175	0,959996971	-0,058898241	0,957115688	1
HNRPLL	295,4677566	337,2492704	253,6862429	0,752221769	-0,410770036	0,691603196	1
UBE2M	308,5962195	336,5134635	280,6789755	0,834079482	-0,261743225	0,574325977	1
COX18	329,7997177	336,4884771	323,1109583	0,960243754	-0,058527421	0,848080105	1
SEC63	388,5287581	336,1252316	440,9322845	1,311809537	0,391558269	0,454795715	1
QSER1	451,2788384	335,5420427	567,0156342	1,689849742	0,756894971	0,152941526	1
RBM4	288,5822093	335,3646659	241,7997526	0,721005452	-0,471917926	0,215320035	1
HSD17B12	330,3002017	335,112071	325,4883324	0,971282029	-0,042037826	0,944655798	1
DOK1	340,3683937	334,9499848	345,7868025	1,03235354	0,045937121	0,9718435	1
ALDOA	324,7183072	334,9179101	314,5187043	0,939091923	-0,090661712	0,994913805	1
POLR2M	320,4544457	334,8556317	306,0532597	0,913985702	-0,129756498	0,856071615	1
TCP1	297,8878272	334,323194	261,4524605	0,782035064	-0,3546948	0,610066128	1
FOXJ2	460,0854801	333,5544687	586,6164916	1,758682754	0,814495261	0,640589917	1
RNASET2	320,8280559	333,4790021	308,1771098	0,92412748	-0,113836215	0,711648523	1
LIMK1	346,8771742	333,4740746	360,2802737	1,080384657	0,111545057	0,821774241	1
SFXN5	476,2929128	333,0440839	619,5417416	1,860239444	0,895488333	0,263275557	1
C5orf51	354,0010597	332,8728041	375,1293154	1,126944919	0,172417004	0,490031369	1
KIAA0240	274,5410098	332,7815728	216,3004468	0,649977236	-0,621538904	0,305279374	1
PPP1R11	265,9920639	332,7777386	199,2063893	0,598616933	-0,740295006	0,198521283	1
CPQ	401,6850537	331,7527124	471,6173949	1,421593184	0,50750867	0,263641931	1
FBXL5	331,0159593	331,6254085	330,4065101	0,996324472	-0,005312435	0,98404641	1
HIST1H3A	267,2314634	331,5311401	202,9317868	0,612104753	-0,708149523	0,304038207	1
COL24A1	293,505057	331,196086	255,8140281	0,772394478	-0,372590244	0,385171379	1
ARFGEF2	297,3964594	330,0048888	264,7880301	0,802376083	-0,317649491	0,601668102	1
XK	266,4659649	329,7885901	203,1433397	0,615980497	-0,699043421	0,09842239	1
PFKL	477,8720624	329,7198501	626,0242747	1,898655099	0,924977856	0,517130118	1
SLC31A1	453,9099397	329,6430537	578,1768257	1,753948155	0,810606104	0,313699199	1
MAP2K3	266,4677702	329,5533439	203,3821965	0,617144994	-0,696318614	0,212314754	1
DENND4A	336,7855622	329,3474353	344,2236891	1,045168877	0,06373607	0,847997171	1
FTX	265,1211783	329,3348378	200,9075189	0,610040287	-0,713023574	0,297002911	1
MEF2A	366,0273475	329,2543263	402,8003688	1,22337153	0,290862607	0,403339525	1
DDAH1	271,7212657	329,0527131	214,3898183	0,651536395	-0,618082325	0,658476185	1
RPS13	405,6242115	328,9682419	482,280181	1,466038722	0,55192321	0,190966062	1
VPS13A	308,3725776	328,9603436	287,7848116	0,87483132	-0,192923224	0,71795654	1
GINM1	353,8566229	328,7279922	378,9852536	1,152884034	0,205247402	0,545489484	1
DOK3	277,2791358	328,5933157	225,9649559	0,687673623	-0,540204086	0,370190908	1
ZNF780A	570,6720809	328,4855765	812,8585854	2,47456401	1,307174361	0,071147696	1
SVIL	304,5556653	328,480807	280,6305237	0,854328526	-0,22713714	0,88309645	1
YIPF5	469,7453938	328,279281	611,2115066	1,8618644	0,896748005	0,51777848	1
SCAP	322,9198988	327,6737913	318,1660062	0,970983993	-0,042480583	0,965931346	1
NDRG3	355,4385671	327,0922857	383,7848485	1,173322837	0,230600022	0,538882886	1
CUL5	385,9546769	326,9477588	444,9615951	1,360956248	0,444620688	0,23709546	1
BPTF	356,3838092	326,9376652	385,8299533	1,180133079	0,238949555	1	1
RNF114	311,3960835	326,232879	296,559288	0,909041691	-0,137581633	0,902959736	1
NUDT4	287,7379003	325,9919139	249,4838867	0,765306979	-0,38588954	0,494948097	1
PXDC1	391,2347941	325,7240707	456,7455174	1,402246743	0,487740232	0,408344198	1
ZNF639	293,2979113	325,5295942	261,0662285	0,80197387	-0,318372863	0,617505856	1
LOC728431	438,901722	325,0596754	552,7437687	1,700437829	0,765906259	0,655754367	1
TOMM20	333,9536111	324,4334615	343,4737606	1,05868784	0,082277265	0,954865865	1
DACH1	349,2714285	324,3522055	374,1906514	1,153655332	0,206212266	0,938723685	1
PPFIA1	400,7545606	324,3308576	477,1782636	1,471270008	0,557062035	0,263349285	1
MMRN1	332,0039258	324,3291489	339,6787026	1,047327087	0,066712075	0,75639595	1
ZUFSP	306,4739587	323,9594265	288,9884909	0,892051496	-0,1648011	0,979543957	1
C17orf49	379,8496877	323,9320555	435,7673198	1,345242968	0,427866765	0,499905832	1
RCOR1	308,0075158	323,7995461	292,2154855	0,902457984	-0,14806833	0,778529282	1
PIGK	461,9480334	323,7886204	600,1074463	1,853392641	0,890168548	0,096460712	1
PARP6	450,6793101	323,7244263	577,6341938	1,784339231	0,83538992	0,418864342	1
HIST1H4B	291,7692449	323,347437	260,1910527	0,804679496	-0,313513822	0,691920789	1
MSRA	349,7708815	323,3154391	376,226324	1,163650969	0,218658395	0,892045114	1
FAM104A	301,9054714	323,1017881	280,7091547	0,868794804	-0,20291262	0,499067691	1
OFD1	268,8592554	323,0525295	214,6659813	0,664492495	-0,58967519	0,240179744	1
PTPN6	380,9905774	322,9106787	439,0704761	1,359727334	0,443317377	0,905120581	1
RFX3	387,9951113	322,064136	453,9260867	1,409427614	0,495109385	0,373649583	1
HSPA8	413,2104962	322,0614752	504,3595172	1,566034922	0,647116385	0,746602656	1
ARL1	360,7147349	321,7079197	399,72155	1,242498321	0,313243902	0,415699152	1
RNF8	288,3881683	321,4982012	255,2781354	0,794026637	-0,332740689	0,526129988	1
SLC35F5	330,5094491	321,3710171	339,6478811	1,056871538	0,079800029	0,779115787	1
CISD2	263,6189662	321,2660097	205,9719227	0,641125785	-0,641320662	0,178933367	1
MANBAL	279,2754867	320,6200696	237,9309038	0,742096102	-0,430322067	0,436744338	1
POLR1D	257,8239493	319,8119338	195,8359647	0,61234727	-0,707578038	0,273736043	1
GGPS1	284,3468625	319,4025964	249,2911286	0,780491866	-0,357544497	0,792825529	1
RDX	322,3373997	318,9931857	325,6816137	1,020967307	0,029936669	0,963514143	1
KLF11	279,0321509	318,7949038	239,269398	0,750543359	-0,413992675	0,584731159	1
ATG12	326,0398691	318,6927192	333,3870191	1,04610805	0,065031872	0,719423299	1
SLU7	334,9101808	318,4832996	351,337062	1,103156939	0,141638048	0,712430264	1
RPIA	413,4989603	318,1521698	508,8457509	1,599378534	0,67751143	0,730106835	1
PTK2B	354,0219369	318,139531	389,9043428	1,225576531	0,293460576	0,653437219	1
PIP4K2B	411,413807	318,0578924	504,7697215	1,587037246	0,666335987	0,440534684	1
HADHB	483,630343	317,9226879	649,3379981	2,042439948	1,03029366	0,431045093	1
CIC	313,7356098	317,7648658	309,7063537	0,974640015	-0,037058639	0,73881359	1
AKIP1	379,3820067	317,3993069	441,3647064	1,390566069	0,475672292	0,336568152	1
MRPL39	370,2286259	316,4522251	424,0050267	1,339870581	0,422093656	0,399262213	1
MAPK6	449,3132595	316,2762404	582,3502785	1,841271029	0,880702002	0,065602763	1
FAM208A	301,065109	315,7633937	286,3668242	0,906903175	-0,140979565	0,862731794	1
SNRPD3	329,3821872	315,7340124	343,0303619	1,086453624	0,119626593	0,919835584	1
TMED9	268,7584137	315,6030491	221,9137783	0,703142061	-0,508111899	0,305853743	1
CEP170	260,4566776	315,5762244	205,3371309	0,650673641	-0,619993984	0,274651774	1
GNAI3	341,5239106	315,4263341	367,6214871	1,165474938	0,220917981	0,590389285	1
KLHDC2	355,4782167	315,407437	395,5489965	1,254088998	0,326639734	0,689545402	1
CIR1	327,7136482	315,3263159	340,1009804	1,078568338	0,109117588	0,939186273	1
ZNF175	285,2285748	315,0843535	255,3727961	0,810490249	-0,303133266	0,443830531	1
BTBD6	287,2068403	314,1225164	260,2911641	0,828629437	-0,271201021	0,810202729	1
LRP8	295,6369719	313,8464591	277,4274848	0,883959263	-0,17794821	0,694818715	1
JMJD8	309,0339388	313,8217118	304,2461658	0,969487305	-0,044706087	0,712596338	1
SLC22A23	282,3049535	313,5685844	251,0413227	0,800594623	-0,320856168	0,396549478	1
LDHB	308,8505904	313,5609789	304,1402019	0,969955519	-0,044009507	0,955598005	1
ZDHHC15	325,1113554	313,4698128	336,752898	1,074275367	0,103363844	0,666402655	1
ECD	282,2406955	313,2203333	251,2610578	0,802186292	-0,317990781	0,678978395	1
RPL13A	285,6658752	312,9467888	258,3849616	0,825651423	-0,276395267	0,715129502	1
NAA35	387,0266086	312,9008728	461,1523443	1,473796925	0,559537749	0,320123983	1
ATG16L1	282,1560992	312,5767002	251,7354982	0,805355927	-0,312301571	0,881737633	1
CHD8	466,4074311	312,4855589	620,3293033	1,985145507	0,989244758	0,247981685	1
GPR128	161,013563	312,1042988	9,922827242	0,031793305	-4,975133182	0,215929454	1
LOC344595	270,8565932	311,8768656	229,8363209	0,736945719	-0,440369736	0,43018515	1
MFF	309,0642079	311,8574244	306,2709914	0,98208658	-0,026077878	0,982666096	1
C15orf23	308,2395469	311,5014629	304,9776308	0,979056817	-0,030535509	0,853211382	1
SERTAD2	206,3018539	311,4589977	101,1447101	0,324744865	-1,622621383	0,004366679	1
ZMYM6	356,6708606	311,0699842	402,2717371	1,293187249	0,370931187	0,446061679	1
NINJ1	239,2576158	310,95714	167,5580915	0,538846259	-0,892054386	0,159264189	1
VAMP3	293,0308228	310,955734	275,1059115	0,884710849	-0,17672208	0,736344656	1
PRTFDC1	272,701809	310,544654	234,858964	0,756280815	-0,403006073	0,651779975	1
PPAPDC1B	302,7136377	310,3152308	295,1120446	0,951007283	-0,072471705	0,894899333	1
PTPN11	279,358397	310,1866381	248,530156	0,801227795	-0,319715626	0,718780998	1
LOC440434	254,1148805	309,9298205	198,2999406	0,639822074	-0,644257328	0,286450627	1
HNRNPH3	276,3615431	309,8954263	242,82766	0,783579361	-0,351848697	0,698520589	1
TSTD3	308,7423325	309,6958437	307,7888213	0,993842273	-0,008911187	1	1
USP15	262,9999592	309,6083434	216,391575	0,698920361	-0,516800019	0,493998355	1
SMAD5	331,8631349	309,1350662	354,5912035	1,147042967	0,197919434	0,79678937	1
ZMYND12	360,1807932	308,4856112	411,8759752	1,335154575	0,417006777	0,296669754	1
SUPT5H	392,3697254	308,1850589	476,5543918	1,546325424	0,628843966	0,431990316	1
CREB1	291,7165763	308,1578631	275,2752895	0,893293089	-0,162794494	0,835961792	1
TMEM159	225,2856289	307,8971017	142,6741561	0,463382589	-1,109724257	0,109167963	1
RNF14	297,5006409	307,4109601	287,5903218	0,93552397	-0,096153476	0,798455107	1
CCDC138	398,9083224	307,0991111	490,7175336	1,597912582	0,676188484	0,142469578	1
MSH4	468,2021482	306,4943166	629,9099798	2,055209332	1,039285346	0,636467459	1
CDC73	285,706487	306,0775227	265,3354513	0,866889698	-0,206079656	0,891447935	1
RBBP7	274,9704664	305,3130252	244,6279075	0,801236394	-0,319700141	0,603617142	1
MUSTN1	258,5709507	305,163557	211,9783444	0,694638464	-0,525665797	0,52221275	1
SERINC1	276,6229046	305,0994266	248,1463826	0,813329561	-0,298088045	0,587395635	1
RREB1	287,7565334	304,6979773	270,8150896	0,888798449	-0,170071796	0,909357427	1
PLSCR4	390,1978537	304,3888365	476,0068708	1,563811854	0,645066949	0,19575486	1
ACER3	340,1630759	304,3080241	376,0181277	1,23564973	0,30526984	0,384397845	1
PSMA2	300,362131	303,8941713	296,8300907	0,976754801	-0,033931654	0,991582982	1
FAM83D	229,5136391	303,7338199	155,2934583	0,511281418	-0,9678105	0,202270648	1
APIP	372,2491821	303,5115751	440,9867892	1,452948834	0,538983899	0,447790011	1
FGFR1OP2	345,2932888	303,3711778	387,2153999	1,276375042	0,352052304	0,448103488	1
UROD	477,6316967	302,903141	652,3602523	2,153692597	1,106812344	0,071499304	1
BUB1	288,2514712	302,5699578	273,9329847	0,905354209	-0,143445756	0,972018475	1
KXD1	423,1188613	302,4266315	543,811091	1,798158741	0,846520387	0,447762917	1
RARRES3	365,7977891	302,120341	429,4752373	1,421536981	0,507451631	0,511565357	1
MED6	288,2496912	302,0961137	274,4032687	0,908331012	-0,138709957	0,958720982	1
TRPC6	315,6251998	302,0801206	329,1702791	1,08967872	0,123902834	0,626007425	1
KIAA0247	253,443806	302,0579998	204,8296122	0,678113516	-0,560401295	0,293888099	1
DNAJA1	402,9278791	302,00202	503,8537382	1,668378702	0,738446801	0,258659301	1
BRD2	294,2125305	301,7032639	286,7217972	0,950343704	-0,073478718	0,956173158	1
HJURP	242,6132637	301,6806255	183,545902	0,608411301	-0,716881143	0,179128484	1
TM9SF4	363,8276252	301,6269547	426,0282957	1,412434429	0,498183894	0,375148512	1
TPCN1	333,3616575	300,7865042	365,9368108	1,216599833	0,282854711	0,702408135	1
TUBGCP5	286,3324997	300,7741823	271,8908171	0,903969932	-0,145653309	0,771383179	1
MAP1LC3A	595,1949698	300,5319099	889,8580296	2,960943581	1,566057001	0,311156777	1
BRWD3	276,6527281	300,0652164	253,2402397	0,843950668	-0,244769425	0,819220008	1
HSP90AB1	532,4259155	299,9537138	764,8981172	2,550053832	1,350527703	0,471876378	1
MAPK3	240,1474512	299,9361174	180,3587849	0,601323997	-0,733785562	0,298952399	1
NFYB	303,7367499	299,716024	307,7574758	1,026830237	0,038197684	0,781156562	1
FXC1	345,2835662	299,5632715	391,0038609	1,30524633	0,384322103	0,800829428	1
CDC42BPB	307,6452892	299,4154908	315,8750876	1,054972429	0,077205296	0,718546834	1
HDAC3	265,6005954	299,1965317	232,0046592	0,77542563	-0,366939673	0,501695852	1
TRIM10	190,8149963	298,8647688	82,76522385	0,276932019	-1,852396226	0,309359888	1
NOL9	327,2199705	298,7450469	355,6948941	1,190630264	0,251725471	0,689036322	1
SLC30A5	270,4107986	298,4046175	242,4169798	0,812376772	-0,299779105	0,711023821	1
ATXN2L	283,7086778	298,2289584	269,1883973	0,902623269	-0,147804124	0,854109938	1
ENTPD5	273,6923931	296,9433378	250,4414484	0,843398105	-0,245714315	0,674380368	1
BAG2	293,8436856	296,749725	290,9376462	0,980414207	-0,028536705	0,990728936	1
GPD1L	254,6826423	296,7185813	212,6467032	0,716661229	-0,480636787	0,395817179	1
KANSL1-AS1	769,7492046	296,1843874	1243,314022	4,19777029	2,069623222	0,471806882	1
PSD3	261,1336993	296,12771	226,1396886	0,763655953	-0,389005282	0,586248833	1
SEC11A	275,1649605	295,1433921	255,186529	0,864618812	-0,209863869	0,838418598	1
MCL1	241,6723037	295,0707799	188,2738275	0,638063273	-0,648228601	0,246470429	1
SFMBT2	520,2249787	295,0472888	745,4026686	2,526383725	1,337073783	0,009363234	1
LYST	282,0221635	294,9287411	269,1155859	0,912476637	-0,132140474	0,995437981	1
KIAA2013	471,0989677	294,6830734	647,514862	2,197326282	1,135749112	0,04066465	1
RPA1	374,3660423	294,499195	454,2328895	1,542390937	0,62516848	0,292703655	1
MAPKAPK3	316,7304603	294,2925324	339,1683882	1,152487239	0,204750777	0,772911535	1
TEKT4P2	231,0469438	294,0784642	168,0154235	0,571328553	-0,807607462	0,466390302	1
VPS4B	280,6545832	293,6972543	267,6119121	0,911182887	-0,134187443	0,950039617	1
NUP214	279,7449364	293,6943406	265,7955323	0,905007334	-0,143998611	0,837556042	1
METTL7A	356,7119367	293,6315971	419,7922764	1,429656347	0,515668401	0,553246225	1
RPL19	300,4144327	293,3720281	307,4568373	1,048010062	0,067652568	0,989983998	1
MAOB	284,0508819	293,0188068	275,0829569	0,938789424	-0,091126506	0,980572611	1
CREBL2	390,9374082	291,6796212	490,1951951	1,680594596	0,74897175	0,136401146	1
RPS6KA3	322,0124513	291,1967962	352,8281063	1,211648311	0,276971008	0,757206251	1
SUGT1	295,1413161	290,9309465	299,3516858	1,028944117	0,04116463	0,792322488	1
IFITM2	625,1315011	290,5630853	959,6999168	3,30289691	1,723731941	0,323692468	1
IREB2	326,8635608	290,3655509	363,3615706	1,251393526	0,323535546	0,451235292	1
ZFP161	291,7342636	290,3361775	293,1323496	1,009630808	0,013827839	0,846272282	1
BCL7B	254,5778454	289,9470247	219,2086662	0,756030059	-0,403484499	0,520443788	1
KCTD2	336,276245	289,758599	382,793891	1,321078623	0,40171633	0,410021432	1
WAS	386,9780844	289,6201782	484,3359906	1,672314386	0,741846092	0,426447367	1
DAPK3	240,699287	289,3090718	192,0895023	0,663959485	-0,590832884	0,233516003	1
PCMT1	417,003388	288,8925295	545,1142466	1,886910151	0,916025728	0,754787112	1
ARAP1	233,434891	288,6981225	178,1716596	0,617155588	-0,696293849	0,283853213	1
SFPQ	255,7637967	288,6171122	222,9104813	0,772339795	-0,372692386	0,497961391	1
ARID1B	310,0017781	288,5129695	331,4905867	1,148962514	0,200331729	0,598538185	1
NCKIPSD	269,4044431	288,480231	250,3286552	0,867749774	-0,204649011	0,583190629	1
CPEB2	300,5342201	288,2769729	312,7914674	1,085037991	0,117745557	0,762428464	1
TMEM9	281,3805693	288,2672203	274,4939183	0,952220367	-0,070632608	0,831593251	1
NUDC	269,8892694	287,9262501	251,8522886	0,874711106	-0,193121484	0,813646254	1
SPATS2	241,9151233	287,7710132	196,0592333	0,681302926	-0,553631692	0,354425605	1
CYFIP1	342,2166029	287,4001291	397,0330767	1,381464503	0,466198493	0,34681196	1
GALNT2	239,0497764	287,3951805	190,7043723	0,663561484	-0,591697947	0,24361903	1
ATP6V1A	259,3210423	287,1996173	231,4424674	0,805859247	-0,311400218	0,589771108	1
ZNF425	323,4509422	287,0281072	359,8737773	1,253792811	0,326298963	0,585679782	1
PEA15	283,9772046	286,6272749	281,3271343	0,981508596	-0,026927192	0,96147716	1
EMC10	305,0737587	286,4672602	323,6802573	1,129903142	0,176199106	0,908583195	1
KLHDC8B	242,080509	286,4495723	197,7114457	0,690213792	-0,534884792	0,349561328	1
KIAA0125	333,609645	285,8120419	381,407248	1,334468784	0,416265558	0,340744986	1
SERPINB9	174,1032974	285,5794256	62,62716914	0,219298603	-2,189031472	0,006373432	1
JOSD1	332,6397783	285,0302539	380,2493027	1,334066463	0,415830543	0,434219707	1
STX18	329,3037731	284,9257452	373,681801	1,311505918	0,391224318	0,331984579	1
ACAP2	269,8511555	284,4944352	255,2078758	0,897057532	-0,156727581	0,653762165	1
ACBD6	363,5646068	284,4677424	442,6614712	1,556104279	0,637938742	0,163343005	1
VEZF1	283,0473517	284,4522384	281,6424651	0,990122162	-0,014321559	0,704218311	1
HCFC1	317,6158852	284,3471484	350,884622	1,234000847	0,303343385	0,788735752	1
ATP5F1	278,2380756	284,2957334	272,1804179	0,957384814	-0,062829173	0,94042418	1
ARID2	283,1288099	283,9389686	282,3186513	0,994293431	-0,008256419	0,985859027	1
TM4SF1	233,5554131	283,8209033	183,2899229	0,645794305	-0,630853377	0,228258631	1
ZC3H7A	246,8045971	283,2933068	210,3158874	0,742396246	-0,42973868	0,506537951	1
TUBGCP3	331,6249397	282,9680725	380,2818069	1,343903584	0,426429639	0,3300094	1
CCT8	279,7018858	282,9269797	276,4767918	0,977201934	-0,033271376	0,923197557	1
POLR3GL	305,1506421	282,2511071	328,0501772	1,162263562	0,216937261	0,790034167	1
KIAA0494	274,2193334	282,2211031	266,2175637	0,943294321	-0,084220113	0,948720236	1
OGFRL1	298,477646	282,118905	314,836387	1,115970541	0,158298944	0,528062268	1
MAML3	207,7163075	281,9128144	133,5198005	0,473620899	-1,078195353	0,059385478	1
ARID1A	226,1883007	281,8935827	170,4830187	0,604777935	-0,725522591	0,253599463	1
FAM210B	338,2907007	281,5702998	395,0111017	1,402886249	0,488398035	0,461633495	1
LOC728407	300,0894105	281,3261053	318,8527157	1,133391853	0,180646737	0,833081258	1
GLCCI1	280,1469536	281,241814	279,0520932	0,992214099	-0,011276637	0,804047564	1
ST8SIA6	263,8127454	281,1238133	246,5016776	0,876843817	-0,189608201	0,7747142	1
ATP13A4	286,5736907	280,6335099	292,5138715	1,04233408	0,059817752	0,792913356	1
VHL	284,7151279	280,434016	288,9962398	1,030532044	0,043389366	0,988929497	1
FAM134C	266,4797078	280,3183806	252,6410351	0,901264607	-0,149977359	0,824969575	1
OCIAD1	266,2206136	280,2002214	252,2410058	0,900217011	-0,151655268	0,871623318	1
LOC654433	281,5417542	280,0479531	283,0355553	1,010668181	0,015309415	0,913820252	1
CWF19L1	364,5623075	279,9861582	449,1384568	1,604145218	0,68180475	0,124802031	1
HSD17B4	312,5273753	279,7852279	345,2695228	1,23405201	0,303403199	0,423853759	1
SON	250,0956493	279,7675294	220,4237692	0,787881888	-0,343948725	0,519448466	1
KPNA1	244,4052718	279,6756855	209,1348582	0,747776332	-0,419321286	0,591569871	1
TRPM7	303,1070075	278,991467	327,2225479	1,172876545	0,230051166	0,506747157	1
KLHDC10	296,9048761	278,9796151	314,8301371	1,128505884	0,17441394	0,925735899	1
FAM149B1	266,3481136	278,9779538	253,7182734	0,909456356	-0,136923688	0,929216123	1
RPS27A	261,9762803	278,3356242	245,6169364	0,882448796	-0,180415527	0,99631532	1
IFI27L2	363,0129372	278,2314329	447,7944415	1,609431533	0,686551204	1	1
CWC22	394,8135177	278,0839571	511,5430782	1,83952747	0,879335221	0,055145494	1
MRPL37	274,0449688	277,6152834	270,4746541	0,974278688	-0,037593587	0,774997994	1
SLC6A4	363,8003555	277,5478699	450,052841	1,621532318	0,697357778	0,131382549	1
NPAT	246,2878619	277,1339751	215,4417487	0,777392049	-0,363285743	0,696570597	1
PAQR7	273,3842591	277,1332499	269,6352682	0,972944489	-0,0395706	0,98601648	1
KDM3B	259,5026877	277,0518666	241,9535089	0,873314849	-0,195426225	0,837814391	1
STAM	210,0250314	276,9671176	143,0829452	0,516606254	-0,952862985	0,096167263	1
KITLG	207,012125	276,8152269	137,2090231	0,495670071	-1,012547945	0,060312679	1
KIAA0922	257,6648851	276,5463684	238,7834019	0,863447975	-0,21181884	0,782080363	1
NCBP1	274,2189939	276,0606858	272,377302	0,986657341	-0,019378962	0,894937674	1
EIF4A1	364,7930488	276,0429468	453,5431509	1,643016625	0,716347079	0,251141693	1
POLA1	346,26703	275,9487372	416,5853228	1,509647506	0,594211728	0,238922007	1
RPL32	264,0529759	275,8032092	252,3027426	0,914792628	-0,128483355	0,601373622	1
DHCR7	265,2365291	275,7694456	254,7036125	0,923610706	-0,114643198	1	1
ADAT2	215,4707905	275,6235131	155,3180679	0,563515305	-0,827473302	0,145091953	1
C17orf67	278,5289822	275,4790156	281,5789488	1,022143005	0,031597054	0,858581258	1
FLJ31306	219,5351165	275,3047633	163,7654698	0,594851567	-0,749398377	0,267971283	1
SLC35A4	288,8232884	275,170458	302,4761188	1,099231803	0,13649565	0,94857688	1
RRN3P1	295,1410062	274,9610464	315,3209661	1,146784136	0,197593853	0,773238669	1
SH2B3	197,5659114	274,6413981	120,4904246	0,438719092	-1,188630606	0,040231005	1
ZFPM1	241,0938654	274,2892936	207,8984372	0,757953161	-0,399819397	0,426935293	1
WEE1	208,4290209	273,9713184	142,8867234	0,521538985	-0,939152996	0,286194587	1
PCNXL4	293,7595701	273,9218457	313,5972946	1,144842222	0,195148785	0,710737196	1
RAB23	255,4600675	273,7456481	237,1744869	0,866404594	-0,206887203	0,911094008	1
TRAPPC10	317,6403518	273,4485036	361,8322	1,323218797	0,404051634	0,585989429	1
EHD2	261,5768848	273,2037457	249,950024	0,914885055	-0,128337598	0,933791512	1
SEC22B	243,3148075	273,0549045	213,5747105	0,782167641	-0,354450243	0,605371974	1
ERH	302,9782526	272,9784645	332,9780408	1,219796006	0,286639897	0,464319916	1
RBM33	340,6045935	272,7768194	408,4323676	1,497313329	0,582376153	0,478036199	1
SLC39A9	296,2660176	272,7061702	319,825865	1,172785584	0,229939275	0,576665498	1
SMG1	320,1658454	272,4336216	367,8980691	1,350413605	0,433401344	0,443634903	1
GATAD2B	246,434405	271,9551017	220,9137084	0,812316838	-0,299885545	0,58164636	1
TBCEL	295,7646074	271,8599489	319,669266	1,175860098	0,23371642	0,490482685	1
DHRSX	320,4058543	271,6543671	369,1573415	1,358922904	0,44246361	0,5975423	1
MPP5	233,8269159	271,2978465	196,3559853	0,723765367	-0,466406021	0,532687505	1
PAIP1	255,8030603	271,2573249	240,3487957	0,886054582	-0,174532522	1	1
PRPF8	271,0285805	270,895181	271,1619799	1,000984879	0,00142018	0,942077146	1
EDF1	394,0602538	270,6775828	517,4429249	1,911657846	0,934824329	0,147479035	1
VPS4A	338,7995862	270,5709981	407,0281743	1,504330387	0,589121452	0,372101383	1
ORC3	306,852385	270,5312502	343,1735199	1,268517111	0,343142979	0,429759621	1
ABCB10	269,4414259	270,3957572	268,4870946	0,992941226	-0,01021977	0,835333745	1
CPNE2	292,5554216	270,0168808	315,0939625	1,166941717	0,222732507	1	1
RPL26	312,0023458	269,4737644	354,5309272	1,315641722	0,395766665	0,514560405	1
TLE4	266,1816471	269,3542145	263,0090798	0,976443158	-0,034392032	0,693244808	1
CASC3	398,1382412	269,3428112	526,9336711	1,956368053	0,968177811	0,477665051	1
ASNA1	505,9113995	268,9946844	742,8281145	2,761497374	1,465450755	0,325371886	1
TPGS2	227,3940608	268,8022423	185,9858793	0,691905981	-0,531352082	0,40076857	1
LAMP1	224,6577403	268,7928284	180,5226523	0,671605167	-0,574314766	0,245231904	1
RUFY2	261,0537029	268,5307822	253,5766236	0,944311194	-0,082665722	0,8478212	1
RNPEP	267,2200924	268,2146764	266,2255084	0,992583672	-0,010739372	0,980380188	1
CHD1	274,2099929	268,1848184	280,2351674	1,044933002	0,063410444	0,812162877	1
P4HB	307,5631123	267,8677645	347,2584601	1,296380178	0,374488866	0,395698153	1
REV3L	224,5513339	267,8584135	181,2442544	0,676642007	-0,563535351	0,398090448	1
CIDECP	223,6406597	267,6106019	179,6707175	0,671388638	-0,574779973	0,287909836	1
GNLY	262,9205596	267,5729891	258,26813	0,965224969	-0,051062859	0,846693386	1
PSMD11	344,0345541	267,046953	421,0221553	1,576584756	0,65680273	0,437929284	1
HTR2A	314,8201	265,9886205	363,6515794	1,367169688	0,451192316	0,677584815	1
TOMM6	273,0149997	265,9779328	280,0520666	1,052914667	0,074388519	0,72704969	1
SNX17	291,0729685	265,90372	316,242217	1,189310992	0,250126013	0,734169362	1
ARHGAP15	278,6427219	265,7230877	291,5623561	1,097241337	0,13388088	0,593701629	1
LSMD1	317,7852632	265,2454021	370,3251244	1,396160392	0,481464689	0,335817322	1
DOCK11	223,9466985	265,2160528	182,6773442	0,688786905	-0,537870379	0,697209811	1
HIGD2A	254,3779263	264,9810707	243,7747819	0,919970552	-0,120340413	0,705408663	1
TPI1	209,4255331	264,5227865	154,3282797	0,583421496	-0,777389553	0,239103881	1
SMCR8	226,8148151	264,0177876	189,6118426	0,718178288	-0,477586058	0,591584396	1
ADNP	265,6490341	263,738888	267,5591801	1,01448513	0,020747719	0,729060105	1
TMEM62	290,3048434	263,6308645	316,9788223	1,202358544	0,265867172	0,483988695	1
DAZAP1	240,7896053	263,4668329	218,1123776	0,827855162	-0,272549713	0,372716974	1
ZBTB7A	240,7056896	263,4231652	217,988214	0,827521049	-0,273132086	0,504540774	1
FAM172A	255,5885693	262,988214	248,1889245	0,943726415	-0,08355941	0,979063969	1
WBSCR22	333,2427086	262,4522003	404,0332169	1,539454485	0,622419214	0,319581835	1
CCDC176	239,2921554	262,4031352	216,1811757	0,823851344	-0,279544054	0,568629403	1
RFFL	331,7711443	262,0499809	401,4923077	1,532121111	0,615530343	0,625977212	1
IRAK2	227,7873112	261,7555924	193,8190301	0,740458029	-0,433510133	0,503134078	1
UHMK1	321,8772258	261,5889746	382,165477	1,460938779	0,546895723	0,212094465	1
ROCK1	297,8373891	261,487942	334,1868363	1,278020064	0,353910485	0,400612405	1
C6orf1	427,8099377	261,2252525	594,3946229	2,275410272	1,186126697	0,367619305	1
RAB18	285,6782748	261,0155403	310,3410092	1,188975219	0,249718646	0,545699138	1
ADRM1	286,113255	260,9520472	311,2744627	1,19284162	0,254402501	0,845154929	1
PGGT1B	290,2402945	260,7782957	319,7022934	1,225954378	0,293905293	0,608504847	1
FAR1	245,2461679	260,7284014	229,7639343	0,881238611	-0,182395388	0,866477588	1
PIK3C3	288,597054	260,5204234	316,6736846	1,215542645	0,281600509	0,646615219	1
FAM176C	217,2805546	260,5042493	174,05686	0,668153631	-0,581748231	0,301805239	1
MILR1	265,1143138	260,4985093	269,7301182	1,035438241	0,050241506	0,749964595	1
SH3GLB2	516,577393	260,4429064	772,7118796	2,96691467	1,568963435	0,340759223	1
ANKRD18DP	268,9595379	260,4234855	277,4955902	1,065555166	0,091605286	0,856373497	1
NEK11	278,9153109	259,9784478	297,852174	1,145680253	0,19620446	0,61225154	1
DNAJB14	253,4960113	259,8335543	247,1584683	0,95121844	-0,072151411	0,980983668	1
DARS	310,0940879	259,7931406	360,3950352	1,387238456	0,472215798	0,386394771	1
SNPH	221,853441	259,7013442	184,0055378	0,708527476	-0,497104295	0,180986962	1
ATP5I	342,3411798	259,6889189	424,9934407	1,636548231	0,710656121	0,22195457	1
HIST1H4J	411,2123413	259,3602676	563,0644149	2,170974067	1,118342493	0,708017266	1
CEP41	242,0678194	259,3042755	224,8313632	0,867056136	-0,205802693	0,776161359	1
DLEU1	234,3552365	259,203345	209,5071279	0,808273242	-0,307085008	0,753578512	1
ZNF22	245,6867332	259,1106032	232,2628632	0,89638502	-0,157809556	0,613100833	1
CTNNAL1	304,1691843	259,0809905	349,257378	1,34806254	0,430887428	0,345704366	1
SENP7	254,1396205	258,754464	249,5247769	0,964330327	-0,052400675	0,955189029	1
TIMM22	256,4448418	258,6942005	254,195483	0,982609902	-0,025309317	0,783096757	1
RPS16	341,2077428	258,5761641	423,8393215	1,639127578	0,712928148	0,750122034	1
PHTF1	240,7851244	258,54567	223,0245788	0,862611928	-0,21321643	0,841293126	1
SEC24B	319,407984	258,4090977	380,4068702	1,47211098	0,557886438	0,331273582	1
HNRNPA1L2	225,791379	257,7369625	193,8457956	0,752107085	-0,410990007	0,487080239	1
C16orf13	199,6170733	257,7007828	141,5333639	0,549215887	-0,864554737	0,205561674	1
PSMB4	293,8241715	257,6856886	329,9626545	1,280484982	0,356690333	0,5730767	1
LAMTOR2	453,2126381	257,5416875	648,8835887	2,519528373	1,333153703	0,161918523	1
PSMC4	286,5416346	257,34792	315,7353491	1,226881294	0,294995669	0,93810614	1
SHROOM4	229,7735383	257,3226625	202,2244141	0,785878757	-0,34762134	0,575312961	1
ARL5A	285,2379873	257,1760475	313,2999271	1,218231363	0,284788152	0,48570448	1
GTF2H2C	282,4204673	257,1205303	307,7204044	1,196794375	0,2591753	0,829615684	1
GSTP1	296,2338391	257,0134102	335,4542679	1,30520142	0,384272462	0,683024271	1
TRIP12	203,9930586	256,9487382	151,0373789	0,587811328	-0,766574933	0,172658013	1
TMEM30A	299,1013476	256,3202397	341,8824556	1,333809831	0,415552988	0,415525229	1
RNF7	422,0836074	256,2832019	587,8840128	2,293884298	1,197792625	0,353998498	1
EXOSC4	220,4501611	256,2564899	184,6438323	0,720543048	-0,472843469	0,397457172	1
DHX29	256,8094417	256,2330143	257,3858691	1,004499244	0,006476478	0,844786462	1
NR1H2	224,1495914	256,1792177	192,119965	0,749943601	-0,415145993	0,378150914	1
RIC8A	195,5368871	255,7047085	135,3690658	0,529396062	-0,917580632	0,101314727	1
KIAA0232	235,062142	255,5613761	214,5629078	0,839574865	-0,252269119	0,846473055	1
TRA2A	243,0949643	255,5157908	230,6741379	0,902778404	-0,147556187	0,771137396	1
PCGF3	266,8855662	255,4633593	278,3077732	1,089423446	0,123564822	1	1
PCSK7	306,5189244	255,4441362	357,5937127	1,399890082	0,485313552	0,387004131	1
EGLN1	266,1728355	255,2022337	277,1434374	1,085975751	0,118991889	0,738297514	1
DNAJC6	257,5448891	254,9968349	260,0929433	1,019984987	0,028547917	0,929738081	1
MPC2	260,5586507	254,6483553	266,4689461	1,04641927	0,065461013	0,73783115	1
RELA	196,0613892	254,6341605	137,4886178	0,539945691	-0,889113789	0,083088293	1
FMO5	323,0032554	253,8265004	392,1800104	1,54507118	0,627673303	0,327609426	1
NAALADL2	306,3937521	253,7680268	359,0194775	1,414754577	0,500551805	0,399425818	1
CCDC6	280,9271674	253,4781766	308,3761582	1,21657873	0,282829686	0,549286055	1
OGDH	302,8256616	253,370721	352,2806022	1,390376129	0,475475218	0,779030573	1
SLCO3A1	314,5499927	253,0647541	376,0352313	1,485924947	0,571361248	0,449493517	1
GALM	196,4870413	253,06111	139,9129726	0,552882158	-0,85495608	0,168853233	1
ARHGAP35	346,4381557	252,8652046	440,0111067	1,74010144	0,799171411	0,335366548	1
VPS54	286,6232582	252,6771903	320,569326	1,268691193	0,343340951	0,337934508	1
UPF3B	231,7926536	252,5047073	211,0805999	0,835947188	-0,258516294	0,688538854	1
HSDL2	221,926908	252,2840104	191,5698057	0,759341844	-0,397178584	0,516278761	1
MYEOV2	295,792452	252,0112588	339,5736452	1,347454264	0,430236305	0,565327841	1
SETD3	215,4205052	251,966164	178,8748463	0,709916139	-0,494279483	0,343190122	1
PPM1B	218,8486276	251,9389217	185,7583335	0,73731495	-0,439647084	0,574239168	1
DUSP7	221,0057541	251,859963	190,1515452	0,754989173	-0,405472139	0,363124538	1
FAH	253,2721323	251,6819575	254,862307	1,012636382	0,018116224	0,880059919	1
STXBP5-AS1	196,2872853	251,6526252	140,9219455	0,559985994	-0,836537351	0,213177463	1
U2AF1	214,1210462	251,3776204	176,864472	0,703580819	-0,507211943	0,352846893	1
ARSE	290,0439534	251,1719077	328,9159991	1,309525425	0,389044071	0,34717175	1
STIL	276,0266747	250,9841835	301,0691658	1,199554337	0,262498509	0,532698627	1
VEGFC	264,9138627	250,962855	278,8648704	1,111179861	0,152092357	0,710239581	1
NFATC2IP	316,8157879	250,9121521	382,7194236	1,525312427	0,609104777	0,4196132	1
AQP1	245,5159684	250,9056492	240,1262877	0,957038187	-0,063351603	0,720483665	1
ANKMY2	228,1914596	250,3791211	206,003798	0,822767478	-0,281443326	0,661210693	1
IK	219,6618897	250,2504904	189,073289	0,755536138	-0,404427332	0,565007793	1
FAM118B	346,3602655	249,9338022	442,7867287	1,771616023	0,825065951	0,106899962	1
ZNF506	281,7489403	249,7073282	313,7905525	1,256633335	0,329563756	0,653600516	1
CCDC23	223,5418738	249,5691982	197,5145494	0,791421982	-0,337480958	0,554441464	1
TET2	228,7773643	249,4597135	208,0950152	0,834182852	-0,261564439	0,750396711	1
SEC61G	246,9307389	249,38456	244,4769179	0,980320986	-0,028673887	0,784731844	1
GTF2H5	274,9926893	249,2572629	300,7281157	1,206496903	0,270824212	0,652661595	1
TP53BP2	280,4966169	249,1993965	311,7938374	1,251182152	0,323291839	0,678032629	1
TBRG1	310,2586475	248,9826749	371,5346202	1,492210735	0,577451292	0,378348008	1
KIAA1109	261,4383262	248,8780298	273,9986226	1,100935357	0,138729762	0,759040315	1
BUD31	256,4697046	248,6753164	264,2640928	1,062687269	0,087717098	0,793509811	1
CLUAP1	286,4277392	248,5148024	324,340676	1,305116126	0,384178179	0,436997782	1
APH1A	243,0998032	248,4961368	237,7034696	0,956568068	-0,064060462	0,911588701	1
BAX	196,0381541	248,2906759	143,7856324	0,579102022	-0,788110562	0,091023768	1
H1FX	193,9566294	247,6122027	140,3010562	0,566616082	-0,819556545	0,218090227	1
RBM8A	260,5647841	247,5903585	273,5392098	1,104805581	0,143792512	0,623055828	1
DCLRE1B	305,9014275	247,3304093	364,4724457	1,473625693	0,55937012	0,554911845	1
CHD4	259,1442518	247,3021177	270,9863859	1,095770584	0,13194578	0,854675332	1
NEDD4	275,8496674	247,2227372	304,4765976	1,231588166	0,30051991	0,509726224	1
PIAS4	206,8275391	247,1390598	166,5160183	0,673774589	-0,569662077	0,273021591	1
CHST8	159,0876939	247,0583893	71,11699855	0,287855024	-1,796585703	0,029859962	1
HTRA2	264,4208003	247,0236002	281,8180005	1,140854559	0,190114883	0,791213634	1
CRLS1	224,3172554	246,9996662	201,6348446	0,816336506	-0,292764119	0,601325142	1
CLTB	270,8861869	246,1545805	295,6177933	1,200943703	0,264168523	1	1
KPNA5	244,8942848	245,9716353	243,8169344	0,991240043	-0,012693626	0,785191558	1
FLVCR1	203,8623548	245,9055952	161,8191144	0,658053812	-0,60372253	0,399493359	1
OMA1	264,3995834	245,861712	282,9374548	1,150799173	0,202636089	0,56739422	1
GBF1	286,5001497	245,7469483	327,2533512	1,331668017	0,413234465	0,649449634	1
CCDC88C	186,2647151	245,5481716	126,9812586	0,517133798	-0,951390497	0,045019863	1
REPS1	323,7984048	245,5065804	402,0902293	1,637798175	0,711757585	0,122102082	1
FBXW11	205,5885829	245,2663183	165,9108474	0,67645182	-0,563940912	0,268886517	1
HECTD1	265,5784934	245,0617754	286,0952114	1,167441193	0,223349879	0,732064857	1
PRPF4B	301,2802164	244,8195127	357,7409202	1,461243494	0,547196602	0,321482557	1
PPP2R3C	241,965806	244,7995771	239,1320348	0,976848235	-0,033793655	0,867904869	1
GSTM5	204,7284317	244,4477906	165,0090728	0,675027876	-0,566981015	0,288253634	1
ATP6V1B2	262,4210684	244,2392575	280,6028792	1,148885245	0,200234703	0,612027806	1
PFKFB3	224,1202427	243,8724671	204,3680183	0,838011854	-0,254957443	0,412784128	1
RPL36AL	181,4921703	243,8149321	119,1694086	0,488769935	-1,032772548	0,081871289	1
MGAT5	214,2999928	243,6920486	184,907937	0,758777063	-0,398252026	0,604258356	1
B4GALT6	225,5590622	243,4398411	207,6782834	0,853098993	-0,229214934	0,491653437	1
PTRHD1	245,5185595	242,6597309	248,3773881	1,023562448	0,033599124	0,81938495	1
CAST	270,9705013	242,4988867	299,4421158	1,234818518	0,304299023	0,554933424	1
CSNK2A2	307,9306562	241,7916436	374,0696687	1,547074428	0,629542605	0,356962132	1
TBCB	241,8404527	241,7271751	241,9537302	1,000937234	0,00135151	0,772100724	1
SNRPB	219,9155355	240,8712161	198,959855	0,826000957	-0,275784641	0,688081613	1
RNF138	238,8298848	240,8487761	236,8109936	0,983235196	-0,024391535	0,901255885	1
GPS2	212,8191108	240,6459706	184,9922509	0,768731969	-0,379447428	0,420688774	1
EIF4G1	325,8786993	240,3517832	411,4056155	1,711681146	0,775413979	0,195982718	1
DDHD2	226,4092823	239,9940121	212,8245525	0,886791094	-0,173333814	0,950286656	1
DPCD	245,7042446	239,810208	251,5982813	1,049155845	0,069228996	0,908533372	1
PDCD6	282,6718338	239,5394969	325,8041708	1,36012714	0,443741516	0,669709053	1
C5orf30	164,117554	239,5355905	88,69951746	0,370297864	-1,433241868	0,012246616	1
LOC282997	194,2756006	239,4273022	149,123899	0,622835815	-0,683076188	0,456282447	1
BAG6	294,9072463	239,0357644	350,7787282	1,467473828	0,553334773	0,781833797	1
NDNL2	250,9119333	238,8690366	262,95483	1,100832631	0,13859514	0,78567211	1
TMLHE	310,1767115	238,8309886	381,5224343	1,597457836	0,675777853	0,196196493	1
HDHD2	361,7970687	238,7849264	484,8092109	2,030317483	1,021705341	0,352980002	1
SPSB1	182,4389986	238,5906766	126,2873206	0,529305346	-0,91782787	0,061904518	1
KLF13	221,3756489	238,4356468	204,315651	0,856900609	-0,222800217	0,68533296	1
VBP1	306,59257	238,2294271	374,9557129	1,573926939	0,654368573	0,37051536	1
SEC62	281,5119146	238,1894758	324,8343534	1,363764509	0,447594545	0,532472162	1
ABCB6	224,5315854	238,1008013	210,9623694	0,886021249	-0,174586796	0,47905709	1
HMGN4	229,8594077	237,8341481	221,8846673	0,932938642	-0,100145894	0,940694063	1
RLIM	260,086092	237,7292694	282,4429145	1,188086411	0,248639769	0,828983908	1
RPL36	208,5940536	237,2740086	179,9140986	0,758254558	-0,399245829	0,454622653	1
AAGAB	250,1555241	237,1606142	263,1504339	1,109587419	0,150023336	0,630364189	1
STRN4	259,3620583	237,1410025	281,583114	1,18740796	0,24781569	0,909324659	1
RPS3	277,3781801	237,016272	317,7400882	1,340583436	0,422861013	0,416636692	1
ADAR	367,7110674	236,8957854	498,5263494	2,104412067	1,073417228	0,032887598	1
MT2A	242,0982193	236,4119235	247,7845151	1,048104983	0,067783232	0,905567805	1
PLA2G4A	203,7154382	236,2222579	171,2086184	0,724777673	-0,464389581	0,330852117	1
TBK1	290,7270275	236,202129	345,2519259	1,461679991	0,547627494	0,186365741	1
ZC3H6	246,2883841	236,1867581	256,3900102	1,085539309	0,118411969	0,607365122	1
RGP1	214,62331	236,0001589	193,2464612	0,818840386	-0,288345835	0,630683851	1
ANKIB1	223,2467408	235,4877162	211,0057653	0,896037249	-0,158369388	0,987027523	1
MLEC	265,4935441	235,3095599	295,6775282	1,256547028	0,329464667	0,574385537	1
PGM1	229,3987574	235,0449398	223,752575	0,951956571	-0,071032337	0,938284207	1
LARP1	255,0163679	234,4447956	275,5879402	1,175491823	0,233264503	0,832339269	1
UBE2V2	302,2229435	234,3677767	370,0781103	1,579048603	0,659055578	0,256955175	1
BZRAP1-AS1	232,6982237	233,9663889	231,4300585	0,989159424	-0,015725034	0,630810866	1
ELMO2	209,1942309	233,9478187	184,440643	0,788383683	-0,343030177	0,579254924	1
PPP1R12A	283,6213165	233,9471914	333,2954416	1,424661008	0,510618677	0,297640335	1
NMRK1	209,3709898	233,8427066	184,8992729	0,790699336	-0,338798881	0,616688829	1
SPOP	210,9874649	233,7330367	188,241893	0,805371357	-0,312273931	0,730969159	1
BCOR	180,3802871	233,4332223	127,3273519	0,545455144	-0,874467534	0,172800067	1
ZNF706	217,3112894	233,3689122	201,2536665	0,862384217	-0,213597321	0,867800185	1
SUPT6H	287,7554193	233,195855	342,3149836	1,467929109	0,553782297	0,496533195	1
CTSZ	229,9949578	233,1467326	226,8431831	0,972963166	-0,039542906	0,984517804	1
LZTS2	253,3384875	233,1174851	273,55949	1,173483361	0,230797386	0,867710246	1
C11orf49	378,5884711	233,0564022	524,1205399	2,248899987	1,169219503	0,048460638	1
UBL3	223,9486604	232,8301522	215,0671687	0,923708406	-0,114490598	0,827928328	1
PTPN1	199,4261164	232,285731	166,5665019	0,71707591	-0,479802243	0,418840511	1
HABP4	158,6304724	232,2152499	85,04569493	0,366236477	-1,449152606	0,491497424	1
VRK3	244,0823633	232,1564293	256,0082974	1,102740502	0,141093335	0,645031218	1
TMED8	287,3767006	231,9962166	342,7571847	1,477425751	0,563085629	0,684203806	1
BLOC1S1	198,1038645	231,6281612	164,5795678	0,710533499	-0,493025427	0,347728463	1
WDR45L	225,4936365	231,4757723	219,5115007	0,948313072	-0,076564672	0,836522385	1
MAP1B	246,0530514	230,7905951	261,3155077	1,132262377	0,179208309	0,929964701	1
KPNB1	281,9071122	230,6915831	333,1226413	1,444017319	0,530088045	0,509822107	1
SH2B2	188,2398719	230,6693509	145,810393	0,632118625	-0,66173277	0,142365827	1
SRSF5	198,0477647	230,6490368	165,4464925	0,717308404	-0,479334561	0,458442036	1
SREK1	206,3421475	230,5852756	182,0990194	0,789725272	-0,340577236	0,616307687	1
PCYT1A	275,8234268	230,5794853	321,0673684	1,392436834	0,477611883	0,425211649	1
UBE4B	198,9422753	230,2095392	167,6750113	0,728358225	-0,457279916	0,364461634	1
RARS	215,5717353	229,7558458	201,3876247	0,876528839	-0,190126537	1	1
CASD1	207,8235137	229,2351305	186,4118969	0,81319079	-0,298334219	0,759438857	1
FAM117A	257,6122371	228,9730453	286,2514289	1,250153391	0,322105121	0,996540747	1
CDC42EP3	188,7567814	228,8051201	148,7084428	0,649934943	-0,621632779	0,530741411	1
AGPAT6	201,2208569	228,7689011	173,6728127	0,759162683	-0,397519018	0,411824869	1
HERC1	192,5871058	228,7357657	156,4384459	0,683926475	-0,548086858	0,202098681	1
LRRC49	232,8976773	228,688332	237,1070225	1,036812943	0,052155633	0,779675232	1
PRRC2A	174,2823196	228,641063	119,9235761	0,524505854	-0,93096922	0,161992488	1
ABHD14B	242,5035908	228,6340659	256,3731156	1,121325095	0,165204605	0,715981969	1
EZH1	259,8661489	228,4777573	291,2545406	1,274761027	0,350226818	0,692312976	1
AHSA2	180,5396409	228,4727671	132,6065147	0,58040403	-0,784870559	0,244016651	1
FAM217B	275,8950679	228,4472882	323,3428476	1,415393679	0,501203381	0,23988482	1
STAG1	216,8220408	228,3892305	205,2548511	0,898706347	-0,154078304	0,514494684	1
NAA38	281,0665671	228,0351279	334,0980063	1,465116403	0,55101529	0,402042034	1
RPL12	179,8694329	227,9531542	131,7857116	0,578126291	-0,790543412	0,169763883	1
MAGOHB	283,4624959	227,923088	339,0019037	1,487352188	0,572746302	0,337335841	1
FAM26E	193,8161277	227,7595616	159,8726937	0,701936255	-0,510588074	0,452363877	1
TEX10	224,0405287	227,5267966	220,5542607	0,9693551	-0,044902835	0,817369586	1
CMAHP	262,3275138	227,2863883	297,3686394	1,308343371	0,387741221	0,381244315	1
PTENP1	233,3596066	227,1743361	239,5448772	1,054453955	0,076496098	0,812423898	1
SRF	221,5541066	226,6781056	216,4301076	0,954790525	-0,066743845	0,750438088	1
RSC1A1	201,1325564	226,5324789	175,7326338	0,775750279	-0,366335784	0,482522927	1
KLHDC3	282,1760675	225,8083924	338,5437426	1,49925226	0,584243147	0,535830329	1
GNL3	203,1456298	225,5768954	180,7143643	0,801120895	-0,319908123	0,705386726	1
ST3GAL4	203,5865523	225,5618292	181,6112753	0,805150747	-0,312669173	0,668588382	1
KRTCAP2	252,0974232	225,4240825	278,770764	1,236650321	0,306437618	0,537977121	1
PSIP1	167,4556066	225,166527	109,7446863	0,487393431	-1,036841287	0,047838302	1
PRPF19	274,7499648	225,014195	324,4857347	1,442067843	0,528139038	0,734481433	1
DNAJC21	245,258677	224,4095348	266,1078191	1,185813336	0,245876927	0,958677988	1
FAM81B	195,5188696	224,3887345	166,6490047	0,742679908	-0,429187546	0,600785723	1
APPBP2	213,1934348	224,3706928	202,0161769	0,900367933	-0,15141342	0,876991092	1
TMEM107	255,036254	224,1807423	285,8917657	1,275273526	0,350806715	0,655295359	1
ADAT1	205,1634255	223,9915359	186,3353151	0,831885519	-0,265543092	0,651656875	1
VASH1	211,9359477	223,9783159	199,8935795	0,892468446	-0,164126933	0,598808838	1
CBX5	201,1278322	223,9189144	178,33675	0,796434506	-0,328372367	0,652992567	1
ALAS1	208,5912898	223,8051243	193,3774553	0,864043913	-0,21082346	0,588563248	1
BZW2	198,6103902	223,7591458	173,4616346	0,775215842	-0,367330041	0,677282035	1
C1orf116	198,4804433	223,5466907	173,4141958	0,775740384	-0,366354186	0,36965374	1
STAT5A	250,7084032	223,4790554	277,937751	1,243685904	0,314622175	0,593442817	1
NAE1	234,9205107	223,1437898	246,6972316	1,105552755	0,144767869	0,575216566	1
BTF3	265,657993	222,7540562	308,5619298	1,385213518	0,470108371	0,429813841	1
SNX29	210,675514	222,6325393	198,7184886	0,892585106	-0,163938362	0,91437388	1
THRAP3	275,6776122	222,631419	328,7238053	1,476538248	0,562218728	0,376300553	1
RABL2A	256,0384733	222,5846453	289,4923013	1,300594212	0,379170908	0,848263039	1
C17orf62	202,4843164	221,9271893	183,0414434	0,824781515	-0,277916095	0,471171064	1
ATF7IP2	191,5842327	221,7908495	161,3776159	0,727611695	-0,458759363	0,515186478	1
SIK3	380,6370326	221,7628193	539,5112458	2,432830027	1,282635528	0,636586193	1
RRAGB	220,0789004	221,2607512	218,8970496	0,989317122	-0,015495049	0,946716571	1
RBM17	179,7653881	221,1399769	138,3907994	0,625806339	-0,676211822	0,220508073	1
SRSF9	221,3994733	221,1002885	221,6986581	1,002706327	0,00389913	0,730383089	1
HSD17B11	185,7378602	220,7873414	150,688379	0,682504613	-0,551089298	0,382794156	1
CGRRF1	229,7724883	220,1658807	239,3790959	1,087266997	0,120706262	0,593586382	1
WFDC3	186,1394846	220,0820889	152,1968802	0,691545964	-0,532102952	0,163246166	1
ST20	180,9888793	220,0636092	141,9141493	0,64487786	-0,632902155	0,283938179	1
SNHG11	175,8572601	220,0245924	131,6899277	0,598523675	-0,740519779	0,167962934	1
DOCK5	341,3643285	219,8013477	462,9273093	2,106116792	1,074585442	0,14838232	1
INVS	213,3883462	219,7985481	206,9781443	0,941672027	-0,086703421	0,958114048	1
TAF2	238,9105125	219,4397554	258,3812697	1,177458794	0,235676572	0,545864838	1
PRR14	177,6931105	218,7983956	136,5878255	0,624263378	-0,679773262	0,231226783	1
ZFC3H1	224,1569069	218,7563551	229,5574587	1,049375039	0,069530379	0,69739528	1
KIF1B	209,4392037	218,6916227	200,1867846	0,915383873	-0,12755122	0,722789098	1
TTC3	191,715317	218,5656267	164,8650072	0,754304369	-0,406781312	0,53672615	1
SNRK	192,7787155	218,4580947	167,0993363	0,764903386	-0,386650561	0,60754544	1
PTPRF	179,2323827	217,6120082	140,8527572	0,647265554	-0,627570365	0,449234699	1
BMS1P1	260,6831962	217,4326768	303,9337157	1,397829067	0,483187952	0,746294731	1
ASH2L	165,1679178	217,2094043	113,1264314	0,520817373	-0,941150521	0,148062087	1
ARRDC3	176,9749611	217,1036163	136,8463059	0,63032716	-0,665827266	0,313377804	1
ABCD3	155,3055725	217,0719378	93,53920724	0,430913402	-1,214530125	0,078971512	1
NAGA	304,3616311	216,9856351	391,7376271	1,805362033	0,852288172	0,38593313	1
GTF2H2B	153,3410361	216,7776628	89,90440935	0,414730965	-1,269752327	0,476187055	1
WWP1	208,0497327	216,6391215	199,4603438	0,920703253	-0,119191852	0,986922289	1
HTT	175,4344303	216,5776226	134,2912379	0,620060541	-0,689519011	0,279684612	1
BMPR2	233,6580103	216,4004035	250,9156171	1,159496993	0,213499078	0,620204554	1
MCU	176,7984235	216,1473676	137,4494794	0,635906331	-0,653113823	0,326765042	1
DHX36	240,7279929	215,7431775	265,7128082	1,231616273	0,300552835	0,447869554	1
GFOD1	200,0984182	215,6792581	184,5175782	0,85551842	-0,225129177	0,575112716	1
KNTC1	266,083141	215,584271	316,5820109	1,468483806	0,554327356	0,284015215	1
IMPA2	152,3278076	215,3621802	89,29343502	0,414619851	-1,270138905	0,148614611	1
CCDC127	180,788798	215,2471704	146,3304256	0,679825084	-0,556764501	0,386022904	1
REST	236,8391865	215,0337197	258,6446533	1,202809744	0,26640846	0,630653936	1
FAM40B	235,512693	214,8094005	256,2159856	1,192759651	0,25430336	0,55981268	1
BMI1	202,8859954	214,8064648	190,965526	0,889012005	-0,169725193	0,931752152	1
CTNS	184,9011276	214,4032948	155,3989604	0,724797446	-0,464350224	0,47214067	1
RB1	183,1780239	214,2778182	152,0782296	0,709724557	-0,494668869	0,489121723	1
KIF18A	309,5107422	213,5895575	405,431927	1,898182345	0,924618588	0,102194356	1
ARMC7	240,6426701	213,5840404	267,7012997	1,253376887	0,325820294	0,942652756	1
POLR2J2	214,2225602	213,5801786	214,8649418	1,006015367	0,008652343	0,941404999	1
XIAP	240,2439206	213,5110881	266,9767531	1,250411655	0,322403131	0,498116939	1
SEPHS2	225,7577874	213,3656109	238,1499639	1,116159079	0,15854266	0,918560588	1
HLA-DPB1	267,0715007	213,245075	320,8979263	1,504831595	0,589602044	0,394523249	1
STT3A	284,9746777	212,4696803	357,4796751	1,682497355	0,750604237	0,208997221	1
OS9	233,9456329	212,3110718	255,580194	1,203800592	0,267596432	0,617105201	1
WDPCP	290,2733779	211,9455509	368,6012048	1,739131599	0,798367105	0,147711659	1
HMGCL	230,2173609	211,9141019	248,5206198	1,172742246	0,229885962	0,80615774	1
PPIL3	227,3258156	211,6584448	242,9931863	1,1480439	0,19917781	0,743096278	1
PRKACA	187,7686672	211,2910268	164,2463075	0,777346346	-0,363370562	0,576266106	1
CCDC103	204,786181	211,0611183	198,5112436	0,940539145	-0,088440106	0,955964408	1
L3MBTL4	239,73732	211,0364029	268,4382371	1,27199968	0,347098308	0,502780921	1
UBE3D	238,447251	210,9449459	265,9495561	1,260753393	0,334286107	0,383855308	1
SENP5	223,6005926	210,9253586	236,2758266	1,120186915	0,163739481	0,643431413	1
MRVI1	182,6344167	210,8189283	154,4499051	0,732618775	-0,44886542	0,610208407	1
FNDC3A	225,3836112	210,8018861	239,9653364	1,138345301	0,186938245	0,803696725	1
GLG1	203,8525166	210,7386021	196,966431	0,934648086	-0,097504832	0,82286658	1
COPB1	237,3030301	210,5710991	264,0349611	1,253899335	0,326421531	0,451336238	1
MIPEP	363,2439603	210,3369959	516,1509248	2,453923632	1,295090352	0,009972864	1
SLC17A5	204,1746405	210,3068981	198,0423829	0,941682773	-0,086686958	0,921409063	1
PPM1N	210,3809976	210,1494912	210,6125041	1,002203255	0,003175129	0,881054595	1
FMR1	218,2332821	209,8082585	226,6583057	1,080311649	0,111447562	0,942933896	1
FAM125B	209,2166967	209,3731879	209,0602056	0,998505146	-0,002158232	0,947982869	1
FANCL	210,2632451	209,0756789	211,4508112	1,011360156	0,016296847	0,949025662	1
CASS4	162,9573945	209,0376121	116,8771769	0,559120321	-0,838769314	0,281593303	1
VPS29	221,9426724	208,942137	234,9432077	1,124441489	0,169208592	0,83820114	1
ZNF684	264,2348927	208,8272525	319,642533	1,530655263	0,614149393	0,458276893	1
DUSP28	184,2607482	208,8111907	159,7103057	0,764855108	-0,386741622	0,341039505	1
IFT80	212,0059591	208,7892037	215,2227144	1,030813426	0,043783233	0,80246167	1
EXOC4	224,7832394	208,6152756	240,9512032	1,155002684	0,207896204	0,716523	1
XRCC1	241,8064513	208,5655677	275,047335	1,318757156	0,399178923	0,456318312	1
ATXN1L	188,702138	208,5086103	168,8956658	0,810017704	-0,303974655	0,527334736	1
NBAS	196,6774145	208,3636459	184,9911831	0,8878285	-0,171647074	1	1
PLOD1	240,3605317	208,2312049	272,4898586	1,308592815	0,388016255	0,610411716	1
UCHL5	218,5473866	208,0820749	229,0126983	1,100588306	0,138274905	0,654176447	1
CYBB	177,3037125	208,0401976	146,5672274	0,704513979	-0,505299762	0,429074182	1
RPL18	246,2812848	207,6754143	284,8871552	1,371790475	0,456060143	0,85142612	1
NFATC2	617,5129679	207,5723645	1027,453571	4,949857241	2,307386917	0,161274433	1
SP1	216,9045583	207,4947168	226,3143999	1,090699577	0,12525378	0,987132788	1
GAK	195,5216336	207,3959463	183,647321	0,885491372	-0,175449845	0,925460045	1
FLVCR2	216,4953547	207,2462222	225,7444872	1,089257429	0,123344953	0,866386766	1
RNF219	221,2350279	206,9571241	235,5129316	1,13797934	0,186474366	0,559112799	1
PIAS2	235,930352	206,8811787	264,9795253	1,280829542	0,357078488	0,326055722	1
AHCYL1	238,0645264	206,8376294	269,2914233	1,301945996	0,380669607	0,350201869	1
FSIP1	197,5359523	206,7115265	188,3603782	0,911223391	-0,134123314	0,924316537	1
ERO1LB	215,6290995	206,5617408	224,6964582	1,087793206	0,12140432	0,706876154	1
SOAT1	317,6041813	206,2603575	428,9480051	2,079643468	1,056336215	0,063764647	1
NUS1	216,9469827	206,2565837	227,6373817	1,103661166	0,14229732	0,559882879	1
CKAP2	169,5304497	206,2069917	132,8539077	0,644274506	-0,634252587	0,331074036	1
DENND6A	255,787711	206,1462041	305,4292179	1,481614562	0,567170184	0,227385479	1
MRPS31P3	176,4763138	205,8715148	147,0811128	0,714431586	-0,485132229	0,387304887	1
MRPL28	181,3640592	205,5916753	157,1364432	0,764313258	-0,387764039	0,668618788	1
FOXO1	171,5534829	205,5830217	137,5239441	0,66894602	-0,580038297	0,388099113	1
FAM102B	222,9926501	205,5792802	240,40602	1,16940783	0,225778157	0,578646903	1
LRPPRC	234,5433603	205,5712612	263,5154595	1,281869158	0,358249011	0,386464537	1
PHLDA1	141,6335615	205,5241011	77,74302192	0,378267179	-1,402522491	0,145924057	1
LRRC16A	202,8172337	205,3251203	200,3093472	0,975571556	-0,035680399	0,920616529	1
COCH	238,3245426	205,0669138	271,5821714	1,324358798	0,405294033	0,642332233	1
RARS2	202,2794106	205,0011266	199,5576945	0,973446819	-0,038825931	0,9973682	1
DLG1	212,8284828	204,786743	220,8702226	1,078537699	0,109076605	0,625284724	1
GOLPH3	218,6326294	204,655138	232,6101209	1,136595558	0,184718982	0,740298379	1
RAB35	183,4969632	204,4492713	162,544655	0,795036607	-0,330906805	0,609767624	1
NR3C1	205,8943423	204,399487	207,3891976	1,014626801	0,020949174	0,855448363	1
C11orf24	199,216353	203,9568481	194,4758579	0,953514725	-0,068672877	0,845974095	1
RPLP0	211,0572091	203,8771451	218,2372731	1,070435202	0,098197466	1	1
JAK3	179,5597045	203,8636566	155,2557525	0,761566603	-0,392957881	0,583247085	1
ARHGEF3	179,2539917	203,811774	154,6962093	0,759015077	-0,397799552	0,381186336	1
GOLGA2	152,6489945	203,2756015	102,0223876	0,501891948	-0,994551295	0,353376822	1
AKAP7	187,4514717	203,1606226	171,7423208	0,845352404	-0,242375208	0,90798431	1
PAOX	171,3021949	202,9955161	139,6088736	0,687743632	-0,540057218	0,295314648	1
SLC38A6	208,417903	202,938523	213,897283	1,054000393	0,075875405	0,778161938	1
LPCAT3	227,850843	202,6471945	253,0544915	1,248744115	0,320477879	0,669323925	1
ZC3H14	200,6342742	202,4085189	198,8600295	0,982468675	-0,025516685	0,818891769	1
ANKH	206,6007171	202,2737115	210,9277227	1,042783667	0,060439892	0,871102812	1
LOC550643	240,6602527	202,1148334	279,205672	1,381420984	0,466153044	0,349299369	1
SRXN1	208,8541692	202,0909088	215,6174296	1,066932852	0,093469382	0,72585017	1
HSPA1A	230,504364	202,0024151	259,0063129	1,28219414	0,358614721	0,542988374	1
NCK1	241,74129	201,8181143	281,6644657	1,395635207	0,480921897	0,319930663	1
EIF2C3	229,6108257	201,4862157	257,7354357	1,279171554	0,355209762	0,750549345	1
EIF3H	199,6583823	201,0617903	198,2549744	0,986040033	-0,020281874	0,852544391	1
FAM96B	234,7243597	201,0352834	268,413436	1,335155856	0,417008161	0,782259357	1
WBP5	149,0159131	200,958779	97,07304725	0,483049547	-1,049756918	0,158780711	1
DCAF17	203,9926349	200,9331891	207,0520806	1,030452369	0,04327782	0,701929802	1
PRKD3	215,4776614	200,5872872	230,3680356	1,148467776	0,199710377	0,679234605	1
ERICH1	228,8829837	200,4842255	257,281742	1,283301673	0,359860353	0,539198779	1
PAFAH1B2	161,6978861	200,3809675	123,0148046	0,613904635	-0,703913534	0,293537715	1
RNF208	140,0464794	200,36796	79,72499887	0,397892951	-1,329547754	0,013992028	1
CCDC125	213,6148904	200,2446726	226,9851081	1,133538811	0,180833788	0,656137786	1
THAP9-AS1	166,3470807	200,1494189	132,5447425	0,662228965	-0,594597981	0,260902461	1
IL7R	165,6352571	199,9440173	131,3264969	0,656816336	-0,606438084	0,489266848	1
CDK13	192,8976315	199,718584	186,076679	0,931694363	-0,10207133	0,984798421	1
AGBL3	215,8517863	199,1700443	232,5335284	1,16751256	0,223438071	0,812762722	1
MRPL18	156,2356444	199,0665659	113,404723	0,56968242	-0,811770209	0,119919925	1
MED31	183,4293651	198,9518646	167,9068657	0,843957236	-0,244758197	0,494950487	1
PSMD1	185,5976048	198,8726754	172,3225342	0,866496787	-0,206733695	0,954541035	1
MKL1	211,0864387	198,7967968	223,3760805	1,123640241	0,168180197	0,932095117	1
NAA15	215,1605435	198,7962707	231,5248162	1,164633599	0,219876145	0,449341202	1
MAGOH	256,0721936	198,6356021	313,5087851	1,578311147	0,658381645	0,206342907	1
LMAN2	208,0089922	198,6353902	217,3825941	1,094379979	0,130113742	0,99657551	1
MAGT1	214,857973	198,4851588	231,2307872	1,164977717	0,22030236	0,61808526	1
C19orf33	179,9246291	198,3854763	161,4637819	0,813889126	-0,297095822	0,921792024	1
FAM160B1	244,8116979	198,2952597	291,3281361	1,469163391	0,554994852	0,246256014	1
RPS2	220,4958886	198,1760837	242,8156936	1,225252256	0,293078803	0,929611721	1
MSL1	183,3844535	198,083908	168,684999	0,851583557	-0,231780001	0,746008298	1
SPTLC2	268,1100761	198,0010747	338,2190776	1,708167887	0,772449777	0,418068462	1
DLGAP5	254,3577152	197,994161	310,7212693	1,56934562	0,650163115	0,24309912	1
TFB2M	179,4793202	197,7456838	161,2129567	0,815253985	-0,294678507	0,853417265	1
GPR183	192,9858986	197,6049678	188,3668294	0,953249463	-0,069074281	0,549900671	1
NUP133	216,5529418	197,2977413	235,8081423	1,195189265	0,257239095	0,754791131	1
GTF2H1	208,8014564	197,0812317	220,5216811	1,118938009	0,162130111	0,703534509	1
PMS2L2	175,0442783	197,0662276	153,0223291	0,776502047	-0,364938368	0,768770096	1
FAM53C	208,2974416	197,041127	219,5537562	1,114253453	0,156077432	0,816104788	1
PMS2P1	294,1456862	196,8966141	391,3947582	1,987818632	0,991186132	0,233560244	1
LOC493754	165,1687338	196,3442331	133,9932345	0,682440387	-0,551225066	0,229324336	1
UQCR10	160,0895495	196,3291377	123,8499613	0,630828224	-0,664680885	0,24660431	1
FRG1	198,2121258	196,307214	200,1170375	1,019407455	0,027730809	0,864819055	1
CCDC3	216,7348206	196,2880046	237,1816367	1,208334851	0,273020306	0,472071941	1
MTHFR	199,8652655	196,2054501	203,525081	1,037305951	0,052841477	0,942758262	1
HDAC6	234,2698988	195,8640903	272,6757072	1,39216794	0,477333257	0,689479869	1
WDR47	182,275914	195,7670051	168,784823	0,862171962	-0,213952448	0,940964399	1
NDUFS6	161,5291427	195,6970924	127,3611931	0,650807794	-0,619696565	0,526782465	1
CEP68	224,0926252	195,6875008	252,4977497	1,290311076	0,367718921	0,89638394	1
BUB3	192,7215331	195,6727644	189,7703018	0,969835033	-0,044188727	0,964648325	1
UPF1	169,1450408	195,6656144	142,6244672	0,728919425	-0,456168747	0,501452461	1
RNF181	197,9897908	195,6208257	200,3587559	1,024219968	0,034525591	0,825698724	1
TECR	184,4670357	195,5193912	173,4146802	0,886943638	-0,173085665	0,683152766	1
TGFBR2	180,2102965	195,5178508	164,9027422	0,843415277	-0,245684942	0,763319201	1
TRAPPC5	180,3658578	195,2716681	165,4600474	0,847332585	-0,238999744	0,757967531	1
FUNDC2	177,8851236	195,217942	160,5523051	0,822425969	-0,282042275	0,613676631	1
PTDSS1	212,4919074	195,071905	229,9119097	1,178600833	0,237075191	0,636980385	1
RPE	215,4300201	194,9729983	235,8870419	1,209844665	0,274821828	0,41695068	1
FNBP1L	162,2515563	194,41042	130,0926926	0,669165226	-0,579565619	0,386091157	1
ANAPC10	190,892725	194,3972847	187,3881654	0,963944356	-0,052978226	0,957593161	1
AKR7A2	193,5579602	194,3390287	192,7768916	0,991961794	-0,011643539	0,84469847	1
SESN3	157,4465863	194,2580672	120,6351054	0,621004353	-0,687324713	0,224136074	1
LOC100506713	190,4701152	194,1913071	186,7489232	0,96167499	-0,056378696	0,952980531	1
NAB1	204,5004442	193,8813717	215,1195167	1,109541957	0,149964224	0,777544284	1
PTK7	206,6068959	193,8544605	219,3593312	1,131567108	0,178322146	0,58087653	1
AP1M1	335,2403209	193,8138482	476,6667935	2,459405238	1,298309468	0,317920845	1
DESI1	162,4572661	193,4418765	131,4726556	0,679649401	-0,557137374	0,176788287	1
DYNLT1	369,3228715	193,392786	545,252957	2,819406908	1,495391709	0,122659209	1
FAM109B	250,7011316	193,207936	308,1943271	1,59514321	0,673685953	0,533082278	1
FGF2	159,5283547	193,1492478	125,9074616	0,651866176	-0,617352276	0,528513812	1
FAM73A	165,9069754	193,1001264	138,7138245	0,718351806	-0,477237532	0,468117245	1
ESYT2	192,1360104	192,9136731	191,3583477	0,991937713	-0,011678563	0,903378077	1
LSM14B	163,8565375	192,8739614	134,8391135	0,699104807	-0,516419341	0,424641665	1
PSMG1	185,5419724	192,4600805	178,6238642	0,928108643	-0,1076344	0,877520777	1
GOLGA5	205,8846145	192,301136	219,4680929	1,141272992	0,190643925	0,890320991	1
FAM222B	279,3121469	192,2615402	366,3627537	1,905543633	0,930202643	0,120222325	1
PHF3	186,4303246	192,2563666	180,6042826	0,939392988	-0,090199271	0,856156672	1
NDUFA8	217,6774329	191,9823544	243,3725115	1,267681669	0,342192512	0,464961925	1
PPP1R2	194,854847	191,9244864	197,7852076	1,0305366	0,043395744	0,784638588	1
PLCB4	207,244252	191,8541659	222,6343381	1,160435256	0,214666033	0,500102086	1
CLPTM1	226,1528465	191,2171641	261,0885288	1,365403206	0,449327044	0,549759836	1
GPR180	210,4545777	191,1708937	229,7382617	1,201742887	0,265128264	1	1
SUMO1P3	185,9162238	191,1155968	180,7168508	0,945589234	-0,080714485	0,902454568	1
ABCC1	199,1236506	191,1062665	207,1410348	1,083904984	0,116238295	0,793274935	1
LAMTOR5	197,8222033	190,8077784	204,8366282	1,073523469	0,102353731	0,834192377	1
IRF9	179,3189602	190,733093	167,9048274	0,880313032	-0,183911469	0,826912342	1
GRTP1	179,0972541	190,5817999	167,6127083	0,879479092	-0,185278815	0,884292854	1
UNC13D	188,7863385	190,5726289	187,000048	0,981253441	-0,027302286	0,933554373	1
TSG101	154,7929493	190,560167	119,0257316	0,624609715	-0,678973087	0,292100034	1
TDRD3	162,0721969	190,5323051	133,6120888	0,701256875	-0,511985086	0,507559442	1
RAB3GAP1	209,8136631	190,1793035	229,4480228	1,206482612	0,270807123	0,476381951	1
DPM2	319,2177403	189,8497023	448,5857784	2,362846889	1,240526147	0,035640685	1
C6orf48	197,8967164	189,7256515	206,0677814	1,086135585	0,119204209	0,65288299	1
RFX7	182,6139187	189,705661	175,5221764	0,925234258	-0,11210941	0,637994301	1
C16orf52	213,2616818	189,6205619	236,9028017	1,24935186	0,321179847	0,595952634	1
POMZP3	234,711754	189,5865206	279,8369874	1,476038415	0,561730269	0,440889016	1
PSME3	199,23592	189,5579756	208,9138645	1,102110654	0,140269081	0,598621696	1
ACAD8	183,8068152	189,4830395	178,1305909	0,940087257	-0,089133423	0,966321705	1
CCNC	203,2396155	189,4105809	217,06865	1,146021774	0,196634455	0,47028257	1
MRPL47	199,6458002	189,2330464	210,0585541	1,110052172	0,150627484	0,615963997	1
USP7	171,379141	188,8677849	153,8904971	0,814805433	-0,295472496	0,743447673	1
HPSE	204,1205459	188,7151083	219,5259834	1,163266605	0,218181781	0,656580836	1
UBE2L6	175,6482356	188,6499538	162,6465174	0,862160388	-0,213971815	0,824797484	1
HNRNPF	169,8387857	188,6124134	151,065158	0,800929033	-0,320253677	0,466424211	1
COQ4	217,0933648	188,4309938	245,7557359	1,304221407	0,383188805	0,639930892	1
RANBP3	183,9585497	188,4137296	179,5033698	0,952708543	-0,069893169	0,908384083	1
QSOX1	281,0613979	188,2174748	373,9053211	1,986560076	0,990272423	0,056887824	1
NADKD1	177,5114668	187,7705232	167,2524104	0,890727722	-0,166943599	0,914987305	1
CCDC28A	183,3514191	187,6324199	179,0704182	0,954368218	-0,067382095	0,916765224	1
MMGT1	193,7262249	187,4477164	200,0047335	1,066989438	0,093545895	0,670299704	1
CTSC	184,8716684	187,4384457	182,3048911	0,972612051	-0,040063628	0,992399246	1
TYROBP	218,8458248	187,1423342	250,5493153	1,338816877	0,420958642	0,590528154	1
FYCO1	160,3725295	186,8599397	133,8851193	0,716499853	-0,480961687	0,375700241	1
GPR107	187,4775218	186,8561861	188,0988574	1,006650416	0,009562759	0,885722313	1
AP1M2	153,6179579	186,7131589	120,5227569	0,645496855	-0,631518027	0,198506798	1
WRN	231,728422	186,614944	276,8419	1,483492661	0,56899779	0,208827851	1
SMG5	293,9689701	186,5454529	401,3924872	2,151714132	1,10548642	0,135543756	1
AFF4	159,9986048	186,1241533	133,8730562	0,71926751	-0,475399658	0,301592129	1
PHLPP1	198,6400623	186,089222	211,1909025	1,134890566	0,18255319	0,952549046	1
PLTP	161,3136959	186,0885485	136,5388433	0,733730498	-0,446677842	0,168654494	1
EDEM1	164,9299398	186,0755517	143,7843278	0,772720148	-0,37198208	0,61985585	1
RAB4B	213,3434904	186,0336794	240,6533015	1,293600719	0,371392386	0,60888357	1
SFI1	131,4311095	186,0321637	76,83005531	0,412993397	-1,275809378	0,037906405	1
CEP128	179,7193756	185,280296	174,1584552	0,93997289	-0,089308947	0,917863225	1
ZNF586	259,6495209	185,1969127	334,1021291	1,80403725	0,851229128	0,557353412	1
SGSM3	169,7714827	184,7502518	154,7927136	0,837848458	-0,255238768	0,453638988	1
TOP2B	210,822295	184,7266681	236,9179219	1,282532318	0,35899518	0,387067321	1
USP48	236,3468893	184,6559352	288,0378434	1,559862363	0,641418736	0,165794015	1
CDC42BPA	251,5578114	184,3767153	318,7389075	1,728737314	0,789718664	0,112122334	1
ATAD2B	189,9174721	184,0076633	195,8272809	1,064234377	0,089815911	0,668526564	1
HIST1H4A	196,2819216	183,9807487	208,5830945	1,133722392	0,181067419	0,774122514	1
GFPT1	155,0032133	183,6256247	126,3808019	0,688252536	-0,538990074	0,462018581	1
EXOC3L2	154,1195293	183,6075883	124,6314703	0,67879259	-0,55895728	0,617744107	1
GRIPAP1	157,7561039	183,5853677	131,92684	0,718613045	-0,476712971	0,377140459	1
ZNF347	211,4271208	183,3572994	239,4969423	1,30617621	0,385349537	0,575943226	1
ZZEF1	142,4221074	183,279366	101,5648489	0,554153209	-0,851643195	0,135077495	1
ACOT13	152,0910593	182,9803214	121,2017972	0,66237613	-0,594277411	0,204958827	1
BROX	162,8127737	182,8936304	142,7319171	0,780409448	-0,357696851	0,695271883	1
DERL1	199,8873217	182,8799521	216,8946913	1,185994904	0,246097811	0,904929388	1
PPP2R2A	212,5196986	182,8567464	242,1826507	1,324439243	0,405381663	0,376726559	1
STARD4	156,9396131	182,8149295	131,0642967	0,716923377	-0,480109159	0,346307979	1
NXPE3	153,8164991	182,6348246	124,9981737	0,684415877	-0,547054867	0,409838693	1
CDC5L	166,0205628	182,3727765	149,668349	0,820672646	-0,285121228	0,800525816	1
PTEN	197,7746648	182,3523977	213,1969318	1,169147949	0,225457507	0,489490993	1
GSKIP	232,7345499	182,2595376	283,2095622	1,553880614	0,635875665	0,34018421	1
SCRN3	145,1704587	182,1981945	108,1427229	0,593544427	-0,752572075	0,207558661	1
DAK	220,3388362	182,1501049	258,5275675	1,419310561	0,505190301	0,449876526	1
PTPLA	164,8993162	181,9791352	147,8194972	0,812288162	-0,299936476	0,54771054	1
TFE3	217,5954357	181,7193858	253,4714857	1,394851103	0,480111126	0,785494233	1
UPRT	176,4145697	181,7118067	171,1173327	0,941696281	-0,086666262	0,784250146	1
TAF9B	215,3370871	181,6367827	249,0373915	1,371073567	0,455305983	0,689797483	1
PLP2	160,2825835	181,325454	139,2397129	0,767899431	-0,381010716	0,383145978	1
H2AFY	157,9183443	181,2993795	134,5373091	0,74207264	-0,430367679	0,36317961	1
ERGIC1	171,331784	180,9246776	161,7388903	0,893957046	-0,161722582	0,675840758	1
HOMER1	225,9638464	180,6888842	271,2388086	1,501137216	0,586055857	0,289476679	1
SRP68	198,5083024	180,10795	216,9086547	1,204325821	0,268225755	0,593543831	1
CCDC25	155,7763349	180,0836052	131,4690646	0,730044606	-0,453943479	0,541071386	1
TNFAIP8L1	126,5666597	179,9830025	73,15031698	0,406429029	-1,298924645	0,029807616	1
RNF122	151,8032549	179,9049471	123,7015627	0,687594003	-0,540371133	0,420288454	1
H19	357,3827393	179,7503471	535,0151315	2,976434483	1,573585138	0,029010837	1
BRMS1L	183,0730869	179,6757295	186,4704443	1,037816542	0,053551437	0,677092191	1
KLHL18	177,7724855	179,6187125	175,9262585	0,979442821	-0,029966823	0,974799546	1
GMIP	144,0688658	179,2848222	108,8529095	0,607150724	-0,719873388	0,20053362	1
TEC	207,6338555	179,1970357	236,0706754	1,317380472	0,39767207	0,62464902	1
PROSER1	186,8887762	178,9893474	194,788205	1,088267027	0,122032593	0,664629811	1
MDH2	190,0832818	178,9167904	201,2497732	1,124823292	0,169698375	0,641865471	1
PRR11	203,9815095	178,5493191	229,4137	1,284875804	0,361628916	0,402095695	1
CD40	293,0931676	178,522403	407,6639322	2,283544952	1,19127519	0,246584156	1
CNOT6	203,6107967	178,4897573	228,731836	1,281484381	0,357815895	0,331434781	1
ACRBP	163,3102389	178,4313057	148,1891721	0,830511056	-0,267928722	0,482968857	1
CSNK1G2	168,6983542	178,3752301	159,0214782	0,891499779	-0,165693655	0,508995468	1
DHRS4-AS1	169,0321996	178,3467156	159,7176837	0,895545977	-0,159160593	0,71750779	1
CBLL1	172,5904664	178,3301173	166,8508156	0,935628924	-0,095991634	0,987958878	1
HIST1H1E	121,329181	178,3250514	64,33331055	0,36076429	-1,470871553	0,079324264	1
CARM1	204,8962171	178,1238126	231,6686215	1,30060444	0,379182253	0,678978255	1
FAM135A	184,4259744	178,0678303	190,7841184	1,071412608	0,099514178	0,815332176	1
NPHP3	172,4357915	177,8624196	167,0091634	0,938979487	-0,090834455	0,935023106	1
ETNK1	199,3454601	177,8608304	220,8300898	1,241589221	0,312187938	0,581736501	1
SYNCRIP	211,5188965	177,6663849	245,3714082	1,381079535	0,465796405	0,624989582	1
MXI1	229,4095696	177,4166533	281,4024859	1,586110891	0,665493638	0,231776194	1
SLC39A1	186,0285035	177,1968299	194,8601772	1,099682073	0,137086489	0,95999971	1
ALDH9A1	191,9782574	177,0400601	206,9164547	1,168754995	0,224972531	0,645661899	1
MLF1IP	170,9015974	176,9805416	164,8226532	0,931303813	-0,102676209	0,938719784	1
AGAP7	279,027254	176,9748022	381,0797058	2,153299233	1,106548817	0,061455606	1
CDKN2C	181,5372438	176,5627294	186,5117581	1,056348408	0,079085748	0,860520774	1
AIMP2	164,9963706	176,3413655	153,6513756	0,87132917	-0,198710253	0,733961799	1
LAMP5	152,464838	176,237927	128,6917489	0,730215971	-0,453604872	0,611352416	1
ST3GAL1	133,2717816	176,2234504	90,32011286	0,512531747	-0,964286725	0,105062713	1
UBN2	137,4872714	176,2068175	98,76772525	0,560521589	-0,835158155	0,23219336	1
LOC400027	140,508818	176,1937503	104,8238857	0,594935322	-0,749195258	0,449841438	1
CEP104	171,5742385	176,1639285	166,9845485	0,947892965	-0,077203933	0,729588569	1
MON2	180,0703374	176,1032621	184,0374127	1,045053967	0,063577446	0,826907683	1
KCNE3	142,4228803	175,9269696	108,9187911	0,619113666	-0,691723791	0,30044767	1
GCNT1	181,4648595	175,7804158	187,1493033	1,064676645	0,090415333	0,688384364	1
NMT1	200,4739531	175,7699635	225,1779427	1,281094552	0,357376959	0,568746534	1
ITPKB	133,6447144	175,7593032	91,53012553	0,520769734	-0,941282491	0,095891443	1
RGS9	137,4676003	175,3933626	99,541838	0,567534806	-0,817219222	0,053137776	1
ZCCHC4	207,6516293	175,1924225	240,110836	1,370554917	0,454760137	0,340135815	1
BTBD7	156,8365786	174,9079934	138,7651638	0,793360904	-0,33395079	0,415147393	1
USP11	192,6172758	174,8302387	210,404313	1,203477811	0,267209542	1	1
NR4A3	216,3028217	174,2180571	258,3875864	1,483127471	0,568642599	0,77920111	1
GUSBP11	253,9098818	174,1101281	333,7096355	1,916658377	0,938593216	0,305664201	1
GLB1	177,7845231	174,036982	181,5320642	1,043066032	0,060830491	0,901252119	1
DGKE	155,5233518	173,9399369	137,1067668	0,788242018	-0,34328944	0,732324922	1
CDC25C	163,9713918	173,7172715	154,2255122	0,887796077	-0,171699761	0,942642105	1
PRRC2B	230,898941	173,7140787	288,0838034	1,658379134	0,729773869	0,303959575	1
ZNFX1	169,2447985	173,5834092	164,9061879	0,950011229	-0,073983529	0,779398801	1
TRIQK	158,4234751	173,5749722	143,271978	0,825418413	-0,276802474	0,704610912	1
SFT2D2	238,944478	173,4454935	304,4434625	1,755268796	0,811691977	0,123421848	1
GBE1	199,5110392	173,239313	225,7827655	1,30329982	0,38216901	0,628848651	1
HDAC2	165,6816282	173,179343	158,1839133	0,91341098	-0,130663963	0,824646951	1
SPIN2B	214,6545305	172,9415933	256,3674678	1,48239335	0,567928314	0,575002976	1
TNFSF13B	149,1511283	172,9206689	125,3815878	0,725081557	-0,463784818	0,627584159	1
ISPD	185,9733908	172,8036505	199,1431311	1,15242433	0,204672024	0,625081075	1
SRRM2	146,0302771	172,6944391	119,3661151	0,691198372	-0,532828276	0,485598506	1
DCAF10	177,5367804	172,6112111	182,4623497	1,057071256	0,08007263	0,79366111	1
NDUFS1	170,0651262	172,4890952	167,6411573	0,971894236	-0,041128771	0,958151631	1
TMEM232	170,1136762	172,4441786	167,7831739	0,972970937	-0,039531384	0,944589055	1
LMLN	196,7301297	172,4256676	221,0345918	1,281912345	0,358297616	0,350125917	1
VPS37C	133,4169719	172,3295598	94,50438397	0,548393346	-0,866717028	0,212882172	1
XPO6	202,4934093	172,0403743	232,9464442	1,354021957	0,437251134	0,538323914	1
LOXL3	223,0434652	172,0255623	274,0613682	1,593143278	0,67187602	0,343899943	1
DTNBP1	168,8047505	171,987542	165,6219589	0,962988115	-0,054410102	0,908305018	1
FAM104B	153,3825497	171,962426	134,8026734	0,783907721	-0,351244261	0,578997307	1
CENPN	137,8106094	171,7433838	103,8778349	0,6048433	-0,725366672	0,422236573	1
SLC12A6	157,2352316	171,7141835	142,7562796	0,83135986	-0,266455002	0,705624558	1
C6orf25	166,2295661	171,7005249	160,7586073	0,936273243	-0,094998465	0,761596264	1
PAK2	167,7540548	171,6860977	163,822012	0,954194977	-0,067644003	0,99546894	1
SOGA2	186,4134755	171,5788506	201,2481003	1,172919037	0,230103432	0,657999804	1
PLD3	235,4914194	171,2232943	299,7595445	1,750693711	0,807926702	0,647118417	1
TMSB15A	202,0488325	171,1792071	232,9184578	1,360670269	0,444317502	0,339927044	1
MYSM1	192,0636081	171,1244727	213,0027435	1,244724031	0,315825917	0,484668595	1
POLR2J	163,3787122	170,8798565	155,877568	0,912205635	-0,132569013	0,701730063	1
ZMIZ1	167,3722609	170,8322071	163,9123147	0,959493046	-0,059655745	0,822453966	1
PTAFR	189,3079699	170,7029551	207,9129847	1,217981168	0,284491827	1	1
IRAK1BP1	189,8118661	170,7006818	208,9230504	1,223914564	0,291502853	1	1
PHACTR1	147,5638622	170,6488556	124,4788688	0,729444498	-0,455129884	0,229854938	1
RPL7A	320,175146	170,5014696	469,8488224	2,755687817	1,462412459	0,235205003	1
RABEP1	186,0728525	170,3458853	201,7998197	1,184647456	0,244457786	0,510485965	1
SLC3A2	184,4922319	170,2564645	198,7279993	1,167227335	0,223085575	0,939701211	1
FAM178A	177,0917126	170,1657549	184,0176702	1,081402485	0,112903577	0,627260626	1
BRI3	210,6735654	170,0569893	251,2901415	1,477681938	0,563335771	0,680071869	1
VTA1	149,9527163	170,052297	129,8531356	0,763607066	-0,389097642	0,584185135	1
MTA2	155,5013592	169,7223672	141,2803512	0,832420344	-0,264615871	0,840421927	1
WDFY2	284,7397186	169,330561	400,1488762	2,363122603	1,240694481	0,051419287	1
COQ10B	160,9178909	169,2957587	152,5400231	0,901026843	-0,150358007	0,95005587	1
FDFT1	170,9415797	169,2825797	172,6005798	1,019600364	0,028003793	0,857806714	1
FUCA2	216,5649465	169,2814657	263,8484273	1,558637422	0,64028536	0,36408482	1
TBCK	183,8123328	169,2671555	198,35751	1,171860598	0,22880096	0,60740696	1
LAP3	145,0424884	169,2651668	120,81981	0,713790157	-0,486428087	0,450631425	1
COA1	179,4976133	169,2629524	189,7322741	1,120932085	0,16469887	0,994273764	1
SYNJ2	127,171963	169,2611168	85,08280913	0,502671912	-0,992311019	0,333525264	1
DNASE1L1	195,8232745	169,130366	222,516183	1,315648918	0,395774556	0,538300035	1
PARP8	184,0362941	169,0540356	199,0185526	1,177248162	0,23541847	0,554823302	1
TARDBP	177,9782178	169,020037	186,9363986	1,106001406	0,145353219	0,820508826	1
SCAF11	150,1076411	168,8930091	131,3222732	0,777547122	-0,362997984	0,47310896	1
NFU1	239,5602537	168,6929053	310,427602	1,840193584	0,879857542	0,302002034	1
LDHA	148,1350703	168,5990772	127,6710634	0,757246513	-0,401165064	0,452345137	1
XRN2	128,3210745	168,4483669	88,19378199	0,523565669	-0,933557593	0,148389109	1
APITD1	133,2232116	168,3814131	98,06501009	0,58239807	-0,779922519	0,19495841	1
NDUFB2	138,9152393	168,3563411	109,4741375	0,650252535	-0,620927977	0,255834565	1
APH1B	182,8038363	168,2366539	197,3710187	1,173174895	0,230418104	0,607915713	1
HIAT1	162,9516757	168,184747	157,7186043	0,937769965	-0,092694022	0,693976708	1
UPF3A	224,6451996	168,1074514	281,1829478	1,672638217	0,742125432	0,225243702	1
ZNF880	156,2985366	168,0103952	144,5866779	0,860581738	-0,216615869	0,56797267	1
SLC35E2B	147,8512362	167,5059259	128,1965465	0,76532544	-0,385854738	0,396360839	1
PSMC1	173,8262866	167,4631912	180,189382	1,075993959	0,105669978	0,832273071	1
RALGDS	161,5889266	167,3918746	155,7859786	0,930666312	-0,103664109	0,775134488	1
SPOPL	211,5709931	167,1211389	256,0208473	1,531947718	0,615367062	0,139689486	1
PSMD14	173,6575331	166,9832758	180,3317905	1,079939231	0,110950133	0,880225668	1
DIRC2	177,455465	166,9591009	187,9518291	1,125735752	0,170868219	0,956318837	1
EAPP	151,8962239	166,9337493	136,8586985	0,819838403	-0,286588524	0,845304125	1
NRBP1	114,6540667	166,8197044	62,48842908	0,374586619	-1,41662873	0,022580508	1
MAP2K2	184,0975359	166,7385404	201,4565314	1,208218154	0,272880969	1	1
POLR2B	176,6498104	166,7379682	186,5616526	1,118891243	0,162069813	0,723976926	1
TMEM109	156,0982284	166,7153681	145,4810888	0,872631542	-0,196555472	0,722992302	1
LAMC1	132,3940305	166,411883	98,37617789	0,591160776	-0,758377547	0,631084342	1
UQCRHL	157,4980292	166,2181514	148,7779071	0,895076174	-0,159917629	0,930995286	1
COX6C	136,8178501	165,9735752	107,662125	0,648670277	-0,624442761	0,410888162	1
STPG2	164,6073737	165,9475455	163,2672019	0,983848248	-0,023492289	0,90090778	1
FAM190B	157,6224955	165,8183115	149,4266795	0,901147033	-0,150165576	0,943132311	1
ATXN3	182,9882243	165,7679352	200,2085134	1,207763812	0,272338352	0,640689203	1
NDUFS4	125,5042554	165,7523065	85,25620439	0,514359083	-0,959152213	0,091031999	1
ORAOV1	195,3599936	165,2274941	225,4924932	1,364739534	0,448625633	0,764178262	1
MTHFS	163,0587048	164,9855128	161,1318968	0,976642701	-0,034097238	0,696534205	1
BCAS3	181,3096632	164,8891289	197,7301976	1,199170612	0,262036933	0,931711446	1
SDF2	189,1373498	164,8515821	213,4231174	1,294637969	0,37254872	0,462313884	1
SMARCD2	175,9945049	164,4531806	187,5358293	1,140360002	0,189489343	0,749084714	1
GPAA1	171,889128	164,4272691	179,3509869	1,090761818	0,125336104	0,734384811	1
RBM6	148,0549898	164,4079863	131,7019934	0,801068102	-0,320003199	0,597551487	1
MRPL53	179,4343494	164,358635	194,5100638	1,18344901	0,242997547	0,71035055	1
C19orf59	151,806643	164,0522438	139,5610421	0,850710962	-0,233259051	0,508522723	1
OSBPL11	165,669105	164,0153751	167,322835	1,020165548	0,028803285	0,792288645	1
COPS6	172,7685173	163,8159592	181,7210753	1,109300194	0,149649835	0,692088572	1
MDN1	155,569089	163,3981249	147,740053	0,904172267	-0,145330427	0,995584841	1
NSF	165,9991079	163,115918	168,8822977	1,035351422	0,050120534	0,840309749	1
ZNF121	144,6980023	163,0352252	126,3607794	0,775052012	-0,367634965	0,791566496	1
RRAS	119,7802831	162,8464522	76,71411411	0,471082502	-1,08594835	0,065688238	1
RPL23	182,6141329	162,6254477	202,602818	1,245824814	0,317101213	0,563998551	1
TCEAL3	171,3903178	162,5690162	180,2116194	1,108523775	0,148639712	0,853927172	1
HECTD4	167,3031811	162,380901	172,2254612	1,060626343	0,084916486	0,731050736	1
ZNF778	152,4886947	162,3329397	142,6444497	0,878715374	-0,18653216	0,472726478	1
STARD3NL	216,5596279	162,3166386	270,8026172	1,668360184	0,738430788	0,150594667	1
RPS8	165,720714	162,2593337	169,1820942	1,042664791	0,060275416	0,898306702	1
FAM214B	132,453566	162,2541495	102,6529824	0,632667841	-0,660479832	0,290805521	1
ATG9A	137,0189454	162,1005974	111,9372934	0,690542139	-0,534198639	0,447892332	1
HIST2H2AB	143,0556101	161,983841	124,1273792	0,766294825	-0,384028531	0,491657777	1
TMEM138	209,6615794	161,9463697	257,3767891	1,589271742	0,668365825	0,343770739	1
RAMP1	169,5080039	161,8149222	177,2010857	1,095084948	0,131042787	0,776989926	1
RPS23	167,4126981	161,7359082	173,0894879	1,070198262	0,097878092	0,832447312	1
AP4S1	181,4166493	161,6738505	201,1594482	1,244229958	0,315253148	0,379990612	1
LMBRD1	151,4146185	161,6527323	141,1765048	0,873332005	-0,195397884	0,8859313	1
DDB1	212,8944711	161,6356096	264,1533326	1,634252088	0,70863054	0,224509222	1
SUV39H1	219,854527	161,6106373	278,0984167	1,720792773	0,783073371	0,592844088	1
UBQLN2	189,6043171	161,544929	217,6637053	1,34738804	0,430165399	0,320173763	1
CCDC68	160,5423969	161,343296	159,7414977	0,990072111	-0,014394489	0,86464621	1
HIST1H2AH	152,3130709	161,3243844	143,3017574	0,888283305	-0,170908219	0,496279745	1
TMEM206	150,1028909	161,263733	138,9420488	0,86158274	-0,214938747	0,640793872	1
RIF1	176,0763858	161,1516155	191,001156	1,185226443	0,245162719	0,515078604	1
HNRNPD	175,6156297	161,0814012	190,1498582	1,180458183	0,239346936	0,668487164	1
RAN	164,0918816	161,0521816	167,1315816	1,037748014	0,053456171	0,865238536	1
BAMBI	146,741607	160,7991638	132,6840503	0,825153858	-0,277264946	0,507096521	1
PPIB	184,7508053	160,7879966	208,713614	1,298067134	0,376365	0,405767869	1
EDEM3	209,0074927	160,5637176	257,4512677	1,603421194	0,681153449	0,262081663	1
PPP1R3D	149,4240395	160,3036197	138,5444594	0,864262826	-0,210457987	0,790545518	1
NLRC5	191,2190246	160,2947971	222,1432521	1,385841937	0,470762719	0,362080699	1
SPIN1	169,5049609	160,2410617	178,7688602	1,115624536	0,15785157	0,940751574	1
RAB33A	185,078422	160,0995615	210,0572826	1,312041586	0,391813448	1	1
MARK2	161,8686609	159,8336545	163,9036674	1,025464055	0,036276922	0,765176277	1
CUL3	160,0875091	159,7363198	160,4386984	1,004397113	0,006329787	0,882968725	1
SLC25A13	143,2147122	159,6375844	126,79184	0,794248049	-0,332338453	0,74373426	1
MKRN9P	180,123586	159,6324173	200,6147546	1,256729416	0,329674059	0,526782732	1
RPL27	195,9764829	159,5864291	232,3665366	1,45605449	0,542064347	0,755236233	1
ZDHHC12	221,8149748	159,4298234	284,2001262	1,78260328	0,833985666	0,531442763	1
TRPC2	131,9268074	159,4082653	104,4453496	0,655206613	-0,609978177	0,356202631	1
ERC1	130,0752462	159,3915742	100,7589182	0,63214708	-0,66166783	0,445079064	1
NBR2	144,7549076	159,2402788	130,2695363	0,818069004	-0,289705556	0,815494669	1
CHD3	218,0141042	159,1629794	276,865229	1,739507705	0,798679069	0,179641467	1
VNN1	175,950702	159,1214376	192,7799665	1,211527305	0,27682692	0,727598885	1
CENPI	152,6755467	158,9633431	146,3877503	0,920889982	-0,118899285	0,912307168	1
F2RL3	148,8746395	158,9007094	138,8485696	0,87380711	-0,19461325	0,438413756	1
PPP2R1A	214,9253658	158,5735281	271,2772035	1,710734489	0,774615867	0,712244971	1
TRAPPC12	149,1951478	158,5648014	139,8254943	0,88181925	-0,181445123	0,881955997	1
RSBN1L-AS1	116,4910016	158,5332862	74,44871695	0,469609372	-1,090466895	0,479910097	1
MYO18A	129,017859	158,4646202	99,57109773	0,628349076	-0,670361831	0,364214113	1
MSL2	136,9342084	158,4518096	115,4166072	0,728401951	-0,457193308	0,464355239	1
DCAF11	168,0290105	158,3965846	177,6614364	1,121624162	0,165589333	0,763474331	1
ATP5D	191,2883909	158,2192002	224,3575816	1,418017417	0,503875253	0,838541533	1
NAPB	155,8796244	158,2180347	153,5412141	0,970440661	-0,043288096	0,764732791	1
RIMKLB	137,1596457	158,0202371	116,2990544	0,735975699	-0,442269965	0,330446818	1
ADRBK1	181,4171277	157,881149	204,9531064	1,298148054	0,376454932	0,526875406	1
PSME1	163,292243	157,7953789	168,789107	1,069670786	0,097166844	0,82894935	1
CHFR	168,0292097	157,6164974	178,441922	1,132127188	0,179036046	0,805578847	1
ABCA3	177,3406625	157,5939236	197,0874013	1,250602795	0,322623646	0,6540691	1
TPM2	133,839284	157,5331166	110,1454514	0,699189185	-0,516245226	0,639499818	1
IPO7	165,928868	157,43016	174,4275761	1,107967979	0,147916187	0,953523223	1
NOLC1	217,1854623	157,3991114	276,9718133	1,75967838	0,815311769	0,647801546	1
BTBD3	145,713589	157,3424316	134,0847464	0,852184278	-0,23076266	0,821774725	1
ABCD1	186,5217554	157,3143615	215,7291492	1,371325207	0,455570743	0,446703272	1
MAPK9	230,9941802	157,2308815	304,7574788	1,938280037	0,954777022	0,194480289	1
ZNF585A	232,8896943	157,2304396	308,548949	1,962399582	0,972618831	0,094355489	1
UTP6	172,3675476	157,0954633	187,6396319	1,194430622	0,256323057	0,517326698	1
PBX3	149,307363	156,8935657	141,7211603	0,903294917	-0,146731005	0,871711345	1
KIAA1143	141,04617	156,7785151	125,3138249	0,799304833	-0,323182282	0,651088938	1
GNL1	163,7717666	156,7479854	170,7955477	1,089618774	0,123823467	0,634225568	1
TRRAP	162,8896803	156,6307837	169,148577	1,079919113	0,110923258	0,827103765	1
MRPL14	135,4155793	156,5453567	114,2858019	0,730049133	-0,453934533	0,297969089	1
FAM50A	122,5181403	156,5356158	88,50066492	0,565370791	-0,822730744	0,129514522	1
NUP107	201,6585338	156,2798189	247,0372487	1,580736723	0,660597102	0,218753823	1
MYLK	150,0603875	156,2650795	143,8556955	0,920587607	-0,119373074	0,930193372	1
CETP	192,3651304	156,239997	228,4902638	1,462431313	0,548368866	0,901685526	1
USP14	187,7855089	156,1676015	219,4034162	1,40492275	0,490490806	0,438825771	1
CYP51A1	190,5587489	156,1398879	224,9776099	1,440872112	0,526942291	0,231843768	1
PTGDR	147,9742744	156,107503	139,8410459	0,895799646	-0,158751998	0,928137058	1
RIC8B	141,1892686	155,9585473	126,41999	0,810599946	-0,302938016	0,66324061	1
GADD45A	132,4205686	155,9414962	108,8996411	0,698336516	-0,518005682	0,321268208	1
PPP1CC	150,4431041	155,8699825	145,0162257	0,9303666	-0,104128789	0,971740695	1
UGGT1	175,3389798	155,8658783	194,8120814	1,249869975	0,321778018	0,489459801	1
ATP11A	146,2303185	155,8476543	136,6129828	0,876580295	-0,190041846	0,769487867	1
SLC2A13	150,8775396	155,7017187	146,0533605	0,938033066	-0,092289316	0,996346727	1
RMND5B	151,7121321	155,5368144	147,8874499	0,950819589	-0,072756469	0,988642905	1
RHOG	118,5443622	155,3432961	81,74542832	0,526224371	-0,926250028	0,1250984	1
AKT1	196,1806026	155,2447413	237,116464	1,527371955	0,611051439	0,517486778	1
SPATA7	231,2129444	155,0041696	307,4217192	1,983312578	0,98791207	0,062716017	1
C6orf47	153,1952675	154,9880262	151,4025089	0,976865843	-0,03376765	0,935752255	1
MTIF3	155,8407811	154,8314267	156,8501355	1,013038108	0,018688445	0,937337518	1
ZBTB33	131,6619449	154,7299873	108,5939024	0,70182842	-0,510809726	0,368877632	1
MYCBP2	153,2944166	154,7061946	151,8826385	0,981748913	-0,026573999	0,955649934	1
LOX	180,3173688	154,5217988	206,1129388	1,333876128	0,415624695	0,839074571	1
PPP1R3B	158,4448147	154,4434797	162,4461498	1,051816173	0,072882586	0,946473936	1
GPR155	185,4922542	154,4333879	216,5511204	1,402229941	0,487722945	0,281261383	1
SMYD3	141,7541807	154,354622	129,1537394	0,836733865	-0,257159269	0,828273156	1
LRRC57	181,2144445	154,0804604	208,3484287	1,352205388	0,435314301	0,299875666	1
PEAR1	111,7278446	154,0676948	69,38799447	0,450373419	-1,150806413	0,028847177	1
ZDHHC5	127,2465282	153,9038303	100,5892262	0,653584943	-0,613553346	0,25145142	1
SKI	120,4881765	153,8924605	87,0838925	0,565874977	-0,821444753	0,229884186	1
CBFA2T3	138,4666708	153,8756103	123,0577312	0,799722133	-0,322429279	0,585104145	1
KDM2A	132,0861871	153,8728477	110,2995266	0,716822547	-0,480312078	0,443908196	1
PAG1	163,6207033	153,7879952	173,4534113	1,127873545	0,173605324	0,928228716	1
EEF1B2	154,56532	153,7864566	155,3441834	1,010129154	0,014539767	0,852109287	1
MLLT1	157,2464146	153,7298498	160,7629795	1,045749929	0,0645379	0,951046886	1
SEPT7P2	169,5552938	153,6784968	185,4320908	1,206623533	0,270975625	0,54090689	1
DCAF7	169,9234847	153,4379282	186,4090413	1,214882419	0,28081669	0,56691025	1
JUND	153,0074229	153,3390432	152,6758025	0,995674678	-0,006253654	0,942129946	1
PIK3R3	160,0810808	153,2757084	166,8864533	1,0887991	0,122737779	0,683301993	1
MLLT3	131,6814853	153,2096091	110,1533614	0,718971623	-0,475993264	0,359401978	1
IL16	154,2788284	153,1602303	155,3974266	1,0146069	0,020920878	0,995800145	1
FAM213B	115,260415	153,1214246	77,39940535	0,505477307	-0,98428177	0,155427256	1
RNF217	193,0387634	153,095159	232,9823678	1,521814075	0,605792111	0,280968212	1
CSNK1D	142,6287852	152,9364981	132,3210724	0,865202709	-0,208889913	0,866344788	1
ASUN	142,9870691	152,7159645	133,2581736	0,872588364	-0,19662686	0,966543003	1
ARL6IP1	127,2236754	152,7083569	101,7389939	0,66623069	-0,585906282	0,495788221	1
TMEM230	174,9619836	152,5418689	197,3820984	1,293953587	0,37178587	0,45423057	1
CYLD	168,5730684	152,5348104	184,6113265	1,210289808	0,275352548	0,87300223	1
RNPS1	127,4456775	152,4625123	102,4288427	0,671829692	-0,573832537	0,368150151	1
CD69	219,201596	152,0765129	286,3266792	1,882780409	0,912864746	0,066550295	1
SLC25A1	148,8052569	152,0237416	145,5867722	0,957658131	-0,062417367	0,738431467	1
EPSTI1	149,4811723	152,0122352	146,9501095	0,966699222	-0,048861014	0,86971521	1
ASF1B	171,975363	151,9336895	192,0170364	1,263821323	0,337792512	0,706328313	1
SF3B5	140,4683977	151,7587614	129,1780339	0,851206432	-0,232419042	0,766323103	1
HIST1H3C	127,5911534	151,6423361	103,5399707	0,682790659	-0,550484772	0,291629401	1
ACVR1B	150,9363306	151,532034	150,3406271	0,99213759	-0,011387886	0,815490152	1
BTBD11	125,9835361	151,4507444	100,5163279	0,66368989	-0,591418797	0,188392831	1
SH3BP5	157,9952668	151,3477882	164,6427455	1,08784375	0,121471353	0,725774335	1
FAM60A	153,5312707	151,329416	155,7331255	1,029100155	0,041383397	0,776635038	1
NQO2	167,7228488	151,2894975	184,1562	1,217243781	0,28361813	0,525880551	1
CD96	172,3543555	150,5402608	194,1684503	1,289810774	0,367159426	0,726209677	1
TSPYL2	145,859893	150,5309797	141,1888063	0,937938533	-0,092434714	0,710829883	1
NMI	149,7744378	150,2878781	149,2609974	0,993167242	-0,009891418	0,915661372	1
SMURF1	163,1250911	150,2633451	175,986837	1,1711894	0,227974401	1	1
CD244	141,4317471	150,1839632	132,679531	0,883446728	-0,178784952	0,631811387	1
TSR2	152,2507032	149,8424778	154,6589286	1,032143427	0,045643463	0,750133876	1
EIF2S3	212,9087835	149,8215586	275,9960085	1,842164847	0,881402168	0,08044718	1
USP24	145,582662	149,814315	141,3510089	0,943508028	-0,083893302	0,968894513	1
TEX2	143,7627161	149,7839557	137,7414765	0,919601007	-0,120920049	0,728835419	1
LYRM1	145,7071065	149,7104418	141,7037712	0,946518956	-0,079296695	0,918479503	1
SH3PXD2A	118,292109	149,5954053	86,98881259	0,581493879	-0,782164088	0,215310477	1
PPM1G	146,044111	149,5144851	142,573737	0,953578089	-0,068577009	0,776357008	1
UQCRFS1	160,3763464	149,4177275	171,3349654	1,146684321	0,197468276	0,999384472	1
MED10	175,5588547	149,2390033	201,8787062	1,352720816	0,435864116	0,440736704	1
EBAG9	176,5344586	149,1131319	203,9557853	1,367792244	0,451849114	0,297813613	1
NUMA1	182,7785248	149,032401	216,5246487	1,452869626	0,538905248	0,270804804	1
ZNF41	163,794488	148,9899734	178,5990025	1,198731689	0,261508778	1	1
SBNO1	134,5988019	148,7802216	120,4173821	0,80936418	-0,305139093	0,466931576	1
MIB1	204,5304233	148,6946097	260,3662369	1,751013285	0,808190029	0,147872743	1
DHX9	146,4671242	148,6471663	144,2870821	0,970668232	-0,042949819	0,988207897	1
SNORA64	143,2366389	148,413511	138,0597667	0,930237185	-0,104329485	0,968408478	1
NECAP2	134,6186843	148,4127277	120,8246408	0,814112392	-0,296700116	0,677382104	1
TXNDC5	147,9001327	148,3529873	147,4472781	0,993894904	-0,008834788	0,946770137	1
SWT1	142,7787619	148,3458303	137,2116935	0,924944727	-0,11256094	0,858458759	1
GNB4	122,6756782	148,2237078	97,12764867	0,655277419	-0,609822278	0,287534151	1
AGPAT3	157,15361	148,197881	166,109339	1,120861768	0,164608367	0,646358704	1
FLJ43663	120,4652864	148,0680919	92,86248088	0,627160651	-0,67309305	0,489886443	1
MARS	134,3879885	148,0128737	120,7631033	0,815895944	-0,293542926	0,82922769	1
ZDHHC2	151,779381	148,0110193	155,5477427	1,050920016	0,071652872	0,787871067	1
C15orf54	154,3739418	147,9511685	160,7967151	1,086822881	0,120116844	0,786808004	1
USP40	185,9538716	147,9005505	224,0071927	1,514579844	0,598917635	0,225206038	1
DCTN5	92,42258528	147,6660439	37,1791267	0,251778444	-1,989773325	0,045450197	1
RFX1	155,7168074	147,6471324	163,7864824	1,109310284	0,149662957	0,877755267	1
UBR2	145,8078839	147,6463348	143,9694329	0,975096558	-0,036383007	0,807677861	1
IP6K1	105,928677	147,5795343	64,27781972	0,435546975	-1,199099769	0,048268039	1
KLHL35	118,0337643	147,3721561	88,69537246	0,601846202	-0,732533232	0,590860054	1
SMG7	181,5618636	147,3241391	215,7995881	1,464794496	0,550698276	0,249285344	1
POT1	175,967302	147,3181254	204,6164787	1,388942997	0,473987392	0,330670536	1
DMXL1	149,3543781	147,0850812	151,6236749	1,030856928	0,043844115	0,758795092	1
PNN	136,3261684	146,9138232	125,7385135	0,855865777	-0,224543534	0,696669802	1
ADCK3	125,3401678	146,3884909	104,2918446	0,712431995	-0,489175786	0,408677644	1
OSGIN2	152,0607968	146,3317502	157,7898435	1,078302168	0,108761515	0,845807778	1
ATRX	128,3898506	146,3015382	110,478163	0,755140133	-0,405183701	0,653028155	1
OTUB1	149,207363	146,2387489	152,1759771	1,040599556	0,057414996	0,784042517	1
FBXL20	179,3707254	146,2353432	212,5061076	1,453178847	0,539212271	0,272508473	1
RBM7	179,9661633	146,1225719	213,8097547	1,46322195	0,549148623	0,197177586	1
SLC25A46	181,5075621	146,0834072	216,9317171	1,484985334	0,570448682	0,37060176	1
RNF111	163,6540834	145,9122917	181,395875	1,243184332	0,314040227	0,613656156	1
ELMOD2	141,2888079	145,6569546	136,9206611	0,940021446	-0,089234424	0,990385925	1
MRPS31	138,1544877	145,6234955	130,6854798	0,897420291	-0,15614429	0,838117821	1
IDI1	123,706927	145,5760558	101,8377982	0,69955047	-0,51549995	0,479022373	1
ARIH2	134,3673613	145,5678532	123,1668695	0,846113114	-0,24107755	0,764136325	1
HSCB	219,3916095	145,5039274	293,2792915	2,015610828	1,011217112	0,037504857	1
UBE2A	111,6641565	145,4694552	77,85885776	0,535224784	-0,901783172	0,101215475	1
C16orf72	109,9513239	145,4450719	74,45757584	0,511929176	-0,965983863	0,09049505	1
HIST1H2BE	193,6363899	145,4363187	241,8364611	1,662834039	0,733644186	0,890707717	1
HERC6	151,0738763	145,4160885	156,7316641	1,077815156	0,108109779	0,73238146	1
TNPO3	139,821937	145,349431	134,294443	0,923941993	-0,114125815	0,850630493	1
IMPACT	175,7607035	145,148571	206,3728361	1,421804119	0,50772272	0,697218731	1
KLHL28	165,4186522	145,0084638	185,8288406	1,281503408	0,357837315	0,662823778	1
ERCC6L2	172,0630228	144,9400306	199,186015	1,374265027	0,458660254	0,325421867	1
TMEM17	116,5018599	144,8482758	88,15544398	0,608605408	-0,716420942	0,368178391	1
FFAR3	92,08649918	144,838697	39,33430137	0,271573151	-1,880587238	0,000602011	1
COX8A	125,8687686	144,8317617	106,9057754	0,738137644	-0,438038227	0,631289939	1
ZBTB41	144,0877632	144,8179667	143,3575597	0,989915567	-0,014622616	0,812604815	1
WDR7	144,0433095	144,7218996	143,3647194	0,990622151	-0,013593214	0,970778004	1
ZMYM6NB	137,4883931	144,6987982	130,2779879	0,900339115	-0,151459596	0,914969363	1
ACPL2	139,6311993	144,4461568	134,8162418	0,933332148	-0,099537506	0,955907303	1
ACOT8	121,1422552	144,4191888	97,86532164	0,677647634	-0,561392805	0,375122965	1
MAU2	132,3788919	144,203176	120,5546078	0,83600522	-0,258416145	0,460529773	1
POLDIP3	141,1853334	143,8905702	138,4800966	0,962398693	-0,055293412	0,609323784	1
PSMB1	148,2818827	143,6049019	152,9588634	1,065136784	0,091038712	0,811431724	1
DKFZP586I1420	150,9257606	143,3454252	158,506096	1,1057632	0,145042464	0,742929202	1
CA1	122,179449	143,2807432	101,0781548	0,705455266	-0,503373492	0,429718035	1
TBC1D22A	144,0852796	143,1574277	145,0131314	1,012962678	0,01858102	0,980647213	1
HPS4	106,5346732	143,1541753	69,91517102	0,488390722	-1,033892301	0,099279992	1
UBE2Q2	140,6420214	142,8595182	138,4245245	0,96895556	-0,045497595	0,976663953	1
SLC45A3	107,1166361	142,836262	71,39701018	0,499852133	-1,000426718	0,03998056	1
ARPC1A	112,250973	142,8316716	81,67027438	0,571793871	-0,80643294	0,237859519	1
PPT2	124,6345184	142,6180214	106,6510154	0,747808828	-0,419258593	0,328259315	1
DTD1	109,8054505	142,5507268	77,06017422	0,540580718	-0,887418042	0,173452074	1
VPS13D	120,5907093	142,5409994	98,64041929	0,692014366	-0,531126107	0,406688411	1
NCSTN	163,3481411	142,5322937	184,1639886	1,292086051	0,369702155	0,445918382	1
RBM43	137,7154208	142,4919515	132,9388901	0,932957186	-0,100117218	0,938201526	1
ZBTB1	142,8968253	142,4717068	143,3219438	1,005967761	0,00858407	0,834122436	1
FAM127B	108,3596546	142,325403	74,39390617	0,522702937	-0,935936829	0,125618842	1
FOXO3B	124,2389921	142,0502733	106,4277109	0,749225668	-0,416527769	0,615591043	1
ANAPC13	162,3370099	142,0196753	182,6543444	1,286119997	0,363025255	0,581753477	1
RNF168	177,0861472	141,898051	212,2742433	1,495963065	0,581074556	0,175982897	1
SEC24D	124,9290478	141,8419884	108,0161073	0,761524204	-0,393038203	0,422791319	1
ATF3	104,9939292	141,8283356	68,15952274	0,480577611	-1,057158656	0,075705708	1
UQCRB	160,5325808	141,7176708	179,3474907	1,265526661	0,339737901	0,642441325	1
SSR3	150,5193481	141,6951515	159,3435448	1,124551851	0,169350182	0,805529345	1
GRSF1	116,2389689	141,675171	90,80276668	0,640922231	-0,641778783	0,245948123	1
PPM1M	148,8611173	141,2858588	156,4363758	1,107233074	0,146958944	0,972888376	1
METTL10	157,3377781	141,2478395	173,4277167	1,227825624	0,296105684	0,39145435	1
NR1D2	115,166853	141,1658278	89,16787825	0,631653423	-0,662794901	0,292289946	1
RFWD2	177,9373732	141,1513509	214,7233956	1,521228059	0,605236455	0,224322779	1
VCPIP1	119,279083	141,1182303	97,43993567	0,690484394	-0,534319288	0,459990229	1
GSS	128,1488667	141,1097633	115,18797	0,816300498	-0,292827758	0,595300305	1
ODF2	157,6732266	140,9446797	174,4017735	1,237377486	0,30728569	0,87452951	1
SEC16A	173,0388666	140,7719398	205,3057934	1,458428389	0,54441455	0,759518787	1
LRRC34	172,3311469	140,6648398	203,9974541	1,450237703	0,536289386	0,210469503	1
SLC25A39	127,6677232	140,5746555	114,7607909	0,816369	-0,292706696	0,345363893	1
HIST1H2AL	118,2666466	140,3660209	96,16727228	0,685117892	-0,545575834	0,211407996	1
H2AFJ	99,49842096	140,249365	58,74747696	0,418878738	-1,25539544	0,028851425	1
MZT1	110,3680367	140,2424731	80,49360033	0,573960217	-0,800977352	0,288337192	1
ACIN1	146,807126	140,2269105	153,3873416	1,093850967	0,12941619	0,634503	1
CD109	129,0056468	140,2187746	117,792519	0,840062391	-0,251431615	0,682600959	1
SRRM1	125,3509839	140,0854173	110,6165505	0,789636442	-0,340739523	0,701764881	1
IFI16	163,2063609	139,9602805	186,4524412	1,332181106	0,413790225	0,366454848	1
RFNG	156,2735122	139,9272072	172,6198173	1,233640125	0,302921595	0,922965476	1
CEP350	129,1673298	139,8183029	118,5163567	0,84764551	-0,238467047	0,741112776	1
SLFN14	92,27262135	139,7202227	44,82501996	0,320819843	-1,640164717	0,015516589	1
FAM177A1	106,6434658	139,7006366	73,58629509	0,526742733	-0,92482959	0,323685467	1
HINT2	134,008732	139,6272361	128,3902278	0,919521373	-0,121044987	0,869268676	1
ANXA5	175,0696972	139,5592652	210,5801292	1,508893937	0,5934914	0,661192916	1
STX4	202,0773388	139,4667843	264,6878933	1,897856143	0,92437064	0,144356941	1
INO80D	125,5398897	139,1764709	111,9033085	0,804038986	-0,31466264	0,621792476	1
KIAA1432	178,8470072	139,1629522	218,5310622	1,570324995	0,651063171	0,26508979	1
PRR24	100,331773	139,0747297	61,58881634	0,442846925	-1,175119995	0,013288483	1
TRMT112	124,176915	138,9164426	109,4373875	0,787792902	-0,344111676	0,48356614	1
FAM76B	135,3815385	138,790156	131,972921	0,95088099	-0,072663306	0,810623191	1
TFDP2	149,9884408	138,7316524	161,2452292	1,162281472	0,216959491	0,543710582	1
ZSCAN18	108,7101107	138,6092523	78,81096909	0,568583754	-0,814555216	0,106116748	1
C17orf85	146,1090336	138,6088982	153,6091689	1,108220114	0,148244457	0,582528929	1
RAB38	157,2372425	138,5094119	175,9650731	1,27041961	0,345305087	0,614636041	1
CD163L1	105,0954729	138,4101675	71,78077835	0,518609143	-0,947280454	0,162983328	1
FAM3A	152,4787251	138,3411479	166,6163022	1,20438716	0,268299232	0,895901798	1
DCAKD	110,0256334	138,1562126	81,89505421	0,592771419	-0,754452206	0,147940197	1
SUCO	133,2368517	137,946002	128,5277013	0,931724729	-0,102024311	0,991271959	1
RALGAPB	124,5099885	137,7925087	111,2274683	0,807209836	-0,308984341	0,630631675	1
TMEM14C	134,0395539	137,6830577	130,3960502	0,947074044	-0,078450873	0,780194041	1
UBN1	112,6371048	137,6602217	87,61398794	0,636451016	-0,651878613	0,239847656	1
LRR1	108,1934156	137,4986532	78,88817807	0,573737824	-0,801536464	0,173794854	1
VPS36	138,1710133	137,3303103	139,0117163	1,012243518	0,017556404	0,969584782	1
APOOL	163,4495278	137,244864	189,6541916	1,381867314	0,466619095	0,759630949	1
ABRACL	178,1213272	137,2418771	219,0007773	1,595728519	0,674215227	0,231962466	1
IKZF5	135,681765	137,1750876	134,1884424	0,978227496	-0,031758078	0,922002331	1
BAZ2A	167,7490834	137,1416701	198,3564968	1,446361975	0,532428655	0,326444976	1
FBXO48	155,7183153	137,0176227	174,4190079	1,2729677	0,348195813	0,745453612	1
NDUFA3	152,3361815	137,0116152	167,6607477	1,223697331	0,291246766	0,898480402	1
HERC2	165,5341646	136,9738483	194,0944808	1,417018527	0,502858622	0,767301642	1
KCNQ1OT1	139,7422287	136,948532	142,5359255	1,040799222	0,057691788	0,912450833	1
ZNF800	146,25965	136,9163797	155,6029202	1,136481409	0,184574085	0,513415526	1
TSPAN5	125,1925688	136,848399	113,5367386	0,829653393	-0,269419352	0,728856725	1
TTC37	139,9190939	136,8119861	143,0262017	1,045421573	0,064084836	0,785755158	1
TOMM70A	128,2024875	136,605937	119,7990381	0,87696802	-0,189403862	0,968405799	1
ZNF736	202,4346287	136,4886899	268,3805676	1,966320929	0,975498808	0,542749393	1
TNFRSF14	117,223471	136,4306951	98,01624688	0,718432511	-0,477075457	0,373712969	1
PXMP4	123,4755245	136,2617115	110,6893374	0,812328982	-0,299863978	0,564710232	1
MT1X	126,4006323	136,1348904	116,6663743	0,856990989	-0,222648061	0,426685781	1
TMEM67	147,6522858	136,0959363	159,2086352	1,169826517	0,226294597	0,530033151	1
NEDD1	113,6719678	136,0567376	91,28719813	0,670949486	-0,575723941	0,489958189	1
ARSK	143,8257824	135,7482473	151,9033176	1,119007579	0,162219807	0,643440127	1
MRPS16	157,1668415	135,6698214	178,6638616	1,316902018	0,397148009	0,697260552	1
TTK	145,3972853	135,5584452	155,2361253	1,145160119	0,195549333	0,673790509	1
UBE2V1	173,5938312	135,5143444	211,6733179	1,56199935	0,643393853	0,176688205	1
MRE11A	141,8013649	135,3764397	148,22629	1,094919399	0,130824672	0,591332109	1
MED21	131,7904447	135,3758042	128,2050853	0,947031015	-0,07851642	0,971767876	1
PLEKHM1	157,0128366	135,3608763	178,664797	1,319914601	0,40044459	0,782236117	1
MPRIP	131,2062115	135,353835	127,058588	0,938714356	-0,091241872	0,94924255	1
GALNT12	122,7099971	135,3104823	110,1095118	0,813754485	-0,297334506	0,822770558	1
MAGIX	143,2644456	135,2642273	151,2646638	1,118290229	0,161294659	0,916359811	1
PPCS	116,316589	135,2347667	97,39841131	0,720217247	-0,473495948	0,413066037	1
SMAP2	129,8299495	135,1879068	124,4719923	0,920733187	-0,119144947	0,899962052	1
ISY1	111,6557495	135,1476264	88,16387256	0,652352356	-0,616276674	0,362265878	1
FAM212A	103,0201193	135,0750194	70,96521924	0,525376339	-0,928576866	0,074599499	1
PHF1	126,434508	134,9589035	117,9101125	0,873674203	-0,194832702	0,709241711	1
XPO5	115,5543391	134,8820411	96,226637	0,713413263	-0,487190059	0,522890129	1
YTHDF3	144,8164562	134,6677552	154,9651571	1,150722063	0,202539417	0,686972353	1
TYMP	193,2722894	134,648734	251,8958448	1,870762816	0,903626658	0,153836204	1
SDHC	138,626335	134,4020077	142,8506623	1,062861074	0,087953035	0,72545395	1
FEZ2	126,1996337	134,245989	118,1532785	0,880125204	-0,184219323	0,974109112	1
DNMT1	119,4342398	134,229845	104,6386346	0,779548204	-0,359289858	0,680236552	1
RAF1	112,2790528	134,0068689	90,55123668	0,67572086	-0,565500703	0,408411302	1
AP2A1	124,5715002	133,8770574	115,2659431	0,860983542	-0,215942435	0,828802301	1
NHLRC2	131,5739645	133,8486698	129,2992593	0,966010791	-0,04988879	0,996997941	1
PIAS3	207,906302	133,4338866	282,3787173	2,116244415	1,081506261	0,487697554	1
RPL13	251,0227576	133,4244978	368,6210174	2,762768633	1,466114749	0,447428666	1
NDUFB1	123,7510416	133,3849908	114,1170924	0,855546727	-0,225081442	0,884871522	1
DCTN1	152,6649332	133,2559669	172,0738994	1,291303522	0,368828147	0,463557004	1
COPG1	150,8242277	133,2344002	168,4140553	1,264043333	0,338045921	0,69315547	1
AMZ2	182,2384011	133,1656518	231,3111505	1,737018123	0,796612806	0,087610597	1
TRIM28	150,4730399	133,1441468	167,801933	1,260302741	0,333770329	0,67946204	1
GTF2F1	145,3996513	133,1362816	157,6630211	1,184222807	0,243940544	0,924228414	1
NFX1	106,6730018	133,0802444	80,26575911	0,60313805	-0,729439842	0,284015958	1
P4HA1	155,764029	132,9623432	178,5657149	1,342979603	0,425437393	0,32409035	1
TTC4	154,990613	132,8984298	177,0827963	1,332467182	0,4141	0,458994277	1
TMEM33	160,1876377	132,86557	187,5097054	1,411273857	0,496997969	0,335322563	1
ST8SIA4	124,1143461	132,8611232	115,367569	0,868332031	-0,203681292	0,703016072	1
CREBBP	142,2161033	132,7686989	151,6635078	1,142313731	0,191958934	0,863643532	1
TCF4	109,8934798	132,696339	87,09062063	0,656315172	-0,60753931	0,386484858	1
DDX3Y	164,7037236	132,6869939	196,7204532	1,482590323	0,56812	1	1
COX7C	124,037003	132,6857754	115,3882306	0,869635274	-0,201517635	0,700511534	1
ZNF426	186,3716203	132,6847746	240,058466	1,809238977	0,855382982	0,08526345	1
AK1	150,4830374	132,2677157	168,6983591	1,275431107	0,350984973	0,577244109	1
DOCK8	135,4578946	132,2109288	138,7048604	1,049117964	0,069176905	0,804766975	1
ZNF451	108,5234659	132,204904	84,84202783	0,64174645	-0,639924685	0,338205661	1
WNT11	93,92477861	132,1578889	55,69166837	0,421402527	-1,246729128	0,020858015	1
RPS6	137,2853318	132,0724372	142,4982265	1,078939933	0,109614548	0,971236421	1
MTM1	122,9886225	131,9949247	113,9823203	0,863535629	-0,21167239	0,956667608	1
BUD13	127,4402708	131,9513086	122,929233	0,931625721	-0,102177625	0,715757659	1
DNM2	121,8859284	131,9483947	111,8234622	0,847478763	-0,23875088	0,698853556	1
ANLN	174,0519995	131,8560167	216,2479822	1,640031207	0,713723267	0,29789968	1
FAM129A	116,0756658	131,6455275	100,505804	0,763457794	-0,389379692	0,428575154	1
TMEM69	128,6048603	131,5789032	125,6308173	0,954794532	-0,06673779	0,907073142	1
GFM1	134,4593893	131,5064533	137,4123253	1,04490937	0,063377816	0,710205316	1
ZMYM1	147,1170922	131,5051944	162,7289901	1,237433934	0,307351502	0,383327657	1
HDAC10	129,506329	131,3548388	127,6578192	0,971854714	-0,041187439	0,87858036	1
SMTN	108,4179473	131,3051115	85,53078308	0,651389592	-0,618407426	0,365374571	1
SNORA70	252,1727604	131,2444297	373,1010911	2,842795629	1,507310386	0,474879715	1
CXCL3	127,4951023	131,2414683	123,7487363	0,942908807	-0,084809846	0,934390525	1
AIF1	118,6212942	131,2362904	106,006298	0,807751405	-0,308016739	0,567151481	1
CD74	123,5667517	131,1259376	116,0075658	0,884703423	-0,17673419	0,81624368	1
KDM5A	147,19112	130,8317795	163,5504606	1,250082062	0,322022804	0,437532053	1
NCOR2	113,3835549	130,6341756	96,13293413	0,735894215	-0,442429702	0,414249174	1
UBE3C	99,53180134	130,4517376	68,61186509	0,525955931	-0,926986171	0,137223627	1
PHKA2	132,7078221	130,3721125	135,0435318	1,03583143	0,05078924	0,820092992	1
LOC100130298	112,0064496	130,360084	93,65281522	0,718416346	-0,477107919	0,425005197	1
GSTM3	128,6265026	130,3012942	126,9517111	0,974293555	-0,037571573	0,968680515	1
GCC2	146,9045662	130,2124763	163,596656	1,256382342	0,329275572	0,407060058	1
GLT8D1	139,4453402	130,1035942	148,7870863	1,143604735	0,193588498	0,553614156	1
HIBCH	155,8960588	129,8894211	181,9026965	1,400442738	0,485882995	0,291536183	1
APOBEC3F	101,7574686	129,8498668	73,66507037	0,567309557	-0,817791928	0,162131443	1
FASTKD5	103,7839323	129,7985188	77,7693458	0,599154339	-0,739000412	0,26693673	1
VIPAS39	148,6768692	129,6442147	167,7095236	1,293613633	0,371406789	0,870877711	1
SMCR7L	124,1162263	129,5844397	118,6480129	0,915603858	-0,127204553	0,715849125	1
RABL6	173,4678739	129,5114675	217,4242802	1,678803309	0,747433212	0,318165799	1
RSRC2	133,3026929	129,2507416	137,3546442	1,06269908	0,087733133	0,794589967	1
STRBP	113,4436285	129,1547117	97,73254525	0,756709097	-0,402189306	0,500478461	1
NEK9	128,3502563	129,1514855	127,5490271	0,987592412	-0,018012342	0,863024284	1
KRR1	122,0171574	129,1347255	114,8995892	0,889765233	-0,168503367	0,916067531	1
TRIP10	98,35963229	128,9160545	67,80321009	0,525948536	-0,927006457	0,147681408	1
TMEM45A	136,5387003	128,8014472	144,2759535	1,120142332	0,163682061	0,842722265	1
PRMT2	125,8079603	128,7273108	122,8886098	0,954642873	-0,066966966	0,943551473	1
ATP6V0A1	125,3729082	128,6382456	122,1075708	0,949232246	-0,075166985	0,995602551	1
ZNF25	140,7030164	128,4864425	152,9195904	1,190161292	0,251157103	0,680141058	1
PIP5K1B	119,5601805	128,4834762	110,6368849	0,861098159	-0,215750391	0,793039631	1
LCN2	189,3319308	128,4248302	250,2390315	1,948525305	0,962382668	0,715709324	1
CHAMP1	115,4374782	128,2534167	102,6215396	0,800146634	-0,321663684	0,48566451	1
NUPL1	155,0621093	128,1586095	181,9656092	1,419846938	0,505735413	0,264003992	1
PDS5B	137,8022265	128,1263216	147,4781314	1,151036958	0,202934156	0,783764083	1
UCK1	146,2558026	128,1225388	164,3890664	1,283061263	0,359590057	0,700444337	1
KTN1	135,3793429	128,0111991	142,7474868	1,115117176	0,157195316	0,724384243	1
FLJ39051	111,8552259	127,9519	95,75855192	0,74839492	-0,418128329	0,258053977	1
ERAP1	140,1568022	127,8147066	152,4988977	1,193124811	0,254744969	0,474076161	1
FAM200B	115,1162028	127,7776276	102,454778	0,801820944	-0,318647993	0,694871918	1
TXNDC16	138,5765369	127,7529496	149,4001242	1,169445595	0,225824746	0,478944492	1
BTN3A1	174,2491711	127,6760528	220,8222894	1,729551349	0,790397847	0,173249979	1
NDEL1	118,7546981	127,6652154	109,8441807	0,860408064	-0,216907049	0,559992876	1
PSMB8	113,4389844	127,5847695	99,29319939	0,778252763	-0,361689301	0,783343162	1
DDX24	116,6820989	127,5103584	105,8538393	0,830158747	-0,268540853	0,576658642	1
LOC255512	80,8908376	127,4287216	34,35295365	0,269585642	-1,891184436	0,004728508	1
FRY	141,2011654	127,3900576	155,0122732	1,216831801	0,283129762	0,431743309	1
TRIO	120,6614336	127,3373104	113,9855568	0,895146572	-0,159804166	0,856771597	1
ZSCAN29	142,0183676	127,2746354	156,7620999	1,231683748	0,300631871	0,51996105	1
CC2D1B	146,5914714	127,1540386	166,0289041	1,305730482	0,384857139	0,416830589	1
ZNF841	127,1137378	127,1445307	127,0829449	0,999515624	-0,000698976	0,749164733	1
ZNF510	121,1052048	127,1046512	115,1057585	0,905598319	-0,143056814	0,979727082	1
LOC100288778	139,6628798	126,9444949	152,3812647	1,2003771	0,263487702	0,821581111	1
SLC16A3	145,4506256	126,8532811	164,0479701	1,293210304	0,370956907	0,94126159	1
PGM2L1	123,9581897	126,8226841	121,0936954	0,954826783	-0,066689061	0,889265398	1
RPS6KB1	135,3052225	126,7408164	143,8696286	1,135148349	0,182880852	0,720959035	1
ZCCHC14	111,7241732	126,7258366	96,72250978	0,763242227	-0,389787102	0,551020699	1
C8orf42	122,3683292	126,5635716	118,1730868	0,933705373	-0,09896071	0,931655655	1
CYB5R4	131,1254891	126,5226364	135,7283418	1,072759355	0,101326483	0,804211265	1
CACNB1	121,4529018	126,5113409	116,3944628	0,920031849	-0,120244291	0,679166276	1
CEP70	133,8848177	126,4157461	141,3538894	1,118166793	0,161135406	0,654467321	1
FRMD3	99,83888404	126,3053879	73,37238021	0,580912512	-0,78360719	0,168682182	1
REEP3	104,38215	126,2290052	82,5352948	0,653853642	-0,612960354	0,361146328	1
TTC28	105,0039139	126,1617652	83,84606256	0,664591704	-0,58945981	0,242122863	1
ARL2	144,6188781	126,0790367	163,1587194	1,294098715	0,371947671	0,550782298	1
CMTM2	180,7937134	125,9899549	235,5974719	1,869970285	0,903015345	0,120469136	1
FUBP1	104,9996184	125,8319999	84,16723691	0,668885792	-0,580168194	0,39916156	1
TRIM23	155,0281233	125,7749929	184,2812537	1,465166084	0,55106421	0,333703337	1
SLMO2	131,544748	125,6418318	137,4476642	1,093964186	0,129565508	0,733852351	1
ISCA2	124,0168907	125,6018243	122,4319572	0,974762571	-0,036877239	0,732998135	1
CCT6A	153,296117	125,5514507	181,0407833	1,441964886	0,528036033	0,573224486	1
DPH3	116,3929545	125,5038273	107,2820817	0,854811236	-0,226322223	0,763162303	1
ATP1B1	96,22119593	125,3972592	67,04513263	0,534661866	-0,903301312	0,125087237	1
CPED1	82,81980671	125,3258896	40,31372386	0,321671157	-1,636341516	0,077810449	1
ENPP4	188,4253537	125,3210112	251,5296963	2,007083202	1,005100424	0,064325551	1
SLC35B1	206,9439333	125,2763437	288,6115229	2,30379906	1,204014889	0,452052306	1
PSENEN	110,482345	125,230716	95,7339739	0,764460804	-0,387485562	0,51216881	1
LCMT1	123,5790679	125,1981832	121,9599527	0,974135163	-0,037806132	0,854993199	1
CTBS	134,3924473	125,0706428	143,7142517	1,149064628	0,200459943	0,697953021	1
LOC145783	125,3880348	125,0339875	125,742082	1,005663216	0,008147246	0,878881188	1
ZWILCH	124,512386	125,0234371	124,001335	0,991824716	-0,011842918	0,81454786	1
SMN2	184,2224588	124,9504827	243,494435	1,948727446	0,962532326	0,123411415	1
MPV17	141,0084808	124,9240934	157,0928682	1,257506569	0,330565937	0,741120864	1
NDUFA10	113,6487974	124,872693	102,4249018	0,820234588	-0,285891515	0,694165228	1
DENND1B	115,8390636	124,815319	106,8628083	0,856167409	-0,224035177	0,833918375	1
ASB3	107,9659281	124,6245898	91,30726643	0,732658511	-0,448787173	0,636946233	1
EVI5L	120,3740865	124,5220861	116,2260868	0,933377286	-0,099467735	1	1
SGTB	104,5859565	124,4843374	84,68757562	0,680307076	-0,555741999	0,429619972	1
GRB10	110,7866052	124,2363959	97,33681456	0,783480669	-0,352030416	0,682154473	1
KLF7	100,1887245	124,1861914	76,1912576	0,613524392	-0,704807391	0,304197924	1
OR2L1P	242,6746002	124,1625169	361,1866834	2,908983261	1,540514995	0,005462978	1
DNAL4	152,1490941	123,8699167	180,4282715	1,456594759	0,542599559	0,298234465	1
PTOV1	121,9185695	123,8571434	119,9799956	0,968696616	-0,045883194	0,846124493	1
LOC285074	105,4838381	123,6579197	87,30975636	0,706058751	-0,50213986	0,491407767	1
DCAF5	156,97885	123,6364649	190,3212351	1,539361671	0,622332231	0,288050857	1
GRN	253,3194711	123,5561931	383,082749	3,100473877	1,632488734	0,473239759	1
DDX41	115,4493388	123,3572887	107,5413888	0,871787877	-0,197950954	0,4778333	1
SLC7A1	132,9610262	123,3194908	142,6025616	1,156366773	0,20959906	0,917020753	1
ECH1	107,266109	123,273944	91,258274	0,740288426	-0,433840621	0,28894349	1
GTF2B	122,5458347	123,1700013	121,9216681	0,989864958	-0,014696376	0,765620324	1
SRR	118,2830834	123,048321	113,5178458	0,92254689	-0,116305855	0,854185161	1
SAMD4B	129,4017577	123,0319456	135,7715698	1,103547287	0,14214845	0,940349078	1
CLK4	139,4034724	122,8654461	155,9414987	1,26920549	0,343925667	0,423633666	1
SPIRE1	120,7594362	122,652017	118,8668555	0,96913902	-0,045224464	0,91237872	1
SKA2	121,8797438	122,4378112	121,3216764	0,990884067	-0,013211822	0,916245325	1
PIK3CA	92,80726445	122,3267201	63,28780876	0,517367005	-0,950740047	0,132267316	1
BBS2	199,0484463	122,3037823	275,7931104	2,254984312	1,173117397	0,199163058	1
LOC100132891	103,9233702	122,2121467	85,63459368	0,700704439	-0,513122059	0,254056319	1
RAB3GAP2	101,0652477	122,0091039	80,12139156	0,656683715	-0,606729417	0,311127535	1
RPL6	128,7697252	121,8859355	135,6535149	1,112954619	0,154394768	0,592062723	1
DCSTAMP	111,7507865	121,8270995	101,6744736	0,834580106	-0,260877563	0,714996263	1
C20orf111	121,2762183	121,8249392	120,7274974	0,990991649	-0,013055195	0,852937689	1
ATG5	130,4395067	121,7559708	139,1230426	1,142638359	0,192368868	0,613777596	1
FSD1L	116,8847567	121,2441254	112,525388	0,928089403	-0,107664308	0,931936382	1
DZIP3	120,4106628	121,1969014	119,6244241	0,987025433	-0,018840835	0,929743069	1
CCDC82	113,2390647	121,1475672	105,3305622	0,869440176	-0,201841332	0,993785532	1
AK2	92,88413399	121,0611565	64,70711152	0,534499367	-0,903739855	0,379451135	1
MORN2	98,23392756	121,0095553	75,4582998	0,623573069	-0,681369473	0,273536944	1
MFAP1	117,1343174	120,9807768	113,287858	0,936412056	-0,094784586	0,779952756	1
LOC642361	120,1407291	120,9487448	119,3327133	0,986638708	-0,019406207	0,741991031	1
IRAK4	118,6635806	120,8877216	116,4394395	0,963203194	-0,054087919	0,948892289	1
BAG1	103,3684011	120,8009444	85,93585774	0,711383989	-0,49129959	0,517381692	1
TXLNA	120,7554544	120,7364857	120,7744231	1,000314216	0,000453247	0,995752688	1
TAOK2	96,67857004	120,6647152	72,69242491	0,602433154	-0,731126927	0,239633129	1
DNTTIP1	127,4510438	120,6567388	134,2453488	1,112622056	0,15396361	0,955152942	1
CSTF3	120,1804784	120,6038655	119,7570913	0,99297888	-0,010165062	0,847993416	1
ATXN2	93,34898023	120,5798434	66,11811702	0,548334739	-0,866871217	0,171650678	1
PBX4	119,3522996	120,5365256	118,1680737	0,980350753	-0,028630081	0,593226602	1
AMOTL1	110,7890025	120,2852857	101,2927193	0,842103992	-0,247929691	0,403844905	1
TPTEP1	201,4172152	120,2362211	282,5982094	2,350358377	1,232880752	0,329588712	1
TFRC	107,5554266	119,9341507	95,17670258	0,793574658	-0,33356214	0,725590405	1
CPSF2	100,5565808	119,8816206	81,23154109	0,677597956	-0,561498572	0,399194363	1
PTH2R	121,3161897	119,7758672	122,8565123	1,025720081	0,036637074	0,983034332	1
CREM	129,1273835	119,7266938	138,5280731	1,157035818	0,210433526	0,700523586	1
LIG4	98,01127759	119,635698	76,38685719	0,63849552	-0,647251598	0,38819207	1
HNRNPA0	105,3372293	119,618066	91,0563927	0,761226091	-0,393603085	0,623146844	1
CTSB	103,9579852	119,5065556	88,40941486	0,739787156	-0,434817843	0,7530869	1
CDKN2B	89,08322747	119,4543993	58,71205562	0,491501828	-1,024731313	0,163419315	1
MB21D1	104,9813823	119,3972949	90,56546958	0,758521955	-0,398737156	0,767249315	1
GET4	137,5050155	119,291565	155,7184661	1,305360241	0,384448003	0,682906789	1
PSMD4	152,7657436	119,0479217	186,4835656	1,566457969	0,64750606	0,674797148	1
PKP2	100,9939787	118,9519372	83,03602014	0,698063622	-0,518569564	0,520520582	1
TMEM39A	148,7866998	118,8997662	178,6736334	1,502724851	0,587580876	0,257375979	1
TMEM65	102,8526481	118,7455094	86,95978677	0,732320634	-0,449452648	0,648691617	1
PUS10	108,6663627	118,6382622	98,69446332	0,831894041	-0,265528312	0,865245736	1
EPT1	134,2905992	118,5046167	150,0765817	1,266419705	0,340755608	0,400022239	1
RIPK2	139,3999742	118,5004537	160,2994947	1,352733172	0,435877295	0,345032994	1
EPC2	170,5754892	118,1268638	223,0241147	1,888005044	0,916862619	0,14981616	1
NECAB3	86,25491035	118,0746511	54,43516958	0,461023336	-1,117088316	0,196697371	1
ILF3	141,0558041	117,9557848	164,1558234	1,391672512	0,476819757	0,690900608	1
LHFPL2	131,6239811	117,9077538	145,3402083	1,23266031	0,301775284	0,790944367	1
RTN2	93,42697671	117,8718613	68,98209216	0,585229515	-0,772925565	0,260236582	1
LOC100506123	107,1022844	117,8556458	96,34892295	0,817516397	-0,290680427	0,792850853	1
DPP7	127,3866452	117,8349237	136,9383667	1,162120383	0,216759524	0,901629824	1
MALL	130,9586493	117,8213649	144,0959338	1,223003433	0,290428454	0,551850768	1
NCAPD2	174,2741386	117,7751733	230,7731039	1,959437607	0,970439635	0,074087563	1
LHFP	127,8919208	117,6881479	138,0956937	1,173403577	0,230699295	0,576949586	1
TIMM17B	133,1557538	117,6755422	148,6359655	1,263099899	0,336968747	0,541141153	1
SOS1	86,88664371	117,4326465	56,34064093	0,479769831	-1,059585655	0,04733571	1
FIS1	117,976975	117,2989765	118,6549735	1,011560177	0,016582148	0,964545234	1
CAT	81,11632884	117,2584483	44,9742094	0,383547711	-1,382522045	0,105142724	1
ILF2	126,370665	117,2040147	135,5373153	1,156422121	0,209668111	0,775364318	1
STK3	149,1328491	117,1789058	181,0867925	1,545387296	0,627968444	0,249978738	1
KATNBL1	131,2438692	116,9876685	145,50007	1,243721427	0,314663382	0,373103123	1
SIN3B	110,036104	116,7734542	103,2987538	0,884608188	-0,176889498	0,806848148	1
NDUFS3	106,9131167	116,7387616	97,0874717	0,831664396	-0,265926624	0,570179195	1
AP3M2	92,82454418	116,70985	68,93923837	0,590689118	-0,759529061	0,24548231	1
SRPK1	103,3896614	116,5888746	90,19044813	0,773576796	-0,370383573	0,68494444	1
LAPTM4A	143,0406024	116,4023371	169,6788678	1,457692963	0,543686874	0,239110155	1
REXO2	137,2823243	116,3983412	158,1663075	1,358836439	0,442371812	0,61095879	1
RFX2	102,1535707	116,2797874	88,02735396	0,757030572	-0,401576531	0,528775543	1
ZNF688	125,3268872	116,2620194	134,3917549	1,155938591	0,209064757	0,904184574	1
CORO1A	163,0276286	116,1923271	209,86293	1,806168576	0,852932551	0,671228255	1
WDR76	108,5416891	116,1576006	100,9257776	0,868869338	-0,202788856	0,721094246	1
NUFIP2	110,6785325	115,9220056	105,4350595	0,909534466	-0,136799786	0,941587509	1
NMD3	120,965842	115,8463557	126,0853284	1,088384072	0,122187749	0,738124745	1
RPL35	109,216178	115,8236601	102,6086959	0,88590445	-0,174776991	0,70896386	1
LOC202181	134,7067414	115,7782477	153,6352351	1,32697841	0,408144898	0,390311624	1
AR	117,3751562	115,7537954	118,9965171	1,028013956	0,03985985	0,694055107	1
RPL39	106,3578537	115,7432008	96,97250663	0,83782465	-0,255279765	0,899528396	1
DHPS	127,7040919	115,7423415	139,6658422	1,206696187	0,271062491	0,89376066	1
RICTOR	129,355639	115,7056007	143,0056774	1,235944298	0,305613725	0,598835646	1
ANKRD40	124,8819514	115,6035466	134,1603563	1,16052111	0,214772766	0,595892051	1
FAM214A	109,029282	115,5102478	102,5483161	0,887785439	-0,171717048	0,655307882	1
PRKD2	120,3678212	115,5090511	125,2265913	1,084127955	0,116535042	0,836443888	1
ZRANB1	166,4654185	115,4554787	217,4753584	1,883629611	0,913515308	0,163007549	1
RPL5	110,6381652	115,3523372	105,9239933	0,918264821	-0,123017818	0,92871438	1
UHRF1BP1	87,94684295	115,2563415	60,63734442	0,52610853	-0,926567653	0,136756618	1
C10orf10	97,90373752	115,1366798	80,67079526	0,700652437	-0,513229131	0,431724562	1
RBPJ	136,6099095	115,0758838	158,1439353	1,374257838	0,458652708	0,356028559	1
PDCD6IP	88,9446936	115,0287901	62,86059705	0,546477077	-0,871767113	0,167261375	1
PHF6	137,4920038	114,8230562	160,1609514	1,394850099	0,480110088	0,372294144	1
ZFY	112,5776369	114,8088468	110,346427	0,961131743	-0,057193899	0,798030336	1
SPDL1	113,2523889	114,7790953	111,7256826	0,973397484	-0,038899049	1	1
CLEC2D	171,8943109	114,6733956	229,1152261	1,997980655	0,998542615	0,095868632	1
R3HDM2	107,4280221	114,6716484	100,1843958	0,873663169	-0,194850922	0,649746902	1
TMEM129	77,58742751	114,5840811	40,59077393	0,354244443	-1,497182875	0,049224351	1
FAM45A	157,0368005	114,5442903	199,5293107	1,741940258	0,800695146	0,104627808	1
GUSB	119,6260414	114,51187	124,7402128	1,089321245	0,123429473	0,685033539	1
AP3M1	133,0705845	114,3708641	151,7703048	1,32700147	0,408169969	0,336369496	1
PLAG1	114,5210634	114,3435573	114,6985694	1,003104785	0,004472319	0,810571925	1
KIAA1468	115,6945729	114,2816723	117,1074734	1,024726634	0,035239094	0,900820082	1
RHOU	106,2116123	114,1210832	98,30214136	0,86138458	-0,215270597	0,960268904	1
C3orf38	112,5683114	113,862042	111,2745808	0,977275472	-0,033162812	0,989267465	1
RNF40	105,1638376	113,4706764	96,8569988	0,853586158	-0,228391313	0,60266196	1
VWF	138,5440589	113,4437815	163,6443362	1,442514821	0,528586142	0,528550427	1
P2RY10	108,4657412	113,4347909	103,4966915	0,912389318	-0,132278539	0,995920114	1
PLEKHJ1	80,32709099	113,3603816	47,29380034	0,417198669	-1,26119354	0,042278657	1
LOC93622	113,3754077	113,3377666	113,4130487	1,000664228	0,00095796	0,822035352	1
LYRM5	107,6365264	113,3220828	101,9509701	0,899656692	-0,152553519	0,839125731	1
NAA25	100,3241671	113,2895563	87,35877782	0,771110601	-0,374990293	0,777145826	1
PLS3	182,4751732	113,2700176	251,6803288	2,221950117	1,151826428	0,048990636	1
HN1	138,5216761	113,1514214	163,8919307	1,448430153	0,534490116	0,209362169	1
MKNK2	162,7383168	113,1425902	212,3340433	1,876694204	0,908193591	0,700268318	1
ZNF652	134,8733207	113,0457095	156,7009319	1,386173191	0,471107521	0,488344843	1
EIF3K	181,8984652	113,0052469	250,7916834	2,21929238	1,150099747	0,366626353	1
ERC2	134,4186421	112,9334046	155,9038797	1,380493931	0,465184546	0,254636257	1
C18orf32	98,25927097	112,9116987	83,60684321	0,740462185	-0,433502034	0,606191684	1
PCTP	105,9463285	112,8534812	99,03917576	0,87759079	-0,188379709	0,49431546	1
ICA1	130,5744391	112,8196044	148,3292738	1,314747331	0,394785568	0,42705559	1
GTDC2	128,2656199	112,7901962	143,7410435	1,274410794	0,349830391	0,89249489	1
POLR2H	157,0343027	112,6343978	201,4342076	1,788389796	0,838661219	0,141560533	1
EXOC7	111,7498461	112,6249604	110,8747318	0,984459674	-0,022595985	0,973423803	1
SAP130	97,32750241	112,4644183	82,19058651	0,730814134	-0,452423558	0,499428822	1
LGALS3	84,26983189	112,4190316	56,12063215	0,499209354	-1,002283128	0,094849211	1
MSL3	132,9309573	112,415927	153,4459876	1,364984409	0,448884473	0,688360074	1
CUTA	104,5785762	112,3980685	96,7590839	0,860860735	-0,216148228	0,836646541	1
TJAP1	126,022015	112,197944	139,846086	1,246422893	0,317793637	0,657195681	1
CHMP1A	96,68593929	112,0982665	81,27361212	0,725021133	-0,463905048	0,534134288	1
RECK	127,7056722	112,0826546	143,3286898	1,278776724	0,35476439	0,41081722	1
HUWE1	161,8211431	112,0625162	211,5797701	1,888051217	0,916897901	0,452629904	1
RBL2	102,7415138	111,9415781	93,54144942	0,835627396	-0,259068303	0,784915016	1
UBE2G2	148,2837389	111,9398216	184,6276561	1,649347421	0,721895322	0,465774047	1
EMC7	117,8156251	111,937436	123,6938143	1,105026332	0,144080749	0,589702272	1
HIST2H3D	88,62986241	111,8957363	65,36398857	0,584150842	-0,775587138	0,103196734	1
MED12	106,0664188	111,8732609	100,2595767	0,896188919	-0,158125207	0,756521462	1
RACGAP1	110,1607792	111,8643933	108,457165	0,969541441	-0,044625531	0,637360003	1
AGPS	119,5498823	111,7663328	127,3334319	1,139282543	0,188125581	0,588039774	1
SURF4	99,46245108	111,6455423	87,27935989	0,781754095	-0,355213223	0,6263548	1
IFT46	94,38610481	111,6165772	77,1556324	0,691256033	-0,532707928	0,561893975	1
NDUFA2	91,01718713	111,5872274	70,4471469	0,631319091	-0,663558717	0,378921818	1
INTS6	82,71038276	111,4289695	53,991796	0,484540028	-1,045312243	0,111150861	1
CDK11B	98,29326653	111,3505414	85,23599172	0,765474426	-0,385573916	0,659070528	1
STX17	103,3983	111,3380234	95,45857658	0,857376246	-0,221999647	0,753489255	1
SLC25A43	140,05755	111,2159424	168,8991576	1,518659591	0,602798524	0,677581034	1
SNX24	96,47604769	110,8968104	82,05528501	0,739924663	-0,434549708	0,650659558	1
BEST2	117,4271761	110,8583334	123,9960188	1,118508776	0,161576576	0,738997969	1
ZDHHC7	96,24832247	110,7825825	81,71406247	0,737607489	-0,439074792	0,514821102	1
CD97	154,7278885	110,7421063	198,7136707	1,794382256	0,84348726	0,112064601	1
ATG3	144,7213251	110,6626057	178,7800444	1,615541613	0,692017911	0,248608108	1
LPAR5	98,73099724	110,5540275	86,90796692	0,786113078	-0,347191243	0,355271802	1
ATPBD4	122,3927489	110,5429109	134,2425868	1,214393448	0,280235913	0,41943218	1
ACO2	108,0809411	110,4925131	105,6693692	0,956348681	-0,064391379	0,917689905	1
GMPR2	108,1281042	110,3707168	105,8854917	0,959362182	-0,059852525	0,998065477	1
APBB1IP	74,50711307	110,33041	38,68381617	0,350617896	-1,512028461	0,061007174	1
FAM100A	92,20791267	110,2268994	74,1889259	0,673056453	-0,571200579	0,349767316	1
LOC254128	101,0570201	110,2251644	91,88887591	0,833646985	-0,262491504	0,435768553	1
PDE6D	104,8432543	110,1057414	99,58076723	0,904410305	-0,144950664	0,940265199	1
LOC100507334	106,8280393	109,9719192	103,6841594	0,942823951	-0,084939686	0,936443169	1
ARFIP1	105,2102433	109,8738039	100,5466826	0,9151106	-0,127981977	0,913509063	1
MAP3K11	85,16505913	109,7061219	60,62399633	0,552603586	-0,855683172	0,139578165	1
JMJD1C	146,2565868	109,7017254	182,8114481	1,666440956	0,736770202	0,09401452	1
PRDM5	138,6141769	109,6721417	167,5562121	1,527791921	0,611448068	0,337693044	1
TM9SF3	126,0077466	109,5243637	142,4911295	1,300999382	0,379620277	0,374583606	1
EML4	91,64023263	109,4927979	73,78766738	0,673904301	-0,569384362	0,518927711	1
CABLES1	106,4207329	109,4341845	103,4072814	0,944926687	-0,081725695	0,849727938	1
CLN8	93,15348015	109,3107337	76,99622661	0,704379378	-0,505575423	0,384493139	1
AGBL5	94,10594446	109,2853032	78,92658568	0,722206768	-0,469516154	0,394399468	1
NID2	117,5722524	109,2426381	125,9018668	1,152497495	0,204763615	0,593995246	1
ERI1	124,163831	109,1876385	139,1400236	1,274320294	0,349727937	0,361490558	1
FAM65C	91,35083157	109,1607592	73,54090399	0,673693592	-0,569835517	0,35658215	1
TP53INP1	74,01995563	109,131744	38,90816722	0,356524745	-1,487925882	0,008779127	1
EIF3A	93,05925693	108,9615296	77,15698422	0,708112161	-0,497950202	0,513305655	1
CABIN1	126,0793177	108,9350557	143,2235796	1,314761154	0,394800736	0,433757009	1
RENBP	86,91978178	108,7812823	65,05828123	0,598065033	-0,741625724	0,221028334	1
PNPLA6	128,5140193	108,7669395	148,261099	1,363108125	0,446900005	0,624703404	1
C10orf25	75,71678953	108,7553086	42,67827046	0,39242471	-1,349512207	0,208973345	1
CR1L	124,0865916	108,7252066	139,4479765	1,282572651	0,359040549	0,402518702	1
YTHDF2	107,1557549	108,7118568	105,599653	0,971371994	-0,041904203	0,813301206	1
ATP5O	134,3127017	108,658215	159,9671884	1,472205193	0,557978765	0,360873655	1
SKIV2L2	114,2087122	108,5522099	119,8652145	1,104217174	0,143023945	0,656157327	1
RNF167	115,4450927	108,4290635	122,4611218	1,129412336	0,175572294	0,574136818	1
TFPI2	106,2263635	108,4187128	104,0340142	0,959557732	-0,059558485	0,621381085	1
TNPO2	98,89386891	108,2778287	89,50990911	0,826668859	-0,274618554	0,668919769	1
BBC3	87,19239712	107,9108842	66,47391009	0,616007464	-0,698980263	0,158307617	1
TAP1	124,0187236	107,8769978	140,1604495	1,299261681	0,377692029	0,648981	1
PPIL4	118,0140604	107,7705398	128,2575811	1,190098716	0,251081247	0,716735147	1
CLDND1	90,88897097	107,7527421	74,02519983	0,686991332	-0,541636199	0,593126129	1
TLK1	93,04007787	107,752701	78,32745474	0,726918713	-0,46013405	0,432310463	1
GSTT1	111,2716675	107,4773416	115,0659934	1,070606991	0,098428979	0,888891967	1
AURKAIP1	82,60133456	107,2277982	57,97487087	0,54067016	-0,887179359	0,166886335	1
YY1AP1	115,188983	107,1380148	123,2399513	1,150291533	0,201999548	0,848367201	1
POLK	94,70754798	107,1028083	82,31228764	0,768535288	-0,379816591	0,492405439	1
PDXDC2P	138,0299737	107,0940065	168,9659408	1,577734799	0,657854723	0,349319532	1
TMEM163	90,57739079	107,0881425	74,0666391	0,691641832	-0,531902965	0,415970291	1
MYOM1	105,8998701	107,0687635	104,7309766	0,978165557	-0,03184943	0,861861431	1
DGUOK	96,17615919	106,7334425	85,61887592	0,802174782	-0,318011482	0,714413987	1
PKN1	114,0986237	106,6222831	121,5749643	1,140239739	0,189337188	0,71370465	1
RILP	87,69113605	106,5934179	68,78885416	0,645338666	-0,631871626	0,268441586	1
AASDHPPT	117,0936641	106,4647996	127,7225286	1,199669084	0,262636509	0,483708623	1
SRCAP	109,5433393	106,4122585	112,6744201	1,058848122	0,082495669	1	1
ARL3	107,2475676	106,3914622	108,1036731	1,016093499	0,023033162	0,928360708	1
LMO2	104,4789471	106,3515389	102,6063552	0,964784866	-0,051720818	0,75059058	1
C7orf26	98,32191326	106,1455309	90,49829559	0,85258696	-0,230081104	0,791852751	1
C2CD2L	122,3871404	106,1370009	138,6372799	1,30621064	0,385387566	0,745997846	1
ZBTB2	125,6261057	106,10923	145,1429814	1,367863864	0,451924654	0,548302433	1
ATIC	127,3187126	105,8314676	148,8059575	1,406065331	0,491663629	0,295655869	1
BRIP1	89,17449559	105,8174763	72,53151492	0,685439849	-0,544898028	0,540425275	1
DDOST	153,5345444	105,804301	201,2647878	1,902236354	0,927696513	0,103470541	1
WDR60	93,74022933	105,7896703	81,6907884	0,772200048	-0,372953452	0,557231148	1
LYZ	137,9263727	105,7558801	170,0968654	1,608391564	0,685618675	0,260756615	1
SEPSECS	96,1534958	105,7075346	86,59945705	0,819236372	-0,287648327	0,84143888	1
ELOVL1	92,48497975	105,6963438	79,27361569	0,750012846	-0,415012788	0,464843369	1
GSE1	102,0476546	105,531393	98,56391608	0,93397721	-0,098540747	0,914146106	1
FCF1	97,24140707	105,4488056	89,03400855	0,844333969	-0,244114337	0,930973915	1
EMC8	121,6954529	105,3296492	138,0612566	1,310753976	0,390396923	0,57265462	1
RPS29	113,7910949	105,3188688	122,263321	1,160887146	0,215227729	0,795027611	1
LOC100507463	102,314115	105,3099365	99,31829357	0,943104677	-0,084510188	0,729285943	1
ZMYND8	104,3162124	105,3068474	103,3255773	0,981185743	-0,027401824	0,986514206	1
MBD4	103,9611958	105,2883256	102,6340659	0,974790561	-0,036835814	0,959620383	1
TPST1	134,2916957	105,2438692	163,3395222	1,552009855	0,634137718	0,198523603	1
ITPK1	119,8951683	104,9825736	134,807763	1,284096574	0,360753708	0,742713328	1
PAF1	138,2995788	104,9017367	171,697421	1,636745267	0,710829807	0,655219156	1
ATG4B	116,0498458	104,8684335	127,2312582	1,213246483	0,278872678	0,865937572	1
STT3B	113,4382929	104,8639152	122,0126706	1,163533427	0,218512658	0,455408368	1
SFXN1	170,8527313	104,7726145	236,932848	2,261400548	1,177216551	0,037326456	1
SRSF11	131,4071409	104,7698738	158,0444081	1,508490965	0,593106056	0,254397843	1
MEAF6	98,81638101	104,7557569	92,87700508	0,88660526	-0,173636174	0,823824568	1
CPNE8	99,08097797	104,6646063	93,49734968	0,893304365	-0,162776283	0,972412377	1
LXN	139,4630593	104,6482226	174,277896	1,665368905	0,735841792	0,220931245	1
SNRNP200	107,770534	104,6438601	110,8972079	1,059758382	0,083735378	1	1
CANX	105,8233555	104,5261938	107,1205173	1,024819841	0,035370312	0,781796314	1
LOC100129034	121,1087745	104,4250168	137,7925323	1,319535649	0,400030327	0,606179714	1
TM2D2	109,6739016	104,3741994	114,9736039	1,10155196	0,139537548	0,865037694	1
ATP5G3	102,2583857	104,3495786	100,1671928	0,959919476	-0,059014706	0,985050467	1
GIPC1	133,9735956	104,3069994	163,6401917	1,568832318	0,649691161	0,332810078	1
NDUFB7	96,73094352	104,2915024	89,17038463	0,855011027	-0,225985068	0,467104184	1
PQLC1	101,9158315	104,2214607	99,61020223	0,955755192	-0,065286962	0,599171997	1
KIAA0020	108,1380152	104,2077325	112,0682979	1,07543169	0,10491589	0,857310797	1
TMEM110	110,8101427	104,1738665	117,4464189	1,127407696	0,173009321	0,89230938	1
TMEM183A	116,3529128	104,162749	128,5430766	1,234059948	0,303412479	0,769451523	1
HSPD1	182,4042797	104,1565869	260,6519725	2,502501093	1,323370699	0,279689843	1
CNOT7	158,6781972	103,986577	213,3698175	2,051897694	1,036958801	0,051422025	1
MTA3	115,0436718	103,8696145	126,217729	1,215155457	0,281140893	0,42248942	1
NUP153	98,43213417	103,8385711	93,02569726	0,895868426	-0,158641232	0,784570878	1
ANAPC16	131,0552233	103,8360957	158,2743509	1,524271014	0,608119436	0,356954775	1
CUL1	121,6134954	103,7765011	139,4504897	1,343757866	0,4262732	0,534257767	1
DHRS7	78,5658492	103,6540987	53,47759974	0,515923639	-0,954770545	0,243655482	1
ARIH1	89,13684682	103,5933618	74,68033181	0,720898815	-0,472131317	0,47849991	1
GORASP1	122,9964366	103,579423	142,4134502	1,374920289	0,459347981	0,776014893	1
EVI2A	84,6326671	103,5683174	65,69701684	0,63433508	-0,656682967	0,64140769	1
MTX2	96,68345567	103,4746659	89,89224547	0,868736755	-0,203009018	0,835858286	1
TESC	122,3965098	103,1953501	141,5976695	1,372132265	0,456419555	0,385789539	1
UBE2J2	93,4004558	103,1265198	83,67439179	0,811376084	-0,301557317	0,67879748	1
IFI6	150,8267089	103,0583228	198,595095	1,927016563	0,946368972	0,07484122	1
ZCWPW2	93,26807046	102,7172887	83,81885218	0,816015037	-0,293332357	0,848340522	1
HERC2P2	107,9838759	102,6223586	113,3453932	1,104490238	0,143380667	0,603712707	1
GMCL1	128,0640861	102,6043554	153,5238168	1,49626998	0,581370512	0,340429417	1
ARFGAP3	90,86930525	102,5772387	79,16137181	0,771724535	-0,373842122	0,698345075	1
C16orf54	76,4339351	102,5319031	50,33596706	0,490929804	-1,026411342	0,153805578	1
RPS26	86,08549597	102,4810289	69,68996302	0,68002794	-0,556334071	0,29406678	1
PARP11	113,6296464	102,4676832	124,7916097	1,217863094	0,284351962	0,355833406	1
LOC100507053	87,80814005	102,4557298	73,16055027	0,714069876	-0,485862838	0,452355548	1
SUDS3	75,49314789	102,3196223	48,66667344	0,475633826	-1,072076775	0,064559875	1
TCF12	104,7734467	102,2888628	107,2580305	1,048579753	0,068436595	0,887020837	1
RHOBTB3	129,1221718	102,1110808	156,1332629	1,529053083	0,612638493	0,243391478	1
TMCO3	165,9533222	102,0452645	229,86138	2,252543331	1,171554859	0,030732787	1
ZW10	94,43523156	101,9326999	86,93776317	0,852893755	-0,229562059	0,798304078	1
E2F6	107,0131053	101,7929982	112,2332124	1,102563185	0,140861336	0,757439087	1
RIN2	131,6486333	101,7771002	161,5201663	1,586999099	0,666301309	0,612482628	1
PHGDH	146,5326243	101,6026449	191,4626036	1,884425388	0,914124674	0,147988659	1
DUSP14	99,12202411	101,5827958	96,66125245	0,951551409	-0,071646492	0,729512573	1
KCTD13	84,38266202	101,5735348	67,19178928	0,661508822	-0,596167699	0,201592609	1
SART3	106,0759751	101,4976806	110,6542695	1,09021476	0,124612358	0,929965845	1
ATG14	96,14199086	101,4970451	90,78693665	0,894478619	-0,160881098	0,784857256	1
ZNF564	103,0437567	101,4158067	104,6717067	1,032104463	0,045588999	0,703690228	1
LOC388796	114,5293439	101,375988	127,6826999	1,259496478	0,332847088	0,704562053	1
SERGEF	95,81205565	101,1967453	90,42736603	0,893579786	-0,162331544	0,648300931	1
ELMSAN1	77,2923774	101,0233493	53,56140552	0,530188376	-0,915423054	0,207922343	1
BFAR	122,8262389	101,0223106	144,6301672	1,431665602	0,517694558	0,449404042	1
GDAP1	97,94038968	100,9886297	94,8921497	0,939632016	-0,089832223	0,863873944	1
PLSCR1	124,0908532	100,9276069	147,2540995	1,459007144	0,544986948	0,403342688	1
RBMX	111,8626709	100,8809394	122,8444024	1,217716678	0,284178505	0,592849706	1
RWDD1	80,11371221	100,8236071	59,40381733	0,589185599	-0,763205927	0,362814652	1
LOC100506939	91,7305058	100,807619	82,65339264	0,81991216	-0,286458737	0,489576217	1
POM121	84,42401893	100,6293123	68,21872554	0,677921015	-0,560810901	0,438793367	1
EEF1D	118,1363474	100,4718691	135,8008258	1,351630332	0,434700631	0,579158067	1
TYMS	134,9328428	100,3196739	169,5460117	1,690057445	0,757072285	0,799139933	1
MTCH2	100,9398505	100,1492949	101,7304062	1,015787542	0,022598686	1	1
ARHGAP11B	100,3986931	100,1407462	100,65664	1,005151687	0,007413235	0,842953301	1
TRIP4	100,9683269	99,97377412	101,9628796	1,019896273	0,028422432	0,831751824	1
C7orf25	91,15533101	99,90258452	82,4080775	0,82488434	-0,277736247	0,682601265	1
ABCF1	94,36660946	99,87793329	88,85528564	0,889638809	-0,16870837	0,869516569	1
MTIF2	111,1520441	99,86184786	122,4422403	1,226116309	0,294095839	0,567464862	1
ZFR	97,47437137	99,84499273	95,10375001	0,952513966	-0,070187849	0,90131847	1
BACE1	149,1396441	99,83562704	198,4436612	1,98770386	0,991102831	0,115077344	1
SMAP1	103,7392516	99,72270359	107,7557996	1,080554334	0,111771618	0,709030862	1
DGCR8	90,51711668	99,71607747	81,31815588	0,815496938	-0,294248634	0,575253253	1
MDM4	108,0288843	99,44156109	116,6162075	1,172710949	0,22984746	0,509817581	1
ACYP2	78,20105655	99,41986256	56,98225055	0,573147549	-0,803021506	0,137913713	1
EZH2	81,11700815	99,29004736	62,94396894	0,633940366	-0,657580961	0,393112334	1
CBX6	97,3999471	99,24733843	95,55255577	0,962771972	-0,054733951	0,983917703	1
TMUB2	104,8879675	99,23057585	110,5453592	1,114025171	0,15578183	0,995408891	1
STK19	127,357575	99,18163644	155,5335135	1,568168454	0,649080543	0,215449971	1
BCKDK	110,8042108	99,07687781	122,5315438	1,236731986	0,306532885	0,753118842	1
OGFOD1	115,6038522	99,07136462	132,1363398	1,333749064	0,415487258	0,435900007	1
SETDB2	94,77268706	99,05194292	90,4934312	0,913595721	-0,130372201	1	1
CHMP2B	116,3640553	99,02289259	133,7052179	1,350245528	0,433221771	0,361103645	1
UBE2D4	117,4663747	99,01636898	135,9163804	1,372665771	0,456980388	0,494162636	1
RASSF3	82,1443918	98,97576327	65,31302033	0,659889029	-0,599704662	0,278563333	1
POLR3K	133,4015825	98,89339293	167,909772	1,697886654	0,763740152	0,577679963	1
PPP2R2D	79,77601021	98,84189268	60,71012775	0,614214541	-0,703185427	0,254014824	1
TTC30A	107,2920282	98,83234316	115,7517133	1,171192644	0,227978397	0,642600494	1
NSMCE2	129,6680559	98,79766534	160,5384464	1,624921458	0,700369986	0,281836773	1
CIB1	95,27044786	98,76565367	91,77524205	0,929222241	-0,105904409	0,757003457	1
GABPB2	98,40954027	98,73748764	98,0815929	0,993357186	-0,009615527	0,738291125	1
TMEM115	94,26818492	98,73312598	89,80324387	0,909555359	-0,136766646	0,534322435	1
NEURL2	103,4277475	98,71910682	108,1363882	1,095394718	0,131450829	0,771925267	1
GXYLT1	109,2118108	98,70246005	119,7211615	1,212950127	0,278520232	0,538439571	1
ULK1	84,8746761	98,63855854	71,11079365	0,720922879	-0,472083159	0,400020041	1
FNDC3B	105,0601837	98,6295963	111,4907711	1,130398737	0,176831759	0,677718475	1
KIAA1324L	95,93091165	98,59227712	93,26954618	0,946012699	-0,080068545	0,62179413	1
PCCB	105,0531571	98,55516281	111,5511514	1,131865122	0,178702051	0,789466443	1
TEX261	140,041548	98,54764917	181,5354468	1,842108344	0,881357916	0,18774535	1
PPP3CB	95,04137149	98,53150752	91,55123545	0,929156954	-0,106005776	0,941637163	1
CD22	81,08524452	98,53093145	63,63955759	0,645884055	-0,630652889	0,195744748	1
CEL	93,96109489	98,50609801	89,41609176	0,907721385	-0,139678548	0,759193239	1
SLC25A40	107,1914564	98,48893267	115,8939801	1,176720846	0,234772109	0,696220698	1
ERN1	87,21681856	98,46917716	75,96445995	0,771454197	-0,374347592	0,612512402	1
KANK1	155,758661	98,44759814	213,069724	2,164295808	1,113897695	0,505399608	1
STX5	115,3921046	98,36042268	132,4237866	1,346311687	0,42901245	0,531078416	1
ETS2	91,44289952	98,3154145	84,57038455	0,860194558	-0,21726509	0,681466076	1
STXBP1	117,1553679	98,25788377	136,052852	1,384650746	0,469522127	0,327549369	1
NSL1	86,54065527	98,19968838	74,88162216	0,762544397	-0,391106758	0,600057432	1
LEPROTL1	108,8116833	98,0003638	119,6230028	1,220638354	0,287635828	0,632894535	1
C4orf36	91,78855092	97,65518604	85,92191581	0,879850004	-0,1846705	1	1
ABHD3	99,85906911	97,54895337	102,1691848	1,047363209	0,066761833	0,939674676	1
ELMO1	75,81622553	97,51835275	54,1140983	0,55491194	-0,84966925	0,102727556	1
NDUFB8	99,75267534	97,50923579	101,9961149	1,046014914	0,064903422	0,831176767	1
F8	116,2232204	97,42506057	135,0213803	1,385899886	0,470823044	0,495956928	1
SPRED2	91,06902159	97,36830773	84,76973545	0,870609107	-0,199902983	0,904234658	1
KCTD7	59,66358486	97,24062446	22,08654526	0,227132902	-2,138391386	0,000161015	1
LEMD3	114,1114406	97,21597588	131,0069053	1,347586178	0,430377536	0,351636675	1
HSPA9	94,09823049	97,11617925	91,08028173	0,937848692	-0,09257291	0,986908082	1
BET1L	85,52993234	97,02169818	74,0381665	0,763109365	-0,390038263	0,725864903	1
ZNF714	112,4565144	96,99583681	127,9171921	1,318790541	0,399215444	0,656752026	1
MAP3K2	89,28971121	96,87623488	81,70318754	0,843376992	-0,245750431	0,688941011	1
KATNB1	107,5243652	96,84678883	118,2019415	1,220504499	0,287477613	0,929392643	1
DHTKD1	96,07204107	96,78716131	95,35692084	0,985222829	-0,021478038	0,895787393	1
ACADVL	92,05530042	96,76777255	87,34282829	0,902602447	-0,147837405	0,658887713	1
C19orf6	120,7487529	96,76374849	144,7337573	1,495743598	0,580862888	0,63109386	1
RAB4A	113,064397	96,61146029	129,5173337	1,340600103	0,42287895	0,368680368	1
CD99P1	75,56330251	96,54843574	54,57816929	0,565293149	-0,822928882	0,052498475	1
PLEKHG3	85,51373476	96,50156617	74,52590336	0,77227662	-0,372810399	0,677481531	1
UFC1	107,9936056	96,48190953	119,5053018	1,23862911	0,308744258	0,563957446	1
SMYD2	86,45111474	96,22012788	76,6821016	0,796944499	-0,32744884	0,805553195	1
MIF4GD	99,1586195	96,18462443	102,1326146	1,061839303	0,086565448	0,872638602	1
SLC35E2	85,702699	95,95168339	75,45371461	0,786371973	-0,346716191	0,785917965	1
ZRSR2	88,72631072	95,84459829	81,60802314	0,851461893	-0,23198613	0,937490554	1
C12orf23	152,5435069	95,84446322	209,2425506	2,183146982	1,126409264	0,419196964	1
C10orf88	92,03352522	95,80836424	88,2586862	0,92120022	-0,118413339	0,862732716	1
G2E3	91,74036697	95,75627974	87,7244542	0,916122206	-0,126388036	0,943184806	1
RBM41	82,78778218	95,71355843	69,86200592	0,729907101	-0,454215239	0,598291865	1
C14orf119	82,43780413	95,69737419	69,17823406	0,722885394	-0,468161154	0,568928957	1
PPP1R7	89,08985782	95,68046575	82,49924988	0,862237127	-0,213843411	0,703185664	1
NUP35	96,85948337	95,62414883	98,09481791	1,025837292	0,036801924	0,883565825	1
SREK1IP1	88,82330786	95,51606511	82,13055062	0,859861119	-0,217824434	0,916804309	1
SLC25A20	71,1367754	95,46524473	46,80830607	0,490317772	-1,028211041	0,127732445	1
PRKAR2A	107,4717514	95,34056401	119,6029387	1,254481133	0,327090773	0,396176721	1
MAP7	122,9488947	95,261305	150,6364845	1,581297721	0,661109018	0,348503236	1
RSPRY1	111,837659	95,24007317	128,4352448	1,348542064	0,431400523	0,41313375	1
C5orf34	104,1652387	95,04879208	113,2816853	1,191826669	0,253174436	0,50930022	1
SNX21	86,88649432	94,99471774	78,77827091	0,829291068	-0,270049541	0,646583428	1
ITGAL	79,3433959	94,91455219	63,7722396	0,671891066	-0,573700749	0,192076401	1
CANT1	91,90098572	94,90282199	88,89914944	0,936738735	-0,094281371	0,898887591	1
SPNS1	83,42577474	94,85689237	71,9946571	0,758981823	-0,39786276	0,892802932	1
SARNP	96,89818298	94,8015642	98,99480176	1,044231734	0,062441908	0,879606489	1
STAMBP	107,2337739	94,77936644	119,6881814	1,262808413	0,336635778	0,489275099	1
C16orf62	100,2862969	94,70262216	105,8699716	1,117920171	0,160817171	0,921883933	1
RPS9	73,31896224	94,68641491	51,95150958	0,548669095	-0,86599178	0,175122979	1
EDEM2	103,6974635	94,64037076	112,7545562	1,191400196	0,252658101	0,877549101	1
DCAF8	102,0100229	94,63750214	109,3825436	1,15580548	0,208898615	0,856075396	1
HSPBAP1	121,9369366	94,55426575	149,3196074	1,579194827	0,659189169	0,150393791	1
CDK8	159,8401714	94,55369592	225,126647	2,380939685	1,251531074	0,494983628	1
C1D	99,51710235	94,53700649	104,4971982	1,105357596	0,144513174	0,735128453	1
MTMR3	105,9782016	94,45281788	117,5035853	1,244045312	0,315039034	0,996254476	1
LOC100129961	83,24854338	94,40039258	72,09669418	0,763732991	-0,38885975	0,505505374	1
PHYH	71,92116599	94,33233907	49,5099929	0,524846446	-0,930032699	0,309298204	1
KIAA1147	117,2838378	94,18015467	140,387521	1,49062742	0,575919703	0,230982237	1
EHBP1L1	80,718449	94,14483017	67,29206782	0,71477178	-0,484445419	0,387300971	1
VPS72	106,2835117	94,09968843	118,467335	1,258955656	0,332227468	0,606143094	1
MSH2	125,9863531	93,91594892	158,0567573	1,682959701	0,751000631	0,574527266	1
PGPEP1	109,2425491	93,8974805	124,5876176	1,326847291	0,408002338	0,478243104	1
NINJ2	149,577784	93,81679378	205,3387743	2,188720868	1,130087976	0,465348104	1
LIX1L	99,30709906	93,76839849	104,8457996	1,118135761	0,161095367	0,594527954	1
MLYCD	73,28997668	93,66582421	52,91412915	0,564924609	-0,823869746	0,414777378	1
NDUFA7	98,52614978	93,53237365	103,5199259	1,106781769	0,146370784	0,764918687	1
VAMP4	74,2951997	93,48265722	55,10774218	0,589496959	-0,762443723	0,152394711	1
SEPW1	74,96680133	93,38184489	56,55175778	0,605596921	-0,723570224	0,203368454	1
SLC35D1	85,32693485	93,32556469	77,32830501	0,828586521	-0,271275743	0,878067909	1
OR51B5	101,9515344	93,31053945	110,5925293	1,185209409	0,245141985	0,933615058	1
CDC34	107,5592099	93,13012917	121,9882906	1,30986923	0,389422788	1	1
KLRAP1	73,89608168	92,88065337	54,91151	0,591205036	-0,758269537	0,244370153	1
ACD	76,07367361	92,76187347	59,38547375	0,640192695	-0,64342188	0,20570931	1
SLC35B4	83,87762843	92,70379699	75,05145986	0,809583451	-0,304748296	0,401408625	1
SLCO2A1	100,7858685	92,69775702	108,8739799	1,174505009	0,232052866	0,835082077	1
FAM8A1	79,18835739	92,55365086	65,82306391	0,711188195	-0,491696717	0,541968426	1
MBD6	66,85270095	92,52858941	41,17681248	0,445017186	-1,168067043	0,046379518	1
C8orf40	79,11292043	92,45041806	65,77542281	0,711467013	-0,491131226	0,463390585	1
MDK	106,0240745	92,35010139	119,6980475	1,296133363	0,374214169	0,923952928	1
SPATA5	91,00339403	92,33061761	89,67617045	0,971250629	-0,042084467	0,870028126	1
TBC1D10B	72,91252139	92,17634608	53,64869669	0,582022384	-0,780853456	0,25790417	1
PMVK	77,57953921	92,17192623	62,98715219	0,683365909	-0,549269816	0,324769928	1
HMG20A	123,485671	92,1033108	154,8680313	1,681459982	0,749714443	0,116221744	1
MCM7	159,9815185	91,92202587	228,0410112	2,480809241	1,310810805	0,579444371	1
MANEA	108,2193521	91,89129419	124,5474101	1,35537769	0,43869493	0,323763612	1
HLTF	88,38630832	91,85492237	84,91769427	0,924476251	-0,113291836	0,939915071	1
PSMC5	86,01999102	91,82785821	80,21212384	0,873505333	-0,195111584	0,906442277	1
CBR1	86,61582866	91,82590134	81,40575598	0,886522809	-0,173770345	1	1
CATSPER2P1	101,7278015	91,80194066	111,6536623	1,216245119	0,282434015	0,699646047	1
POLDIP2	98,50736546	91,72811238	105,2866185	1,147811895	0,198886231	0,882080323	1
GSPT1	108,5239395	91,64060344	125,4072755	1,36846846	0,452562184	0,335782012	1
ATF1	114,1431268	91,62831675	136,6579369	1,491437819	0,57670383	0,375925005	1
HNRNPH1	74,9308842	91,53412088	58,32764753	0,637223005	-0,650129744	0,274058083	1
PHF10	103,1362636	91,39895331	114,8735739	1,256836865	0,329797402	0,41999238	1
FAM58A	77,74432931	91,35243917	64,13621945	0,702074515	-0,510303935	0,387148548	1
GTF2I	82,93688711	91,27830906	74,59546516	0,817231015	-0,291184138	0,59045375	1
SNHG7	71,75234968	91,25360056	52,25109881	0,572592188	-0,804420107	0,13793028	1
NIPSNAP3B	108,787715	91,23299435	126,3424357	1,38483272	0,469711717	0,583345455	1
AXIN1	85,28399383	91,20567166	79,362316	0,87014672	-0,200669414	0,564429359	1
FNTB	72,22878437	91,19936222	53,25820653	0,583975647	-0,776019889	0,172634019	1
LMBRD2	96,08969528	91,06495564	101,1144349	1,110355067	0,151021092	0,800416731	1
HSP90B1	108,4127137	90,98618778	125,8392396	1,383058711	0,4678624	0,340630412	1
CCP110	95,82912755	90,97217931	100,6860758	1,10677876	0,146366863	0,621396804	1
MINPP1	110,885135	90,90622046	130,8640496	1,439549999	0,525617898	0,391495488	1
C11orf82	94,39944025	90,90421388	97,89466661	1,076899105	0,10688309	0,711343093	1
RABGAP1L	99,94697992	90,90078524	108,9931746	1,199034467	0,261873131	0,461181178	1
KAT6A	88,05730091	90,80298539	85,31161642	0,939524357	-0,089997532	0,995583455	1
PIGF	104,6492632	90,74531088	118,5532156	1,306439026	0,385639793	0,401834263	1
EXOC3	112,277892	90,7093045	133,8464795	1,475554027	0,561256746	0,362610774	1
ERLEC1	88,70297914	90,69568686	86,71027143	0,956057277	-0,064831043	0,87946121	1
LATS2	74,63681004	90,6580318	58,61558827	0,646557035	-0,629150453	0,237282225	1
TATDN2	85,3815893	90,54330272	80,21987587	0,88598354	-0,174648199	0,949746741	1
HEXIM2	77,51343285	90,40361532	64,62325038	0,714830376	-0,484327152	0,507538182	1
PDZD8	92,83947967	90,35207876	95,32688057	1,055060181	0,077325293	0,866641953	1
YAF2	84,97232321	90,20595543	79,73869098	0,883962601	-0,177942762	0,599643442	1
MTHFD1L	75,32555096	90,18739457	60,46370736	0,670423041	-0,576856362	0,477252777	1
ALS2	98,00186946	90,15884099	105,8448979	1,17398246	0,231410854	0,69039207	1
PPA1	133,4764792	90,04313187	176,9098265	1,964723159	0,974326042	0,142709068	1
SORD	79,21483463	89,90414955	68,52551971	0,762206417	-0,391746341	0,381954492	1
PCM1	84,89307409	89,85218298	79,9339652	0,889616285	-0,168744898	0,880270991	1
WHSC1	120,5257945	89,84944337	151,2021457	1,682838981	0,750897142	0,425512861	1
VDAC1	88,01934569	89,82201378	86,2166776	0,95986133	-0,059102098	0,810583944	1
DCTN3	90,07651584	89,7349333	90,41809838	1,007613145	0,010941849	0,88132239	1
GABRD	112,1821493	89,65791459	134,7063841	1,502448331	0,587315377	1	1
EXT1	88,51921656	89,64930313	87,38913	0,974788726	-0,036838529	0,893650086	1
ARV1	79,10138124	89,54909962	68,65366287	0,766659443	-0,383342232	0,575045713	1
NPTN	87,8272975	89,50394671	86,15064829	0,962534631	-0,055089647	0,563694697	1
TMEM57	87,5637059	89,37858078	85,74883102	0,959389042	-0,059812133	0,728476656	1
NFYA	87,4346577	89,34599705	85,52331834	0,957214886	-0,063085263	0,939087808	1
RAB3D	117,9467321	89,17937435	146,7140899	1,645157201	0,718225446	0,340157834	1
MEGF9	93,94201012	89,1598141	98,72420615	1,107272454	0,147010253	0,704457398	1
PPID	74,11535875	89,05197504	59,17874245	0,664541605	-0,589568569	0,360971195	1
FBXO33	90,52581091	89,01967491	92,03194691	1,033838272	0,048010516	0,842476041	1
OTUD4	73,31397383	88,73329325	57,89465441	0,652456956	-0,616045368	0,21484363	1
CRK	92,30113254	88,68132682	95,92093825	1,081636255	0,113215415	0,728727992	1
ANKRD42	73,51439484	88,42937461	58,59941508	0,662669111	-0,593639422	0,536481969	1
ZNF737	97,70452566	88,37905572	107,0299956	1,211033482	0,276238753	1	1
CCDC18	79,37216736	88,37228699	70,37204772	0,796313529	-0,328591526	0,705969139	1
ELMOD3	159,4543149	88,35502183	230,5536081	2,60940016	1,383718203	0,380699719	1
MAP4	78,59017178	88,1441279	69,03621566	0,78321968	-0,352511079	0,651331492	1
LNX2	76,5709672	88,09095853	65,05097587	0,738452356	-0,437423252	0,470926382	1
SULT1A4	134,0880191	88,05936363	180,1166747	2,045400594	1,032383424	0,698421832	1
WBP4	91,50460743	87,88289408	95,12632077	1,082421349	0,1142622	0,617759266	1
TPD52L2	89,15958998	87,86594302	90,45323693	1,029445924	0,041868049	0,962723918	1
RNF103	76,44371595	87,86366353	65,02376838	0,740053007	-0,434299487	0,427615551	1
CAMK2G	68,68772073	87,81654209	49,55889938	0,56434583	-0,825348579	0,082524583	1
MMP1	84,21985924	87,80154327	80,6381752	0,918414098	-0,122783306	0,966573701	1
FHOD1	71,39960792	87,58894154	55,2102743	0,630333845	-0,665811966	0,296106418	1
TOR1AIP2	79,55370692	87,49416136	71,61325249	0,818491787	-0,288960154	0,662221904	1
PSMB3	91,55326842	87,49126946	95,61526738	1,092854955	0,128101938	1	1
DGKA	79,87792096	87,49086408	72,26497785	0,825971701	-0,275835741	0,444975533	1
CHRAC1	113,420888	87,39090414	139,4508718	1,595713801	0,674201921	0,340877473	1
MGC2752	75,1873936	87,35404155	63,02074565	0,721440526	-0,471047629	0,368312714	1
TXK	83,74525173	87,35138875	80,13911471	0,917433779	-0,124324067	0,931388019	1
FAM169A	106,7831212	87,22821301	126,3380294	1,448362004	0,534422235	0,203698373	1
FBXO8	76,7450916	87,1762476	66,31393559	0,760688116	-0,394623028	0,652215066	1
RAB11FIP2	94,54626526	87,14558062	101,9469499	1,16984647	0,226319204	0,500450312	1
ELP6	78,90154303	87,10066015	70,70242591	0,811732377	-0,300923936	0,609527417	1
STPG1	90,00676601	87,06837966	92,94515236	1,067496061	0,094230747	0,76291253	1
PLXNC1	63,79834062	87,06164141	40,53503984	0,465590117	-1,102867659	0,271944657	1
KDM6B	102,8025411	87,04840742	118,5566747	1,361962593	0,44568708	0,524859169	1
COASY	80,65554629	87,01522714	74,29586545	0,853826024	-0,227985959	0,329055302	1
TAF13	117,5337404	87,00162449	148,0658563	1,701874616	0,767124752	0,2393846	1
ARRDC4	61,2096371	87,00004309	35,41923112	0,407117397	-1,296483221	0,047880971	1
ESCO1	70,92029891	86,94589924	54,89469857	0,63136616	-0,663451157	0,409427326	1
EIF3F	88,85157462	86,84378061	90,85936864	1,046239212	0,065212748	0,710623083	1
PDZD2	86,37974306	86,81249811	85,94698801	0,990030121	-0,014455676	0,880488816	1
GCH1	63,98982858	86,67545082	41,30420635	0,476538696	-1,069334725	0,116805764	1
PDCL	84,41628415	86,65296573	82,17960257	0,94837611	-0,076468774	0,936612811	1
MRPL51	74,9619668	86,61536671	63,3085669	0,73091611	-0,452222263	0,344163823	1
LOC401052	77,21685592	86,60634579	67,82736606	0,783168548	-0,352605268	0,472993932	1
MAP2	73,54832663	86,53542876	60,56122449	0,69984312	-0,514896537	0,310167296	1
VANGL1	76,15535097	86,50230073	65,80840121	0,76077053	-0,394466733	0,219461845	1
ZNF655	63,9732368	86,47875871	41,46771488	0,479513299	-1,060357267	0,077949252	1
UEVLD	76,15942973	86,45454954	65,86430992	0,761837408	-0,392444966	0,826891924	1
VPS13B	106,2968162	86,44059989	126,1530325	1,459418753	0,545393897	0,571697375	1
SNX18	65,26862009	86,39531179	44,14192839	0,510929673	-0,96880337	0,074561887	1
PURB	98,0983505	86,36516818	109,8315328	1,271710982	0,34677083	0,429714553	1
ALCAM	91,03624595	86,31640999	95,75608191	1,109361266	0,14972926	0,717939904	1
XPOT	76,32098553	86,27706492	66,36490613	0,769206813	-0,378556554	0,696727861	1
SLC35C2	99,30268005	86,2474582	112,3579019	1,302738704	0,381547745	0,624244662	1
BIRC6	92,57756203	86,23735105	98,91777301	1,147040949	0,197916896	0,69315925	1
STX1A	59,26877765	86,20215674	32,33539855	0,375111247	-1,414609573	0,030849858	1
PPP2R1B	92,23345298	86,07406817	98,39283778	1,143118245	0,192974645	0,649923771	1
MYEOV	60,33098612	86,07230373	34,5896685	0,401867581	-1,315207896	0,105061976	1
TNIP2	95,31904637	85,99867034	104,6394224	1,216756282	0,283040223	0,894236904	1
LENG8	72,20856113	85,98659936	58,43052291	0,67953057	-0,557389639	0,446650465	1
SLC8A3	73,43295206	85,98118977	60,88471435	0,708116677	-0,497941002	0,306488298	1
ZNF107	80,88612963	85,89118014	75,88107912	0,883456008	-0,178769798	0,833729962	1
ZC3H7B	79,97991383	85,87563865	74,084189	0,862691564	-0,213083247	0,807636122	1
SECISBP2L	71,73692794	85,82714462	57,64671125	0,671660598	-0,574195698	0,286993652	1
STAG2	82,40586737	85,82393389	78,98780085	0,920347009	-0,119750175	0,935302206	1
GCC1	77,13877178	85,78310478	68,49443877	0,79846071	-0,324706676	0,788665842	1
DEAF1	102,8314518	85,71741619	119,9454874	1,399312913	0,484718613	0,32850065	1
IQUB	90,28603502	85,57738797	94,99468208	1,110044187	0,150617107	0,773495061	1
TIPIN	95,29217433	85,52589153	105,0584571	1,2283819	0,29675916	0,721986961	1
LRRC40	97,97376425	85,51123786	110,4362906	1,291482774	0,3690284	0,334129766	1
KLHL12	65,94657065	85,47366924	46,41947207	0,543085052	-0,880749941	0,13964084	1
YES1	112,6311347	85,43295714	139,8293123	1,636713944	0,710802198	0,143554511	1
CNOT2	93,46633674	85,43106967	101,5016038	1,188111119	0,248669772	0,523233489	1
SELK	108,023435	85,38157016	130,6652999	1,530368904	0,613879464	0,365572841	1
TRIOBP	85,46324803	85,31441181	85,61208425	1,003489123	0,005024979	0,913367034	1
GGA3	92,91276818	85,28483685	100,5406995	1,178881302	0,237418465	0,553552849	1
ING3	137,6014345	85,24788446	189,9549845	2,228266258	1,155921632	0,46734983	1
LRRC37BP1	73,97270973	85,22853326	62,71688621	0,735867248	-0,442482571	0,617318593	1
MTMR6	87,1991135	85,20082609	89,1974009	1,0469077	0,066134254	0,921433228	1
SPRYD7	83,77824432	85,17456397	82,38192466	0,967212755	-0,048094825	0,819006599	1
SNX2	65,14413619	85,05801438	45,23025799	0,531757746	-0,911158952	0,122543393	1
ITGAV	87,79551898	85,02775281	90,56328515	1,065102654	0,090992483	0,783281804	1
FKBP2	68,18120607	85,01936478	51,34304735	0,603898271	-0,727622554	0,158088902	1
ZNF782	126,9482124	85,00898381	168,8874409	1,986701092	0,990374829	0,674253017	1
ZNF410	109,4140946	85,00404634	133,8241429	1,574326737	0,65473499	0,325148558	1
TOX	56,43761131	84,99601137	27,87921126	0,328006112	-1,608205395	0,030230806	1
CDK9	79,29168465	84,96867308	73,61469622	0,866374554	-0,206937225	0,804178988	1
CARHSP1	92,69143797	84,79586075	100,5870152	1,186225534	0,246378332	0,94979907	1
CLPTM1L	95,95315143	84,79567037	107,1106325	1,263161575	0,33703919	0,554277143	1
PTPN2	97,78086947	84,76477533	110,7969636	1,307110922	0,386381574	0,527150191	1
DOCK10	75,04673402	84,74430901	65,34915902	0,771133304	-0,374947818	0,605133363	1
LRCH4	91,82197775	84,72767674	98,91627877	1,167461243	0,223374656	0,693034906	1
PRKRIR	94,48321522	84,68309369	104,2833368	1,231454027	0,30036277	0,503453165	1
RNF187	103,1804439	84,57561409	121,7852736	1,439957309	0,52602604	0,370172088	1
SLK	70,21365398	84,57308145	55,85422651	0,660425582	-0,598532091	0,31560535	1
DYNC1I1	82,03595096	84,44107463	79,63082728	0,943034271	-0,084617893	0,982856636	1
CNOT3	76,97003902	84,32747775	69,61260028	0,825503171	-0,276654338	0,34252049	1
GEMIN8	75,11651677	84,31813535	65,91489819	0,781740463	-0,35523838	0,644985287	1
SNX16	100,2414569	84,2713193	116,2115946	1,37901715	0,463640399	0,269988942	1
TMCO1	110,5285009	84,22273892	136,8342629	1,624671254	0,700147824	0,695681019	1
C19orf66	81,35547986	84,13505697	78,57590274	0,933925828	-0,098620119	0,867192992	1
HDGFRP2	68,49400179	84,12006251	52,86794106	0,628481952	-0,67005678	0,271170094	1
COPS7B	78,63941168	84,05677993	73,22204344	0,871102171	-0,199086154	0,671148505	1
MBOAT1	66,89910938	83,99112163	49,80709713	0,59300431	-0,753885504	0,151143519	1
ATRAID	78,66737965	83,99032053	73,34443876	0,873248706	-0,195535494	0,899745991	1
RILPL1	68,6685406	83,93139046	53,40569075	0,636301752	-0,652217002	0,362093024	1
ZFP106	86,92597172	83,85596257	89,99598087	1,07322101	0,101947203	0,698686568	1
PSMD13	74,59273284	83,75048826	65,43497741	0,781308608	-0,356035586	0,579671872	1
CNOT1	84,83538594	83,74379646	85,92697543	1,02606974	0,037128791	0,723013838	1
CHIC2	82,97045106	83,70727136	82,23363075	0,98239531	-0,025624422	0,891026533	1
RPS5	122,5868676	83,5911773	161,5825579	1,933009715	0,950848889	0,497642652	1
NFKBIA	75,43757262	83,55044167	67,32470357	0,8057971	-0,311511482	0,417454627	1
ISOC1	95,19535858	83,49058288	106,9001343	1,280385531	0,356578279	0,674760271	1
DNAJC13	92,41143388	83,46741466	101,3554531	1,214311639	0,28013872	0,421799257	1
SPG20	63,65610209	83,41774571	43,89445847	0,526200488	-0,926315509	0,16579826	1
SLC9B1	84,83960273	83,37210357	86,30710189	1,035203602	0,049914542	0,835670617	1
PINK1	67,01580429	83,36589251	50,66571607	0,607751138	-0,718447405	0,231198205	1
RHOQ	83,34178102	83,2335035	83,45005854	1,002601777	0,003748697	0,866474318	1
KHSRP	69,9849108	83,21030128	56,75952031	0,682121317	-0,551899745	0,406806723	1
UBXN1	77,94449581	83,20555874	72,68343288	0,87354059	-0,195053354	0,545396655	1
SPECC1L	80,62349439	83,20020154	78,04678724	0,938060074	-0,092247778	0,62022501	1
ACTR8	93,71813613	83,1872757	104,2489965	1,253184404	0,325598721	0,519285773	1
LMBR1	77,77892633	83,18675328	72,37109937	0,869983459	-0,200940123	0,809844608	1
RCL1	77,02405623	83,14021465	70,90789781	0,852871238	-0,229600147	0,806638597	1
DLG2	87,47739714	83,02664706	91,92814721	1,107212569	0,146932226	0,568694676	1
SMC1A	84,1310306	82,87846124	85,38359995	1,030226656	0,042961773	0,786419886	1
PATL1	89,19701777	82,83565816	95,55837737	1,153589885	0,20613042	0,527942984	1
TMEM242	60,39658998	82,74523433	38,04794562	0,459820386	-1,120857665	0,106923291	1
SIRT2	75,63106844	82,7222158	68,53992109	0,828555188	-0,271330299	0,688807499	1
ING2	75,78011484	82,70106783	68,85916185	0,83262724	-0,264257337	0,646747209	1
RLF	92,96220373	82,68768532	103,2367221	1,248513872	0,320211851	0,384131611	1
KIAA1462	106,7586721	82,68664175	130,8307025	1,582247141	0,661974961	0,380125788	1
FOXJ3	81,33195222	82,65108602	80,01281842	0,968079456	-0,046802632	0,96392185	1
CCDC28B	79,03778763	82,63690613	75,43866914	0,912893194	-0,131482017	0,957353394	1
FAM18B2	96,7529408	82,583252	110,9226296	1,343161318	0,425632588	0,409716303	1
FAM168A	61,06223514	82,5575695	39,56690078	0,479264361	-1,061106433	0,08368651	1
MAP1S	63,75488261	82,54029305	44,96947217	0,544818422	-0,87615261	0,084065986	1
OSTM1	94,75380753	82,42921431	107,0784008	1,299034592	0,377439849	0,564549945	1
GGTA1P	98,5637143	82,38519892	114,7422297	1,39275296	0,477939382	0,508583889	1
ADPGK	88,19073228	82,16938574	94,21207881	1,146559366	0,197311056	0,599503846	1
STAC	98,82974536	82,15074223	115,5087485	1,406058489	0,491656609	0,387741292	1
DSEL	61,50537597	82,10794509	40,90280685	0,49815894	-1,005321982	0,112534442	1
SLC25A11	81,96134477	82,00631342	81,91637613	0,998903288	-0,001583089	0,797222611	1
INTS2	88,91562532	81,98792928	95,84332137	1,168993073	0,225266381	0,606696247	1
TCEAL4	94,78266036	81,95974095	107,6055798	1,312907758	0,39276556	0,410131163	1
TMEM68	78,80078016	81,91442249	75,68713783	0,923978166	-0,114069335	0,918505108	1
FAM82B	81,41521555	81,87344706	80,95698404	0,988806346	-0,016240092	0,78642522	1
SETD5	79,71183096	81,85757958	77,56608234	0,947573612	-0,077690072	0,956848483	1
ARL13B	76,84516558	81,82939488	71,86093628	0,878179979	-0,187411451	0,641225329	1
PRDM4	70,09178447	81,75691455	58,42665439	0,714638691	-0,484714071	0,457711896	1
NDUFB11	99,69582776	81,75370643	117,6379491	1,43893108	0,524997494	0,684274203	1
TADA2A	76,84819178	81,69906854	71,99731502	0,881250133	-0,182376525	0,741152527	1
LRP12	64,822963	81,68629107	47,95963492	0,587119752	-0,768273303	0,233931017	1
CYBASC3	74,02900113	81,63510283	66,42289943	0,8136561	-0,29750894	0,670351507	1
HSPB3	58,68729787	81,62220986	35,75238588	0,438022763	-1,19092225	0,071368122	1
ME1	123,9412203	81,56933024	166,3131103	2,038917199	1,027803188	0,122603079	1
HADHA	100,4866218	81,54944116	119,4238025	1,464434345	0,550343515	0,26708408	1
WDR92	70,72329859	81,50130125	59,94529593	0,73551336	-0,443176548	0,76690636	1
NT5C	79,02751044	81,48914872	76,56587216	0,939583655	-0,089906479	0,63968393	1
UBR5	81,61376052	81,4241553	81,80336574	1,004657223	0,006703355	0,846618304	1
VPS45	71,61774656	81,2193614	62,01613171	0,7635634	-0,389180144	0,514963944	1
LOC284648	75,10885884	81,18903029	69,02868739	0,850221848	-0,234088762	0,762703784	1
PELO	60,34414421	81,18636	39,50192842	0,486558683	-1,039314278	0,078808461	1
PALB2	76,72650372	81,13294471	72,32006274	0,89137727	-0,165891923	0,976915092	1
C14orf101	94,33043325	81,10468953	107,556177	1,326140049	0,407233142	0,346288351	1
XPO1	68,85231528	81,05107435	56,6535562	0,698985876	-0,516664791	0,528189395	1
KIAA0930	103,4150221	81,03071009	125,7993341	1,552489592	0,634583597	0,282739059	1
PTDSS2	95,64050405	80,93931486	110,3416932	1,363264483	0,447065483	0,598981875	1
FAM195B	104,4903825	80,88231969	128,0984453	1,583763247	0,663356687	0,286801674	1
CYB5B	144,8799584	80,86857451	208,8913423	2,583096631	1,369101614	0,169826297	1
IRF2BP2	71,74685437	80,85982109	62,63388765	0,774598395	-0,368479583	0,662544678	1
PLA2G4C	58,82482577	80,83218551	36,81746603	0,455480274	-1,134539519	0,165523806	1
NFIC	65,41120153	80,77481438	50,04758868	0,619593979	-0,690604969	0,2401374	1
LOC100134868	110,1647082	80,72441005	139,6050063	1,72940262	0,79027378	0,209776082	1
TNKS2	76,39483917	80,6867687	72,10290964	0,893615035	-0,162274636	0,942770264	1
OSGEP	84,4421133	80,66571166	88,21851494	1,093630901	0,129125913	0,760343723	1
DAP3	87,7997372	80,64960056	94,94987384	1,177313628	0,235498695	0,498079676	1
VPS13C	86,42636898	80,63855607	92,21418189	1,143549518	0,193518838	0,53696403	1
C11orf30	96,21600299	80,59682559	111,8351804	1,387587905	0,472579171	0,514717355	1
CWC15	81,35565716	80,58328491	82,1280294	1,01916954	0,027394065	0,980348765	1
LOC387647	120,9375641	80,57796406	161,2971641	2,001752787	1,001263815	0,049022891	1
SEC61B	72,73663498	80,53660034	64,93666962	0,806300109	-0,310611178	0,645656379	1
ETFB	69,12275336	80,50318134	57,74232539	0,717267621	-0,479416588	0,430197247	1
CBWD2	91,34087759	80,40590497	102,2758502	1,271994268	0,347092169	0,529819729	1
RTCA	63,79113478	80,3440931	47,23817646	0,587948344	-0,766238687	0,230019918	1
RAMP3	156,9268997	80,31089957	233,5428998	2,907985106	1,54001988	0,177061335	1
ERMAP	77,08234977	80,24980218	73,91489736	0,921060182	-0,118632671	0,919153206	1
COL4A3BP	79,75499692	80,15976439	79,35022946	0,989900982	-0,014643873	0,850384196	1
SSNA1	72,6809383	80,07944295	65,28243366	0,815220876	-0,294737098	0,755644711	1
APC	76,61028464	80,03008325	73,19048603	0,914537172	-0,128886284	1	1
PYURF	110,4105566	79,98088807	140,840225	1,760923496	0,816332232	0,168008394	1
PTBP2	77,97756437	79,95377749	76,00135126	0,95056611	-0,073141128	0,997776382	1
WDTC1	69,08975898	79,91406453	58,26545344	0,729101364	-0,455808695	0,542535501	1
PHF5A	64,44101945	79,78226843	49,09977047	0,615422091	-0,700351864	0,323671274	1
LST1	100,4839629	79,70625633	121,2616695	1,521356981	0,605358716	0,287122282	1
NFKBIB	71,4481263	79,68791186	63,20834074	0,793198608	-0,33424595	0,555219795	1
BCAP31	66,52460028	79,6517056	53,39749496	0,670387339	-0,576933193	0,43221649	1
ITFG3	80,25578124	79,64332885	80,86823363	1,015379879	0,022019577	0,995681131	1
AP3D1	63,87400301	79,62500668	48,12299934	0,604370428	-0,726495025	0,197438325	1
DDX59	71,76816455	79,62118603	63,91514307	0,802740404	-0,31699458	0,707079116	1
ANKRD27	72,08308911	79,60974903	64,55642919	0,8109111	-0,302384333	0,540900727	1
PCCA	93,43010257	79,57151707	107,2886881	1,348330307	0,431173964	0,36343765	1
JOSD2	76,26850741	79,56161552	72,9753993	0,917218672	-0,124662371	0,790684671	1
PPP1R21	107,3322618	79,19862737	135,4658963	1,710457627	0,774382365	0,204323306	1
PLEKHA8	158,4301989	79,16194411	237,6984536	3,002685903	1,586253569	0,00623555	1
SC5DL	76,20293026	79,15345254	73,25240797	0,925448046	-0,111776095	0,543630592	1
YARS	73,07187654	79,13890729	67,00484579	0,846673881	-0,24012171	0,892142278	1
ALAD	70,48831781	79,00390163	61,97273399	0,784426246	-0,350290287	0,455177107	1
HSPA5	82,0357766	79,00154575	85,07000745	1,076814468	0,106769699	0,872339834	1
FOXD2-AS1	67,8700009	78,98025857	56,75974322	0,718657349	-0,476624028	0,494624232	1
NAT8	85,12304062	78,93551111	91,31057014	1,156774294	0,210107398	0,730882875	1
ESRRA	67,66911383	78,88793296	56,4502947	0,715575787	-0,482823524	0,25005498	1
SLC25A37	59,43404804	78,85535988	40,0127362	0,507419359	-0,978749532	0,28339207	1
RRAGC	73,01355345	78,6750933	67,3520136	0,856077963	-0,224185906	0,542047585	1
CBFB	70,95267904	78,63943986	63,26591821	0,804506216	-0,313824526	0,750545136	1
PINLYP	89,73660913	78,50728491	100,9659333	1,286070884	0,362970162	0,690955957	1
HNRPDL	88,81032285	78,49143174	99,12921395	1,262930383	0,336775115	0,44734029	1
TMEM222	68,16508399	78,45880645	57,87136153	0,737601859	-0,439085802	0,561168954	1
TBC1D22B	77,99487892	78,34951266	77,64024517	0,990947391	-0,013119627	1	1
ACYP1	74,73523933	78,32869802	71,14178064	0,908246689	-0,138843893	0,709578866	1
ANXA4	114,9260448	78,2896393	151,5624503	1,935919639	0,953019067	0,266168864	1
SPC24	111,6101053	78,28032854	144,9398821	1,85154923	0,888732909	0,248913208	1
C5orf15	67,81937631	78,27533611	57,36341651	0,732841523	-0,448426846	0,484685624	1
TMEM63B	116,6422912	78,27049638	155,0140861	1,980491925	0,985858819	0,127579709	1
TAF12	82,00159917	78,24913641	85,75406194	1,09591065	0,132130179	0,639384414	1
MBD1	84,20666628	78,24821209	90,16512047	1,152296239	0,20451166	0,697858708	1
ZNF385A	66,90321666	78,18396007	55,62247325	0,711430749	-0,491204764	0,527067648	1
SYT11	110,9341871	78,15022704	143,7181471	1,838998459	0,878920271	0,115779575	1
RPL18A	83,24323359	78,12516922	88,36129796	1,131022164	0,177627201	1	1
NCBP2	95,43879832	78,11286068	112,764736	1,443612934	0,529683974	0,208338512	1
ANP32E	80,36496298	78,01581448	82,71411149	1,060222367	0,084366882	0,698134303	1
ACADM	75,72210104	77,88119962	73,56300245	0,944554049	-0,082294742	0,936576407	1
SNX8	72,86536241	77,86123006	67,86949476	0,871672522	-0,198141864	0,859148011	1
SYAP1	68,01635536	77,85055566	58,18215506	0,747356966	-0,420130602	0,518347045	1
PPM1K	98,33734491	77,85004035	118,8246495	1,526327397	0,610064454	0,262632892	1
HIST1H2AJ	116,1892422	77,82129597	154,5571885	1,986052617	0,989903845	0,767163163	1
FBXL12	121,5046878	77,69147329	165,3179023	2,127877041	1,089414787	0,408620563	1
CCDC69	78,39110273	77,6874373	79,09476816	1,018115295	0,025900947	0,98210668	1
COPS5	66,64598482	77,68557667	55,60639298	0,715787864	-0,482396012	0,553308034	1
C11orf31	67,76467696	77,6556814	57,87367252	0,745259992	-0,424184281	0,581087576	1
HEATR5B	61,82370425	77,54485804	46,10255047	0,594527499	-0,750184555	0,258242594	1
SLC38A9	63,66351871	77,45717015	49,86986727	0,643837971	-0,635230431	0,418328491	1
MED14	92,70644854	77,27387394	108,1390231	1,399425415	0,484834598	0,309020318	1
WDR48	80,72119487	77,18159213	84,26079762	1,091721423	0,126604768	0,953010643	1
BCL2L2	58,22339418	77,18003591	39,26675245	0,508768258	-0,97491943	0,072803897	1
MTA1	97,16205628	77,17715294	117,1469596	1,51789688	0,602073783	0,334019767	1
RSPH1	94,88532889	77,15537873	112,615279	1,459590775	0,545563938	0,758198805	1
RNF2	79,73084836	77,13929213	82,32240459	1,0671916	0,093819216	0,720585744	1
PIN1	75,56024175	77,02078098	74,09970251	0,962074152	-0,055780001	0,729947664	1
PHEX	67,25140937	77,001151	57,50166775	0,746763743	-0,421276211	0,522798597	1
CDC23	101,0758478	76,84866472	125,303031	1,630516697	0,705329215	0,178440382	1
ATG4A	122,9131937	76,84130323	168,9850842	2,199143912	1,136942017	0,052567226	1
KEAP1	106,6359332	76,6892405	136,5826258	1,780988114	0,832677888	0,453235284	1
ERP29	76,46539922	76,59589915	76,33489929	0,996592509	-0,004924366	0,807064755	1
NUPL2	80,57035365	76,59551089	84,5451964	1,103787878	0,142462946	0,761358908	1
MAEA	77,90734456	76,58202848	79,23266064	1,034611673	0,049089375	0,947085323	1
COPG2	90,85883136	76,58004386	105,1376189	1,372911447	0,457238575	0,71819205	1
HIATL1	78,7105364	76,56770492	80,85336788	1,055972201	0,078571855	0,915310536	1
TTPAL	62,92556127	76,53003635	49,32108619	0,644467043	-0,633821513	0,481528592	1
B3GALT4	59,32388121	76,50010213	42,1476603	0,550949072	-0,860009127	0,143753626	1
C2orf49	71,07182303	76,43771335	65,70593272	0,859600972	-0,21826098	0,803421874	1
SLC45A4	70,79306709	76,4352135	65,15092068	0,852367877	-0,230451871	0,703049287	1
GAB3	63,82098115	76,32266131	51,31930099	0,67239926	-0,572609958	0,209568858	1
TMED10	68,90822403	76,29381067	61,52263738	0,806390936	-0,310448673	0,549500151	1
KIAA1107	86,94890813	76,27965637	97,61815988	1,279740425	0,355851212	0,367355618	1
FAM24B	73,08971346	76,2344485	69,94497842	0,91749832	-0,124222579	0,926959462	1
DCAF16	93,25953564	76,21624337	110,3028279	1,44723517	0,533299373	0,749206553	1
KDM3A	77,5662186	76,20931655	78,92312064	1,035609873	0,050480624	0,841061294	1
HCFC1R1	76,38552585	76,14140205	76,62964966	1,00641238	0,009221574	0,651774474	1
C14orf142	72,95353274	76,09063497	69,81643051	0,917543013	-0,124152303	0,842651711	1
ZDHHC3	75,9497629	75,91438991	75,98513589	1,000931918	0,001343847	0,974049702	1
PARD6G	98,83060351	75,81783294	121,8433741	1,607054295	0,684418672	0,292045138	1
WSB1	71,55630863	75,79001251	67,32260475	0,888278053	-0,170916748	0,705146109	1
SH2D1A	85,69647429	75,65390748	95,7390411	1,265487062	0,339692758	0,642752678	1
CLASRP	67,38420273	75,65360057	59,11480489	0,781387858	-0,355889258	0,314665368	1
PKNOX1	91,50143446	75,63479136	107,3680775	1,41955938	0,505443198	0,301676007	1
ZNF260	72,57428398	75,60038119	69,54818677	0,919944922	-0,120380607	0,523656577	1
CLSPN	59,28042524	75,59930128	42,96154919	0,568279712	-0,815326883	0,24810507	1
TXLNG	85,94729886	75,4365445	96,45805323	1,278664789	0,354638101	0,409294338	1
COX5B	63,54699152	75,36159736	51,73238568	0,686455536	-0,54276182	0,4148502	1
ARHGAP25	96,12553032	75,33152531	116,9195353	1,55206648	0,634190354	0,669507081	1
DPF2	84,85513835	75,32880531	94,38147138	1,252926699	0,325302014	0,599683106	1
LARP4	78,29426559	75,25040273	81,33812844	1,080899576	0,112232492	0,821063376	1
TNNT1	81,74596509	75,23884804	88,25308214	1,172972267	0,230168903	0,682915092	1
GRIN2D	73,14362696	75,23254215	71,05471178	0,944467776	-0,08242652	0,874852163	1
HUS1	80,6752566	75,23227288	86,11824032	1,144698107	0,194967164	0,566105956	1
SIRT1	73,01400059	75,23038922	70,79761195	0,941077305	-0,087614856	0,94945955	1
SUMO1	81,45238801	75,22119162	87,6835844	1,16567662	0,221167614	0,899123246	1
PSMD8	95,81764427	75,15284388	116,4824447	1,54994061	0,632212936	0,381884233	1
SLC43A3	79,98427645	75,05884881	84,90970409	1,131241758	0,177907281	0,748694177	1
FAM179B	67,7001369	75,01787222	60,38240159	0,804906882	-0,313106205	0,796909296	1
SERAC1	58,88836099	74,9928108	42,78391117	0,570506835	-0,809683923	0,25907874	1
PLXNA4	139,5313928	74,93308977	204,1296959	2,724159601	1,445811229	0,309182132	1
SPIN4	122,3370474	74,92738278	169,746712	2,265483	1,179818665	0,30209059	1
KAT7	118,2004067	74,89476488	161,5060485	2,156439756	1,108651413	0,061956208	1
MAP4K4	83,03255628	74,8539491	91,21116345	1,218521729	0,285131977	1	1
CNNM4	73,63878083	74,80828463	72,46927704	0,968733308	-0,045828548	0,779935859	1
TMEM214	56,14426836	74,78013196	37,50840477	0,50158249	-0,99544111	0,100377202	1
ZNF429	114,3495958	74,7448123	153,9543793	2,059733306	1,042457549	0,219147012	1
GUF1	89,11835106	74,71789389	103,5188082	1,385462074	0,470367219	0,403362939	1
ZNF141	65,3642923	74,6546539	56,07393071	0,751110986	-0,412901995	0,408116363	1
PSMD7	73,16150981	74,65423993	71,66877968	0,960009502	-0,05887941	0,809108909	1
TRAM2	80,93165782	74,64905904	87,21425661	1,16832359	0,224439911	0,856523543	1
L2HGDH	76,34832681	74,62818246	78,06847116	1,046099055	0,065019467	0,741590578	1
CHTOP	71,90311324	74,56269948	69,24352701	0,92866175	-0,10677488	0,899519401	1
ADSS	55,90657509	74,52443326	37,28871692	0,500355592	-0,998974343	0,072919098	1
ITSN2	109,6023358	74,48999158	144,7146801	1,942739918	0,958092774	0,119030598	1
SRSF7	100,5580724	74,44921957	126,6669253	1,701386879	0,766711233	0,37639456	1
IRF3	64,90053996	74,3977097	55,40337022	0,744691879	-0,42528447	0,56321829	1
ROGDI	81,32945698	74,35655067	88,3023633	1,187553249	0,247992204	0,751756827	1
PROM1	69,677942	74,30840375	65,04748025	0,875371788	-0,192032206	0,935244693	1
MAPKAP1	62,78926186	74,20092143	51,37760229	0,692411918	-0,530297539	0,453320849	1
YTHDC1	70,64722034	74,20063886	67,09380181	0,904221349	-0,145252113	0,783104129	1
VPS11	93,1232175	74,14742811	112,0990069	1,511839449	0,59630494	0,441403286	1
USP28	101,3006099	74,05964156	128,5415782	1,735649477	0,795475618	0,151718516	1
COMMD3	77,94513292	74,05016023	81,84010561	1,105198224	0,14430515	0,692409863	1
TATDN3	79,13871478	73,9751217	84,30230785	1,139603503	0,188531962	0,635598967	1
KIAA0907	62,46194466	73,96034639	50,96354293	0,689065768	-0,537286406	0,397590785	1
RING1	86,72728733	73,91221292	99,54236175	1,346764734	0,429497848	0,821087085	1
TIMP2	70,00513663	73,908436	66,10183726	0,894374727	-0,161048674	0,67189577	1
MIS18BP1	106,2421341	73,74107183	138,7431963	1,881491452	0,911876735	0,105417655	1
SF3B2	72,56027557	73,70340818	71,41714295	0,968980197	-0,045460914	0,923861866	1
TMEM63A	61,69124815	73,65110206	49,73139423	0,675229465	-0,566550235	0,254176135	1
RPS6KB2	79,18470791	73,36269202	85,0067238	1,158718709	0,21253038	0,516721871	1
ZNF592	63,43018044	73,34186034	53,51850054	0,729712886	-0,454599165	0,533089452	1
MAT2A	67,24507401	73,27643592	61,2137121	0,835380588	-0,259494476	0,753598102	1
ZNF346	75,45053963	73,2695797	77,63149956	1,059532481	0,083427816	0,982869336	1
TMEM91	53,64338378	73,25566148	34,03110608	0,464552574	-1,106086218	0,057615236	1
DOLPP1	76,86515087	73,22383509	80,50646665	1,099457117	0,136791335	0,932046592	1
ZNF211	79,1991064	73,18971596	85,20849684	1,164214066	0,219356354	1	1
RRN3P3	73,22512003	73,05043177	73,3998083	1,004782676	0,006883495	0,874152811	1
HS1BP3	60,84719621	73,0362956	48,65809682	0,666218028	-0,585933701	0,457665121	1
UBA2	90,87161183	72,99586702	108,7473566	1,489774162	0,575093646	0,543087518	1
TAPT1	72,39488553	72,97355119	71,81621987	0,9841404	-0,023063946	0,817342145	1
TRIM16L	55,33938239	72,94299449	37,73577028	0,517332344	-0,950836703	0,311790429	1
ULK4	58,53675801	72,91610314	44,15741287	0,605592057	-0,723581813	0,360777512	1
EMC4	77,41532281	72,91434983	81,9162958	1,123459182	0,167947709	0,875728437	1
MRPL20	84,4671865	72,89970471	96,03466829	1,317353324	0,397642339	0,534374129	1
SF3B14	86,28362379	72,89524954	99,67199804	1,367331872	0,45136345	0,391785172	1
GOSR2	62,81906618	72,86075775	52,77737462	0,724359398	-0,465222413	0,373356022	1
B9D2	61,26354905	72,82382981	49,70326829	0,682513793	-0,551069893	0,36042754	1
STAT1	86,95196412	72,78719152	101,1167367	1,389210582	0,474265305	0,33517783	1
ZNF385C	78,92619223	72,70873401	85,14365045	1,171023696	0,22777027	0,95842435	1
CKS2	75,67773293	72,56167436	78,79379149	1,085887174	0,118874211	0,829256408	1
SLC38A10	63,84521254	72,4855144	55,20491069	0,761599213	-0,392896108	0,465451548	1
COX14	55,8635374	72,48026067	39,24681413	0,541482795	-0,885012596	0,193023181	1
CCDC146	64,29203198	72,40365748	56,18040647	0,775933267	-0,365995514	0,410853846	1
BLVRB	60,49680628	72,32332264	48,67028992	0,672954286	-0,57141959	0,280613153	1
EIF3G	67,93510867	72,27384384	63,59637349	0,879936228	-0,184529125	0,764883231	1
FAM120B	83,79803802	72,22766447	95,36841158	1,320386202	0,400959968	0,45281987	1
FIBP	86,60197111	72,15055971	101,0533825	1,400590417	0,486035122	0,425775625	1
SUMF1	74,32865397	72,10539237	76,55191558	1,061667	0,086331324	0,932403078	1
PROK2	39,80748223	72,05783967	7,557124799	0,104875817	-3,253246047	0,095731084	1
PPTC7	78,20429206	72,04609966	84,36248446	1,170951444	0,227681253	0,626525883	1
ISG20L2	74,48338182	72,00796375	76,95879989	1,068754008	0,095929831	0,784458744	1
TNFAIP8L2	75,33994026	71,98079706	78,69908346	1,093334426	0,128734756	0,733875433	1
OTUD6B	94,21502729	71,94552965	116,4845249	1,6190655	0,695161351	0,152783379	1
DVL3	64,53105233	71,85534198	57,20676268	0,796137922	-0,328909711	0,64246712	1
YPEL2	68,12233078	71,78334645	64,46131512	0,897998189	-0,155215559	0,811722768	1
CDK5RAP2	100,7284074	71,76349863	129,6933161	1,807232348	0,853781999	0,218733555	1
TMED1	75,0405845	71,72763467	78,35353432	1,092375828	0,127469296	0,801654091	1
TSR3	74,45342365	71,71886058	77,18798672	1,07625785	0,106023761	1	1
CLK3	84,19954807	71,70805477	96,69104136	1,34839861	0,431247045	0,552889387	1
ACTR1B	80,53297243	71,68242838	89,38351649	1,246937618	0,318389291	0,511396846	1
TMEM192	70,26602591	71,56744456	68,96460725	0,963630987	-0,053447308	0,885689908	1
GRAMD1A	64,32251138	71,36367716	57,28134559	0,802668078	-0,317124572	0,365644054	1
LSM3	95,58255331	71,32359304	119,8415136	1,68025065	0,748676462	0,249703935	1
IKZF1	68,56841119	71,27962737	65,85719501	0,923927319	-0,114148729	0,93280333	1
BAZ1A	73,14747713	71,23879073	75,05616353	1,053585592	0,075307522	0,757792182	1
HIST1H2BM	77,08044755	71,10807351	83,05282158	1,167980195	0,224015811	0,907655571	1
SAP30BP	86,70794729	71,09832793	102,3175666	1,439099478	0,525166322	0,36191437	1
KLF16	58,1723488	71,06444749	45,28025012	0,637171634	-0,650246054	0,146464993	1
CHUK	79,55940811	71,05704216	88,06177406	1,239311001	0,309538273	0,580446043	1
YKT6	64,57434554	71,05366697	58,0950241	0,817621758	-0,290494506	0,611091788	1
RABL3	82,17903028	71,04955892	93,30850165	1,313287557	0,393182843	0,427597856	1
KCTD5	102,7535693	70,97305442	134,5340842	1,895565653	0,922628425	0,584814514	1
CLDN16	93,68673238	70,92954173	116,443923	1,641684412	0,715176818	0,179333194	1
PRKCSH	66,31418124	70,90492935	61,72343313	0,870509761	-0,200067619	0,953766431	1
TMEM8A	75,21668129	70,80766263	79,62569995	1,124535071	0,169328656	0,668835262	1
IMPA1	75,36147641	70,7768044	79,94614842	1,129552953	0,175751905	0,753533865	1
BACH1	64,53327654	70,74258533	58,32396776	0,824453439	-0,278490075	0,685992226	1
ZNF582	68,78601925	70,63008183	66,94195666	0,947782516	-0,077372047	0,832231194	1
IMMT	59,44190001	70,6164925	48,26730752	0,683513239	-0,548958813	0,419484309	1
STK16	84,32483047	70,54162816	98,10803277	1,390782086	0,47589639	0,779079576	1
RSPH9	68,83861804	70,52072709	67,156509	0,95229462	-0,070520113	1	1
CSNK2A1	81,39009413	70,50804357	92,27214469	1,308675436	0,38810734	0,479193494	1
DHRS7B	58,4337705	70,40586767	46,46167333	0,659911949	-0,599654555	0,412227223	1
VAT1	120,5661454	70,391941	170,7403499	2,425566726	1,278321868	0,255690857	1
MED13L	62,52053996	70,24721524	54,79386469	0,780014759	-0,358426672	0,758207109	1
XRCC2	63,14163279	70,17051843	56,11274716	0,799662713	-0,322536475	0,785942444	1
PKP4	110,728743	70,161551	151,2959349	2,156393819	1,10862068	0,536041506	1
MSRB1	72,86314657	70,11536425	75,6109289	1,078378893	0,108864165	0,743128584	1
LCLAT1	83,29149925	70,05958929	96,52340921	1,377733015	0,462296342	0,35883549	1
PPP1R15B	61,79149843	70,05133051	53,53166635	0,764177725	-0,38801989	0,519235531	1
AKR1CL1	104,9128753	70,00513201	139,8206185	1,997290977	0,998044529	0,23583136	1
RNASE1	74,25983366	69,86560641	78,65406091	1,125790857	0,170938837	0,875013691	1
BMP8B	89,71869682	69,84577677	109,5916169	1,569051443	0,649892654	0,829992091	1
PIM1	84,18605219	69,82833107	98,54377332	1,411229107	0,496952223	0,65712191	1
LTA	55,48801704	69,82225069	41,15378338	0,58940786	-0,762661795	0,126182271	1
MAPKAPK5	87,22670362	69,79522654	104,6581807	1,499503417	0,58448481	0,262269997	1
SYMPK	104,4496293	69,69085781	139,2084007	1,99751309	0,998204957	0,258049412	1
C1orf52	50,15300018	69,66727301	30,63872734	0,439786517	-1,18512472	0,063910476	1
RRAGA	74,12489462	69,65181828	78,59797096	1,12844105	0,174331054	0,966809604	1
CLCN7	62,71828723	69,57921143	55,85736303	0,802788101	-0,316908861	0,651602952	1
TECPR2	72,11064679	69,56311851	74,65817507	1,073243648	0,101977634	0,792231501	1
TTF2	59,02644821	69,55829128	48,49460514	0,697179362	-0,520398232	0,609690406	1
TOR1AIP1	71,98118418	69,51553184	74,44683652	1,070938171	0,098875191	0,844510461	1
TRAPPC8	66,79790703	69,51113864	64,08467542	0,921933904	-0,117264771	0,97481337	1
MTF2	77,83785751	69,5060736	86,16964142	1,239742615	0,310040631	0,542831123	1
FAM227B	59,3120708	69,49639373	49,12774786	0,706910751	-0,500400013	0,521858464	1
TRA2B	74,78124482	69,47920648	80,08328317	1,152622306	0,204919844	0,801479349	1
COPB2	61,00367109	69,37307322	52,63426896	0,758713237	-0,398373386	0,678205778	1
RFC1	67,81960563	69,36156581	66,27764545	0,955538484	-0,065614116	0,90773115	1
COA5	70,28621	69,34283092	71,22958909	1,027209131	0,038729932	0,926480121	1
ARL8A	105,9735881	69,27762077	142,6695554	2,059388787	1,042216219	0,056900495	1
AP1S1	66,02609418	69,19311545	62,85907291	0,908458486	-0,138507506	0,863006174	1
SEMA7A	83,67777986	69,1929647	98,16259502	1,418678842	0,504548031	0,460014549	1
CECR2	67,28221877	69,11994131	65,44449624	0,946825113	-0,078830123	0,7229761	1
CHST11	75,30810488	69,01847783	81,59773193	1,182259222	0,241546396	0,584649833	1
RBCK1	79,26818646	68,96706529	89,56930763	1,298725808	0,377096876	0,684153498	1
NASP	71,76130984	68,95887693	74,56374275	1,08127838	0,112738	0,898291728	1
USO1	66,60950041	68,94059382	64,278407	0,932373852	-0,10101955	0,849341364	1
RNF141	59,29721352	68,89780528	49,69662176	0,721309214	-0,471310242	0,341647214	1
SUMF2	84,18485693	68,889476	99,48023785	1,444055662	0,530126352	0,372283597	1
GLRX2	68,15258814	68,82051456	67,48466172	0,980589322	-0,028279043	0,89091822	1
CAPN11	75,3534564	68,75005189	81,95686091	1,192098895	0,253503925	0,84714614	1
ULK3	68,14105352	68,72158365	67,56052339	0,983104868	-0,024582778	1	1
RPL7L1	64,77087953	68,70984713	60,83191192	0,885344888	-0,175688525	0,607986974	1
PIGS	82,18239951	68,53524548	95,82955354	1,398252138	0,483624537	0,292521468	1
CNP	91,99233917	68,46775263	115,5169257	1,687172739	0,754607689	0,273124038	1
WWOX	75,81108747	68,46596887	83,15620607	1,214562613	0,280436866	0,657579871	1
WDR75	90,73671113	68,45745433	113,0159679	1,650893523	0,723247074	0,107628869	1
ASXL2	56,17503619	68,40842092	43,94165146	0,642342724	-0,638584837	0,341560263	1
SLC7A11	58,45257921	68,40013166	48,50502676	0,709136453	-0,495864835	0,562763765	1
PIK3AP1	67,10622122	68,3578217	65,85462074	0,963380914	-0,053821753	0,929274862	1
FAM107B	69,29070457	68,30874604	70,2726631	1,028750594	0,040893264	0,822096448	1
RGPD6	64,43471681	68,29535123	60,5740824	0,886942981	-0,173086734	0,899021703	1
RAD54B	73,14501198	68,28926824	78,00075571	1,142211034	0,191829227	0,788698222	1
BCCIP	66,12268426	68,2335163	64,01185223	0,938129173	-0,092141511	0,988770903	1
SH3KBP1	66,22458953	68,23120062	64,21797844	0,941182008	-0,087454352	0,978759245	1
PITPNA	77,31098065	68,14811751	86,47384379	1,268910235	0,343590014	0,649784429	1
HELQ	67,01161594	68,07148642	65,95174547	0,968860075	-0,045639771	0,838209018	1
C3orf52	82,62277611	68,06426378	97,18128845	1,427787256	0,513781031	0,395159786	1
SLC12A2	69,01394804	68,04451576	69,98338032	1,028494061	0,040533463	1	1
WDSUB1	56,24059041	68,02132559	44,45985524	0,653616419	-0,61348387	0,527596635	1
NBN	65,6620091	67,98779229	63,3362259	0,931582329	-0,102244821	0,968605344	1
PPP3CC	55,43770874	67,96426841	42,91114907	0,631378077	-0,663423928	0,545187256	1
FOXN3	59,55700898	67,9350247	51,17899326	0,753352096	-0,408603796	0,331347173	1
SNX27	58,24748863	67,93242873	48,56254853	0,714865484	-0,484256299	0,549852614	1
LOC100128398	70,56043225	67,85085543	73,27000906	1,079868612	0,11085579	0,911075105	1
USB1	54,80030859	67,77920182	41,82141535	0,617024312	-0,69660076	0,355741591	1
C10orf11	85,16392687	67,71794421	102,6099095	1,51525435	0,599559984	0,32190531	1
PMS2P4	77,24640427	67,66677513	86,8260334	1,283141294	0,359680043	0,720349892	1
CNBP	75,32138579	67,62279867	83,0199729	1,227692059	0,295948736	0,471198152	1
THAP1	66,80165978	67,52678116	66,07653839	0,978523443	-0,03132168	0,816685257	1
MPPED2	60,5700255	67,42369048	53,71636052	0,79669861	-0,327894036	0,634445044	1
PHACTR4	78,81684535	67,33506169	90,29862902	1,341034325	0,423346165	0,664829737	1
GMFB	54,02535827	67,33085111	40,71986544	0,604772772	-0,725534908	0,44293241	1
AUP1	59,26223036	67,30912222	51,21533851	0,760897436	-0,394226094	0,508648317	1
FYTTD1	48,28269163	67,11560552	29,44977774	0,438791806	-1,188391511	0,067546463	1
MOB3A	64,76801308	67,08364515	62,45238101	0,930962843	-0,103204507	0,584306886	1
FHL1	67,41186125	67,00497973	67,81874276	1,012144814	0,017415721	0,644101344	1
GNPTG	59,736114	67,00133906	52,47088895	0,783131945	-0,352672697	0,743753343	1
C6orf89	70,44773636	66,8939823	74,00149043	1,106250337	0,145677894	0,89472493	1
ZYG11B	68,893869	66,78467988	71,00305813	1,063163861	0,088363971	0,915647616	1
RSF1	56,94205896	66,76624077	47,11787715	0,705714095	-0,502844271	0,344561843	1
SGTA	59,60019854	66,75475043	52,44564664	0,785646659	-0,348047482	0,676253201	1
FAM208B	84,03513423	66,74101002	101,3292584	1,518245804	0,602405382	0,166848122	1
C19orf53	72,00028153	66,69987276	77,3006903	1,1589331	0,212797288	0,57969249	1
GIT2	53,90469052	66,62167472	41,18770631	0,618232827	-0,693777834	0,276849187	1
KLF10	46,60728508	66,60135676	26,6132134	0,399589658	-1,323408849	0,038133067	1
PPP3CA	55,91603057	66,56245136	45,26960978	0,68010731	-0,556165695	0,477977027	1
METAP2	72,01044217	66,52220545	77,49867889	1,165004653	0,220335717	0,466954866	1
APAF1	54,93100135	66,48830055	43,37370215	0,652350892	-0,616279913	0,370252772	1
MRPS14	61,03947772	66,47260709	55,60634834	0,836530276	-0,25751034	0,816583886	1
C8orf76	82,97338635	66,31154646	99,63522624	1,502532086	0,5873958	0,226347871	1
TUBG2	92,67118298	66,25679542	119,0855705	1,797333689	0,845858281	0,166403965	1
ITGA4	65,72604266	66,24719351	65,2048918	0,984266478	-0,022879135	0,92455188	1
GPATCH8	54,2980088	66,19274684	42,40327075	0,640602978	-0,64249759	0,387395517	1
CCDC115	72,29816107	66,11094232	78,48537982	1,187176844	0,247534857	0,844953262	1
MRRF	72,94502601	66,07942998	79,81062204	1,207798283	0,272379527	0,645757834	1
NUDT19	79,62046719	66,05499439	93,18593999	1,410732691	0,496444649	0,27725867	1
CNIH	71,71768706	66,03768652	77,3976876	1,172023002	0,229000884	0,70418904	1
TBL1X	50,95165347	66,00228399	35,90102295	0,54393607	-0,878490997	0,275935471	1
FAM21C	55,1090197	65,98007057	44,23796884	0,670474712	-0,576745174	0,338282052	1
SRSF10	68,18838248	65,94295115	70,4338138	1,068102239	0,095049749	0,726985105	1
C7orf31	53,75507521	65,88543367	41,62471675	0,631774194	-0,662519087	0,266189922	1
PHF23	71,42503422	65,75105273	77,0990157	1,172589829	0,229698449	0,797060433	1
GNS	67,11206546	65,72111476	68,50301615	1,042328883	0,059810559	0,98884646	1
TSPAN31	79,3954709	65,69768964	93,09325216	1,416994306	0,502833961	0,244340789	1
PKM	55,48105022	65,69766784	45,26443261	0,688980813	-0,537464288	0,239722063	1
PRPSAP1	64,71712258	65,61546263	63,81878253	0,972618038	-0,040054747	0,844911265	1
THOC5	92,37621127	65,58585099	119,1665716	1,816955483	0,861523073	0,142245744	1
DMTF1	72,79979553	65,53397217	80,06561888	1,221742193	0,288939886	0,413551811	1
KLHL20	94,01177975	65,52503037	122,4985291	1,869492138	0,902646404	0,192169802	1
POLR3F	52,83662278	65,45185835	40,22138721	0,614518644	-0,702471315	0,445764278	1
KCTD9	61,40875522	65,38668715	57,43082328	0,878325937	-0,187171687	0,903458733	1
DGCR14	80,39260036	65,37523694	95,40996378	1,459420543	0,545395666	0,82045445	1
API5	77,43701763	65,34605888	89,52797637	1,37005931	0,454238349	0,278555009	1
ACSM3	82,70520025	65,24819073	100,1622098	1,535095589	0,618328494	0,344698506	1
GTF3C1	65,41352084	65,19657252	65,63046916	1,006655206	0,009569625	0,859139741	1
CHCHD3	70,10552075	65,18865346	75,02238804	1,150850402	0,202700311	0,917790328	1
RCSD1	38,87381688	65,17872882	12,56890494	0,192837528	-2,374542255	0,144638215	1
MBD5	61,29075547	65,13176183	57,44974911	0,882054277	-0,18106066	0,848720834	1
FUNDC2P2	42,05321131	65,12831938	18,97810324	0,291395562	-1,778949189	0,084261323	1
TNFRSF21	69,7095028	65,07567501	74,34333058	1,142413514	0,192084951	0,756241394	1
ZNF317	78,40514937	65,04090224	91,7693965	1,410949008	0,49666585	0,487097583	1
CROT	73,60771659	65,03963338	82,1757998	1,263472679	0,337394468	0,69340738	1
BMS1P4	79,44964634	64,99512828	93,9041644	1,444787738	0,530857554	0,34792804	1
PSPC1	64,91745022	64,98351873	64,8513817	0,997966607	-0,002936553	0,762337474	1
LAMTOR4	63,85623001	64,97039308	62,74206694	0,965702437	-0,050349377	0,864734551	1
NOP58	69,80789207	64,9406645	74,67511963	1,149897683	0,201505497	0,717810064	1
TMEM160	70,81977199	64,91943972	76,72010427	1,181773974	0,240954132	0,687824086	1
PGS1	63,86304031	64,88411154	62,84196908	0,968526309	-0,046136856	0,843574474	1
TSN	59,89276254	64,84678528	54,9387398	0,847208378	-0,239211238	0,701033491	1
MIEN1	85,17366759	64,81600097	105,5313342	1,628167931	0,703249509	0,509123045	1
CREBZF	70,8310799	64,76243111	76,89972869	1,187412631	0,247821364	0,706482827	1
KCNAB2	69,91737661	64,71483926	75,11991395	1,160783443	0,215098847	0,961893176	1
UBA6	61,31994275	64,6903646	57,9495209	0,895798335	-0,15875411	0,98109954	1
METTL4	63,32655971	64,67332589	61,97979354	0,958351727	-0,061372855	0,939231674	1
XIRP2	45,63674314	64,53615284	26,73733344	0,414300082	-1,271251987	0,223530306	1
ZBTB49	55,16238391	64,38506058	45,93970725	0,713515012	-0,486984312	0,575939479	1
TRIP13	62,5648746	64,37562425	60,75412494	0,943744246	-0,083532152	1	1
MBOAT7	86,39426958	64,34996258	108,4385766	1,685138145	0,752866866	0,591263911	1
KCNMB4	116,232385	64,34757588	168,1171941	2,61264223	1,385509578	0,375497129	1
VGLL4	54,28383357	64,3297616	44,23790555	0,687674017	-0,54020326	0,253845498	1
COMMD10	55,17987103	64,28884705	46,07089501	0,716623445	-0,480712852	0,521400184	1
ARSB	81,99422027	64,24731774	99,74112281	1,552455827	0,634552219	0,224306902	1
IPO13	86,37116144	64,22808241	108,5142405	1,689513938	0,756608253	0,652957264	1
BANF1	79,26557319	64,20427873	94,32686766	1,469167936	0,554999315	0,445726272	1
NOD1	76,28581495	64,16595163	88,40567827	1,377766183	0,462331073	0,491730151	1
FAM63B	67,59199029	64,11220619	71,07177439	1,108552936	0,148677664	0,683677374	1
ACLY	65,94165253	64,08501021	67,79829485	1,057943107	0,081262046	0,865625439	1
ELL2	74,04351336	64,04468146	84,04234525	1,312245503	0,392037654	0,496887262	1
TMEM184B	79,29754795	64,04392788	94,55116803	1,476348674	0,562033488	0,604588218	1
PHF20	67,44959574	64,01701321	70,88217826	1,107239696	0,146967572	0,997888595	1
FANCI	64,50435628	64,01587837	64,99283419	1,015261148	0,021850869	0,845789576	1
ZNF571	147,2391545	64,01515151	230,4631574	3,600134531	1,848050819	0,324341227	1
SNRPA1	85,0281138	63,97369281	106,0825348	1,658221218	0,729636485	0,524088132	1
ZZZ3	68,1271917	63,941478	72,31290539	1,13092327	0,17750105	1	1
GATM	62,79627501	63,9256031	61,66694693	0,964667425	-0,051896445	0,953840135	1
KLF12	57,40752401	63,88097893	50,93406908	0,797327623	-0,326755444	0,794502682	1
IARS	85,15840742	63,8708691	106,4459457	1,666580512	0,736891016	0,245215856	1
TUBB6	52,55698027	63,8551843	41,25877624	0,646130407	-0,630102724	0,55684566	1
TOR1A	68,3727909	63,85327859	72,89230321	1,141559288	0,191005789	0,672856922	1
TRAF7	67,1482741	63,85070824	70,44583995	1,103289876	0,141811891	0,737395649	1
IL7	65,95761651	63,83564923	68,07958378	1,066482202	0,09285989	0,804344351	1
USP20	57,73783862	63,80288395	51,67279329	0,809881781	-0,304216763	0,528553568	1
PIH1D1	55,96620054	63,7699279	48,16247318	0,755253687	-0,404966773	0,628003815	1
YIPF1	56,78784079	63,76845447	49,80722711	0,781063733	-0,356487821	0,664045272	1
APBA2	67,5076235	63,63384335	71,38140365	1,121752198	0,165754011	0,885797589	1
FXN	72,24321871	63,60462743	80,88180999	1,27163405	0,346683553	0,383866913	1
UTP18	58,30258103	63,52073467	53,0844274	0,835702352	-0,258938898	0,649891123	1
AGL	81,24873242	63,50758233	98,9898825	1,558709667	0,640352229	0,395476055	1
RBM27	61,08368294	63,50240776	58,66495811	0,923822579	-0,114312288	0,916556685	1
PFDN1	67,20244624	63,45195108	70,95294139	1,118215282	0,161197967	0,692818988	1
MYO3B	95,69559693	63,39045429	128,0007396	2,019243134	1,013814634	0,37520602	1
RAP2C	97,75092615	63,26273259	132,2391197	2,090316278	1,063721247	0,04360563	1
SLC30A4	78,32123391	63,24042752	93,4020403	1,476935624	0,562606944	0,277118546	1
ARFGAP2	72,82657947	63,20047261	82,45268634	1,304621357	0,383631151	0,415410156	1
ACOX1	64,69517023	63,17895897	66,21138149	1,047997349	0,067635067	0,760217809	1
RBMS1	83,319403	63,15306118	103,4857448	1,638649701	0,712507478	0,230371653	1
FRG1B	81,29711916	63,14864978	99,44558855	1,574785667	0,655155487	0,19536853	1
MFN1	68,55902713	63,13474378	73,98331049	1,171831959	0,228765702	0,528955958	1
YOD1	49,7753075	63,06251179	36,48810322	0,578602123	-0,789356478	0,257472183	1
ANGEL2	54,21166069	62,93409216	45,48922922	0,722807427	-0,468316765	0,547356288	1
AKAP9	79,46538927	62,9337873	95,99699124	1,525364917	0,609154424	0,391881756	1
SCNM1	81,26644309	62,93112973	99,60175645	1,582710447	0,662397342	0,270843262	1
MIR22HG	39,40259802	62,87194427	15,93325177	0,253423875	-1,980375646	0,001032334	1
WDR5B	81,85739013	62,84492602	100,8698542	1,605059638	0,682626904	0,210842208	1
TUBG1	71,40318388	62,75969763	80,04667013	1,275447033	0,351002988	0,643100252	1
ERCC6	47,36365078	62,72438907	32,0029125	0,510214814	-0,970823307	0,103271797	1
ZBED5	61,9641194	62,69932868	61,22891012	0,976548097	-0,034236993	0,986344254	1
CERS5	67,78351616	62,68106007	72,88597226	1,16280695	0,217611599	0,643097398	1
DMWD	53,13199556	62,55263181	43,7113593	0,698793289	-0,517062342	0,209009334	1
QRICH1	62,7779744	62,54195479	63,01399401	1,007547561	0,010847942	0,623556079	1
GTF3C5	48,52531037	62,49900331	34,55161744	0,552834695	-0,855079935	0,168993292	1
ATAT1	66,12408365	62,48334411	69,76482319	1,116534721	0,159028116	0,681630082	1
RAD50	60,28174746	62,46185486	58,10164006	0,930193959	-0,104396524	0,965079505	1
SMC4	69,87796729	62,36090855	77,39502602	1,2410824	0,311598904	0,535684063	1
C15orf39	43,48467896	62,33082317	24,63853475	0,395286529	-1,339029304	0,084369335	1
HERC4	63,99533091	62,25113504	65,73952678	1,0560374	0,078660929	0,963830149	1
LDLR	62,87526257	62,22499587	63,52552928	1,020900498	0,029842261	0,90945727	1
C20orf72	54,85397847	62,22022664	47,4877303	0,763220143	-0,389828846	0,693940684	1
AP3S2	75,49786182	62,19190691	88,80381673	1,427899885	0,513894831	0,310963236	1
LOC81691	54,10243996	62,13924512	46,0656348	0,741329167	-0,431813821	0,416130466	1
PI4KB	64,53467918	62,12356768	66,94579068	1,077623085	0,107852662	0,825186808	1
LSP1	63,087261	62,09833429	64,07618772	1,031850346	0,045233745	0,995569143	1
NOTCH1	66,25845982	62,03560325	70,48131639	1,136143	0,184144431	0,992051256	1
KDM5C	57,48845109	62,01226951	52,96463268	0,854099247	-0,227524374	0,938294744	1
REXO4	60,45486428	61,96088893	58,94883963	0,951387894	-0,071894427	0,965047216	1
PPARA	58,45286054	61,92447918	54,98124189	0,887875726	-0,171570335	0,723220772	1
GPANK1	55,70866531	61,88515501	49,53217561	0,800388649	-0,321227388	0,681824947	1
ANAPC15	57,01218232	61,8720721	52,15229254	0,84290522	-0,246557678	0,748008353	1
DHX38	60,33377313	61,81806128	58,84948499	0,951978819	-0,07099862	0,708777429	1
PLEKHA1	61,01971001	61,75604369	60,28337632	0,97615347	-0,03482011	0,824959749	1
SF1	60,87498053	61,71398465	60,03597642	0,972809919	-0,039770156	0,75028078	1
TMPPE	53,4275392	61,71307407	45,14200434	0,731482024	-0,451105684	0,625278141	1
PLIN2	56,69775823	61,63540687	51,76010958	0,839778825	-0,251918683	0,434304666	1
HGSNAT	71,66557536	61,62247724	81,70867347	1,325955676	0,40703255	0,326544692	1
STRADA	70,45971075	61,61674618	79,30267532	1,287031209	0,364047038	0,524844339	1
SMARCA5	64,21965076	61,58762638	66,85167514	1,085472506	0,118323184	0,60913454	1
RRAGD	42,70336068	61,56151761	23,84520374	0,38733944	-1,368329687	0,373197668	1
MED15	50,07601617	61,50982519	38,64220714	0,628228206	-0,670639376	0,330081975	1
STARD3	53,49260591	61,49404902	45,4911628	0,739765287	-0,434860491	0,619381545	1
CCT5	68,01744309	61,46624562	74,56864055	1,213164067	0,278774673	0,414048385	1
NF1	41,12284752	61,46178667	20,78390838	0,338159847	-1,56422273	0,234858846	1
PSMD12	72,80390806	61,45184885	84,15596728	1,369461926	0,453609157	0,33748835	1
NOL12	64,67838953	61,43305418	67,92372489	1,105654371	0,144900468	0,937855285	1
RPS18	70,47259596	61,41339637	79,53179554	1,295023566	0,372978351	0,525284451	1
GYS1	68,9044134	61,41124844	76,39757836	1,244032328	0,315023976	0,741863971	1
PPP1R10	57,93672323	61,37737167	54,49607479	0,887885442	-0,171554547	0,681801572	1
SIRT3	59,41261922	61,37270347	57,45253496	0,93612521	-0,095226586	0,81576191	1
ARHGEF6	57,25085631	61,21320979	53,28850284	0,870539268	-0,200018719	0,917896042	1
FUT11	57,09676983	61,12495328	53,06858638	0,868198396	-0,203903338	0,578224698	1
HPS3	98,64033598	61,09754299	136,183129	2,22894608	1,156361717	0,564685079	1
USP36	70,63495769	61,08067347	80,18924192	1,312841483	0,39269273	0,370211599	1
NUDCD3	73,3240644	61,08054914	85,56757967	1,400897354	0,486351251	0,355633847	1
RPTOR	55,14109373	61,0531122	49,22907525	0,806331954	-0,3105542	0,642839508	1
SPICE1	71,29627192	61,01476803	81,57777581	1,337016897	0,419017698	0,464253296	1
NET1	59,87246392	60,96659182	58,77833602	0,964107297	-0,05273438	0,918273986	1
TNXA	42,05743043	60,94281002	23,17205085	0,380226164	-1,395070287	0,077715386	1
LINC00629	35,64988113	60,92876883	10,37099342	0,17021505	-2,554569494	0,19259668	1
NINL	54,09691784	60,87927406	47,31456162	0,777186692	-0,363666897	0,816868695	1
BPGM	62,1527606	60,81610463	63,48941656	1,043957303	0,062062708	0,752954098	1
HSPA13	68,85463259	60,72793345	76,98133173	1,267642868	0,342148353	0,358110962	1
MTG1	46,94500732	60,69244821	33,19756643	0,546980183	-0,87043953	0,213623264	1
TMEM50B	60,35817853	60,59209615	60,12426091	0,992278939	-0,011182361	0,925435768	1
AKR1B1	69,36548877	60,56813021	78,16284734	1,290494639	0,367924148	1	1
INIP	52,95819378	60,55913007	45,35725749	0,74897472	-0,41701107	0,632220544	1
ZNF616	77,68197438	60,55356088	94,81038788	1,565727705	0,646833336	0,708040684	1
RPRD1B	61,51099243	60,54903147	62,47295339	1,031774611	0,045127851	0,779403648	1
BRD1	52,12131656	60,53241995	43,71021318	0,722095915	-0,469737614	0,411692307	1
SLC38A5	62,81498408	60,53051077	65,0994574	1,075481713	0,104982994	0,984043827	1
METTL21D	73,41382303	60,50721108	86,32043498	1,426614009	0,512595046	0,463528663	1
EIF2AK2	69,78970465	60,43686282	79,14254648	1,309507853	0,389024712	0,61501547	1
VPS9D1	48,10465092	60,39244793	35,81685391	0,593068424	-0,753729533	0,244308118	1
CDR2L	57,41766667	60,31704034	54,51829301	0,903862204	-0,145825248	0,53753958	1
PARG	52,61827104	60,29664715	44,93989493	0,745313331	-0,424081031	0,480562976	1
TTC13	65,57062488	60,28291651	70,85833326	1,175429746	0,233188314	1	1
COQ2	59,13004427	60,2499418	58,01014673	0,962824942	-0,054654579	0,901929861	1
07-mar	50,91801569	60,11000496	41,72602642	0,694161088	-0,5266576	0,520006541	1
MGAT2	54,3718029	60,10514926	48,63845653	0,809222789	-0,305391145	0,663230991	1
AHR	55,36260826	60,09932317	50,62589335	0,842370441	-0,247473283	0,723666016	1
RAB3IP	76,90226496	60,01603552	93,7884944	1,562723922	0,644062928	0,197293211	1
LOC146880	79,87526969	60,00034585	99,75019353	1,662493643	0,733348824	0,303882804	1
DNAJB2	45,21466376	59,94975511	30,47957241	0,508418631	-0,975911197	0,109500173	1
ERGIC3	83,84610322	59,90285642	107,78935	1,799402507	0,847517938	0,442465099	1
KCNQ4	47,86709126	59,87505904	35,85912348	0,598899175	-0,739614949	0,280683247	1
MED25	48,14741053	59,84116622	36,45365484	0,609173536	-0,715074825	0,281902885	1
FBXL15	66,8082157	59,73644186	73,87998954	1,236765821	0,306572355	0,798084015	1
ACSS1	104,8243329	59,71489562	149,9337702	2,510826967	1,328162609	0,015788745	1
CEP192	58,71574137	59,68928248	57,74220026	0,967379701	-0,047845829	0,976328706	1
CLIP4	57,55231503	59,5290619	55,57556815	0,933587165	-0,099143367	0,869875261	1
EEF2K	65,01582119	59,4994941	70,53214828	1,185424336	0,24540358	0,599708129	1
PLEKHM1P	58,20342714	59,4973035	56,90955078	0,956506387	-0,064153493	0,712980629	1
CENPV	91,76319191	59,40182795	124,1245559	2,089574684	1,063209323	0,189836734	1
FAM91A1	77,45922656	59,37910448	95,53934864	1,608972541	0,686139705	0,214856224	1
SEL1L3	65,40613073	59,37580724	71,43645421	1,203123924	0,266785251	0,637804581	1
KIF13B	88,00325504	59,34987633	116,6566337	1,96557501	0,974951421	0,423439177	1
FMNL3	75,74370916	59,32967656	92,15774177	1,553316099	0,635351448	0,364024959	1
KLHL8	62,65980698	59,32886203	65,99075194	1,112287505	0,153529746	0,912400947	1
SMEK1	58,4765542	59,3216174	57,631491	0,971509098	-0,041700589	0,980699431	1
DICER1	73,20111819	59,24768816	87,15454822	1,471020236	0,556817093	0,197845969	1
ZNHIT6	58,93518873	59,2129431	58,65743435	0,990618457	-0,013598593	0,845716721	1
TTC19	49,77055169	59,20871928	40,33238411	0,681189943	-0,553870959	0,39160338	1
EXOSC3	77,19388056	59,18874263	95,19901849	1,608397379	0,68562389	0,206227756	1
HMGCS1	67,2725573	59,18073693	75,36437768	1,273461291	0,348755108	0,45397592	1
POPDC2	58,74233682	59,1789458	58,30572784	0,985244449	-0,021446379	0,829947181	1
ZBTB44	56,4931865	59,16705857	53,81931443	0,909616191	-0,136670161	0,797332877	1
DAPK1	57,06958363	59,11800214	55,02116511	0,930700685	-0,103610825	0,531311494	1
C20orf96	47,56959951	59,10505922	36,03413979	0,609662527	-0,713917221	0,30177206	1
SBF2	61,03451442	59,04406435	63,0249645	1,067422529	0,094131367	0,642137668	1
CS	50,98319664	59,03092912	42,93546416	0,727338444	-0,459301261	0,582859618	1
ALAS2	58,29420406	58,96972709	57,61868104	0,977089159	-0,033437881	0,703179879	1
HAUS2	111,6435797	58,92181674	164,3653427	2,789549811	1,480032313	0,003913816	1
KIAA0317	51,45063587	58,76475321	44,13651853	0,751071282	-0,412978259	0,536204239	1
DDRGK1	55,60699855	58,76434523	52,44965187	0,892542096	-0,16400788	0,826831965	1
TINF2	48,14109632	58,70300218	37,57919047	0,640157898	-0,643500299	0,357983373	1
UBXN2B	48,79317176	58,67296328	38,91338025	0,663225071	-0,59242955	0,435017018	1
SPG21	72,22917057	58,66835218	85,78998896	1,462287345	0,548226835	0,25537407	1
FAM13A	56,28691184	58,59237741	53,98144628	0,921304932	-0,118249359	1	1
ALDH16A1	48,96391069	58,56104925	39,36677214	0,672234747	-0,572962979	0,330350245	1
SNAPC3	76,48298677	58,55581226	94,41016128	1,612310677	0,689129764	0,212439671	1
GGH	72,39629723	58,51766419	86,27493026	1,474339953	0,560069219	0,371325696	1
CHSY1	45,72460606	58,44632938	33,00288274	0,564669896	-0,824520375	0,325699156	1
ADHFE1	59,75290035	58,43809629	61,06770441	1,044998182	0,063500433	0,80290291	1
SLC39A7	77,82621314	58,39685917	97,25556712	1,665424622	0,735890059	0,342060009	1
C21orf33	65,40003839	58,38881458	72,4112622	1,240156402	0,310522077	0,681877612	1
SRP72	76,10969968	58,37899476	93,84040461	1,607434403	0,684759865	0,217383884	1
ATMIN	51,64204306	58,3238494	44,96023672	0,770872245	-0,37543631	0,580350875	1
AKAP8L	61,89631662	58,31476242	65,47787081	1,122835249	0,167146261	0,703987924	1
NIT1	44,316183	58,21308324	30,41928276	0,52255062	-0,936357294	0,123765947	1
PRR12	41,3239103	58,20596411	24,4418565	0,419920138	-1,251813117	0,087207255	1
THADA	55,94769769	58,12747131	53,76792406	0,925000225	-0,112474378	0,905336724	1
PUM1	51,31104576	57,89064163	44,73144988	0,772688791	-0,372040626	0,682566535	1
UQCRQ	50,59727565	57,85527326	43,33927805	0,749098148	-0,41677334	0,591392758	1
LOC285540	42,52730476	57,83734798	27,21726155	0,470582807	-1,087479484	0,055119302	1
PCNX	58,56096619	57,72644825	59,39548414	1,028912846	0,041120783	0,982347712	1
[truncated: 25,598 more chars]
