# Supplementary material for: Differential Expression Analysis by RNA-Seq Reveals Perturbations in the Platelet mRNA Transcriptome Triggered by Pathogen Reduction Systems
Source: PLoS One. 2015 Jul 14;10(7):e0133070. doi: 10.1371/journal.pone.0133070 (PMC4501785; doi:10.1371/journal.pone.0133070)
Supplement: S3 Table — (TXT) [file pone.0133070.s004.txt]

S3_Table. Differential expression data for platelets treated with Mirasol pathogen reduction							
id	baseMean	baseMeanA	baseMeanB	foldChange	log2FoldChange	pval	padj
IFITM2	940,3569711	219,4690738	1661,244868	7,56938023	2,920175179	5,28E-05	0,431452128
TRIM58	1540,42963	2549,510773	531,3484869	0,20841194	-2,262490161	0,000424617	0,742430036
P2RY1	174,293836	283,7256844	64,86198752	0,228608093	-2,12905162	0,000398087	0,742430036
HCLS1	737,8214564	262,7710623	1212,87185	4,615697938	2,206548814	0,000432792	0,742430036
SLFN14	63,69807412	106,1398177	21,25633059	0,200267261	-2,3200015	0,000264451	0,742430036
RGS18	25213,29456	39106,16386	11320,42527	0,289479308	-1,788467865	0,00762714	0,762099511
MOB1B	8470,298265	12722,71399	4217,882544	0,331523804	-1,592815631	0,00854563	0,762099511
HIST1H2AC	8813,171127	12685,4132	4940,929057	0,389496895	-1,360316266	0,009672052	0,762099511
PRKAR1A	5504,756383	8175,83266	2833,680106	0,346592234	-1,528688766	0,01650342	0,762099511
AMD1	4986,113519	7080,78944	2891,437598	0,408349609	-1,292123249	0,022279649	0,762099511
SDPR	4652,213106	7009,007752	2295,418461	0,327495495	-1,610453035	0,002928149	0,762099511
PCGF5	4281,67493	6498,650891	2064,69897	0,317711938	-1,654208794	0,010715382	0,762099511
ASAH1	3610,062532	4956,991393	2263,133671	0,456553884	-1,131142954	0,020024846	0,762099511
PTPN12	3217,793307	4764,749542	1670,837071	0,350666296	-1,511829323	0,008202001	0,762099511
DAZAP2	2806,714048	4203,400784	1410,027313	0,335449172	-1,575833912	0,019587475	0,762099511
CNST	2881,697108	4075,74459	1687,649626	0,414071488	-1,27204823	0,021683193	0,762099511
ANKRD28	2238,020144	3297,366788	1178,6735	0,35745902	-1,484150238	0,007969996	0,762099511
HIST1H2AG	1739,965603	2462,501134	1017,430072	0,413169382	-1,275194748	0,010216244	0,762099511
UBE2H	1536,418204	2330,675707	742,1607002	0,31843156	-1,650944767	0,013692525	0,762099511
TRIM40	1373,308632	2201,344289	545,2729744	0,247699997	-2,013334242	0,001392842	0,762099511
INSIG1	1368,604635	2095,484336	641,7249335	0,306241818	-1,707256793	0,005348454	0,762099511
TMEM50A	1288,130175	1900,23174	676,0286087	0,355761139	-1,491019165	0,018123894	0,762099511
KCNA3	1232,233266	1796,462867	668,003666	0,371843848	-1,427231189	0,022146433	0,762099511
ENDOD1	1078,119677	1607,533221	548,7061334	0,341334242	-1,550742945	0,019982853	0,762099511
NEAT1	1004,336966	1582,163544	426,5103883	0,269574147	-1,891245949	0,007096985	0,762099511
C1orf198	998,493557	1541,342688	455,6444264	0,295615265	-1,758207328	0,007247161	0,762099511
NEK7	934,5929373	1414,642625	454,5432499	0,32131313	-1,637948158	0,00876886	0,762099511
F2R	913,5558596	1366,655559	460,4561601	0,33692188	-1,569513974	0,019328523	0,762099511
MBNL2	883,3969591	1348,500179	418,2937397	0,310191831	-1,688767401	0,01157498	0,762099511
LPP	892,0577528	1310,221541	473,8939644	0,361689951	-1,467174581	0,021880902	0,762099511
RMRP	2361,115444	1292,273645	3429,957244	2,65420351	1,408278993	0,014517201	0,762099511
LY6G6E	810,8485739	1291,542151	330,1549965	0,255628511	-1,967879344	0,002834149	0,762099511
CREBRF	778,735797	1230,868976	326,6026176	0,265343123	-1,914068939	0,00207918	0,762099511
GRB2	806,0327194	1218,80136	393,2640786	0,322664621	-1,631892696	0,018477245	0,762099511
HBP1	807,7611492	1173,388827	442,1334717	0,376800479	-1,408127297	0,023246761	0,762099511
ZNF24	783,8584161	1165,875426	401,841406	0,344669248	-1,536715512	0,011499582	0,762099511
ARL15	750,0989552	1157,810368	342,3875423	0,295719879	-1,757696865	0,006526937	0,762099511
PPM1L	734,6149494	1126,773547	342,4563519	0,30392651	-1,718205574	0,01409139	0,762099511
DCTN4	750,2018398	1074,782612	425,6210677	0,396006656	-1,336403417	0,023290558	0,762099511
VEPH1	631,871895	925,9416718	337,8021182	0,364820084	-1,454742941	0,022916335	0,762099511
MAPK1	608,3722209	911,8894008	304,8550409	0,33431142	-1,580735455	0,016891972	0,762099511
HSDL1	588,6282224	884,1095448	293,1469	0,331573052	-1,592601336	0,006129011	0,762099511
TMSB10	2007,712836	839,9515248	3175,474148	3,780544536	1,91859405	0,007344746	0,762099511
PFDN5	1815,724809	807,8474282	2823,602189	3,495217154	1,805382092	0,00334328	0,762099511
TC2N	527,6135846	797,8346236	257,3925457	0,322613908	-1,632119461	0,003063014	0,762099511
CHMP3	512,9978832	757,4640576	268,5317088	0,354514127	-1,496084978	0,017132147	0,762099511
HIST1H3J	455,1566726	711,5200361	198,7933091	0,279392426	-1,839635183	0,003371383	0,762099511
DR1	428,8647309	681,5656099	176,1638519	0,258469397	-1,951934623	0,00373609	0,762099511
RPL11	2846,989716	672,4314294	5021,548004	7,467747318	2,900673113	0,014100851	0,762099511
RPL27A	1065,93032	667,1972605	1464,663379	2,195247892	1,134383861	0,023611426	0,762099511
UTRN	430,7154704	662,1470819	199,2838588	0,300966151	-1,732326854	0,012527456	0,762099511
SLC30A1	400,2106505	647,5972492	152,8240519	0,235986259	-2,083225241	0,001387787	0,762099511
ADAM9	374,2760513	595,4306786	153,1214239	0,25716079	-1,959257405	0,00253387	0,762099511
LEPR	399,3987478	577,7749525	221,0225431	0,382540887	-1,386314138	0,017180448	0,762099511
BTBD1	380,6362995	573,3482874	187,9243116	0,327766413	-1,609260069	0,021501967	0,762099511
ATP2A2	358,4071048	567,9331971	148,8810124	0,26214529	-1,931561472	0,006785236	0,762099511
PANX1	356,1360815	558,0268201	154,2453429	0,27641206	-1,855107532	0,013833971	0,762099511
RPL7	1012,55399	556,497209	1468,61077	2,639026299	1,400005728	0,009733782	0,762099511
MAN1A1	356,081544	546,8043276	165,3587604	0,302409385	-1,725425182	0,01372544	0,762099511
LANCL3	362,6812747	536,8407414	188,5218079	0,351168966	-1,509762741	0,011975552	0,762099511
SCGB1C1	1118,636798	532,1018971	1705,1717	3,204596167	1,680142564	0,00778558	0,762099511
NCOA3	330,095105	514,8961116	145,2940985	0,282181386	-1,82530527	0,007746454	0,762099511
RPL28	975,4218523	513,8638553	1436,979849	2,796421337	1,483581748	0,003733657	0,762099511
MXD1	310,6315253	506,1567479	115,1063026	0,227412364	-2,136617401	0,001700163	0,762099511
RPL30	1232,069954	486,0768388	1978,06307	4,069445224	2,024832129	0,013774159	0,762099511
STON1	313,778773	469,0698044	158,4877417	0,337876666	-1,565431374	0,019409771	0,762099511
RBM18	311,5489247	459,7743758	163,3234735	0,355225263	-1,493193908	0,017390053	0,762099511
HIST1H4I	307,3673142	456,9623838	157,7722445	0,34526309	-1,534231984	0,006886822	0,762099511
RPL29	892,7027733	436,9274697	1348,478077	3,086274429	1,625866351	0,016708096	0,762099511
RPL36A	1036,214155	434,0911618	1638,337149	3,774177623	1,916162322	0,00261902	0,762099511
PTP4A1	268,2303299	427,818553	108,6421069	0,253944356	-1,977415685	0,014058144	0,762099511
LOC643723	284,7874572	405,9058846	163,6690298	0,40321916	-1,310363901	0,022431278	0,762099511
IRS1	260,4964178	404,2058348	116,7870008	0,288929527	-1,791210446	0,008157648	0,762099511
NPL	279,8351887	394,8741124	164,796265	0,417338741	-1,260709244	0,022828219	0,762099511
NME4	919,5952007	383,1009049	1456,089497	3,800798896	1,926302693	0,010999321	0,762099511
NDUFA13	730,2034143	381,8312784	1078,57555	2,824743837	1,498120042	0,015178274	0,762099511
LRRC8B	236,0287387	380,7419629	91,31551451	0,239835698	-2,059881683	0,010929889	0,762099511
ATP8A1	241,3468511	364,3882208	118,3054815	0,324668787	-1,622959403	0,023011274	0,762099511
TROVE2	233,8297839	362,2305201	105,4290478	0,291055121	-1,780635695	0,012651448	0,762099511
RPL37A	660,6317668	357,9623323	963,3012013	2,691068625	1,428179182	0,013094789	0,762099511
KIAA1009	237,8345437	352,7572744	122,9118129	0,348431689	-1,521052256	0,022288513	0,762099511
FRMD4B	221,6426577	344,8677772	98,41753827	0,285377599	-1,809056001	0,004904075	0,762099511
ZC3HAV1L	221,6296529	339,9645852	103,2947206	0,30383965	-1,718617945	0,006810058	0,762099511
SMAD1	215,3398056	327,9297699	102,7498414	0,313328801	-1,67425071	0,007247842	0,762099511
PAFAH1B1	217,9126405	326,0644173	109,7608637	0,336623249	-1,570793273	0,010583121	0,762099511
RPL38	616,2609761	325,0318722	907,4900801	2,792003363	1,481300679	0,006453928	0,762099511
CCDC71L	192,1063995	315,6458032	68,56699581	0,217227649	-2,202720351	0,003140455	0,762099511
KLHL24	205,7353828	308,9049006	102,565865	0,332030553	-1,590612092	0,006442744	0,762099511
BLZF1	193,807332	304,0288682	83,58579584	0,274927168	-1,862878613	0,007986539	0,762099511
ZMAT3	184,0610733	291,1605763	76,96157039	0,264326893	-1,919604882	0,008982121	0,762099511
MAP4K5	197,1459609	288,0146811	106,2772407	0,368999387	-1,438309676	0,024278941	0,762099511
SNORA63	554,1288309	259,272674	848,9849879	3,274486952	1,711268882	0,010070227	0,762099511
SVIL	164,5702534	248,6576468	80,48286004	0,323669355	-1,627407319	0,016694106	0,762099511
SERTAD2	153,9034302	236,1496437	71,65721664	0,303439868	-1,720517447	0,012403947	0,762099511
TMEM159	140,2793689	233,1969192	47,36181869	0,203097961	-2,299752342	0,00053877	0,762099511
RPL19	670,1418605	222,4133379	1117,870383	5,026094179	2,329437705	0,016452194	0,762099511
WAS	489,9902265	218,7774518	761,2030012	3,479348511	1,798817195	0,021091031	0,762099511
SERPINB9	136,697962	217,0318267	56,3640974	0,259704294	-1,945058225	0,024261511	0,762099511
ARID1A	141,9179872	213,6798982	70,15607622	0,328323239	-1,606811228	0,021467313	0,762099511
MAML3	144,5753415	213,6324317	75,51825131	0,353496193	-1,500233417	0,024041732	0,762099511
LOC654433	124,6992849	212,7463474	36,65222236	0,172281324	-2,537161781	0,015434403	0,762099511
RPS27A	342,982747	210,8302584	475,1352356	2,253638729	1,172256262	0,016701227	0,762099511
EIF4A1	501,1952629	208,8783704	793,5121555	3,798919698	1,925589216	0,020749179	0,762099511
SH2B3	136,2640032	208,0852535	64,44275295	0,309693993	-1,691084697	0,015200643	0,762099511
EDF1	414,0212367	204,5427498	623,4997235	3,048261178	1,60798652	0,024453128	0,762099511
RPL26	514,4682629	204,0862994	824,8502264	4,041673688	2,014952848	0,001618779	0,762099511
STXBP5-AS1	124,202961	191,020551	57,38537101	0,300414645	-1,73497295	0,010734361	0,762099511
C5orf30	122,9828857	181,6593446	64,30642676	0,353994599	-1,498200748	0,02326844	0,762099511
BCOR	115,5641651	177,2040183	53,92431185	0,304306372	-1,716403553	0,008699269	0,762099511
FAM26E	113,3576462	172,8088582	53,90643427	0,311942541	-1,680647783	0,012743622	0,762099511
ASH2L	108,0485212	164,8090357	51,28800674	0,311196571	-1,684101932	0,01919762	0,762099511
ARRDC3	106,885432	164,6148037	49,1560603	0,298612635	-1,743652884	0,00730475	0,762099511
CTNS	104,1817956	162,6713468	45,69224433	0,280886863	-1,831938943	0,007296137	0,762099511
RB1	110,1994207	162,5082208	57,89062059	0,356231951	-1,489111174	0,021969724	0,762099511
SOAT1	347,2959767	155,9835765	538,608377	3,452981328	1,787842533	0,011420864	0,762099511
PAFAH1B2	99,67203192	151,9090939	47,43496995	0,312258922	-1,6791853	0,012856283	0,762099511
BROX	88,93176837	138,8586913	39,00484548	0,280895961	-1,831892217	0,003217793	0,762099511
H19	269,7030411	136,1631122	403,2429701	2,961469988	1,566313466	0,019991288	0,762099511
RPL7A	512,909361	129,0576394	896,7610825	6,948531576	2,796708127	0,014359614	0,762099511
FAM190B	80,66158288	125,3666774	35,95648841	0,286810572	-1,801829893	0,013596181	0,762099511
RPL23	527,2659209	123,3976549	931,1341869	7,545801316	2,915674114	0,010263951	0,762099511
RPS8	770,4705136	123,0351887	1417,905839	11,52439277	3,526618831	0,016453675	0,762099511
RPS23	707,547903	122,5304701	1292,565336	10,54892987	3,399024748	0,023804733	0,762099511
RPL27	628,0866156	121,0514135	1135,121818	9,377187636	3,229155301	0,013815601	0,762099511
PSME1	191,784375	119,4049337	264,1638163	2,212335856	1,145570419	0,023352397	0,762099511
SKI	72,6221057	116,4870307	28,75718066	0,246870235	-2,018175193	0,010979389	0,762099511
ARL6IP1	69,35881347	115,7119044	23,00572255	0,198818978	-2,330472622	0,000751541	0,762099511
IP6K1	76,19717394	111,93307	40,46127792	0,361477425	-1,468022544	0,022570248	0,762099511
HPS4	69,35547164	108,4522206	30,25872271	0,279005101	-1,841636598	0,007276905	0,762099511
SLC45A3	70,33244286	108,1691968	32,49568892	0,300415367	-1,734969484	0,005214592	0,762099511
FOXO3B	68,87995285	107,6385602	30,12134547	0,27983787	-1,837336879	0,008909457	0,762099511
NR1D2	69,83875483	107,0363333	32,64117637	0,304954172	-1,713335643	0,011890059	0,762099511
H2AFJ	64,39964816	106,4303357	22,3689606	0,210174669	-2,250339293	0,00055945	0,762099511
CD109	69,39360284	105,9187365	32,86846919	0,310317799	-1,688181646	0,017861041	0,762099511
TTC37	68,81275013	103,7853974	33,8401029	0,326058422	-1,61679761	0,008205792	0,762099511
ZNF451	63,61268379	100,2728828	26,95248474	0,268791362	-1,89544132	0,007883294	0,762099511
RPS6	606,0847412	100,114111	1112,055371	11,1078784	3,473511384	0,020023589	0,762099511
ATP6V0A1	63,77784561	97,52828355	30,02740766	0,307884099	-1,699540737	0,011105937	0,762099511
REEP3	62,13182722	95,70623792	28,55741653	0,298386157	-1,744747489	0,007242863	0,762099511
SMN2	219,9058076	94,59482219	345,2167931	3,649425889	1,867669524	0,022453136	0,762099511
PIK3CA	60,26389207	92,75137711	27,77640702	0,29947164	-1,739508708	0,007578385	0,762099511
ATXN2	58,91173317	91,46523891	26,35822742	0,288177539	-1,794970202	0,009122018	0,762099511
LIG4	55,95409654	90,59543825	21,31275482	0,235251965	-2,087721324	0,006853165	0,762099511
SOS1	59,33095265	89,0533579	29,6085474	0,332480977	-1,588656298	0,019986649	0,762099511
RPL35	430,6699075	87,6841778	773,6556372	8,823206838	3,141303106	0,0187072	0,762099511
RPL5	202,3432191	87,43203812	317,2544	3,628582918	1,859406238	0,021928623	0,762099511
TMEM129	58,26841146	86,94151521	29,59530771	0,340404784	-1,554676782	0,020269034	0,762099511
EIF3K	266,2965879	85,37279567	447,22038	5,238441315	2,389137605	0,015580763	0,762099511
HIST2H3D	55,10821978	84,85662381	25,35981575	0,298854876	-1,742483015	0,007444992	0,762099511
SNX24	54,99421573	83,98463414	26,00379731	0,309625655	-1,691403082	0,009022266	0,762099511
TP53INP1	50,23141652	82,8563655	17,60646753	0,212493843	-2,234507054	0,001980021	0,762099511
CLDND1	52,7915065	81,78515374	23,79785925	0,290980186	-1,781007177	0,016047317	0,762099511
MYOM1	52,35095112	81,06872291	23,63317933	0,291520311	-1,778331691	0,012349319	0,762099511
LYZ	370,5590037	80,13284052	660,9851669	8,248617703	3,044152374	0,015182121	0,762099511
TESC	218,3938765	77,63505822	359,1526948	4,626166361	2,209817147	0,001971267	0,762099511
OR51B5	50,41668922	70,70899077	30,12438766	0,426033342	-1,230961752	0,011925615	0,762099511
KLRAP1	44,74374844	70,52046844	18,96702844	0,268957777	-1,894548388	0,015832721	0,762099511
SLC35B4	49,40769979	70,13945377	28,67594581	0,408841875	-1,290385124	0,015557099	0,762099511
HLTF	44,22010277	69,69357421	18,74663133	0,26898651	-1,894394271	0,007762248	0,762099511
TOR1AIP2	44,7393685	66,19426468	23,28447233	0,351759664	-1,507338034	0,022851907	0,762099511
MYEOV	38,24987991	65,1636478	11,33611201	0,173963742	-2,523141449	0,002356396	0,762099511
SPG20	41,01720637	63,28449633	18,74991642	0,296279776	-1,754967941	0,008865383	0,762099511
TMEM242	39,87474885	62,75146023	16,99803747	0,270878756	-1,884280843	0,02421294	0,762099511
LRP12	38,14701401	61,98074091	14,31328711	0,230931204	-2,114464969	0,002230548	0,762099511
XPO1	37,82036921	61,49661922	14,1441192	0,229998322	-2,120304762	0,005937052	0,762099511
PLA2G4C	36,95085892	61,43049175	12,4712261	0,203013613	-2,300351623	0,00942428	0,762099511
BCAP31	39,44193173	60,3709852	18,51287826	0,306651916	-1,705326131	0,012707457	0,762099511
LST1	110,2540291	60,05906061	160,4489976	2,671520266	1,417660962	0,012630624	0,762099511
RPL18A	592,2856703	59,26868637	1125,302654	18,98646188	4,246899179	0,014816892	0,762099511
CCDC69	116,4015795	58,76699999	174,036159	2,961460668	1,566308925	0,010185774	0,762099511
PHEX	35,15932818	58,29132888	12,02732748	0,206331331	-2,276965186	0,006045017	0,762099511
SRSF7	120,1148936	56,38642846	183,8433588	3,260418577	1,705057191	0,007868015	0,762099511
USP28	108,9824962	55,98492096	161,9800715	2,893280347	1,532706121	0,022334803	0,762099511
SLC7A11	31,19872222	51,88652011	10,51092432	0,202575241	-2,303470238	0,004454637	0,762099511
FYTTD1	32,73741429	50,92987375	14,54495482	0,285587883	-1,807993326	0,014417745	0,762099511
KLF10	30,57430958	50,61934802	10,52927113	0,208008826	-2,265283354	0,002929682	0,762099511
YOD1	29,87839377	47,86419847	11,89258906	0,24846523	-2,008884121	0,019221142	0,762099511
MIR22HG	29,19153896	47,57564251	10,80743542	0,227163205	-2,138198925	0,005539943	0,762099511
LSP1	595,6002743	47,11302154	1144,087527	24,283892	4,601927757	0,019871952	0,762099511
RPS18	167,4257017	46,46711579	288,3842877	6,206201585	2,633710558	0,019751362	0,762099511
LOC285540	31,48086741	43,87189501	19,08983982	0,435126858	-1,200492027	0,020233381	0,762099511
IL6R	26,0879627	42,61121685	9,564708552	0,224464572	-2,155440338	0,019275112	0,762099511
MPPE1	26,23041906	42,04373027	10,41710786	0,247768402	-2,012935884	0,016525505	0,762099511
NDUFS8	73,46189484	40,2734047	106,650385	2,648159145	1,404989826	0,023820079	0,762099511
PRMT7	82,84894909	39,5790576	126,1188406	3,186504385	1,671974646	0,016674332	0,762099511
CDYL2	24,01342916	37,73222099	10,29463734	0,272834121	-1,873904015	0,008325674	0,762099511
GHR	22,49364171	36,37316888	8,614114547	0,236826067	-2,078100207	0,006397904	0,762099511
RPS4X	2188,613983	799,7308872	3577,497079	4,473376152	2,161364075	0,024857155	0,770621712
C6orf62	377,1813901	551,3978429	202,9649374	0,368091642	-1,441863103	0,025631749	0,776438918
COMT	461,7367115	256,6927353	666,7806877	2,597583009	1,377169853	0,025515306	0,776438918
BMI1	107,4304794	162,8451053	52,01585352	0,319419202	-1,646477053	0,025360274	0,776438918
HLA-DPB1	437,1209744	161,6201654	712,6217833	4,409238051	2,140529369	0,025597783	0,776438918
MED13L	34,14824555	53,24766185	15,04882925	0,282619532	-1,823066922	0,025326598	0,776438918
GABPB1-AS1	23,92667601	38,79515673	9,058195296	0,233487787	-2,098581005	0,025492635	0,776438918
ATRX	73,17881228	110,9072076	35,45041694	0,319640335	-1,645478625	0,025801244	0,776499325
ARL6IP5	15503,34831	22357,25077	8649,445843	0,386874305	-1,370063184	0,026575368	0,777214496
CDK17	285,4502689	417,17417	153,7263678	0,368494454	-1,44028519	0,026976623	0,777214496
PTPN6	493,0242625	244,2274682	741,8210568	3,03741861	1,602845751	0,026224798	0,777214496
ZC3H7A	146,4846841	214,728357	78,2410113	0,364372048	-1,456515803	0,026074494	0,777214496
RPLP0	647,5452756	154,2116048	1140,878946	7,398139379	2,887162481	0,026536849	0,777214496
GRB10	64,22841914	94,24745088	34,2093874	0,36297414	-1,462061329	0,027133792	0,777214496
ME1	39,35738486	61,69363076	17,02113896	0,275897832	-1,857793976	0,026858282	0,777214496
SPC24	106,3452299	59,03826012	153,6521997	2,602586855	1,379946311	0,02713133	0,777214496
LCORL	8761,568786	3577,745314	13945,39226	3,897815813	1,962665919	0,027434786	0,779123838
ERI2	26,65164142	40,48866613	12,81461672	0,316498861	-1,659727787	0,02739468	0,779123838
CMIP	9461,176054	13534,41537	5387,936738	0,398091575	-1,328827754	0,034342448	0,779649161
WIPF1	7009,537115	10277,67692	3741,397314	0,364031419	-1,457865122	0,044132536	0,779649161
HIST1H2BH	5688,235904	7887,308745	3489,163064	0,442376884	-1,176652095	0,039004367	0,779649161
RAB27B	5142,471128	7448,236047	2836,706208	0,38085611	-1,392682054	0,031336439	0,779649161
PVALB	4734,15109	6722,945126	2745,357053	0,408356308	-1,29209958	0,045795569	0,779649161
MOB1A	4116,409585	5861,807281	2371,011889	0,40448479	-1,30584264	0,030961816	0,779649161
CLIC4	3914,556712	5796,444533	2032,668892	0,350675122	-1,511793011	0,027659257	0,779649161
STK24	3858,650903	5513,543028	2203,758779	0,399699208	-1,323013383	0,047317266	0,779649161
MFAP3L	3210,86512	4625,14218	1796,588059	0,388439531	-1,364238066	0,045719767	0,779649161
SMOX	2990,181982	4391,15757	1589,206395	0,361910583	-1,4662948	0,037149093	0,779649161
LGALSL	2719,277291	3942,792515	1495,762068	0,379366163	-1,39833709	0,041838553	0,779649161
DKFZP686I15217	1731,503977	2531,677689	931,3302644	0,367870787	-1,442728979	0,028176869	0,779649161
06-mar	1463,534897	2144,933211	782,1365825	0,364643793	-1,455440257	0,029912705	0,779649161
SPDYC	1625,192244	2047,617401	1202,767087	0,587398352	-0,767588876	0,045379884	0,779649161
SLC38A2	1522,759027	2016,631195	1028,886858	0,510200804	-0,970862921	0,045441203	0,779649161
LOC100506035	1251,192556	1864,005942	638,3791708	0,342477004	-1,545920974	0,040881963	0,779649161
SERINC3	1298,443846	1797,110736	799,7769559	0,445034877	-1,168009691	0,03864697	0,779649161
RIOK3	1202,551163	1766,284681	638,8176452	0,361673094	-1,46724182	0,045748438	0,779649161
RPS11	2437,451957	1590,922099	3283,981815	2,064200264	1,045582944	0,034483024	0,779649161
GFI1B	1078,660288	1551,776055	605,5445202	0,390226746	-1,357615433	0,041776149	0,779649161
TBXA2R	1069,603596	1549,188743	590,0184485	0,3808564	-1,392680954	0,043731226	0,779649161
NREP	1081,699005	1538,10859	625,2894199	0,406531388	-1,298561349	0,028564866	0,779649161
TRAK2	1091,388758	1530,124101	652,6534157	0,426536263	-1,229259694	0,038032506	0,779649161
STXBP3	1035,457442	1476,491703	594,4231815	0,402591616	-1,312610965	0,030706837	0,779649161
SNRNP48	2863,239785	1379,342732	4347,136838	3,151600205	1,656084534	0,046530454	0,779649161
ATP6V1G1	897,7716808	1271,364054	524,1793073	0,412296781	-1,278244897	0,043624748	0,779649161
SLC6A6	841,8554888	1232,688805	451,0221725	0,365884861	-1,45053837	0,030447938	0,779649161
AVPR1A	807,8006079	1134,650608	480,9506083	0,423875513	-1,23828747	0,039859451	0,779649161
ANTXR2	774,9943377	1004,029072	545,9596035	0,54376872	-0,878934931	0,046739405	0,779649161
RPLP1	1819,322551	980,7090451	2657,936057	2,710218765	1,438409309	0,034669633	0,779649161
MCTP1	690,0249667	980,3840109	399,6659224	0,407662628	-1,294552389	0,044343924	0,779649161
TMEM64	643,4440908	943,9282067	342,9599749	0,36333269	-1,460636918	0,02971349	0,779649161
SSBP3	666,181663	918,5284579	413,834868	0,45054115	-1,150269214	0,038398273	0,779649161
KLF9	638,9468196	903,3583868	374,5352523	0,414603172	-1,270196942	0,032475772	0,779649161
RPS15A	1250,64692	821,2522345	1680,041605	2,045707195	1,032599665	0,044017139	0,779649161
EEF1G	1801,615755	813,3688364	2789,862673	3,4300093	1,778212488	0,040908321	0,779649161
NDUFS5	1347,502492	811,0612398	1883,943745	2,322813189	1,215873131	0,045612685	0,779649161
SELT	556,8194323	791,9309774	321,7078872	0,40623223	-1,299623388	0,043987161	0,779649161
MTRF1L	539,2151764	790,8555211	287,5748317	0,363624991	-1,45947674	0,042904363	0,779649161
SVIP	534,3449236	766,9654697	301,7243774	0,393400211	-1,345930364	0,028042274	0,779649161
RPL21	2036,15886	714,79152	3357,5262	4,697210454	2,231804234	0,04031198	0,779649161
TCEB2	1452,675989	712,3982047	2192,953773	3,078269651	1,622119615	0,033485654	0,779649161
RPS12	1368,305035	703,8018546	2032,808216	2,888324607	1,53023289	0,040181023	0,779649161
FAU	1241,128524	699,6194007	1782,637648	2,548010598	1,349371278	0,034817275	0,779649161
GNB2L1	1522,457002	689,1904526	2355,723552	3,418102417	1,773195625	0,034168887	0,779649161
RPS15	1284,782665	653,2677498	1916,29758	2,933403004	1,552575289	0,031009789	0,779649161
SDCBP	446,2601659	623,2615546	269,2587772	0,432015701	-1,21084435	0,036273774	0,779649161
KIF15	1079,870188	612,9346942	1546,805682	2,523606017	1,335486696	0,033038014	0,779649161
IST1	423,7333579	607,3457971	240,1209188	0,395361127	-1,338757067	0,033429852	0,779649161
ATP5G2	973,7790118	589,578459	1357,979565	2,303305936	1,20370605	0,037962075	0,779649161
RPS19	1574,03501	582,6954688	2565,374551	4,402599107	2,138355481	0,038075462	0,779649161
TGFB2	444,4274517	572,6861629	316,1687405	0,552080286	-0,85705001	0,036379938	0,779649161
ATL1	380,8276503	556,7120474	204,9432531	0,368131522	-1,441706808	0,035144037	0,779649161
PHTF2	371,8601444	536,2429202	207,4773685	0,386909292	-1,369932719	0,037276723	0,779649161
ZNF431	380,4943371	521,0585279	239,9301462	0,460466787	-1,118830995	0,040170057	0,779649161
GPCPD1	356,0870671	507,6296161	204,5445182	0,402940474	-1,311361368	0,04265652	0,779649161
IFITM3	850,8858091	494,8612664	1206,910352	2,438886277	1,286222488	0,040888305	0,779649161
RPLP2	1333,17379	481,0719757	2185,275604	4,542512792	2,183490577	0,035171076	0,779649161
IFITM1	846,7848184	479,3899537	1214,179683	2,532759967	1,340710357	0,029478544	0,779649161
TNIP1	773,0525218	462,7713493	1083,333694	2,340969673	1,227106244	0,045764757	0,779649161
TMX1	320,5646811	462,4916016	178,6377606	0,38625082	-1,372390097	0,041936017	0,779649161
CNN1	306,0861605	435,7579433	176,4143776	0,404844892	-1,304558819	0,035150695	0,779649161
TM6SF1	293,4738661	418,3350194	168,6127128	0,403056653	-1,310945459	0,0437945	0,779649161
OSTC	747,4711183	408,44669	1086,495547	2,660066964	1,411462564	0,045254738	0,779649161
PARD3	288,0070171	406,1059585	169,9080757	0,418383607	-1,25710177	0,04647822	0,779649161
AFTPH	266,1726757	385,5283376	146,8170139	0,380820291	-1,392817742	0,037539696	0,779649161
MAPK10	271,6285615	369,840979	173,416144	0,468893805	-1,092666875	0,031353492	0,779649161
IPCEF1	241,4185608	351,2680515	131,5690701	0,374554616	-1,416751993	0,030361695	0,779649161
PLOD2	233,2520275	342,7217844	123,7822707	0,361174213	-1,469233204	0,039837811	0,779649161
KIAA0430	222,4732579	323,969127	120,9773888	0,373422585	-1,421118909	0,031316557	0,779649161
PSMB2	598,7461363	308,9999004	888,4923722	2,875380772	1,523753017	0,041718597	0,779649161
FAM126A	207,7216867	303,2203739	112,2229995	0,370103757	-1,433998316	0,037170514	0,779649161
ARL5B	195,4098446	290,7861674	100,0335218	0,344010593	-1,539475106	0,033117104	0,779649161
SNORA8	576,2829582	289,4331766	863,1327399	2,982148591	1,576352144	0,038317879	0,779649161
APPL1	205,0954379	285,2891571	124,9017188	0,437807451	-1,191631586	0,047009177	0,779649161
RPS3A	427,3026596	282,0380666	572,5672527	2,030106289	1,021555264	0,045135643	0,779649161
RPL3	1138,041588	275,3963921	2000,686783	7,264753063	2,86091376	0,040893391	0,779649161
IRS2	191,8334936	272,2528949	111,4140922	0,409230147	-1,289015666	0,04553827	0,779649161
MLXIP	192,764667	270,4500858	115,0792483	0,42551012	-1,232734652	0,046947217	0,779649161
NAMPT	442,3101743	268,5831423	616,0372064	2,293655518	1,197648731	0,03804187	0,779649161
WWC3	180,2554337	260,4382626	100,0726047	0,384246937	-1,379894335	0,030027488	0,779649161
KIAA0240	175,6535404	252,1505747	99,15650605	0,393243228	-1,346506172	0,041643248	0,779649161
FTX	167,1384857	249,7969465	84,48002496	0,338194786	-1,564073675	0,031411786	0,779649161
ARFGEF2	174,3462827	249,7933848	98,89918065	0,395923938	-1,336704797	0,031974308	0,779649161
DDAH1	145,6531865	248,6878216	42,61855143	0,171373697	-2,544782397	0,038334169	0,779649161
HSPA8	948,6669903	243,6838183	1653,650162	6,786048307	2,7625717	0,046466342	0,779649161
USP15	157,2816933	234,6987338	79,86465274	0,340285827	-1,555181031	0,029105456	0,779649161
RARRES3	426,1397121	228,6974616	623,5819627	2,726667617	1,447138845	0,038155322	0,779649161
BRWD3	152,9192032	227,063812	78,7745944	0,34692712	-1,527295471	0,031096404	0,779649161
HSP90AB1	594,9126548	227,0282019	962,7971077	4,240870076	2,084360285	0,044047036	0,779649161
SLC30A5	162,1725815	226,2763351	98,06882791	0,433402936	-1,206219169	0,045187539	0,779649161
KLHDC8B	150,5912643	217,0670704	84,11545813	0,387509068	-1,367698024	0,035649354	0,779649161
NPAT	141,4221283	210,1922438	72,65201281	0,345645546	-1,532634761	0,03315025	0,779649161
RPL32	1198,107838	208,9490376	2187,266638	10,46794311	3,387906084	0,027716297	0,779649161
PCNXL4	144,6561387	207,4526097	81,85966775	0,394594543	-1,341557089	0,028261949	0,779649161
WBSCR22	373,915605	198,419513	549,411697	2,768939853	1,469333716	0,031303641	0,779649161
RPS16	2148,54765	195,8123131	4101,282987	20,94496981	4,388531899	0,037697773	0,779649161
MGAT5	127,0226655	184,5157146	69,52961643	0,376822194	-1,408044155	0,037248776	0,779649161
RPL36	443,0398941	179,6588091	706,4209792	3,932014148	1,975268513	0,03355025	0,779649161
KIF1B	112,5238827	164,831822	60,21594347	0,365317466	-1,452777365	0,035242105	0,779649161
PTPRF	107,2677673	164,6800335	49,85550102	0,302741625	-1,723841043	0,031492822	0,779649161
WWP1	113,8650386	164,1905377	63,53953941	0,386986609	-1,36964445	0,045817764	0,779649161
SLC17A5	110,5302564	159,3446016	61,71591118	0,387310963	-1,368435755	0,040635643	0,779649161
RPL18	1091,094204	157,3627562	2024,825651	12,86724826	3,685631652	0,035623911	0,779649161
GOLGA2	96,36770216	154,1231978	38,61220655	0,250528195	-1,996955118	0,045686386	0,779649161
RPS2	1449,731977	150,0998359	2749,364119	18,3169029	4,195103682	0,040950968	0,779649161
FNBP1L	101,4065815	147,2190118	55,59415116	0,377628884	-1,404958976	0,039962472	0,779649161
TSG101	98,62566309	144,4507074	52,80061877	0,365526896	-1,451950527	0,046089741	0,779649161
TYROBP	523,0511164	141,8243301	904,2779027	6,376042122	2,67266116	0,039089556	0,779649161
TNFSF13B	89,26628726	131,0268831	47,50569144	0,362564463	-1,463690572	0,046629764	0,779649161
BRI3	223,439162	128,7776698	318,1006542	2,470153829	1,304600889	0,033593462	0,779649161
LMBRD1	82,46349469	122,5262486	42,40074081	0,346054346	-1,530929472	0,028343032	0,779649161
PPIB	186,8215391	121,5026424	252,1404357	2,075184792	1,053239812	0,034157615	0,779649161
BTBD3	79,23583977	119,2494554	39,22222418	0,328909042	-1,604239423	0,031979221	0,779649161
PPP1CC	81,91198263	118,2793769	45,54458839	0,385059421	-1,376847	0,034223296	0,779649161
HSCB	205,902542	110,3422814	301,4628025	2,73206969	1,449994285	0,029537482	0,779649161
TMEM17	72,81051492	109,7644895	35,85654039	0,326667947	-1,614103193	0,045389266	0,779649161
ATF3	75,5766733	107,4783835	43,67496311	0,406360439	-1,299168139	0,040320614	0,779649161
RPL13	731,1306503	100,9705369	1361,290764	13,48205927	3,752968968	0,030988156	0,779649161
TCF4	67,80492426	100,7775834	34,83226513	0,345635051	-1,532678568	0,034129049	0,779649161
AIF1	241,7551774	99,16918412	384,3411706	3,875610897	1,954423734	0,035772334	0,779649161
TRIP10	64,77491501	97,65866357	31,89116645	0,326557474	-1,614591169	0,031315397	0,779649161
LCN2	172,0490116	97,46513807	246,6328851	2,530472844	1,339406992	0,03867092	0,779649161
CPED1	54,9694342	95,27138563	14,66748276	0,153954754	-2,699421675	0,030658356	0,779649161
KLF7	62,38137849	94,03259515	30,73016183	0,326803294	-1,61350557	0,030923179	0,779649161
SPIRE1	64,30661386	92,79696972	35,81625799	0,385963659	-1,37346308	0,036560007	0,779649161
RPL6	139,7038003	92,49465131	186,9129492	2,020797382	1,014924675	0,037970457	0,779649161
TAOK2	62,57142258	91,36681946	33,77602571	0,369674964	-1,435670753	0,047212955	0,779649161
CDKN2B	61,99052703	90,5226755	33,45837856	0,369613231	-1,435911694	0,028569529	0,779649161
TMEM65	61,84036287	90,16801359	33,51271215	0,371669629	-1,427907292	0,045818505	0,779649161
PSMD4	178,5612419	90,09161246	267,0308713	2,963992585	1,567541839	0,033487547	0,779649161
ILF2	145,3767155	88,77338159	201,9800495	2,275232123	1,186013739	0,044152645	0,779649161
CLN8	58,20676788	82,85415142	33,55938434	0,405041676	-1,303857737	0,037410425	0,779649161
HSPD1	191,7841404	78,77120297	304,7970779	3,869397272	1,952108858	0,034723511	0,779649161
RPS26	169,1938764	77,59284393	260,794909	3,361069085	1,748920197	0,034713471	0,779649161
SUDS3	52,67017357	77,40645095	27,93389619	0,360872974	-1,47043699	0,046362828	0,779649161
EEF1D	332,8031364	75,91356103	589,6927119	7,767949545	2,95753383	0,036293537	0,779649161
GABPB2	139,6224774	74,71362348	204,5313313	2,737537302	1,452878623	0,038723552	0,779649161
ELMO1	49,93317414	73,97943843	25,88690986	0,349920335	-1,514901589	0,044310814	0,779649161
SLC35D1	45,35960579	70,62311605	20,09609553	0,284554076	-1,81322525	0,034504782	0,779649161
CCP110	46,35566875	68,99537784	23,71595966	0,343732586	-1,540641468	0,038602426	0,779649161
PSMB3	114,6716747	66,22249995	163,1208495	2,463223973	1,300547814	0,035139231	0,779649161
FBXO8	43,68121151	66,15854322	21,2038798	0,320501008	-1,6415992	0,035556988	0,779649161
STX1A	43,84742272	65,31942439	22,37542104	0,342553861	-1,545597248	0,039845356	0,779649161
RPS5	447,3097473	63,2200245	831,3994701	13,15088813	3,717088329	0,032426299	0,779649161
UBXN1	119,3884811	63,05587787	175,7210843	2,786751851	1,478584542	0,044278708	0,779649161
SIRT2	41,54399335	62,63828772	20,44969897	0,326472829	-1,61496517	0,03258163	0,779649161
HADHA	97,77935982	61,58404602	133,9746736	2,175476967	1,121331742	0,04563839	0,779649161
HNRPDL	97,36944566	59,5111783	135,227713	2,272307773	1,184158254	0,043347148	0,779649161
MED14	38,42667464	58,50341631	18,34993297	0,313655751	-1,67274608	0,028595768	0,779649161
TTPAL	36,7126233	58,11193312	15,31331349	0,263514095	-1,924047961	0,028089507	0,779649161
PROK2	28,50577231	54,87763927	2,133905349	0,038884788	-4,68465033	0,038162445	0,779649161
TNFAIP8L2	83,74649432	54,45015252	113,0428361	2,076079329	1,053861571	0,044318232	0,779649161
BACH1	39,24353022	53,68577681	24,80128363	0,461971217	-1,114125128	0,047024771	0,779649161
VAT1	99,16172563	53,16916209	145,1542892	2,730046581	1,448925567	0,030784136	0,779649161
AKR1CL1	32,77876607	52,72879501	12,82873713	0,243296611	-2,03921187	0,047164235	0,779649161
SNRPA1	131,7391272	48,3082735	215,1699809	4,454102067	2,155134618	0,03274383	0,779649161
SCNM1	91,04275562	47,59816527	134,487346	2,825473319	1,498492566	0,028681693	0,779649161
SEL1L3	28,92250558	44,85552547	12,98948569	0,289584963	-1,787941403	0,040917284	0,779649161
EIF3L	114,2408935	43,37786622	185,1039208	4,267243572	2,093304461	0,046279701	0,779649161
WARS	218,3037769	42,69930021	393,9082535	9,225168833	3,205575315	0,043585895	0,779649161
DPP8	26,58984396	42,20381348	10,97587444	0,26006831	-1,943037482	0,042502514	0,779649161
TBCA	71,28484002	42,0357387	100,5339413	2,391630181	1,257994322	0,033430335	0,779649161
PA2G4	131,4507487	39,79800428	223,1034932	5,605896508	2,486945111	0,039214323	0,779649161
RPS21	380,1051783	39,56860054	720,641756	18,21246509	4,186854302	0,028663725	0,779649161
LOC100128822	27,18553708	39,43852167	14,93255249	0,378628606	-1,401144681	0,043800094	0,779649161
ZNF75A	68,04196175	36,27169819	99,81222531	2,751793555	1,46037224	0,034251337	0,779649161
CAPZA2	4647,383041	6425,423462	2869,342621	0,446560859	-1,16307129	0,051312139	0,781768684
PLA2G12A	1797,212338	2552,196123	1042,228554	0,408365385	-1,292067512	0,050581075	0,781768684
LOC541471	1485,612216	2298,861093	672,3633389	0,292476714	-1,773606327	0,049419834	0,781768684
TWSG1	1502,011004	2083,817622	920,2043865	0,441595453	-1,179202778	0,050607635	0,781768684
OSBPL8	1181,360669	1673,312006	689,4093319	0,41200286	-1,279273743	0,049383741	0,781768684
PSMC6	1918,130112	1163,341402	2672,918822	2,297622021	1,200141482	0,052227105	0,781768684
ATP6AP2	599,5551094	852,3275737	346,782645	0,406865454	-1,297376306	0,052930786	0,781768684
EEF2	2138,293427	741,9625356	3534,624318	4,763885166	2,252138637	0,050068351	0,781768684
JAK1	478,092252	682,1248004	274,0597036	0,401773551	-1,315545499	0,049672444	0,781768684
09-sep	1028,423103	489,3912763	1567,45493	3,202866513	1,679363672	0,049967186	0,781768684
EIF3M	805,5750599	474,4411377	1136,708982	2,395890431	1,260561932	0,049411356	0,781768684
POLR2L	684,2840358	422,1600933	946,4079783	2,241822458	1,164672028	0,051153674	0,781768684
ERGIC2	633,9124914	375,1773158	892,6476671	2,379268761	1,250518247	0,0528419	0,781768684
CLCN4	257,2412175	369,6766871	144,805748	0,391709169	-1,352145196	0,052537321	0,781768684
STRN	239,1061566	339,2614541	138,9508591	0,40956866	-1,28782277	0,052488708	0,781768684
PRKAB2	237,1754133	317,5053875	156,845439	0,493993001	-1,017437495	0,04977323	0,781768684
RABGEF1	193,8512097	282,934816	104,7676034	0,370288835	-1,433277046	0,050964974	0,781768684
VMP1	181,4783703	273,0496587	89,90708187	0,329270076	-1,602656689	0,052498733	0,781768684
ATP6V1C1	185,3785909	267,3197623	103,4374196	0,386942659	-1,369808306	0,050651395	0,781768684
RPS13	364,8390376	249,4828013	480,195274	1,924763036	0,944680841	0,053015857	0,781768684
RPL13A	550,7037336	236,9425771	864,4648901	3,648415159	1,867269906	0,047717716	0,781768684
FLJ31306	144,7415822	208,9105692	80,57259523	0,385679842	-1,374524353	0,047579557	0,781768684
ATP5I	345,7293669	196,5177374	494,9409964	2,518556355	1,332597013	0,049543064	0,781768684
RPL12	310,0417243	172,4973188	447,5861299	2,594742533	1,375591392	0,049344983	0,781768684
NFATC2	514,4453439	156,368789	872,5218988	5,579898038	2,48023876	0,050312356	0,781768684
AP1M1	259,8204153	146,4231566	373,217674	2,548897884	1,349873576	0,052301547	0,781768684
NADKD1	97,44891293	142,2214054	52,67642044	0,370383208	-1,4329094	0,049275862	0,781768684
MMGT1	96,14511684	141,7480408	50,54219293	0,356563609	-1,487768628	0,050687465	0,781768684
LOC400027	80,25501837	134,0025675	26,5074692	0,197813144	-2,337789803	0,049614139	0,781768684
ST3GAL1	97,81346319	133,8704878	61,75643859	0,46131481	-1,116176487	0,048440826	0,781768684
DIRC2	216,9659598	126,183284	307,7486357	2,438901779	1,286231658	0,052102289	0,781768684
ATP5D	201,3921999	119,4541144	283,3302854	2,371875484	1,246028275	0,052144304	0,781768684
EEF1B2	281,8137953	116,2165537	447,4110369	3,84980472	1,944785267	0,051683135	0,781768684
EIF2S3	179,1543397	113,1955968	245,1130826	2,165394145	1,114629648	0,049714854	0,781768684
C15orf54	81,05582369	112,302039	49,80960842	0,443532539	-1,172888147	0,052483078	0,781768684
VCPIP1	72,91810016	106,93644	38,89976036	0,363765246	-1,458920381	0,052904509	0,781768684
NDUFB8	112,3855965	73,69485922	151,0763339	2,050025408	1,035641791	0,04838359	0,781768684
EIF3F	175,7415518	65,65225785	285,8308458	4,353709303	2,122245082	0,047625065	0,781768684
SERAC1	37,55859085	56,79666054	18,32052116	0,322563351	-1,632345562	0,052891732	0,781768684
UBA2	105,8444486	55,31211424	156,376783	2,827170595	1,49935894	0,048999107	0,781768684
SRP72	74,39650728	44,1607339	104,6322807	2,369351037	1,24449196	0,048544377	0,781768684
HIST1H3E	23,92322505	43,86114827	3,985301819	0,090861776	-3,460182689	0,048242145	0,781768684
NDUFB5	68,00725331	40,86905256	95,14545405	2,32805627	1,219125929	0,05289543	0,781768684
TAX1BP1	27,47796393	40,41848788	14,53743997	0,359673029	-1,475242115	0,047860351	0,781768684
MEX3C	24,95637158	38,83753333	11,07520983	0,285167694	-1,810117542	0,051614533	0,781768684
PHB2	81,82839932	38,55080408	125,1059946	3,245223999	1,698318062	0,051174463	0,781768684
HSPB3	42,70597363	61,85104019	23,56090707	0,380929844	-1,392402776	0,053217564	0,783246873
ZFR	54,2383648	75,70478156	32,77194804	0,432891389	-1,207922992	0,053405963	0,783778198
ZNF117	244,9979493	332,9595181	157,0363804	0,471638058	-1,084247957	0,053742755	0,785373403
SLC25A6	148,2948567	43,59434316	252,9953702	5,803399061	2,536898137	0,053583631	0,785373403
HIST1H2BG	1662,711983	2139,567054	1185,856912	0,554250875	-0,851388952	0,054750577	0,79179143
GCH1	46,17579554	65,7681578	26,58343327	0,404199147	-1,306861818	0,054823825	0,79179143
EIF4E	2463,544829	3461,122445	1465,967213	0,423552543	-1,239387143	0,055149743	0,791911106
TTC33	1904,88325	2699,067242	1110,699258	0,411512259	-1,280992686	0,055251145	0,791911106
SERINC1	160,9098846	230,78695	91,03281923	0,394445263	-1,342102982	0,055222615	0,791911106
GTF2F1	197,304342	100,3998387	294,2088454	2,930371694	1,551083671	0,05549235	0,791911106
CPSF2	61,64495701	90,93644137	32,35347265	0,355781161	-1,490937976	0,055673828	0,791911106
MTPN	13457,51758	18890,8875	8024,147662	0,424762874	-1,235270421	0,057821453	0,792811196
VPS37B	1830,249387	2564,84787	1095,650904	0,427179685	-1,227085057	0,057617716	0,792811196
IQGAP2	1337,651241	1835,055885	840,2465968	0,457886108	-1,1269393	0,056581744	0,792811196
LBR	317,0217044	445,8010839	188,2423249	0,422256319	-1,243809081	0,057443271	0,792811196
SNHG5	647,2626034	391,0794513	903,4457554	2,310133535	1,207976248	0,057233291	0,792811196
C6orf1	348,5486438	197,4209207	499,6763668	2,531020345	1,339719104	0,056743626	0,792811196
PPM1B	132,0507914	190,7074577	73,39412514	0,384851888	-1,377624771	0,057066108	0,792811196
RSC1A1	117,2425417	172,1465387	62,33854478	0,362124881	-1,465440791	0,057578565	0,792811196
TTC28	67,21889804	95,47366156	38,96413452	0,408113964	-1,292956019	0,05764424	0,792811196
CBWD2	102,4893792	60,90761663	144,0711418	2,365404358	1,242086829	0,056702059	0,792811196
MRPL20	95,57200254	55,21499711	135,929008	2,461813186	1,299721288	0,056717249	0,792811196
WDSUB1	32,55447585	51,6672578	13,44169391	0,260158841	-1,942535359	0,056769124	0,792811196
CLCN3	215,8569463	301,8483305	129,8655621	0,430234489	-1,216804916	0,057983173	0,794323163
NFAT5	992,977189	1407,619026	578,3353518	0,41086071	-1,283278722	0,058168334	0,794553479
NCOA1	492,7306041	688,7734477	296,6877605	0,430747964	-1,215084116	0,058150816	0,794553479
TNPO1	189,668984	257,6923865	121,6455816	0,472057336	-1,082965994	0,058302116	0,794553479
RBM41	48,68113323	72,51955638	24,84271008	0,342565665	-1,545547535	0,058399239	0,794553479
LOC100506713	110,8506442	146,7326611	74,96862737	0,510919838	-0,968831142	0,059063461	0,795707488
FHL2	971,2457255	1302,286185	640,2052657	0,491601057	-1,024440076	0,059145824	0,795778142
STOM	10957,22824	15313,01711	6601,439369	0,431099849	-1,213906036	0,059949764	0,796278438
CARD16	1142,678989	720,5966643	1564,761314	2,171480097	1,118678729	0,059405122	0,796278438
KIFAP3	341,0084378	545,0856006	136,931275	0,251210589	-1,993030815	0,059952304	0,796278438
CDK2	341,8155985	475,5239199	208,1072771	0,437637874	-1,192190499	0,059641765	0,796278438
UGP2	432,0879723	619,1124263	245,0635182	0,395830398	-1,337045685	0,060182049	0,797033605
IFI27L2	474,6777501	209,7608461	739,5946541	3,525894694	1,817989387	0,060208524	0,797033605
FAR1	138,0647326	197,2632544	78,86621078	0,399801833	-1,322643007	0,060246014	0,797033605
HNRNPK	2501,816766	3529,331481	1474,302052	0,417728417	-1,259362806	0,060578338	0,799509539
HS1BP3	37,03872018	55,3384993	18,73894106	0,338623947	-1,562244092	0,06058852	0,799509539
SMCR8	139,5979549	200,2952902	78,90061966	0,393921492	-1,344019962	0,060689981	0,800164489
POLR3K	135,8278097	74,89913936	196,7564801	2,626952483	1,393390105	0,061190503	0,801291361
TSTA3	58,92416974	36,18810646	81,66023301	2,256548932	1,174118063	0,061121238	0,801291361
SMA5	2468,557585	1512,418622	3424,696548	2,264384013	1,179118643	0,061607975	0,80323538
DNMT1	68,87587558	101,7327073	36,0190439	0,35405569	-1,497951792	0,0619114	0,80323538
LSM3	86,8598284	53,94974843	119,7699084	2,220027189	1,150577346	0,061891822	0,80323538
SAP30BP	84,51864021	53,80958935	115,2276911	2,14139696	1,098552259	0,061906834	0,80323538
PFN1	16630,20799	10927,19231	22333,22368	2,043820869	1,031268756	0,062531625	0,807573148
ALG8	199,6720956	281,7219129	117,6222783	0,417511996	-1,260110444	0,062424677	0,807573148
IRAK2	142,6697233	198,2357756	87,1036711	0,439394306	-1,18641192	0,062768818	0,807573148
KCTD7	52,43591607	73,83004485	31,04178729	0,420449254	-1,249996409	0,062580508	0,807573148
PSMD8	90,96301394	56,82224073	125,1037871	2,201669374	1,138597834	0,062411875	0,807573148
KPNA1	148,5940349	211,8069505	85,38111931	0,403108204	-1,310760951	0,062985389	0,808338665
AIDA	1150,833248	1630,6743	670,992195	0,411481431	-1,281100767	0,063463731	0,809250198
CLEC2L	494,0050361	345,0499218	642,9601503	1,863382976	0,897924218	0,063492564	0,809250198
LAMTOR2	526,8344941	194,5667134	859,1022749	4,415463776	2,142564979	0,063468556	0,809250198
GRPEL2	23,39853696	39,02326304	7,773810877	0,199209658	-2,327640503	0,063143896	0,809250198
PFKL	442,3494626	249,0783546	635,6205706	2,551890033	1,351566161	0,063926498	0,809341815
PKN1	116,1484634	80,67156993	151,6253568	1,879538938	0,910378803	0,063739707	0,809341815
TNXA	30,60573282	46,11141227	15,10005336	0,327468898	-1,610570204	0,063670824	0,809341815
RNF138	123,8561003	182,8294535	64,88274714	0,354881262	-1,494591695	0,064039516	0,80975109
ANXA4	95,37732196	59,22363171	131,5310122	2,220921082	1,151158129	0,064148836	0,809937293
PITPNA	94,50960428	51,61407943	137,4051291	2,662163709	1,412599292	0,064163956	0,809937293
MAGOH	245,9607981	150,4359374	341,4856588	2,269973948	1,18267574	0,064377692	0,810046611
HNRNPA2B1	2912,342488	4040,367688	1784,317289	0,441622503	-1,179114409	0,064736257	0,810074847
NRBP1	87,97334845	126,5015188	49,4451781	0,39086628	-1,355252965	0,064566673	0,810074847
TMX4	413,8599209	591,7367682	235,9830736	0,398797381	-1,326272158	0,065015171	0,810515586
PPP1R9B	622,2526453	342,2274498	902,2778408	2,636485885	1,398616273	0,065202433	0,810515586
TMED5	233,9596596	324,1501718	143,7691474	0,443526365	-1,172908229	0,064936577	0,810515586
IDS	1337,44958	1928,090922	746,8082379	0,387330405	-1,368363339	0,066194445	0,810530491
SPTSSA	1196,077372	1687,334351	704,820392	0,417712347	-1,259418307	0,066254607	0,810530491
CFLAR	245,0673902	328,540719	161,5940614	0,491853984	-1,023698008	0,066306109	0,810530491
KITLG	156,4282795	209,8086576	103,0479014	0,491151807	-1,025759087	0,065533042	0,810530491
SPOP	124,2028627	177,1863096	71,21941583	0,401946494	-1,31492463	0,065692243	0,810530491
GUSBP11	247,2920599	131,6827265	362,9013932	2,755876969	1,462511483	0,065668966	0,810530491
ATP11A	82,45730206	117,8333875	47,08121659	0,399557524	-1,323524872	0,065699563	0,810530491
APOBEC3F	69,953869	98,24115908	41,66657891	0,424125482	-1,237436932	0,066277179	0,810530491
ATG3	140,3044516	83,78651168	196,8223916	2,349093997	1,232104443	0,066004797	0,810530491
FBXW4	790,975545	453,42817	1128,52292	2,488868126	1,315489791	0,066631775	0,813867068
GSTP1	420,031905	194,0555761	646,0082338	3,32898568	1,735082664	0,06713897	0,815409298
CNP	83,85812826	51,77111383	115,9451427	2,239572111	1,16322312	0,067457955	0,815837606
SNHG4	7938,438677	3568,031537	12308,84582	3,449758133	1,786495216	0,067793207	0,816426934
CNBP	94,95321339	51,15545798	138,7509688	2,71233949	1,439537765	0,067872722	0,816747427
DAB2	5982,986055	8152,150083	3813,822027	0,467830203	-1,095943091	0,068140439	0,817478887
EAF1	260,1296882	368,9204252	151,3389512	0,410221123	-1,285526314	0,068308329	0,817478887
STX4	188,8727159	105,5061154	272,2393164	2,580317884	1,36754881	0,068400135	0,817478887
ZNF429	113,2695435	56,43862072	170,1004663	3,013901902	1,59163246	0,068674792	0,817478887
SENP7	145,996327	195,7742878	96,21836623	0,491476012	-1,024807092	0,068822472	0,818605654
CASP2	758,748566	1039,481227	478,0159052	0,459860066	-1,120733176	0,068927402	0,818841875
CCT6A	144,7598943	94,96579688	194,5539918	2,048674346	1,034690674	0,068948406	0,818841875
EIF3D	97,11821901	43,23325524	151,0031828	3,492755332	1,804365585	0,069026687	0,819141448
AQP10	1148,652191	1547,038129	750,2662524	0,484969464	-1,044034183	0,069150021	0,819857965
ZFP36L2	115,9065142	40,11626407	191,6967644	4,778529827	2,256566824	0,069193272	0,819857965
CDK19	767,3416668	1056,388636	478,2946971	0,452763955	-1,143168986	0,069305031	0,820552438
SDE2	234,5441992	318,0809394	151,0074589	0,474745388	-1,074774111	0,069551469	0,821906103
CTNNBL1	80,08299969	37,37396322	122,7920362	3,285496789	1,716111532	0,069721008	0,821906103
STON2	6994,994199	9171,351541	4818,636858	0,525400955	-0,928509272	0,072587591	0,822830822
MGAT4B	2744,980229	3895,724551	1594,235907	0,409227061	-1,289026547	0,07270594	0,822830822
BANK1	2477,976402	3457,17208	1498,780723	0,433527949	-1,205803088	0,071349364	0,822830822
RHOC	3258,055992	2121,173676	4394,938308	2,07193704	1,050980165	0,073070399	0,822830822
PHKB	985,7142489	1347,165221	624,2632769	0,463390286	-1,109700294	0,07193358	0,822830822
VRK1	658,1916618	918,3428946	398,0404289	0,433433341	-1,206117961	0,071188973	0,822830822
ABCC4	411,9143035	669,494639	154,333968	0,230523083	-2,117016878	0,073228159	0,822830822
MLL5	323,7313019	432,1830065	215,2795974	0,498121384	-1,005430748	0,070636662	0,822830822
RAC2	855,9953658	361,1561714	1350,83456	3,740305904	1,903156267	0,07040455	0,822830822
UBAP1	227,1084653	320,3788239	133,8381067	0,417749541	-1,259289851	0,072651818	0,822830822
ZNF792	201,5013202	272,7078905	130,2947498	0,477781371	-1,065577491	0,071207791	0,822830822
LYST	159,1599558	223,4771479	94,84276365	0,424395803	-1,236517706	0,072670504	0,822830822
WEE1	148,1243085	208,135267	88,11335001	0,423346563	-1,240088917	0,0721781	0,822830822
FOXO1	110,8131285	156,0438716	65,58238532	0,420281711	-1,250571418	0,072700373	0,822830822
GCNT1	95,51047957	133,3498499	57,67110929	0,432479747	-1,209295523	0,070606907	0,822830822
ATG9A	85,28145374	122,7102162	47,85269125	0,389965014	-1,358583396	0,070509326	0,822830822
MYLK	75,16559364	118,0858588	32,24532845	0,273066807	-1,872674138	0,070520213	0,822830822
ATP5O	124,8806338	82,32844846	167,4328191	2,033717655	1,024119401	0,071465091	0,822830822
HSP90B1	105,3978726	68,84435579	141,9513893	2,061917607	1,043986684	0,072398101	0,822830822
NT5C	101,6958138	61,56477986	141,8268477	2,303701044	1,203953507	0,071823942	0,822830822
CLK3	90,45159164	54,26808504	126,6350983	2,333509616	1,222501412	0,070171849	0,822830822
DISP1	27,80577165	42,56739992	13,04414338	0,306435051	-1,706346766	0,070474959	0,822830822
CRELD1	59,72734817	37,70976635	81,74492999	2,167738968	1,116191042	0,072976701	0,822830822
CGGBP1	1922,632153	2581,451549	1263,812756	0,489574463	-1,030399788	0,073940823	0,825138249
CAB39	1478,149816	1971,440552	984,8590793	0,499563164	-1,001260994	0,073713431	0,825138249
PEAR1	85,83565129	116,692168	54,97913453	0,47114674	-1,085751634	0,07396796	0,825138249
HNRNPA0	62,35258813	90,67628793	34,02888832	0,375278798	-1,413965311	0,073917297	0,825138249
RCL1	43,22088964	62,87273966	23,56903963	0,374868978	-1,415541655	0,073855761	0,825138249
DDX5	419,8557812	569,2963923	270,41517	0,474998917	-1,07400387	0,074163794	0,825533397
ZNF800	72,62199054	103,6544258	41,58955534	0,401232799	-1,317488551	0,074111823	0,825533397
INTS6	58,72906885	84,45748295	33,00065476	0,390736896	-1,355730603	0,074120801	0,825533397
FAM213B	87,49244482	116,2335112	58,75137847	0,505459896	-0,984331464	0,074219664	0,825560085
NRIP1	934626,5951	412698,0537	1456555,136	3,529348208	1,819401775	0,074540266	0,827338008
RAB21	420,4296594	562,250047	278,6092718	0,495525564	-1,012968607	0,074864919	0,829748373
IARS	82,90945939	48,24183299	117,5770858	2,437243332	1,285250296	0,075014939	0,830219095
CD226	25935,14349	35920,36417	15949,92281	0,444035666	-1,171252535	0,07515649	0,831189865
SRSF8	1231,30684	1588,567788	874,0458912	0,550210005	-0,86194572	0,075655523	0,834318303
IKBKG	963,5448217	1347,30263	579,787013	0,430331686	-1,216479021	0,075942391	0,836287144
11-sep	3406,342208	4633,493774	2179,190642	0,47031263	-1,08830802	0,076424356	0,838352555
BTK	1525,618787	2073,673861	977,5637134	0,471416326	-1,084926371	0,076378243	0,838352555
BRD4	265,3807453	367,3547406	163,4067501	0,444820039	-1,168706312	0,076562756	0,838352555
LOC440434	165,0818234	235,0708684	95,09277837	0,404528128	-1,305688074	0,076560877	0,838352555
NBR2	83,44498074	120,6354819	46,25447956	0,383423507	-1,382989306	0,076416485	0,838352555
STXBP5	215,4616647	302,2126333	128,7106961	0,425894492	-1,231432021	0,076680818	0,838438496
CCSAP	295,941341	398,882568	193,000114	0,483851964	-1,047362377	0,076785227	0,838985927
ELF1	2253,614671	3133,707383	1373,521958	0,438305748	-1,189990497	0,077319762	0,839573743
POLK	61,27544054	81,27040842	41,28047266	0,507939771	-0,977270655	0,077312815	0,839573743
SLK	46,25171702	64,07893531	28,42449872	0,44358569	-1,172715271	0,077208028	0,839573743
CHSY1	28,05400491	44,37023714	11,73777267	0,264541581	-1,918433592	0,077437205	0,839573743
HIST1H2BF	343,6700826	452,1204385	235,2197268	0,520258999	-0,94269808	0,077615975	0,84056356
CD28	206,5862421	285,1549137	128,0175705	0,448940433	-1,155404058	0,077855165	0,84056356
FBXW11	136,1680159	185,4944151	86,84161663	0,468162972	-1,094917263	0,077673293	0,84056356
NOL12	82,13758662	46,51574672	117,7594265	2,531603485	1,340051459	0,077736115	0,84056356
CORO1A	766,4670844	87,79133063	1445,142838	16,461111	4,040989805	0,078297708	0,843412115
TEX2	81,20439432	113,4060766	49,00271206	0,432099527	-1,210564443	0,078710238	0,843890541
VDAC3	6574,65056	8665,953841	4483,347278	0,517351853	-0,950782298	0,079240316	0,844883456
RAF1	71,56915391	101,4803573	41,6579505	0,4105026	-1,284536736	0,079238965	0,844883456
CCPG1	240,6952774	322,6571875	158,7333672	0,491956706	-1,023396735	0,079470891	0,845383505
RPS3	759,4809295	179,3109494	1339,650909	7,47110488	2,901321615	0,079768761	0,847170395
SUCNR1	538,0919234	735,3597531	340,8240937	0,463479395	-1,109422892	0,080510234	0,850744292
ZFAND6	1113,744379	1448,100024	779,3887348	0,53821471	-0,893746272	0,080662906	0,851233493
GMFB	34,68350482	50,98880728	18,37820236	0,360436012	-1,472184933	0,080768041	0,851760786
SCRN3	98,83972392	137,8765168	59,80293102	0,433742688	-1,205088658	0,081082311	0,854491328
PITPNC1	4434,457185	2795,512403	6073,401967	2,172554113	1,119392111	0,081431951	0,854639564
ATOX1	433,0098109	269,7115848	596,3080369	2,210909989	1,144640291	0,081417891	0,854639564
TNFAIP8L1	100,0723932	136,6084495	63,53633693	0,465098149	-1,104392898	0,081327044	0,854639564
TAPT1	37,6929829	55,30531177	20,08065402	0,363087258	-1,461611792	0,081307698	0,854639564
STK17A	26,46466582	39,43151383	13,49781782	0,342310414	-1,546622911	0,081630272	0,855013411
RAB3GAP1	102,5400424	143,6927975	61,38728725	0,427211999	-1,226975927	0,081747961	0,855135106
LMLN	92,35028352	130,4062973	54,29426975	0,416346993	-1,26414169	0,081752666	0,855135106
ARHGEF3	114,569067	154,5936104	74,5445236	0,482196667	-1,052306417	0,081972344	0,856026027
PPM1A	1936,021038	2619,952941	1252,089134	0,4779052	-1,06520363	0,082180175	0,856200567
MLL3	207,0385145	279,4366486	134,6403805	0,481827925	-1,053410086	0,082325812	0,856488009
TRPC6	165,7131165	228,8152684	102,6109645	0,44844457	-1,156998425	0,082282174	0,856488009
YWHAQ	1937,534174	2701,663115	1173,405233	0,434326999	-1,203146457	0,082552379	0,857765744
COPA	654,1875654	913,7225522	394,6525786	0,431917301	-1,211172988	0,082832281	0,858774701
STAM	157,4250548	210,1426759	104,7074336	0,498268299	-1,005005306	0,083142855	0,859773973
HNRPLL	181,6195463	256,0550532	107,1840394	0,418597634	-1,256363938	0,083397293	0,86039645
BUD13	160,7070348	99,588344	221,8257256	2,227426591	1,155377886	0,083481695	0,86039645
NOP10	2132,77304	1369,259878	2896,286202	2,115220237	1,080807885	0,084203213	0,860827168
DPY19L1	1017,121538	1358,542929	675,700148	0,497371216	-1,007605078	0,08447726	0,860827168
ZNF569	1751,994434	1185,54489	2318,443978	1,955593582	0,967606576	0,084445303	0,860827168
C2orf88	730,9651013	973,5941123	488,3360904	0,501580776	-0,99544604	0,084527106	0,860827168
C11orf10	1433,566192	890,7758387	1976,356546	2,218691235	1,149708908	0,084507474	0,860827168
ACTR10	536,9197745	730,5503609	343,289188	0,469904891	-1,089559309	0,084332418	0,860827168
MIPEP	232,1414107	158,9263836	305,3564378	1,921370328	0,942135613	0,083746955	0,860827168
NAPB	89,27405955	120,0063898	58,54172928	0,487821768	-1,035573958	0,084211311	0,860827168
C10orf88	53,68903032	72,58313875	34,79492188	0,479380232	-1,060757677	0,084038952	0,860827168
DSEL	43,16452672	62,1585943	24,17045914	0,388851444	-1,362708999	0,084045383	0,860827168
SSH1	530,7161186	751,6711658	309,7610714	0,41209652	-1,278945815	0,084595888	0,860863452
ANKH	112,7975219	153,0708516	72,52419226	0,473794922	-1,077665358	0,084642187	0,860863452
PRRC2A	120,9318109	172,99727	68,86635184	0,39807768	-1,328878114	0,084743883	0,861330352
STX7	3118,916196	4106,183772	2131,64862	0,519131324	-0,945828552	0,084938687	0,861608665
PARP1	62,05500991	39,19420433	84,9158155	2,166540104	1,115392942	0,085246036	0,861894927
BANF1	76,7023371	48,51735675	104,8873174	2,161851438	1,112267385	0,08539087	0,862127181
SHFM1	429,1522824	276,3104782	581,9940865	2,1063048	1,074714221	0,085743779	0,86306338
MBD6	48,57800238	70,08096495	27,07503981	0,386339427	-1,372059181	0,086002045	0,863881306
RNF24	215,1727684	286,7034427	143,6420941	0,501012798	-0,997080637	0,086614176	0,867048896
ZNF780A	555,8255298	248,0929392	863,5581204	3,480784754	1,799412603	0,086715856	0,867048896
RBCK1	80,6492149	52,0335199	109,2649099	2,099894647	1,070316949	0,086573294	0,867048896
EEF1A1	3722,279651	2349,459271	5095,100032	2,168626669	1,116781713	0,090145479	0,868336574
CRBN	1603,006925	2136,37641	1069,637441	0,500678362	-0,998043988	0,090876419	0,868336574
SRSF3	1404,703128	1939,087844	870,3184108	0,448828769	-1,155762941	0,089804772	0,868336574
IL6ST	1377,752162	1848,570547	906,9337775	0,49061356	-1,027340985	0,088385137	0,868336574
BSDC1	1148,438098	1577,229644	719,6465514	0,456272524	-1,132032314	0,091063855	0,868336574
ATG4C	870,1202516	1256,974863	483,2656402	0,384467227	-1,37906747	0,090975457	0,868336574
CHMP1B	799,7465249	1070,105049	529,3880013	0,494706573	-1,015355027	0,089880557	0,868336574
BEX4	490,5714682	668,6167346	312,5262018	0,467422046	-1,097202315	0,090178257	0,868336574
ZNF672	379,5618009	507,2352153	251,8883866	0,496590889	-1,009870302	0,089651746	0,868336574
XPR1	353,1832835	476,7748703	229,5916968	0,48155159	-1,054237729	0,087690237	0,868336574
RCHY1	324,8647116	449,6655482	200,0638751	0,444917063	-1,168391666	0,090110767	0,868336574
ZMPSTE24	303,6288385	440,4007155	166,8569615	0,378875319	-1,400204934	0,09093674	0,868336574
GTF3A	492,429305	313,6219171	671,2366929	2,140273547	1,097795198	0,091053049	0,868336574
M6PR	206,7118781	285,0877407	128,3360154	0,45016322	-1,151479906	0,087874107	0,868336574
TMEM30A	139,7242533	193,9320954	85,51641119	0,44096059	-1,181278372	0,087107136	0,868336574
GALM	137,3945167	191,7989645	82,99006896	0,432692998	-1,208584321	0,089700773	0,868336574
EXOC3L2	100,5885358	139,1228497	62,05422181	0,446039036	-1,164758118	0,087993914	0,868336574
DKFZP586I1420	78,48274459	108,5284714	48,43701774	0,446307011	-1,163891624	0,087904392	0,868336574
MKNK2	220,4115347	85,59731749	355,225752	4,149963602	2,053098683	0,08857711	0,868336574
TBC1D10B	47,77622094	69,84385977	25,70858211	0,368086503	-1,441883244	0,089043581	0,868336574
KCTD9	33,89826013	49,63656888	18,15995137	0,365858313	-1,450643053	0,090515344	0,868336574
07-mar	32,2151081	45,604211	18,8260052	0,41281287	-1,276440147	0,090600602	0,868336574
PEPD	99,23517875	37,55704661	160,9133109	4,284503853	2,099128149	0,090215026	0,868336574
SF3B3	64,27760945	36,88089292	91,67432597	2,485686184	1,313644169	0,089588951	0,868336574
RB1CC1	25,30706913	36,01244039	14,60169787	0,405462604	-1,302359234	0,088068973	0,868336574
TXNIP	1221,159029	799,8289673	1642,489091	2,053550395	1,038120352	0,091333975	0,868862281
MITF	290,0789302	412,2328289	167,9250315	0,407354824	-1,295642101	0,091420652	0,868862281
TEX261	123,4917968	74,57083576	172,4127579	2,312066857	1,209183116	0,091536044	0,868862281
GAPDH	48428,73466	25784,23077	71073,23854	2,756461466	1,462817433	0,091988002	0,870222283
CDC42SE2	13833,52989	17061,14975	10605,91003	0,62164099	-0,685846459	0,091974117	0,870222283
ZNF675	1664,612332	985,7613523	2343,463312	2,377313035	1,249331884	0,092570022	0,870394989
ZNF160	522,5863368	317,6846587	727,4880149	2,289968983	1,195328058	0,092382016	0,870394989
ZNF410	105,7531866	64,2278165	147,2785566	2,293064978	1,197277237	0,092171605	0,870394989
HNRNPH2	191,1097416	257,0670492	125,1524341	0,486847437	-1,038458347	0,09269837	0,871071294
SESN3	107,4014586	147,427844	67,37507311	0,45700372	-1,129722186	0,093047538	0,871170976
C16orf72	84,94822349	110,3402236	59,55622343	0,539750795	-0,88963463	0,093018615	0,871170976
PLEKHJ1	60,04749087	85,97186374	34,12311801	0,396910297	-1,333115103	0,093026187	0,871170976
LTA	39,07308536	52,82137504	25,32479568	0,479442189	-1,060571229	0,093109586	0,871223574
C14orf119	50,38512326	72,55967938	28,21056713	0,388791232	-1,362932412	0,093526344	0,873534923
TMBIM6	4266,162116	5886,4513	2645,872933	0,449485233	-1,153654376	0,094201783	0,876302075
KANSL3	248,1854342	331,6513598	164,7195086	0,496664656	-1,009656009	0,094095635	0,876302075
KIAA2013	355,2723025	222,6522144	487,8923906	2,191275716	1,131771022	0,094106752	0,876302075
PITHD1	29,0150596	40,41352654	17,61659265	0,435908325	-1,197903339	0,094075536	0,876302075
FAM192A	1801,689843	1116,819957	2486,55973	2,22646427	1,15475446	0,094392824	0,876853674
HBA2	46699,32424	15465,50865	77933,13982	5,039157881	2,333182658	0,094678114	0,877784097
LRBA	3596,190426	4729,713933	2462,666919	0,520679888	-0,941531414	0,094834113	0,877784097
C5orf45	1024,995004	661,9686827	1388,021325	2,096808144	1,068194862	0,094757172	0,877784097
MPC1	229,9841432	317,5325036	142,4357828	0,448570717	-1,156592652	0,095019311	0,877919294
HIST1H1C	294,6407641	391,5331582	197,7483701	0,505061617	-0,985468688	0,095084262	0,87799397
PRKACB	3649,666869	4889,608521	2409,725218	0,492825797	-1,020850318	0,096288696	0,879232093
GUCY1B3	1714,325423	2362,397514	1066,253332	0,451343741	-1,147701493	0,095970909	0,879232093
HPGD	299,9461164	373,3595681	226,5326647	0,606741287	-0,72084661	0,095418225	0,879232093
PSME4	205,0030313	276,7734334	133,2326293	0,481377955	-1,054758021	0,095824085	0,879232093
DOK3	182,4796128	248,7664614	116,1927641	0,46707568	-1,098271766	0,096537182	0,879232093
RAMP1	251,0886658	122,4454455	379,7318861	3,101233244	1,632842035	0,095719077	0,879232093
TM9SF3	59,72892329	82,96091004	36,49693654	0,439929318	-1,184656347	0,095544943	0,879232093
FUNDC2P2	32,28937631	49,3827129	15,19603973	0,307719824	-1,700310706	0,096642066	0,879232093
IFNAR2	58,77207771	39,61318678	77,93096864	1,967298644	0,976215981	0,096487237	0,879232093
FAM149B1	157,0269578	211,141952	102,9119636	0,487406518	-1,036802551	0,096700309	0,879243861
PPM1D	788,9415642	475,807329	1102,075799	2,316222833	1,211774055	0,097221334	0,880233398
ZBTB49	33,79254911	48,80972829	18,77536994	0,384664504	-1,378327387	0,097457678	0,880426617
PRPF19	252,2274569	170,3428848	334,112029	1,961408775	0,971890237	0,097802032	0,881298925
CHCHD3	80,88959651	49,26162007	112,517573	2,284081863	1,191614359	0,097896733	0,881298925
C16orf87	349,2471134	460,1657573	238,3284695	0,517918741	-0,949202332	0,098013062	0,88165844
C7orf49	207,1375388	282,9893635	131,2857142	0,463924554	-1,10803789	0,098164293	0,882164446
C19orf53	77,28188787	50,52357313	104,0402026	2,059240789	1,042112536	0,098525636	0,884382145
KIAA0513	3217,014883	4319,150766	2114,878999	0,489651581	-1,030172554	0,098809986	0,884530242
NFU1	252,9344229	127,7046051	378,1642407	2,961242003	1,566202397	0,098679774	0,884530242
ARIH1	56,68150225	78,64924488	34,71375961	0,441374354	-1,179925292	0,098740448	0,884530242
RPS9	157,1101811	71,62484774	242,5955144	3,387030089	1,760020803	0,099198679	0,884765112
DANCR	79,20407802	38,40863564	119,9995204	3,124284901	1,643526018	0,099298425	0,885143411
AKIRIN1	2834,928381	1716,895366	3952,961396	2,302389228	1,203131747	0,09950387	0,885441062
TMEM167B	318,1210111	431,8705811	204,3714411	0,473223808	-1,079405436	0,100112755	0,886443614
TK2	609,1832732	408,7439795	809,6225669	1,980757167	0,986052023	0,099882115	0,886443614
MORC1	250,1605366	332,5975212	167,7235521	0,504283831	-0,987692127	0,099851612	0,886443614
SPCS3	196,5611061	276,3137244	116,8084878	0,422738639	-1,242162111	0,099989406	0,886443614
AK1	141,304848	100,1065607	182,5031354	1,823088658	0,866384722	0,100133277	0,886443614
SBDSP1	1523,69454	947,0155483	2100,373532	2,217887062	1,149185904	0,101370796	0,887835858
ADCY3	340,5633515	479,3729349	201,7537681	0,420870169	-1,248552839	0,102364847	0,887835858
PRMT5	931,2717494	472,0429271	1390,500572	2,945707884	1,55861437	0,101710845	0,887835858
CTDSPL	307,6727342	419,9123734	195,433095	0,465413994	-1,103413504	0,10241827	0,887835858
TYMP	266,2088546	101,8632436	430,5544656	4,226789274	2,079562189	0,101501818	0,887835858
MLYCD	48,54922714	71,14658141	25,95187287	0,364766266	-1,45495578	0,101103227	0,887835858
CYB5B	114,7146694	61,06267514	168,3666637	2,757276247	1,463243816	0,101478107	0,887835858
TNNT1	105,8734117	57,15886237	154,5879609	2,7045318	1,435378861	0,10073067	0,887835858
EXOSC3	68,193991	44,68356338	91,70441862	2,052307642	1,037247008	0,100610816	0,887835858
POLE3	529,2850645	708,6862407	349,8838882	0,493707748	-1,018270808	0,102752422	0,887991089
PRDM5	230,5662361	83,02496076	378,1075115	4,55414261	2,187179469	0,102743021	0,887991089
FAM8A1	51,10679036	70,16510437	32,04847634	0,456758051	-1,130497936	0,102505231	0,887991089
OSTM1	44,70661662	62,42502646	26,98820677	0,432329921	-1,209795408	0,102781273	0,887991089
KLHL20	90,31326968	49,51316828	131,1133711	2,648050521	1,404930647	0,103014991	0,889512554
DYNLRB1	52689,5247	31778,85919	73600,19021	2,316011087	1,211642159	0,104698047	0,890115326
PIK3CB	2068,348139	2663,796048	1472,90023	0,552932808	-0,854823918	0,103377567	0,890115326
HEMGN	1541,062165	2193,676961	888,4473689	0,405003738	-1,303992872	0,104887064	0,890115326
GOLGA1	2284,307117	1442,204778	3126,409456	2,16779857	1,116230709	0,103834493	0,890115326
CDK2AP2	385,0835614	266,9550309	503,2120919	1,885006963	0,914569852	0,105675536	0,890115326
ADORA2B	197,277169	257,3529736	137,2013645	0,533125235	-0,907453623	0,103786424	0,890115326
PPAPDC1B	183,8698284	235,1622711	132,5773857	0,563769796	-0,826821907	0,104046175	0,890115326
ARAP1	159,3800825	218,816422	99,94374296	0,456746994	-1,130532861	0,103950872	0,890115326
UPF1	105,3816929	148,0207039	62,74268188	0,423877743	-1,23827988	0,10560288	0,890115326
IKZF5	75,93620783	103,9394157	47,93299992	0,461162876	-1,116651715	0,104631402	0,890115326
FEZ2	75,68381087	101,8628881	49,50473366	0,485993816	-1,040990139	0,104337459	0,890115326
COX7C	142,5821313	100,4564254	184,7078372	1,838686141	0,878675236	0,10422675	0,890115326
ATP1B1	66,56323561	95,15361311	37,97285811	0,399069009	-1,325289848	0,104846428	0,890115326
RAB3GAP2	67,62741752	92,29985263	42,9549824	0,465385168	-1,103502863	0,104945855	0,890115326
PKP2	62,98354048	90,04525681	35,92182415	0,398930776	-1,32578967	0,103874196	0,890115326
PHF5A	43,24990765	60,48820618	26,01160913	0,430027782	-1,217498227	0,105338733	0,890115326
ARHGAP25	150,6167249	57,07942086	244,1540289	4,277444047	2,096748983	0,104194113	0,890115326
HAUS2	71,24276238	44,66694949	97,81857526	2,189954236	1,130900722	0,105265918	0,890115326
ROCK2	1559,467065	2036,105253	1082,828876	0,531813802	-0,911006875	0,106573614	0,892482771
SPPL3	1465,52856	1911,084227	1019,972893	0,533714254	-0,905860552	0,106925595	0,892482771
ST7	541,7449989	750,6049173	332,8850805	0,443489075	-1,173029529	0,106806568	0,892482771
SYTL4	434,2624288	585,5945552	282,9303024	0,4831505	-1,049455439	0,108699863	0,892482771
GDI2	850,7466779	549,7540441	1151,739312	2,095008348	1,066955993	0,10843871	0,892482771
SNHG1	568,8089925	310,7951414	826,8228435	2,660346747	1,411614297	0,106266569	0,892482771
TTC39B	214,0617653	296,8211062	131,3024244	0,442362156	-1,176700127	0,108466652	0,892482771
KLF11	174,4273209	241,4136884	107,4409533	0,445049136	-1,16796347	0,108045432	0,892482771
DNAJA1	398,5765567	228,5675564	568,585557	2,487603953	1,314756815	0,107762169	0,892482771
CWF19L1	318,9733462	212,1560873	425,790605	2,006968597	1,005018043	0,108592229	0,892482771
CHST8	150,7268548	187,4272274	114,0264821	0,608377362	-0,716961625	0,107184132	0,892482771
SRP68	213,2783492	136,1705007	290,3861977	2,132519131	1,092558684	0,10880545	0,892482771
SH3PXD2A	81,42221974	113,3619821	49,48245742	0,436499579	-1,195947833	0,10664787	0,892482771
NINJ2	111,19599	70,89777471	151,4942052	2,136797747	1,09545036	0,107811775	0,892482771
FIBP	83,56513265	54,58053334	112,549732	2,062085602	1,044104224	0,108652323	0,892482771
INO80	5142,233328	3385,743741	6898,722914	2,037579758	1,026856533	0,109225115	0,892708599
SUMF2	73,03367846	52,09229507	93,97506185	1,80401078	0,851207959	0,109175649	0,892708599
PCNP	5962,192556	8023,698112	3900,687	0,486145783	-1,040539088	0,109411902	0,893153055
GNB2	607,2560232	401,6817068	812,8303397	2,023568228	1,016901493	0,10938431	0,893153055
MEF2B	79,47848394	37,14172782	121,8152401	3,279740798	1,713581802	0,109453046	0,893153055
SFXN1	114,8624104	79,44236642	150,2824544	1,89171674	0,91969608	0,109749552	0,893212085
FNDC3B	117,35259	74,63328	160,0719001	2,144779113	1,100829075	0,109674142	0,893212085
NDUFB7	117,5147364	78,82125993	156,2082128	1,981803044	0,986813591	0,109905164	0,894007282
SH3GLB2	317,8512425	196,7517384	438,9507466	2,230987894	1,157682685	0,110219393	0,89424242
ZCCHC4	206,6286684	132,4682747	280,789062	2,119670258	1,083839852	0,110245893	0,89424242
EIF4E3	633,4917696	1054,681966	212,3015735	0,2012944	-2,312621058	0,110836476	0,894599997
PPM1M	167,3719367	106,8155627	227,9283107	2,133849271	1,093458272	0,111224954	0,894599997
RTN2	67,20403192	89,2243912	45,18367264	0,506404942	-0,981636611	0,110489536	0,894599997
CPNE4	30,61617229	42,9052515	18,32709308	0,427152678	-1,227176267	0,111149866	0,894599997
CDC14B	321,0867731	412,7971244	229,3764218	0,555663807	-0,84771582	0,111591016	0,895590786
DHRS7	51,03339259	78,53147646	23,53530873	0,299692681	-1,738444243	0,111840083	0,895590786
BCL2L2	44,6232649	58,46867184	30,77785795	0,526399129	-0,925770992	0,111981921	0,896178496
ERBB2IP	1329,140735	1713,667336	944,6141339	0,551223749	-0,859290048	0,112327398	0,897166422
DCAKD	76,25451041	104,5506585	47,95836237	0,458709329	-1,124347847	0,112308878	0,897166422
NEDD1	73,06994009	103,2832885	42,85659167	0,414942168	-1,269017818	0,112455706	0,897726807
UCP2	5455,561322	7208,061392	3703,061253	0,513738861	-0,960892885	0,112963845	0,899858727
APP	4063,020643	5370,304208	2755,737078	0,513143571	-0,962565565	0,113072474	0,899858727
NDUFA3	166,375844	103,5795022	229,1721859	2,212524496	1,145693428	0,112945318	0,899858727
SEMA4D	4104,401068	5513,267073	2695,535062	0,488917919	-1,032335815	0,115028186	0,900200166
SBDS	5905,589195	3811,829624	7999,348766	2,098558843	1,069398917	0,11485756	0,900200166
SNX3	2237,338576	2969,152077	1505,525075	0,507055562	-0,979784252	0,114901329	0,900200166
CTR9	449,9166339	729,4488161	170,3844517	0,233579722	-2,098013061	0,113995083	0,900200166
NEDD8	929,9519673	617,1294362	1242,774498	2,013798768	1,009919527	0,116030142	0,900200166
KHDRBS1	951,7331176	587,6292778	1315,836957	2,239229744	1,163002556	0,113663774	0,900200166
PKIA	438,1336834	578,922823	297,3445439	0,513616897	-0,96123543	0,114559712	0,900200166
ERV3-1	293,5536335	425,4350516	161,6722154	0,380016209	-1,395867139	0,115334274	0,900200166
PLEKHA2	232,7958533	299,3966711	166,1950355	0,555099811	-0,849180894	0,115935686	0,900200166
RCOR1	187,2329393	245,4720682	128,9938104	0,525492824	-0,928257031	0,11425461	0,900200166
PRPF4B	286,0004747	185,3695871	386,6313623	2,085732446	1,060554103	0,115262999	0,900200166
KPNB1	264,9819156	174,346039	355,6177921	2,039723955	1,028373919	0,113758024	0,900200166
GNB4	90,52546086	112,3854022	68,66551956	0,61098255	-0,710796919	0,115900559	0,900200166
HEXIM2	51,87892603	68,61431425	35,14353782	0,512189595	-0,96525015	0,115462424	0,900200166
SLC8A3	48,80626376	65,10776647	32,50476105	0,499245525	-1,002178599	0,115855963	0,900200166
SIK2	28,1223968	39,7839785	16,46081509	0,413754876	-1,273151781	0,113659004	0,900200166
ATP5B	492,6735375	363,8464594	621,5006156	1,708139792	0,772426048	0,116267155	0,900224979
MIEN1	81,11614703	48,94045476	113,2918393	2,31489143	1,210944532	0,116180415	0,900224979
PNMA1	1320,299763	1674,91423	965,6852961	0,576558058	-0,794462204	0,116852967	0,902046476
PSMC4	301,0762267	194,7471722	407,4052811	2,091970202	1,064862302	0,116740117	0,902046476
ATP8B2	28,22796981	40,50874256	15,94719706	0,393672972	-1,34493043	0,116639671	0,902046476
PRRC2C	379,8550515	504,006238	255,703865	0,507342659	-0,978967622	0,11716623	0,902615589
C3orf33	662,9642423	434,5257284	891,4027562	2,05143838	1,03663582	0,117066185	0,902615589
AK2	64,73233727	91,9824209	37,48225365	0,407493663	-1,29515047	0,117335934	0,902615589
ERGIC3	105,0138858	45,2160726	164,811699	3,644980413	1,865911062	0,117325801	0,902615589
CREB1	177,7227769	233,4475061	121,9980477	0,522593065	-0,936240116	0,11762986	0,903975816
CLTB	265,5274631	186,1335238	344,9214024	1,853085867	0,889929734	0,118057799	0,905012097
LOC100128252	908,2281902	1257,885713	558,5706679	0,444055181	-1,171189129	0,120480803	0,90568864
FBXL4	595,9337438	792,9012944	398,9661933	0,503172584	-0,990874777	0,118950247	0,90568864
PDE2A	1098,00464	706,8381238	1489,171157	2,106806504	1,075057818	0,120232793	0,90568864
DGCR2	442,6775307	578,8881071	306,4669544	0,529406202	-0,917552998	0,118724717	0,90568864
C4orf29	221,1696634	319,271795	123,0675319	0,385463213	-1,375334913	0,11913008	0,90568864
DENND4A	186,015737	249,3249502	122,7065238	0,492155012	-1,022815308	0,11877964	0,90568864
NUDT4	198,3424191	247,1237527	149,5610855	0,605207245	-0,724498837	0,120057175	0,90568864
NOLC1	296,8582109	118,9977183	474,7187036	3,989309294	1,996138981	0,119839194	0,90568864
TLK1	60,9006034	81,53531457	40,26589222	0,49384604	-1,017866753	0,120452805	0,90568864
TTC30A	54,69853081	74,91206421	34,48499741	0,460339703	-1,119229218	0,118610346	0,90568864
POLDIP2	100,460486	69,41367536	131,5072967	1,894544497	0,921851025	0,120057308	0,90568864
SNX2	48,39133938	64,50785109	32,27482766	0,500324024	-0,999065366	0,120025995	0,90568864
SLC38A9	41,21633547	58,81217101	23,62049994	0,40162605	-1,316075247	0,11922339	0,90568864
ULK4	39,61799989	55,25144575	23,98455403	0,434098216	-1,203906602	0,118342182	0,90568864
C20orf72	33,34700163	47,22022711	19,47377616	0,412403272	-1,277872316	0,118963111	0,90568864
MCM4	74,35784197	40,86012776	107,8555562	2,639628462	1,400334879	0,120130589	0,90568864
HSPA4	5300,90876	2980,068165	7621,749355	2,55757551	1,354776835	0,12228693	0,905944299
C10orf54	1139,639647	1593,024019	686,2552745	0,430787776	-1,214950782	0,121727096	0,905944299
CPEB4	970,5466189	1204,54727	736,5459678	0,611471203	-0,709643539	0,121459256	0,905944299
RAB30	837,0830471	1072,627553	601,5385413	0,5608084	-0,834420137	0,122243615	0,905944299
HIST1H2AM	652,2457331	832,3186917	472,1727745	0,567298054	-0,817821179	0,121152242	0,905944299
RAP1GDS1	226,3779728	291,6922026	161,063743	0,552170204	-0,856815055	0,121020873	0,905944299
TOMM6	284,4637989	201,4399405	367,4876573	1,824303841	0,867346033	0,121889575	0,905944299
KNTC1	249,250194	162,7968404	335,7035475	2,062101124	1,044115083	0,122118287	0,905944299
NFX1	71,94362775	100,7410819	43,14617361	0,428287773	-1,223347604	0,121985255	0,905944299
C8orf42	71,72793344	95,97046757	47,48539931	0,494791789	-1,015106537	0,121373815	0,905944299
PKNOX1	86,65048443	57,29660738	116,0043615	2,0246288	1,017657426	0,121741336	0,905944299
BLVRB	77,87035107	54,73300837	101,0076938	1,845462122	0,883982127	0,122057654	0,905944299
FBXO30	30,61692148	41,36527982	19,86856315	0,480319805	-1,057932798	0,122184073	0,905944299
MGEA5	1330,525723	1782,315116	878,73633	0,493030846	-1,020250184	0,12257266	0,907625561
STAG2	50,08557575	65,10420025	35,06695125	0,538628093	-0,892638616	0,122696123	0,907669116
MRPL14	194,625439	118,2562022	270,9946757	2,291589537	1,196348656	0,122811719	0,908089145
FDPS	65,94865545	41,42174113	90,47556977	2,18425318	1,127140091	0,122884145	0,908189712
ATXN7L3B	567,9519718	709,1939971	426,7099466	0,601682965	-0,732924585	0,122968266	0,908231929
CDK5RAP2	83,74944158	54,21949632	113,2793868	2,089274053	1,063001745	0,123240788	0,909084818
GCLM	879,4438947	1158,946993	599,9407959	0,517660255	-0,949922541	0,123786838	0,911805814
EFCAB13	6253,109563	2433,682548	10072,53658	4,138804621	2,049214145	0,124125416	0,911921967
LOC255512	69,53796078	96,79941111	42,27651046	0,436743467	-1,19514197	0,123987727	0,911921967
SLC35E2	50,77120373	72,65230899	28,89009847	0,397648731	-1,330433528	0,124345002	0,911921967
PPP2R1B	47,99402065	65,24599452	30,74204678	0,471171403	-1,085676115	0,124370341	0,911921967
C5orf15	46,15513005	59,24564777	33,06461233	0,558093524	-0,84142119	0,123960515	0,911921967
RNPEP	279,6415126	202,6034481	356,6795771	1,760481277	0,815969884	0,124783294	0,913836989
FMNL3	66,51895203	44,78929194	88,24861211	1,970306033	0,97841973	0,125246514	0,914216473
PTGES3	24251,70584	12748,74143	35754,67026	2,804564706	1,487776869	0,126628576	0,914985997
HSBP1	1559,061945	2103,095198	1015,028691	0,482635637	-1,050993648	0,12561175	0,914985997
RAB14	976,7205475	1267,059029	686,3820661	0,541712778	-0,884399974	0,126135435	0,914985997
TMEM87B	953,8458335	1208,046775	699,6448922	0,57915381	-0,787981549	0,126783161	0,914985997
KIDINS220	670,7408602	899,7195887	441,7621317	0,490999793	-1,026205679	0,126840358	0,914985997
CHP1	494,239628	330,7644326	657,7148233	1,988469008	0,991658077	0,126886848	0,914985997
PSD3	162,0226827	223,9842254	100,06114	0,446732978	-1,162515336	0,126496898	0,914985997
CKAP2	113,7107086	156,3205915	71,10082576	0,454839795	-1,136569611	0,126726835	0,914985997
MKRN9P	94,38564733	120,8154486	67,9558461	0,562476462	-0,830135369	0,126973587	0,914985997
UQCRB	170,1355732	107,25136	233,0197863	2,172651109	1,119456521	0,125495576	0,914985997
KEAP1	117,3156197	57,96933063	176,6619087	3,047506445	1,607629272	0,12614398	0,914985997
DCLRE1A	284,9027145	392,8628009	176,942628	0,45039293	-1,150743913	0,127444407	0,915509721
DCAF5	142,1306707	93,55720776	190,7041337	2,038369232	1,027415406	0,127421141	0,915509721
TTC19	31,67081955	44,84355271	18,49808638	0,412502696	-1,277524547	0,127466337	0,915509721
MAPK14	882,8863545	1172,931374	592,8413353	0,505435653	-0,98440066	0,127694113	0,915646766
WDFY2	205,456744	128,2008503	282,7126378	2,205232159	1,140930545	0,127602862	0,915646766
PPA1	105,5530047	68,09132278	143,0146866	2,100336442	1,070620444	0,127748114	0,915646766
DOPEY1	988,6515012	675,8267507	1301,476252	1,925754271	0,945423625	0,127818816	0,915728397
GNAQ	4976,45313	6661,261747	3291,644513	0,494147301	-1,016986934	0,127990456	0,916532769
MRVI1	111,069638	159,550236	62,58904002	0,392284221	-1,350028789	0,128563111	0,918928644
PRKAR2B	19420,03868	25680,40256	13159,67481	0,512440363	-0,964543979	0,12889394	0,919113873
ITFG1	1722,49128	2280,713009	1164,269551	0,5104849	-0,970059809	0,128998552	0,919113873
PDLIM5	1643,049587	2167,619435	1118,47974	0,515994516	-0,954572363	0,128855267	0,919113873
CDC5L	99,23153942	137,9727775	60,4903013	0,438422002	-1,189607895	0,129318341	0,92049141
RPS27	882,8864193	672,6428597	1093,129979	1,625126861	0,700552342	0,129513295	0,921454266
PSMB4	266,9173644	195,0666099	338,7681189	1,736679174	0,796331262	0,130093283	0,923825811
SYMPK	96,65696295	52,61327682	140,7006491	2,674242274	1,419130173	0,130205646	0,923825811
MTA1	92,22000472	58,3489678	126,0910416	2,160981529	1,111686741	0,130308371	0,924129968
NDUFB11	140,4544422	61,81399094	219,0948934	3,544422389	1,82555054	0,130503259	0,925087154
MRPL53	171,2125382	124,3058293	218,1192471	1,754698459	0,811223128	0,130695179	0,925484282
ASB8	1292,294788	1690,221871	894,3677056	0,529142192	-0,918272638	0,131039984	0,926764226
KIAA0930	86,22673351	61,46628429	110,9871827	1,805659542	0,852525898	0,13103927	0,926764226
SHOC2	1813,883812	2370,526562	1257,241063	0,530363626	-0,914946261	0,131120645	0,926910091
PPP1R21	91,46236681	59,78676932	123,1379643	2,059618971	1,042377464	0,131251163	0,92706251
HMGXB4	1232,305047	764,5804821	1700,029611	2,223480263	1,152819599	0,132145237	0,928132583
SMPD1	477,747089	603,6594889	351,8346892	0,582836343	-0,778837254	0,132360491	0,928132583
TUBA1A	608,8698238	434,7748967	782,9647509	1,80085087	0,848678715	0,131692711	0,928132583
ST13	472,2506002	320,5715119	623,9296885	1,946304227	0,960737235	0,131756095	0,928132583
NCAPD2	130,3565483	88,97311659	171,7399801	1,930245749	0,948784536	0,132153063	0,928132583
HSPA13	32,06147932	45,97994527	18,14301336	0,394585362	-1,341590657	0,132342405	0,928132583
ARHGEF18	70,25949698	41,76430804	98,75468592	2,364571342	1,24157867	0,132375669	0,928132583
CANX	57,51244944	79,19240321	35,83249568	0,452473902	-1,144093513	0,132659312	0,928360167
MAP2K3	189,544945	249,7193089	129,370581	0,518063988	-0,948797794	0,132964777	0,928468199
DDOST	110,9703131	79,93812982	142,0024964	1,776405037	0,828960567	0,133232419	0,929496301
CIRBP	1219,702206	1659,264778	780,1396341	0,470171876	-1,088739849	0,1336555	0,930159065
DNAJC19	56,75405343	40,04747414	73,46063271	1,834338726	0,875260069	0,13374915	0,930159065
ZBTB33	91,2703149	117,0661912	65,47443857	0,559294173	-0,838320796	0,13407756	0,931603714
STAC	123,0735619	61,9881845	184,1589393	2,970871639	1,570886273	0,134329649	0,932515938
FAM96B	209,719213	152,2416193	267,1968066	1,755083846	0,811539954	0,134466325	0,932626052
LOC100134229	24,37496399	38,0566232	10,69330478	0,280984068	-1,831439766	0,134810283	0,933753235
LRRFIP1	936,9545459	1255,986391	617,9227008	0,491982003	-1,023322552	0,135289127	0,934704041
ZFAND5	334,244552	438,7917009	229,697403	0,523477091	-0,933801694	0,135478769	0,934840368
MAPKAPK3	306,7791042	222,3056893	391,252519	1,759975286	0,81555517	0,135572743	0,934840368
CEP41	149,5913862	196,4876491	102,6951232	0,522654343	-0,936070958	0,135757104	0,935029845
SFI1	105,954293	140,8412279	71,06735799	0,504592008	-0,986810739	0,13569947	0,935029845
NMNAT3	26,73822133	38,39649757	15,0799451	0,392742725	-1,348343542	0,135840933	0,935029845
SERP1	1068,917404	1392,100117	745,7346918	0,535690417	-0,900528607	0,136082147	0,935480121
RPIA	349,0140509	240,9830454	457,0450565	1,896585943	0,923404748	0,136636655	0,935480121
PTH2R	69,79094744	90,7683461	48,81354879	0,537781626	-0,894907629	0,136224641	0,935480121
C2CD2L	117,9101296	80,10931333	155,7109459	1,943730878	0,958828482	0,13638322	0,935480121
JOSD2	82,55529244	60,23532557	104,8752593	1,741092263	0,799992656	0,136239017	0,935480121
TXLNG	80,64930206	57,12233406	104,1762701	1,823739729	0,866899853	0,136304258	0,935480121
UBE2D2	36758,7615	20770,69332	52746,82969	2,539483342	1,34453501	0,13723341	0,9366977
HIPK1	1274,333005	1661,724592	886,9414183	0,533747543	-0,905770571	0,137298199	0,9366977
PTK2B	324,7877855	240,293142	409,282429	1,703263046	0,768301257	0,137283517	0,9366977
FTO	2582,045856	1653,440079	3510,651633	2,123240919	1,08626808	0,137581788	0,937358243
SEC63	384,8821986	254,2702735	515,4941236	2,027347186	1,019593174	0,137713564	0,937358243
CBR1	50,24827578	69,65786564	30,83868593	0,442716492	-1,175544977	0,137638117	0,937358243
HELQ	37,09096391	51,60818702	22,57374079	0,437406196	-1,192954437	0,13812287	0,938230044
ATP5S	313,1310602	416,330596	209,9315245	0,504242365	-0,98781076	0,139154391	0,939284958
SRRM1	80,6248006	106,2925678	54,9570334	0,517035523	-0,95166469	0,138967643	0,939284958
PINLYP	83,17799365	59,2447912	107,1111961	1,807942841	0,854349067	0,139082154	0,939284958
CSNK1G1	31,06400673	42,67361333	19,45440013	0,455888279	-1,133247778	0,139409435	0,939284958
ROMO1	48,66806627	36,62370457	60,71242796	1,657735848	0,729214139	0,13899537	0,939284958
PPP2R4	1067,40917	715,792885	1419,025456	1,982452586	0,987286361	0,139709011	0,939491009
RNF13	303,7289248	381,8837028	225,5741469	0,590688069	-0,759531624	0,139704504	0,939491009
CHMP1A	60,93594099	84,82040527	37,05147672	0,43682268	-1,194880332	0,139715743	0,939491009
MFN2	4861,475583	6123,458765	3599,4924	0,587820142	-0,766553301	0,140657014	0,940088156
FAM78A	499,9493961	313,2112779	686,6875144	2,192409925	1,132517571	0,140380386	0,940088156
PPFIA1	357,9905806	246,1884078	469,7927534	1,908265127	0,932261628	0,140035479	0,940088156
PSMB1	151,9465339	108,6547313	195,2383364	1,796869165	0,845485366	0,14041262	0,940088156
COL4A3BP	44,93357638	60,75760377	29,10954899	0,479109563	-1,061572485	0,140373436	0,940088156
TSPAN2	696,7212643	960,5121908	432,9303377	0,450728624	-1,149669023	0,141208979	0,941478602
FOCAD	453,3158813	645,4651703	261,1665923	0,404617638	-1,305368886	0,141402258	0,941478602
UBE4B	130,6515098	174,3649361	86,93808352	0,498598431	-1,004049753	0,141413759	0,941478602
RENBP	61,62554399	82,33143665	40,91965134	0,497011263	-1,008649548	0,141240162	0,941478602
PPP1R14A	1442,434713	929,5143252	1955,3551	2,103630947	1,072881626	0,141579856	0,941923014
HSPA1A	263,3779523	152,4310849	374,3248197	2,455698718	1,296133572	0,14160265	0,941923014
TBL1XR1	2799,800827	3356,447094	2243,154559	0,668312205	-0,581405873	0,142009824	0,943412077
AP2B1	923,2212799	1230,521968	615,9205923	0,50053604	-0,998454145	0,142307852	0,943701533
AGTPBP1	887,8832464	611,6328547	1164,133638	1,90332097	0,928518873	0,143361185	0,943701533
HLA-DPA1	566,9691333	403,5202924	730,4179741	1,810114603	0,856081041	0,143405399	0,943701533
C5orf51	184,9967736	252,249055	117,7444923	0,466778725	-1,099189288	0,143173878	0,943701533
PLOD1	224,9659967	157,2001026	292,7318908	1,86216094	0,896977766	0,142790709	0,943701533
COQ10B	93,3721595	128,3171475	58,42717151	0,455334089	-1,135002621	0,143125316	0,943701533
TPST1	119,2251224	79,61408157	158,8361632	1,995076248	0,996443885	0,143107367	0,943701533
EDEM2	111,5102635	71,47198044	151,5485466	2,120391035	1,084330346	0,142585791	0,943701533
ARRDC4	49,94861335	65,68613689	34,21108981	0,520826638	-0,941124858	0,142301758	0,943701533
LMBR1	47,30312186	62,98778513	31,61845859	0,501977622	-0,994305045	0,142204251	0,943701533
GUF1	88,69689712	56,56659732	120,8271969	2,136016707	1,094922931	0,142705607	0,943701533
EIF3G	111,6800376	54,61273256	168,7473426	3,089890117	1,627555534	0,142410298	0,943701533
SOX12	31,01141749	39,74622462	22,27661036	0,560471103	-0,835288103	0,142522592	0,943701533
HIST1H2AK	1054,602172	1240,612963	868,5913806	0,700130828	-0,514303563	0,143665414	0,943801547
SH2B2	128,0553335	174,8715468	81,23912022	0,464564543	-1,106049048	0,143586613	0,943801547
TIPIN	103,5754562	64,74057987	142,4103326	2,199707399	1,137311632	0,143780118	0,943801547
FASTKD5	73,89785775	98,2180936	49,5776219	0,504770762	-0,986299749	0,143848081	0,943846378
EXOC3	109,8169139	68,49883199	151,1349958	2,206387925	1,141686466	0,144349775	0,945932164
NEIL3	409,0775093	525,1645739	292,9904447	0,55790215	-0,841915985	0,144564382	0,946534986
DNM3	3011,338487	3941,312648	2081,364326	0,52808912	-0,921146678	0,144727441	0,946637358
08-mar	827,7736816	1105,824022	549,7233408	0,497116476	-1,008344176	0,144947906	0,946637358
VPS8	332,8508106	429,0637869	236,6378343	0,551521339	-0,858511388	0,144891022	0,946637358
MYBL2	195,0315826	256,8657314	133,1974338	0,518548866	-0,947448145	0,144781195	0,946637358
AR	62,04349717	87,57798911	36,50900524	0,416874212	-1,262315964	0,145090782	0,9471698
FCER1G	27185,78195	20263,36427	34108,19964	1,683244657	0,751244885	0,145218091	0,947440847
KCNAB2	99,99558656	48,90985919	151,0813139	3,088974625	1,62712802	0,145359931	0,947440847
RNF4	909,8500556	632,5174508	1187,18266	1,876916848	0,908364737	0,14574115	0,949007853
RNF11	13683,18191	18028,20233	9338,161484	0,517975188	-0,949045104	0,146795562	0,949418066
PTPN18	12619,92324	16086,59267	9153,253808	0,568998917	-0,813502188	0,146232531	0,949418066
CDC42	7978,083628	10613,13334	5343,033912	0,503436048	-0,990119571	0,147341227	0,949418066
VTI1B	569,4645789	751,3580201	387,5711378	0,515827512	-0,955039374	0,14731628	0,949418066
ZC3H11A	579,5908732	740,1904377	418,9913086	0,566058797	-0,82097618	0,147105495	0,949418066
SESTD1	401,7851001	524,6550872	278,915113	0,531616141	-0,911543186	0,146886336	0,949418066
LYSMD3	318,5643489	444,2230265	192,9056714	0,434254102	-1,203388619	0,147394327	0,949418066
MCU	129,7369529	163,7888226	95,68508315	0,584197881	-0,775470969	0,146927974	0,949418066
PPP2R1A	216,1298957	119,5932755	312,6665159	2,614415523	1,386488455	0,146136768	0,949418066
PATL1	45,64421984	62,78291873	28,50552094	0,454033064	-1,139130733	0,146883282	0,949418066
PPP1R10	76,1483018	46,53836991	105,7582337	2,272495446	1,184277403	0,147403012	0,949418066
C22orf25	29,8110375	39,64416618	19,97790882	0,503930609	-0,988703005	0,147052167	0,949418066
TNS1	52,08991649	39,07325495	65,10657803	1,666269629	0,736621871	0,146735525	0,949418066
XRCC2	38,43109517	53,18811934	23,674071	0,445100735	-1,167796213	0,147736153	0,950364221
TOP2A	57,26400376	36,75934828	77,76865924	2,115615833	1,081077678	0,147796133	0,950364221
PITPNB	16108,75044	10439,24023	21778,26065	2,086192114	1,060872019	0,14789213	0,950585591
NUP50	227,551761	290,1368521	164,96667	0,56858227	-0,814558982	0,148327517	0,950990577
MZT1	74,36148185	106,2842637	42,43870004	0,399294294	-1,324475639	0,148196293	0,950990577
PDXDC2P	124,6248822	81,00750985	168,2422546	2,076872316	1,054412524	0,148888559	0,950990577
MSH2	108,2075978	71,05466144	145,3605341	2,04575648	1,032634422	0,149125474	0,950990577
SECISBP2L	54,39991854	65,18732338	43,61251371	0,669033662	-0,579849293	0,149051077	0,950990577
MED15	32,33247122	46,58809355	18,07684888	0,388014351	-1,365818083	0,148216668	0,950990577
COL4A2	25,22826368	39,74411131	10,71241606	0,269534673	-1,891457219	0,148614893	0,950990577
SAT1	5406,353033	7150,684174	3662,021892	0,51212189	-0,965440869	0,149986482	0,951851609
SNX4	1809,591931	960,8391901	2658,344672	2,766690513	1,468161271	0,149933499	0,951851609
RNF7	288,5771726	193,8135361	383,340809	1,977884603	0,983958257	0,14955121	0,951851609
CPNE8	60,36293982	79,35522634	41,37065331	0,521334954	-0,939717502	0,149668486	0,951851609
SNRNP200	124,9693642	79,04107438	170,897654	2,162137286	1,112458131	0,149761991	0,951851609
RIC8A	143,7728394	193,6373956	93,90828313	0,48496977	-1,044033275	0,150832387	0,954463187
ACAD8	104,1077521	143,3885839	64,8269204	0,452106567	-1,145265222	0,150745804	0,954463187
CENPI	89,72284759	120,485565	58,96013019	0,489354307	-1,031048697	0,150738247	0,954463187
ZDHHC7	65,18742029	83,90725753	46,46758305	0,553796947	-0,852570994	0,150630354	0,954463187
ZNF655	49,29380422	65,50209452	33,08551393	0,505106198	-0,98534135	0,150666225	0,954463187
EIF2AK2	67,79548654	45,66909163	89,92188145	1,968987739	0,977454127	0,150957787	0,954463187
BET1L	54,13969265	73,53230803	34,74707728	0,472541638	-1,081486637	0,151048856	0,95458178
02-sep	4115,279784	5402,496269	2828,063298	0,523473438	-0,93381176	0,151699746	0,956346418
MBNL1	1725,60392	1962,179813	1489,028027	0,758864206	-0,398086347	0,151655423	0,956346418
RPL10	1175,503728	901,3154815	1449,691974	1,608417922	0,685642317	0,151677112	0,956346418
CAAP1	473,8850769	632,0770075	315,6931462	0,499453615	-1,001577397	0,151811949	0,956663132
PMS2P1	277,0485193	149,102403	404,9946356	2,716218032	1,44159929	0,152326154	0,9571687
SGTB	67,30805386	94,22251599	40,39359173	0,428704236	-1,221945422	0,152322284	0,9571687
CIDECP	161,4832126	202,9673772	119,9990479	0,591223326	-0,758224903	0,152557153	0,957744118
NT5C3	14800,7322	19738,62304	9862,841355	0,499672208	-1,000946118	0,153119862	0,958021183
URI1	8541,295105	6357,123623	10725,46659	1,687157152	0,754594361	0,154355856	0,958021183
BLOC1S6	1688,435666	2151,210454	1225,660877	0,569754054	-0,81158881	0,15443216	0,958021183
CRLF3	2114,678526	1508,607982	2720,749071	1,803483147	0,850785942	0,154170467	0,958021183
H2AFZ	1149,06535	1486,446034	811,6846656	0,546057272	-0,872875823	0,153859483	0,958021183
ARG2	718,0786306	898,1417448	538,0155165	0,599031856	-0,739295368	0,153309262	0,958021183
KXD1	356,8678879	228,7047509	485,0310249	2,120773718	1,084590696	0,153602292	0,958021183
BAG6	285,5866688	180,5386443	390,6346932	2,163717883	1,113512405	0,153356363	0,958021183
PHLPP1	211,0389684	140,8935675	281,1843692	1,995721836	0,996910652	0,154633641	0,958021183
RIMKLB	94,8730319	119,8449759	69,90108789	0,583262564	-0,777782616	0,154288578	0,958021183
SNORA70	409,849318	99,22416968	720,4744664	7,261078311	2,860183812	0,153834784	0,958021183
RABL6	135,5582145	97,76842271	173,3480062	1,773046976	0,82623076	0,154472694	0,958021183
ATIC	112,424757	80,21004174	144,6394723	1,803258909	0,850606551	0,154567478	0,958021183
KLHL12	48,1431407	64,81435673	31,47192466	0,485570269	-1,042248004	0,153290672	0,958021183
FAM179B	41,50856811	56,9522479	26,06488831	0,457662152	-1,127645108	0,153467347	0,958021183
VAV3	31,28393996	41,88058758	20,68729233	0,49395898	-1,017536853	0,154715585	0,958144369
TREML1	4586,393716	2853,734664	6319,052768	2,214309848	1,146857112	0,154905311	0,958683671
ITGA6	227,1481081	317,182342	137,1138742	0,432287224	-1,209937895	0,155311635	0,958683671
GSE1	56,7095974	79,96310242	33,45609239	0,418394126	-1,257065496	0,155485712	0,958683671
PIN1	84,10058522	58,27061678	109,9305537	1,886552086	0,915751932	0,155422784	0,958683671
APAF1	36,66863957	50,31511778	23,02216135	0,457559524	-1,127968658	0,155352902	0,958683671
STAM2	1160,511609	821,985855	1499,037364	1,82367781	0,86685087	0,155629287	0,959159361
SMTN	71,06758069	99,20647286	42,92868851	0,432720641	-1,208492156	0,15596658	0,959806813
ACER2	830,5419642	1254,835009	406,2489191	0,32374688	-1,627061806	0,156791906	0,960790724
UBE2F	763,6710173	990,9486171	536,3934175	0,541292866	-0,88551872	0,156726015	0,960790724
IDH3G	696,8663831	479,9297357	913,8030305	1,904035034	0,929060024	0,156452165	0,960790724
DYNC1I2	246,9355928	322,5717061	171,2994795	0,531043102	-0,913099132	0,156641836	0,960790724
MAP1LC3A	549,9350304	226,9083532	872,9617075	3,847199519	1,943808651	0,156764224	0,960790724
ADAT2	164,4529352	208,8980997	120,0077708	0,574479954	-0,799671542	0,156350148	0,960790724
SYNJ2	91,90731089	128,8158871	54,99873464	0,426956145	-1,227840203	0,15647181	0,960790724
PIM1	107,3273696	52,91515401	161,7395852	3,056583473	1,611919967	0,157054098	0,961368546
WHAMMP3	27,13083419	38,07314599	16,18852239	0,425195291	-1,233802475	0,15716654	0,961368546
EXOSC1	10905,39038	6190,349376	15620,43138	2,523352146	1,335341556	0,158045458	0,961852093
NRAS	452,4223351	596,4348928	308,4097773	0,517088757	-0,951516158	0,158163734	0,961852093
FAM69B	593,5975912	389,485928	797,7092544	2,048108024	1,03429181	0,157870822	0,961852093
CDC42BPB	162,3885686	226,5557369	98,22140023	0,433541881	-1,205756729	0,157610699	0,961852093
UBE2G2	114,3648771	84,43035466	144,2993995	1,709093846	0,773231617	0,157475097	0,961852093
XPOT	48,56110495	65,45716367	31,66504623	0,483752189	-1,047659905	0,158015242	0,961852093
HPS3	81,06603182	46,28233699	115,8497267	2,503108836	1,323721021	0,157967657	0,961852093
MFSD1	10936,44899	14058,03536	7814,862619	0,555900054	-0,847102572	0,158316907	0,962305013
POLR2H	136,4407164	85,32677042	187,5546624	2,198075252	1,136240778	0,158490199	0,962665724
SPSB1	141,736584	180,7009718	102,7721962	0,568741802	-0,814154251	0,158707249	0,962782405
EIF3H	193,7240755	152,5110908	234,9370601	1,540458853	0,623360148	0,158688858	0,962782405
CHCHD2	2050,178893	1272,43961	2827,918175	2,222438027	1,15214319	0,158889379	0,963291976
FXR2	441,1470421	298,6340446	583,6600396	1,954432357	0,966749654	0,159449108	0,963496976
KANSL1-AS1	314,3717232	223,4226092	405,3208371	1,814144229	0,859289158	0,159373171	0,963496976
EDEM1	103,9961247	140,9142713	67,07797815	0,476019764	-1,070906621	0,1591202	0,963496976
TMCO1	95,73696108	63,61784889	127,8560733	2,009751595	1,007017196	0,159223895	0,963496976
ATP6V1A	164,4928147	217,3338845	111,651745	0,51373372	-0,960907324	0,159589892	0,9639704
VKORC1L1	943,7259642	1196,308326	691,1436019	0,577730328	-0,791531864	0,159851388	0,964041244
TBPL1	747,2321432	967,7252209	526,7390654	0,544306435	-0,877509002	0,159689371	0,964041244
FGF2	101,3093935	145,8752811	56,74350579	0,388986437	-1,362208243	0,159836412	0,964041244
RBM38	332,1103537	401,6597115	262,5609958	0,653690147	-0,613321143	0,160450873	0,965394007
AEBP2	2972,705826	1799,003718	4146,407934	2,304835667	1,204663891	0,16096526	0,96545555
CMC2	904,6716551	1084,861055	724,4822552	0,667811101	-0,58248802	0,160752833	0,96545555
GOLT1B	481,7014267	633,9137177	329,4891357	0,519769689	-0,944055592	0,161186579	0,965595132
RING1	102,5130137	55,83986728	149,1861601	2,671678272	1,417746286	0,161244133	0,965595132
PPP6R1	2358,196539	1817,945552	2898,447527	1,59435332	0,672971376	0,161502956	0,965702612
REXO4	70,08542323	46,73759153	93,43325493	1,999102903	0,999352736	0,161726351	0,966229525
STRAP	201,616149	271,216905	132,015393	0,486752081	-1,038740947	0,161925633	0,966358658
SIDT1	950,3456368	676,4705801	1224,220694	1,809717569	0,855764563	0,162173577	0,966717321
ACSS1	65,20006259	45,07543754	85,32468764	1,89293088	0,920621732	0,162140958	0,966717321
COPE	748,7975522	512,5764211	985,0186833	1,921701121	0,942383974	0,16244567	0,967277516
MAP3K5	524,3960044	685,2807885	363,5112203	0,530455875	-0,914695346	0,16271357	0,968191497
RBM23	28,92933304	40,25111192	17,60755416	0,437442677	-1,192834117	0,162764964	0,968191497
COX5A	2226,089462	1565,00144	2887,177483	1,844840145	0,883495813	0,163232782	0,969031245
ARL8A	76,10638094	52,35192823	99,86083365	1,907491033	0,931676275	0,163491111	0,969031245
QRICH1	69,11120753	47,30723243	90,91518264	1,92180303	0,942460479	0,163503232	0,969031245
CDKN3	755,824695	470,2536287	1041,395761	2,214540618	1,147007458	0,163621044	0,969357367
PLEKHA8	81,70548868	59,77827763	103,6326997	1,733618027	0,793786061	0,16390029	0,969895202
PRKCB	2341,15881	3120,21224	1562,10538	0,500640745	-0,998152385	0,164129258	0,970134618
REPS2	805,3677643	1052,061048	558,6744802	0,531028576	-0,913138597	0,165029785	0,974316276
ARMCX3	471,2881393	616,9781725	325,598106	0,527730349	-0,922127143	0,16518352	0,974316276
UPK3BL	492,8159932	364,2340283	621,3979582	1,706040375	0,77065179	0,165099821	0,974316276
BET1	3136,083715	4033,681528	2238,485902	0,554948596	-0,849573951	0,165404615	0,97505989
RHOF	676,3795341	859,0397086	493,7193596	0,574734037	-0,799033604	0,165478104	0,975120783
05-sep	12078,62715	8727,367747	15429,88655	1,767988585	0,82210896	0,16619077	0,976787417
DERA	973,6288438	1257,512425	689,7452622	0,548499759	-0,866437108	0,166081957	0,976787417
WASF2	357,680459	461,3285214	254,0323967	0,550654002	-0,860781993	0,16609573	0,976787417
TALDO1	13233,96212	7778,392567	18689,53167	2,402749862	1,264686465	0,167404405	0,978122656
TUBB	1947,003092	2551,913383	1342,092802	0,525916283	-0,927094929	0,167484204	0,978122656
ADD3	1106,444101	1443,820035	769,0681673	0,532662069	-0,908707544	0,167048011	0,978122656
MBNL3	1058,692778	1401,173785	716,2117711	0,511151278	-0,968177767	0,167174867	0,978122656
PLEKHF2	318,2510599	414,1590769	222,3430429	0,536854207	-0,897397745	0,1674777	0,978122656
GPD1L	169,282059	224,4843851	114,079733	0,508185604	-0,976572587	0,168336254	0,979517957
GRAP2	19442,30676	25731,22168	13153,39184	0,511184117	-0,968085084	0,168629399	0,979852951
ARPP19	1372,760523	1792,146439	953,3746065	0,531973608	-0,910573423	0,169040763	0,979969049
TSC22D4	762,2218382	996,6479858	527,7956906	0,52957082	-0,917104466	0,169928536	0,979969049
RNF10	288,5025649	379,4439082	197,5612215	0,520659885	-0,941586839	0,168730571	0,979969049
NMNAT1	494,3756129	352,6722251	636,0790006	1,803598229	0,850877998	0,169901048	0,979969049
HELZ	217,2304986	283,3329902	151,128007	0,533393612	-0,906727548	0,170055561	0,979969049
MYEOV2	269,1134212	190,4843286	347,7425139	1,8255702	0,868347147	0,16909174	0,979969049
RNF122	102,3906521	136,3841914	68,39711291	0,501503233	-0,995669093	0,170107482	0,979969049
AKT1	165,1334376	117,3524081	212,9144672	1,814316984	0,859426535	0,169527883	0,979969049
MPRIP	73,52526798	102,6049194	44,44561659	0,433172375	-1,206986856	0,169914886	0,979969049
LOC100130298	126,485949	98,43270049	154,5391976	1,569998556	0,650763232	0,169104373	0,979969049
ZNF688	123,5439227	87,93342194	159,1544234	1,80994234	0,855943737	0,169300677	0,979969049
TNPO2	59,5422103	81,83412634	37,25029426	0,455192668	-1,135450777	0,169489411	0,979969049
PELO	44,60929145	61,60849397	27,61008893	0,448153934	-1,157933735	0,169256935	0,979969049
ATP5E	1083,122782	745,7814345	1420,464129	1,904665447	0,929537612	0,170306881	0,980019883
GRN	189,4182104	93,42799998	285,4084208	3,054848877	1,611101012	0,170299313	0,980019883
TAL1	1633,917584	2144,829641	1123,005527	0,523587284	-0,933498034	0,170444846	0,980210607
RAB8B	890,6937715	1172,393573	608,9939697	0,519444992	-0,944957117	0,170504487	0,980210607
ABI2	409,7476165	541,8330195	277,6622135	0,512449783	-0,964517457	0,170818227	0,980210607
AFAP1L2	290,6103253	358,19563	223,0250205	0,622634677	-0,683542166	0,170845972	0,980210607
ITGAL	134,506161	71,87119793	197,1411241	2,74297813	1,455743119	0,170913074	0,980210607
DYNLT1	198,4975713	146,0629127	250,93223	1,717973614	0,780707879	0,172116665	0,98299363
TOX	47,65827265	64,38078495	30,93576035	0,48051232	-1,057354673	0,172162366	0,98299363
MDM1	289,1729171	378,8670456	199,4787887	0,526513961	-0,92545631	0,172321789	0,983176684
PSIP1	139,2016542	170,8790351	107,5242732	0,629242043	-0,668313026	0,17245664	0,983582587
RPL4	9424,480841	7245,066396	11603,89529	1,601627183	0,679538365	0,172633682	0,983654793
TFPI	4869,341242	5708,950915	4029,73157	0,70586201	-0,502541918	0,172937113	0,983654793
SEL1L	440,0071437	553,5349238	326,4793635	0,589808067	-0,76168254	0,172663831	0,983654793
SMS	396,098996	479,6978987	312,5000933	0,65145187	-0,618269499	0,17273841	0,983654793
MBD5	37,80608773	49,27948754	26,33268793	0,534353932	-0,90413246	0,172978999	0,983654793
C21orf7	86709,50127	126815,3821	46603,6204	0,367491858	-1,444215809	0,173169423	0,98381275
SHROOM4	146,2550817	194,7766425	97,73352088	0,501772285	-0,994895309	0,173183927	0,98381275
RNF181	217,0318924	148,0277103	286,0360745	1,932314389	0,950329841	0,173572666	0,984174174
RNF32	26,65048	37,03831618	16,26264382	0,439076219	-1,187456697	0,173580302	0,984174174
NAPA	528,3927126	708,2270951	348,5583301	0,492156164	-1,022811932	0,174003302	0,985125405
RAP1A	2412,498214	3103,865861	1721,130567	0,554511904	-0,850709664	0,174823392	0,985262652
SFT2D1	870,2102855	1107,316967	633,1036044	0,571745601	-0,806554735	0,174901714	0,985262652
MCL1	169,3668289	223,3796782	115,3539795	0,516403195	-0,953430168	0,174393888	0,985262652
KLHDC3	251,5431267	170,6215771	332,4646763	1,948550012	0,962400961	0,17435416	0,985262652
CGRRF1	124,1387212	166,9382434	81,33919895	0,487241253	-1,037291808	0,174984791	0,985262652
BMPR2	123,6135669	163,7100954	83,51703835	0,510152035	-0,971000832	0,174905852	0,985262652
FBRS	457,7644977	614,2701197	301,2588758	0,490433876	-1,02786946	0,175063689	0,985347537
SLC40A1	9674,585131	11476,27599	7872,894277	0,686014722	-0,543688558	0,176537414	0,986139349
C7orf41	6971,324853	9036,381659	4906,268046	0,542946085	-0,88111915	0,17607739	0,986139349
LYPLAL1	3942,924486	5108,213413	2777,635559	0,543758715	-0,878961478	0,175956161	0,986139349
ACTR3	1568,532565	2028,463918	1108,601211	0,54652252	-0,871647151	0,175820039	0,986139349
SLC18A2	661,8622901	825,0486974	498,6758829	0,604419938	-0,726376842	0,176366807	0,986139349
EIF1AX	242,7824162	323,1992504	162,3655819	0,502369921	-0,993178008	0,17691523	0,986139349
ZNF425	309,5504393	217,6003004	401,5005781	1,845128786	0,883721517	0,175441475	0,986139349
COCH	258,2352799	154,9952386	361,4753213	2,332170489	1,221673258	0,175746825	0,986139349
ITPK1	140,6104357	79,18679633	202,0340751	2,551360636	1,351266839	0,175999948	0,986139349
XIRP2	32,36800116	49,06899433	15,667008	0,319285288	-1,647082016	0,1763201	0,986139349
USF1	62,06733969	42,86286927	81,2718101	1,896088887	0,923026598	0,17578512	0,986139349
OXTR	29,08913513	39,08241037	19,09585989	0,488604969	-1,033259561	0,176918763	0,986139349
SNX9	27,94885793	38,25490716	17,6428087	0,461190734	-1,116564569	0,176751451	0,986139349
PNKP	56,42184156	36,33986459	76,50381852	2,105231249	1,073978715	0,176928946	0,986139349
UPF3A	180,6276587	127,2445956	234,0107218	1,839062167	0,878970249	0,177074388	0,986593822
G3BP2	3419,331426	4456,989308	2381,673544	0,534368243	-0,904093824	0,177898566	0,987224512
PTPRA	1448,660889	1920,95707	976,3647076	0,508269926	-0,976333225	0,177510392	0,987224512
NCOA2	660,0253414	799,8583869	520,1922958	0,650355493	-0,620699564	0,177803227	0,987224512
SPCS1	924,6400805	622,9748775	1226,305283	1,968466671	0,977072286	0,177893637	0,987224512
WBP5	112,2468456	152,7290709	71,76462036	0,469881863	-1,089630013	0,177904299	0,987224512
TFRC	68,67739944	90,70767674	46,64712215	0,51425771	-0,959436576	0,178100992	0,98732539
ACTB	508734,2186	356293,5835	661174,8537	1,855702388	0,891965354	0,178823956	0,988847799
DAG1	344,1091638	433,8493196	254,3690081	0,586307265	-0,770271161	0,178733037	0,988847799
PET100	506,374174	278,8732671	733,875081	2,631571999	1,395924867	0,178732559	0,988847799
TFPI2	66,9495972	82,23099702	51,66819737	0,628329939	-0,67040577	0,17868227	0,988847799
ERN1	54,66019713	74,48419442	34,83619985	0,467699223	-1,096347063	0,178489124	0,988847799
GLYATL2	228,4623445	291,510359	165,41433	0,567438943	-0,817462929	0,179193203	0,988969127
CCM2	382,200297	275,1713893	489,2292047	1,777907238	0,830180054	0,179174479	0,988969127
ASNA1	407,2570515	203,351199	611,162904	3,005455129	1,587583481	0,179422406	0,988969127
DYNC1I1	49,32915769	63,73487912	34,92343625	0,547948576	-0,86788759	0,179394853	0,988969127
HAUS6	287,905026	477,5275776	98,28247442	0,205815285	-2,280577967	0,17964614	0,989142923
UBE2C	266,252424	336,0195535	196,4852946	0,584743633	-0,774123846	0,179599776	0,989142923
CD2AP	843,5209909	1047,863792	639,1781901	0,609982132	-0,713161111	0,17982806	0,98943885
PPP4R2	252,2626647	324,4514929	180,0738366	0,555010042	-0,849414221	0,180430202	0,99190348
COPS5	43,80416216	58,82067743	28,78764688	0,489413726	-1,030873533	0,18046874	0,99190348
ELK3	3658,964337	4801,481141	2516,447533	0,524098181	-0,932090993	0,180698106	0,992810695
CD36	3398,438912	4520,440531	2276,437292	0,503587488	-0,989685656	0,181158064	0,994621641
ST6GAL1	934,8547076	1184,938207	684,7712084	0,577896134	-0,791117877	0,181251305	0,994621641
ABCC3	1141,300252	1525,629573	756,970932	0,496169546	-1,011094908	0,181726007	0,99597722
ANAPC5	1368,045662	1815,17437	920,9169543	0,50734352	-0,978965174	0,181842851	0,996068722
DGKA	92,16836991	66,19777532	118,1389645	1,784636477	0,835630233	0,181878993	0,996068722
CCNG1	999,3564845	1259,052219	739,6607504	0,587474244	-0,767402492	0,183127145	0,997404869
RPS20	1130,898667	911,5612138	1350,236121	1,481234722	0,566800273	0,182830623	0,997404869
ZC3H4	1029,09688	731,6479373	1326,545823	1,813093095	0,858453004	0,182798378	0,997404869
RPS28	794,6197471	646,5243325	942,7151616	1,458127891	0,544117263	0,183213952	0,997404869
DNM1	449,021685	336,8426541	561,2007159	1,666061911	0,736442012	0,183011156	0,997404869
TRIQK	100,5968426	131,5605659	69,63311937	0,529285648	-0,91788156	0,182570454	0,997404869
USP40	157,4456883	111,92745	202,9639265	1,813352546	0,858659436	0,182522481	0,997404869
PPP1R7	105,9118933	72,46371936	139,3600672	1,923170221	0,943486462	0,183081459	0,997404869
PABPC1	8314,6527	11096,52623	5532,779175	0,498604614	-1,004031862	0,183822503	0,998853747
NAP1L1	8479,354675	10888,20985	6070,499501	0,55752962	-0,842879641	0,183774153	0,998853747
SYNCRIP	185,9698657	134,4195229	237,5202086	1,767006782	0,821307577	0,183868278	0,998853747
UBE2D4	102,3965064	74,90494106	129,8880717	1,734038768	0,794136153	0,183851841	0,998853747
SLC3A2	105,7098896	129,2124707	82,20730854	0,636218069	-0,65240675	0,184326496	0,999300124
PSMD7	83,67488792	56,52713654	110,8226393	1,960521018	0,971237109	0,184167458	0,999300124
TMSB4X	1126892,409	952790,2284	1300994,59	1,365457528	0,44938444	0,344715036	1
PPBP	920730,5218	707640,5644	1133820,479	1,602254783	0,680103577	0,326898796	1
B2M	547486,9389	520820,4866	574153,3912	1,102401703	0,140650021	0,841337826	1
FTH1	335822,9216	281032,443	390613,4001	1,3899228	0,475004754	0,727582942	1
PF4	288352,1857	267030,5157	309673,8556	1,159694632	0,213744968	0,726492074	1
TAGLN2	144060,5071	148013,6695	140107,3446	0,94658382	-0,079197833	0,96021012	1
TUBB1	138058,0385	143113,1088	133002,9683	0,929355594	-0,105697382	0,706292382	1
CORO1C	169861,2422	127714,9295	212007,5548	1,660006043	0,731188493	0,265228559	1
SPARC	113769,2818	121714,3657	105824,1978	0,869447063	-0,201829904	0,547146559	1
SH3BGRL3	101759,9959	104100,6399	99419,35198	0,955031132	-0,066380332	0,770673466	1
ACTG1	128727,9843	99799,56031	157656,4082	1,579730489	0,659678448	0,312421897	1
H3F3A	101648,7731	97175,80501	106121,7413	1,092059297	0,127051194	0,955386004	1
HLA-E	111433,8187	95164,76556	127702,8719	1,341913377	0,424291546	0,514083764	1
CLU	102717,0419	90895,08307	114539,0007	1,260123175	0,333564762	0,516680522	1
F13A1	84337,17062	84165,59175	84508,74948	1,004077174	0,005870159	0,942602481	1
YPEL5	86480,20037	80028,24383	92932,15691	1,161241987	0,215668642	0,906085637	1
RSU1	70682,56372	75212,74564	66152,38181	0,879536856	-0,185184062	0,761570902	1
MYL12A	79524,30071	75052,24211	83996,3593	1,119171885	0,162431626	0,817040661	1
CCL5	71132,16308	69396,2651	72868,06107	1,050028571	0,070428584	0,984902155	1
RPPH1	84551,05656	64601,49159	104500,6215	1,61761933	0,693872142	0,323403005	1
NRGN	51656,74117	62282,39785	41031,0845	0,658791022	-0,602107202	0,346880372	1
LIMS1	58210,81338	60845,93519	55575,69156	0,913383801	-0,130706891	0,731536477	1
SOD2	51695,02965	58535,8902	44854,1691	0,766267822	-0,384079371	0,505614616	1
CALM3	82912,34298	57003,25124	108821,4347	1,909039087	0,932846642	0,227666129	1
MYH9	62038,3727	56770,70666	67306,03874	1,185576906	0,24558925	0,576019186	1
ITGB3	52933,5779	54828,35368	51038,80213	0,930883361	-0,103327685	0,971212695	1
GPX1	54523,10501	51544,03697	57502,17305	1,115593121	0,157810943	0,676117121	1
HIST2H2BE	39093,98672	50032,4797	28155,49375	0,56274432	-0,829448506	0,231838099	1
CXCR2P1	42197,4858	48917,45121	35477,52039	0,72525284	-0,463444056	0,373891761	1
FLNA	47200,45912	48751,80672	45649,11152	0,936357329	-0,094868904	0,835259381	1
PGRMC1	37393,85292	46472,8583	28314,84754	0,609277083	-0,714829619	0,216128234	1
RAP1B	48272,96281	45850,24713	50695,67849	1,105679504	0,144933261	0,928234364	1
PTMA	41717,34057	45770,42024	37664,26091	0,822895239	-0,281219319	0,352910037	1
RUFY1	43588,94427	43663,91161	43513,97693	0,996566165	-0,004962502	0,95807363	1
MYL9	38932,80453	43438,55198	34427,05708	0,792546149	-0,335433151	0,713735589	1
ITM2B	46888,83333	42371,66301	51406,00365	1,21321657	0,278837107	0,723836754	1
TSC22D1	33906,69775	40479,64621	27333,74928	0,675246744	-0,566513318	0,305803159	1
MMD	43404,90067	36093,60743	50716,19391	1,405129537	0,490703137	0,934709123	1
SH3BGRL	32929,61499	35802,30861	30056,92138	0,839524672	-0,252355372	0,772614714	1
PTGS1	38394,43945	34927,57002	41861,30887	1,198517642	0,261251146	0,712792574	1
FTL	35702,11341	33697,56685	37706,65997	1,118972777	0,162174938	0,694034586	1
PF4V1	37558,72328	32570,04388	42547,40268	1,306335442	0,385525402	0,540634602	1
CTSA	37710,48825	30988,7502	44432,2263	1,43381795	0,519861859	0,433412265	1
HERPUD2	43630,70426	30968,56805	56292,84046	1,817741149	0,86214677	0,35415025	1
OAZ1	28985,70814	30469,70935	27501,70694	0,902591706	-0,147854573	0,95265773	1
SRGN	27351,98391	30349,4172	24354,55061	0,802471772	-0,31747745	0,569052612	1
EMC3	34744,07083	30320,4531	39167,68856	1,291791004	0,369372679	0,580162665	1
TGFB1	27505,97586	29807,51903	25204,4327	0,84557298	-0,241998818	0,86060802	1
TPM4	24330,69042	29393,03246	19268,34839	0,655541357	-0,609241294	0,4732783	1
SH3BGRL2	23409,50684	29338,18102	17480,83265	0,595839007	-0,747005521	0,28378368	1
ANKRD12	27957,47911	29292,25102	26622,7072	0,908865187	-0,137861781	0,918064293	1
SLAIN2	27410,87619	28191,14838	26630,604	0,944644171	-0,082157098	0,906549395	1
ARHGDIB	28023,14663	27247,09698	28799,19629	1,056963841	0,079926023	0,859430027	1
RBX1	36928,14613	26924,4119	46931,88035	1,743097696	0,801653431	0,405881439	1
MEMO1	36108,29067	26712,16934	45504,41201	1,703508668	0,768509289	0,262232792	1
RGS10	26505,1528	26568,36716	26441,93845	0,995241382	-0,006881621	0,980876439	1
TPM3	27655,42567	25637,01163	29673,83971	1,157460945	0,210963515	0,936535605	1
CFL1	33959,03384	25241,99411	42676,07356	1,690677582	0,757601559	0,192508048	1
DYNLL1	27462,57224	25201,91665	29723,22783	1,179403465	0,238057338	0,533077973	1
ACTN1	28963,02227	25096,7459	32829,29864	1,308109775	0,387483616	0,564018893	1
DAD1	19931,35412	23254,61906	16608,08918	0,71418453	-0,485631211	0,380101949	1
TUBA4A	27455,30908	22240,92508	32669,69308	1,46889992	0,554736105	0,584314637	1
PRDX6	20443,87483	22003,79779	18883,95186	0,858213297	-0,22059184	0,646058765	1
YWHAE	22839,33092	21376,37412	24302,28771	1,136876047	0,185074966	0,810427654	1
TRAPPC1	17730,45719	21323,32422	14137,59017	0,663010609	-0,59289614	0,406342299	1
PDIA5	13795,89546	21302,79163	6288,999286	0,29521949	-1,760140125	0,273590761	1
LEPROT	19113,63603	21279,40663	16947,86544	0,796444456	-0,328354343	0,499388105	1
TLN1	17889,94425	21097,49333	14682,39518	0,695930789	-0,522984259	0,570464961	1
RAB11A	18633,87395	20853,43988	16414,30802	0,787127117	-0,345331452	0,612994193	1
NLK	16905,21226	20410,6118	13399,81272	0,656512056	-0,60710659	0,328140972	1
BIN2	23066,5855	20404,86852	25728,30249	1,260890383	0,334442859	0,748224239	1
ZYX	19265,33384	20247,02471	18283,64297	0,903028629	-0,147156368	0,990494457	1
ITGA2B	22315,86626	20233,53431	24398,19821	1,205829779	0,270026264	0,518957623	1
CA2	19649,76702	20067,73217	19231,80188	0,958344556	-0,061383649	0,920111348	1
DDX11L9	33754,19244	19976,99822	47531,38666	2,379305746	1,250540673	0,295741309	1
EIF2AK1	21699,75509	19739,01148	23660,4987	1,19866685	0,26143074	0,89405698	1
FNIP1	18651,64008	19626,46781	17676,81235	0,900661928	-0,150942416	0,860059097	1
ARF1	17018,04438	18962,24054	15073,84822	0,794940249	-0,331081669	0,579485337	1
MAX	21032,52774	18913,91255	23151,14294	1,224027175	0,291635588	0,505420634	1
02-mar	18884,68331	18350,89842	19418,4682	1,058175342	0,081578705	0,810266506	1
ANO6	17447,22927	18288,9924	16605,46614	0,90794866	-0,139317373	0,639369752	1
AKT3	17794,80705	18111,19129	17478,42281	0,965062018	-0,051306437	0,978501096	1
WDR1	18855,1738	18039,37375	19670,97384	1,090446604	0,124919127	0,91720752	1
TSC22D3	21585,53857	18034,04643	25137,0307	1,393865254	0,479091101	0,622141849	1
MITD1	18732,8484	17892,78268	19572,91412	1,093899952	0,129480796	0,712453485	1
ITGB1	16327,26487	17658,75029	14995,77945	0,849198228	-0,235826734	0,75092078	1
ODC1	14678,34875	17357,63612	11999,06138	0,691284303	-0,532648929	0,417962264	1
FXYD5	25368,46699	17250,61853	33486,31545	1,941166074	0,956923551	0,190232289	1
RBM39	16721,92366	17242,46363	16201,38368	0,93962116	-0,089848892	0,725908408	1
CD99	16282,99686	16873,21681	15692,77691	0,930040614	-0,104634377	0,958288487	1
GP9	18934,98882	16771,61091	21098,36672	1,257980932	0,331110054	0,583553039	1
MPP1	13455,55178	16748,58231	10162,52125	0,606769042	-0,720780614	0,235667073	1
RAB31	13218,90557	16167,22612	10270,58502	0,635271935	-0,65455381	0,251756881	1
ATP6V0E1	19911,9707	16039,74346	23784,19794	1,482829074	0,568352308	0,490733248	1
HIST1H2BK	17568,27173	15926,79194	19209,75152	1,206128114	0,270383157	0,661954129	1
TIMP1	24928,87402	15900,84891	33956,89913	2,135540016	1,094600932	0,203672809	1
GNAZ	18096,58156	15781,51716	20411,64595	1,293389332	0,371156617	0,51949806	1
FKBP1A	19602,94056	15687,98842	23517,89269	1,499101865	0,584098419	0,625551083	1
C7orf73	19297,15331	15679,95962	22914,347	1,461377934	0,547329329	0,40459191	1
ARPC5	12412,60256	15632,54668	9192,658445	0,588046122	-0,765998782	0,189315629	1
CTTN	19471,17173	15392,0399	23550,30355	1,530031347	0,613561211	0,500989642	1
SNAP23	16921,39541	15132,91412	18709,87671	1,236369715	0,306110221	0,827518498	1
PPDPF	16399,42243	15085,24867	17713,59618	1,174232959	0,231718657	0,528828369	1
RTN4	17061,13147	15017,49847	19104,76447	1,272166899	0,347287954	0,632117201	1
CD9	12838,30632	14969,19636	10707,41628	0,715296668	-0,483386374	0,52259494	1
TMEM165	15526,39236	14850,03822	16202,7465	1,091091233	0,125771739	0,762983263	1
07-sep	12571,30034	14704,77142	10437,82927	0,709826013	-0,494462649	0,391446795	1
EIF1	13897,59241	14405,14814	13390,03669	0,929531342	-0,105424583	0,891415694	1
RANBP17	16578,20538	14246,80956	18909,60119	1,327286724	0,408480059	0,568700569	1
FERMT3	11096,3145	13797,61375	8395,015246	0,608439647	-0,71681393	0,38167879	1
YWHAH	13920,69826	13616,73384	14224,66269	1,044645717	0,063013748	1	1
ARPC1B	12783,16555	13316,36579	12249,9653	0,919918054	-0,120422743	0,98401851	1
CDKN1A	13365,21298	13061,51167	13668,91429	1,046503241	0,065576779	0,911150219	1
AP1S2	16553,87516	13026,58909	20081,16122	1,541551751	0,624383322	0,892010732	1
R3HDM4	12433,61859	12956,65752	11910,57967	0,919263293	-0,121449961	0,737250805	1
EIF4G2	10667,70059	12741,66383	8593,737351	0,674459589	-0,568196089	0,42399218	1
GNG11	12916,24088	12671,54565	13160,93611	1,038621212	0,054669596	0,891026406	1
ST6GAL2	12371,24715	12579,52461	12162,96968	0,966886274	-0,048581886	0,960472926	1
UBB	12566,83219	12573,03909	12560,62528	0,999012664	-0,001425128	0,976069531	1
PTPRJ	10874,74304	12507,53828	9241,947808	0,738910216	-0,43652902	0,480238947	1
ELOVL7	10308,70184	12331,81523	8285,588449	0,671887171	-0,573709111	0,34805196	1
PDZK1IP1	18311,01864	12130,46855	24491,56874	2,019012592	1,013649908	0,419660594	1
ARPC2	13620,65838	12067,18106	15174,13571	1,257471454	0,33052565	0,700342125	1
WBP2	12098,58837	12000,22148	12196,95526	1,016394179	0,023460018	0,990705744	1
UBE3A	13132,99764	11896,16769	14369,82759	1,207937545	0,272545864	0,542869739	1
GP1BA	9928,383096	11844,31275	8012,453443	0,676481077	-0,563878517	0,332497403	1
MSN	11628,99037	11801,37192	11456,60881	0,970786184	-0,042774519	0,829971851	1
CMPK1	12836,7874	11537,40521	14136,16958	1,225246866	0,293072457	0,668558674	1
OST4	14992,67803	11498,57338	18486,78267	1,607745766	0,68503929	0,29393215	1
CCND3	13672,42326	11242,8681	16101,97841	1,432194905	0,51822784	0,345758557	1
TUBA1C	23918,78444	11240,3821	36597,18679	3,25586679	1,703041675	0,48799518	1
PARK7	15192,66122	11206,44461	19178,87783	1,711415039	0,775189673	0,510280818	1
PSAP	10569,07061	11072,26588	10065,87535	0,909107084	-0,137477855	1	1
TPP1	8739,755404	10956,22866	6523,282149	0,595394853	-0,748081346	0,234090683	1
PDCD10	23479,92116	10740,50883	36219,3335	3,372217655	1,753697656	0,543728655	1
ADIPOR1	9881,648863	10498,53588	9264,761843	0,882481324	-0,180362348	0,558862499	1
CST3	11391,25199	10210,53769	12571,96629	1,231273678	0,300151468	0,515947979	1
HIST1H4H	9407,631778	10207,63346	8607,630098	0,843254231	-0,245960443	0,503782357	1
HIST1H2BD	10035,8821	10074,57225	9997,191939	0,992319246	-0,011123761	0,872942493	1
AP2M1	11723,49463	9992,208231	13454,78102	1,346527285	0,429243464	0,46441121	1
CCDC7	11484,78856	9936,624804	13032,95231	1,311607569	0,391336133	0,698631031	1
GNA13	8013,603267	9848,445001	6178,761532	0,627384479	-0,672578257	0,219358036	1
P2RY12	8580,094283	9843,693829	7316,494738	0,743267199	-0,428047153	0,408797064	1
CXCL5	7773,261881	9688,13477	5858,388993	0,604697306	-0,725714944	0,229739513	1
HIST1H3H	9517,606532	9676,206145	9359,006919	0,967218637	-0,048086051	0,50112098	1
ARF3	9966,621387	9634,122393	10299,12038	1,069025279	0,096295969	0,859645993	1
DNAJB6	9495,048325	9606,317758	9383,778892	0,976834114	-0,033814511	0,664962722	1
BNIP3L	9747,119807	9581,879114	9912,360499	1,034490248	0,048920045	0,581646704	1
AGPAT1	10171,03191	9499,948164	10842,11565	1,141281559	0,190654754	0,817687268	1
CLEC1B	9183,41608	9467,19503	8899,637131	0,940050047	-0,089190529	0,74053426	1
TUBA8	11401,08116	9394,02814	13408,13417	1,427304025	0,513292671	0,574593334	1
LAMTOR1	9124,791837	9349,70461	8899,879064	0,951888796	-0,071135054	0,857501557	1
ATF4	9755,560884	9346,324023	10164,79774	1,087571725	0,12111055	0,835337239	1
TPT1	11563,80014	9202,338483	13925,26181	1,513230776	0,597632024	0,324759235	1
BCL2L1	8896,795612	9194,177215	8599,414009	0,935310883	-0,096482121	0,796870949	1
ARMC8	11395,18703	9128,468013	13661,90604	1,496626381	0,58171411	0,604376595	1
NDUFA6	8528,193296	9047,48185	8008,904743	0,885208158	-0,175911348	0,790209583	1
ILK	9271,774987	8888,243306	9655,306668	1,086300896	0,119423773	0,78212105	1
H3F3B	7732,867212	8857,486027	6608,248398	0,746063655	-0,422629367	0,378927312	1
TMEM181	8822,255622	8757,379313	8887,131931	1,014816375	0,021218704	0,890653592	1
SNCA	9117,783062	8643,698092	9591,868033	1,10969494	0,150163127	0,697019842	1
PPP3R1	7200,557091	8512,826829	5888,287354	0,691695893	-0,531790205	0,3728121	1
SLC2A3	7463,460495	8505,541348	6421,379641	0,75496425	-0,405519766	0,517417731	1
RHOA	7540,227193	8481,92349	6598,530897	0,777952183	-0,362246612	0,63692044	1
WHAMMP1	9352,707209	8430,231497	10275,18292	1,218849438	0,285519923	0,547629101	1
RAB1B	9461,171471	8358,996072	10563,34687	1,263709993	0,33766542	0,485403065	1
SRSF6	8146,35891	8338,71024	7954,007581	0,953865448	-0,06814232	0,947009448	1
ASAP2	6908,428884	8198,666876	5618,190892	0,685256637	-0,545283699	0,308264031	1
CDKAL1	9858,843988	8162,641326	11555,04665	1,41560142	0,501415114	0,531210157	1
PCBP1	7335,440859	8148,576415	6522,305303	0,800422672	-0,321166063	0,769254617	1
ATP5L	7692,560113	8046,009947	7339,110279	0,912142829	-0,132668346	0,865700568	1
SQSTM1	10775,64393	7971,230367	13580,05749	1,703633801	0,76861526	0,454839298	1
KIAA1919	7346,465761	7958,829342	6734,10218	0,846117173	-0,241070629	0,737005745	1
NEXN	6467,529286	7941,446861	4993,61171	0,628803768	-0,669318232	0,319263722	1
TOP1	12075,08438	7824,158849	16326,00991	2,086615344	1,061164672	0,276773738	1
PACSIN2	6834,727219	7626,662597	6042,791841	0,792324528	-0,335836631	0,640833832	1
HBB	7721,032255	7622,401304	7819,663206	1,025879233	0,036860907	0,767104206	1
GABARAPL2	6613,242484	7584,125585	5642,359382	0,743969666	-0,426684295	0,491018766	1
TMEM55A	6254,062158	7568,262686	4939,861631	0,652707475	-0,615491533	0,306477147	1
TSPAN33	8637,009071	7567,739496	9706,278645	1,282586253	0,359055849	0,976101381	1
RAB37	8213,417856	7564,908102	8861,927609	1,171452117	0,228297985	0,591996548	1
TMOD3	6367,447532	7562,791084	5172,103979	0,683888252	-0,548167487	0,4014835	1
PDE5A	6672,635922	7525,726435	5819,545409	0,773286866	-0,370924385	0,39414901	1
RAB8A	5963,274285	7379,132977	4547,415592	0,616253374	-0,698404455	0,314076684	1
CAPZB	7666,141389	7344,504735	7987,778044	1,087585662	0,121129037	0,817176707	1
CCDC91	8974,804774	7305,208731	10644,40082	1,457097423	0,543097341	0,55367684	1
TPM1	7288,587398	7292,891752	7284,283045	0,998819576	-0,001703998	0,841795576	1
CDKN2D	6266,269362	7271,660896	5260,877829	0,723476783	-0,466981376	0,684095054	1
HLA-C	9229,275221	7214,275238	11244,2752	1,558614668	0,640264299	0,278859657	1
COTL1	6352,084709	7194,910257	5509,25916	0,765716175	-0,385118362	0,780975633	1
GPX4	6741,846711	7193,341761	6290,351661	0,874468622	-0,193521476	0,962628436	1
SEC14L1	7946,121146	7128,216285	8764,026008	1,229483739	0,298052654	0,754482399	1
PDGFA	8794,670602	7091,284594	10498,05661	1,480416767	0,56600338	0,596889107	1
EPB41	6129,907485	7090,688477	5169,126492	0,729002058	-0,456005207	0,543100996	1
CD151	8776,839109	7085,51722	10468,161	1,47740252	0,563062944	0,314712379	1
GPBP1	8610,24327	7085,253197	10135,23334	1,430468758	0,516487989	0,488630087	1
CAPZA1	6949,543942	6924,386783	6974,701101	1,007266249	0,010445079	0,990948462	1
MAP1LC3B2	6791,817772	6888,993952	6694,641592	0,971787991	-0,041286491	0,803802943	1
CAPNS1	7397,667893	6792,367773	8002,968014	1,17822949	0,236620567	0,511545173	1
SUMO2	8107,543994	6775,752917	9439,335071	1,393104971	0,47830397	0,569372641	1
ABI1	6005,598335	6702,575469	5308,6212	0,792027068	-0,336378358	0,429162347	1
MYL12B	6732,579208	6684,154068	6781,004349	1,014489534	0,020753982	0,797624511	1
PCBP2	7474,798356	6596,757956	8352,838757	1,266203613	0,340509417	0,546288538	1
UBE2D3	7188,763062	6572,751966	7804,774159	1,18744389	0,247859343	1	1
GTPBP2	5949,36221	6551,873828	5346,850591	0,816079603	-0,293218211	0,658029659	1
F11R	5404,375557	6534,207671	4274,543444	0,654179307	-0,612241971	0,336576621	1
STRN3	6898,881532	6531,930955	7265,83211	1,112355927	0,153618489	0,749835352	1
USF2	6002,372486	6506,649685	5498,095287	0,844996358	-0,242982972	0,781808919	1
STK4	5950,21336	6494,1869	5406,23982	0,832473704	-0,264523394	0,606169305	1
BRK1	6016,098964	6467,160735	5565,037194	0,860507017	-0,216741138	0,813041761	1
DAPP1	5056,534067	6462,588113	3650,480022	0,564863482	-0,824025861	0,187673385	1
SLA2	6909,654038	6455,991571	7363,316505	1,140539981	0,189717021	0,959094555	1
THBS1	5677,168563	6452,14944	4902,187686	0,759775906	-0,396354133	0,753082015	1
WDR44	6367,104153	6413,799348	6320,408959	0,985439147	-0,02116131	0,983400905	1
MKRN1	5179,067582	6391,783516	3966,351648	0,620539109	-0,688405957	0,272370283	1
LDLRAP1	5927,978408	6379,137767	5476,819049	0,858551618	-0,220023221	0,589564258	1
FLI1	5984,146758	6354,530462	5613,763054	0,883426885	-0,178817356	0,70243835	1
PIP4K2A	5511,254669	6306,634048	4715,875291	0,74776422	-0,419344654	0,468679045	1
CLIC1	7207,319494	6243,81579	8170,823199	1,308626563	0,388053461	0,597679369	1
ARL8B	5589,626594	6239,124232	4940,128955	0,791798459	-0,336794834	0,352761658	1
BARD1	7725,645885	6218,619903	9232,671868	1,484681812	0,570153775	0,566715602	1
PRUNE	4780,532595	6183,472393	3377,592797	0,546229138	-0,872421819	0,244053845	1
CERS2	6111,042894	6122,676537	6099,409252	0,996199818	-0,005492947	0,931482608	1
BET3L	5255,61579	6093,232445	4417,999136	0,725066568	-0,463814641	0,50985414	1
RBPMS2	10072,25523	6049,098569	14095,41188	2,330167333	1,220433561	0,324114897	1
TMEM189	6002,469465	6037,949796	5966,989133	0,988247557	-0,017055612	0,912924045	1
KIAA0368	6201,877259	6019,871368	6383,883151	1,060468366	0,084701585	0,831775314	1
DNAJC3	5713,689947	6010,965635	5416,414259	0,901088874	-0,150258689	0,901601909	1
CHD9	5325,816593	5949,264011	4702,369174	0,790411917	-0,339323396	0,532408192	1
CLK1	7541,971739	5868,232896	9215,710582	1,570440496	0,651169281	0,359830635	1
RDH11	4645,251633	5716,282122	3574,221144	0,625270249	-0,677448222	0,225977577	1
ARHGEF12	5205,364277	5647,790504	4762,938049	0,843327678	-0,245834791	0,632795714	1
LIPA	5149,088194	5631,235034	4666,941355	0,828759824	-0,270974028	0,794812337	1
PAIP2	5065,172304	5618,242362	4512,102247	0,803116341	-0,316319101	0,654868707	1
CAP1	4884,076713	5605,798955	4162,35447	0,742508696	-0,429520173	0,58272733	1
SUSD1	4887,651082	5571,403918	4203,898246	0,754549178	-0,406313163	0,602917858	1
DIAPH1	4208,384609	5570,105879	2846,66334	0,511060903	-0,968432868	0,197759989	1
GLE1	8698,690916	5529,972555	11867,40928	2,146015945	1,101660795	0,195875967	1
PARVB	5886,981453	5516,339026	6257,62388	1,134379858	0,181903821	0,556821704	1
NGFRAP1	9833,668895	5495,532143	14171,80565	2,578786781	1,366692494	0,456238862	1
RYBP	5088,915108	5464,357843	4713,472373	0,862584865	-0,213261692	0,481822333	1
CALM1	5722,149844	5463,976083	5980,323605	1,094500326	0,130272384	0,858844331	1
FAM46C	5352,816174	5454,105345	5251,527003	0,96285764	-0,054605585	0,432393287	1
EMP3	6309,340757	5444,211356	7174,470157	1,317816243	0,398149215	0,859157687	1
HGD	6525,643836	5399,172367	7652,115304	1,417275609	0,503120338	0,619976146	1
SKAP2	4462,858783	5391,562316	3534,15525	0,655497432	-0,609337967	0,333177198	1
NUTF2	5463,958335	5384,515766	5543,400904	1,029507786	0,041954741	0,786798436	1
WIPI1	11020,4392	5365,421938	16675,45646	3,10794876	1,635962719	0,300247362	1
EHD3	4775,283643	5347,242264	4203,325022	0,786073422	-0,347264024	0,599923747	1
SUPT4H1	6003,029873	5339,673641	6666,386106	1,248463212	0,320153311	0,738530786	1
EIF4G3	4556,489334	5221,694029	3891,28464	0,745214985	-0,424271409	0,527283576	1
ETV6	5295,546778	5214,914585	5376,178972	1,030923687	0,043937543	0,745115175	1
CNOT6L	5517,191237	5125,076778	5909,305695	1,153017984	0,205415016	0,736007311	1
BMP6	5200,324809	5092,220737	5308,428881	1,042458518	0,059989976	0,745954488	1
HNRNPM	6391,363228	5034,767603	7747,958854	1,53889106	0,621891105	0,358971206	1
CDK2AP1	5670,386847	5006,341183	6334,432511	1,265281825	0,339458763	0,476385998	1
LY6G6F	4073,809238	4988,81501	3158,803466	0,633177109	-0,659318995	0,261611689	1
ZCCHC17	6605,481852	4985,095094	8225,86861	1,650092617	0,722547003	0,312532237	1
MEPCE	5852,628031	4969,292933	6735,963128	1,355517418	0,438843652	0,753821267	1
PYGL	4600,934675	4967,641783	4234,227568	0,852361695	-0,230462336	0,627232475	1
LRMP	18143,68433	4917,95679	31369,41188	6,378545647	2,673227517	0,393851901	1
RASA3	4707,013548	4901,240429	4512,786667	0,920743786	-0,11912834	0,918150762	1
MAN2A1	4259,888391	4846,569561	3673,207221	0,757898381	-0,399923671	0,562557423	1
C14orf2	5356,442586	4821,484491	5891,40068	1,221905969	0,289133268	0,666873509	1
CAPRIN1	4590,06644	4820,493413	4359,639466	0,904396935	-0,144971993	1	1
RIT1	5643,916827	4815,48613	6472,347525	1,344069394	0,426607626	0,752218436	1
RAP2B	4597,767602	4814,608256	4380,926948	0,909923864	-0,136182259	0,545550689	1
GNAI2	6273,793903	4813,828499	7733,759306	1,606571424	0,683985121	0,246054186	1
PCSK6	4117,021174	4800,974324	3433,068024	0,715077356	-0,483828777	0,520468891	1
SMIM5	10281,13821	4767,315527	15794,96089	3,313177155	1,728215346	0,43833585	1
DOK2	4674,193186	4754,534569	4593,851804	0,966204312	-0,049599803	0,854355972	1
ARHGAP18	4181,11572	4747,869818	3614,361622	0,76125963	-0,393539521	0,395116677	1
CD68	4135,19042	4734,779161	3535,601678	0,746730007	-0,421341388	0,733151605	1
CCDC90A	6070,743391	4732,819846	7408,666936	1,565381142	0,64651397	0,239809451	1
RAB6A	4383,752534	4720,268892	4047,236176	0,857416446	-0,221932006	0,639852561	1
PROS1	3864,014148	4684,06855	3043,959747	0,6498538	-0,621812909	0,412058408	1
TARSL2	6159,874624	4673,104852	7646,644395	1,636309186	0,710445376	0,342323579	1
ACTR2	3880,217326	4647,188556	3113,246096	0,669920331	-0,577938559	0,418462665	1
PTK2	4695,1288	4646,49478	4743,76282	1,020933638	0,029889092	0,853743727	1
HBG2	5220,458233	4601,355362	5839,561104	1,269095874	0,343801062	0,683287512	1
ARPC4	4480,352586	4589,083393	4371,62178	0,952613279	-0,070037435	0,936339064	1
RNASEK	3977,686394	4542,331739	3413,041048	0,751385245	-0,412375308	0,578338312	1
PGD	6267,382757	4536,485219	7998,280295	1,763100706	0,818114882	0,269968261	1
RAB7A	4651,485262	4507,268655	4795,701869	1,063992905	0,08948853	0,881526909	1
DEK	4393,195492	4505,45414	4280,936845	0,950167666	-0,073745982	0,978029594	1
AZIN1	3795,836809	4442,642354	3149,031264	0,70881944	-0,496509924	0,486441071	1
GAS2L1	4718,908902	4432,329027	5005,488777	1,129313448	0,175445971	0,953971785	1
TAOK1	4465,541304	4378,952603	4552,130006	1,039547677	0,055955926	0,835400764	1
GRK5	3753,12247	4338,401004	3167,843936	0,730186982	-0,453662147	0,557243249	1
EIF1B	4186,744666	4293,880285	4079,609046	0,95009846	-0,073851065	0,772695113	1
PPIA	4340,256047	4242,582161	4437,929934	1,046044547	0,064944291	0,842316657	1
PYGB	6398,936951	4213,473234	8584,400668	2,037369218	1,026707453	0,315897367	1
ENO1	3806,766148	4213,293903	3400,238393	0,807026158	-0,309312658	0,700734134	1
LUC7L2	4190,921792	4208,257452	4173,586132	0,991761122	-0,011935424	0,887073016	1
FYB	3820,025865	4187,174243	3452,877487	0,824631908	-0,278177809	0,688248474	1
ALOX12	4999,062347	4185,527358	5812,597336	1,38873715	0,473773563	0,448072092	1
ASAP1	3563,967869	4171,33655	2956,599187	0,708789414	-0,496571039	0,46067686	1
GNB1	3785,515044	4136,466168	3434,56392	0,830313553	-0,268271848	0,614208431	1
JAM3	4171,340058	4136,135407	4206,544709	1,017022968	0,024352261	0,744720326	1
XRCC6BP1	4739,107051	4134,36436	5343,849742	1,292544458	0,370213904	0,568266517	1
BICD2	3701,916473	4120,211357	3283,621588	0,796954647	-0,327430469	0,569997624	1
KCTD20	4413,08797	4108,900307	4717,275633	1,14806281	0,199201574	0,899606763	1
ESAM	4318,505245	4106,51621	4530,494279	1,103245196	0,141753465	0,964133693	1
HSPB1	4695,216752	4081,751864	5308,681639	1,300589016	0,379165144	0,48924655	1
TUBA1B	8386,564027	4068,078201	12705,04985	3,12310856	1,642982719	0,440083525	1
SPINT2	4813,849133	4065,305601	5562,392665	1,368259415	0,452341784	0,433218015	1
LMNA	3825,459393	4059,638552	3591,280234	0,884630537	-0,17685305	0,819679991	1
ZDHHC20	3811,199438	4058,817021	3563,581856	0,877985344	-0,187731238	0,765791399	1
DBNL	4367,089695	4057,741728	4676,437662	1,15247297	0,204732914	0,598478827	1
PTTG1IP	4145,361171	4030,060623	4260,661719	1,057220255	0,080275971	0,832966114	1
CMTM5	4979,631081	4028,759316	5930,502846	1,472041981	0,557818816	0,35774144	1
LAPTM4B	4492,217889	4023,552944	4960,882834	1,232960745	0,302126868	0,867234961	1
SIAH2	3743,418498	3966,925937	3519,911058	0,887314539	-0,172482488	0,486691485	1
ZFAND1	3194,536336	3954,119351	2434,95332	0,615801675	-0,699462303	0,268994968	1
IKBKB	4229,402484	3953,004522	4505,800445	1,139841966	0,188833815	0,813490702	1
MAP2K4	4630,388989	3949,908485	5310,869493	1,344555073	0,42712885	0,427077468	1
INPP5A	4103,950228	3942,030662	4265,869794	1,082150333	0,113900933	0,849141532	1
TMEM106C	4801,153097	3906,729609	5695,576586	1,457888607	0,543880492	0,323317486	1
FNTA	4601,069951	3901,342768	5300,797134	1,358710949	0,442238571	0,472065943	1
TMBIM1	3191,240929	3899,784378	2482,697481	0,636624295	-0,65148588	0,270000865	1
CMTM6	3512,072249	3893,936942	3130,207555	0,803867038	-0,3149712	0,640350335	1
SUSD3	4236,494393	3888,918808	4584,069978	1,178751783	0,237259953	0,662044028	1
C9orf89	3122,702062	3857,142661	2388,261463	0,619178929	-0,691571717	0,38998238	1
SUZ12P1	4921,731032	3851,332036	5992,130027	1,555859108	0,637711422	0,349831038	1
ARHGAP6	3362,511482	3822,114061	2902,908904	0,759503473	-0,396871533	0,621702989	1
STXBP2	3558,403392	3781,691013	3335,115771	0,88191123	-0,181294649	0,69124625	1
GSN	3717,091663	3766,040526	3668,142799	0,974005132	-0,037998721	0,940848158	1
HIST1H2AE	3605,482183	3712,35183	3498,612536	0,942424828	-0,085550547	0,723087913	1
SRP14	5041,418547	3709,107096	6373,729998	1,718400098	0,781065981	0,199377048	1
PBX1	3461,262027	3694,339161	3228,184893	0,873819309	-0,194593109	0,585242626	1
SNHG6	3907,142393	3681,731663	4132,553123	1,122448212	0,166648883	0,75430398	1
SERPINB1	3035,387775	3677,293987	2393,481563	0,650881211	-0,619533827	0,447748548	1
RPL15	3272,530664	3660,829823	2884,231505	0,787862764	-0,343983742	0,758913333	1
DAAM1	4099,444821	3657,715955	4541,173687	1,241532624	0,312122172	0,932053739	1
RAC1	3374,184775	3640,240429	3108,129121	0,85382523	-0,227987301	0,541558209	1
CTDSP1	3775,75005	3617,51748	3933,98262	1,087481302	0,120990596	0,854900617	1
HOOK3	4708,258672	3596,232874	5820,284471	1,61843926	0,694603222	0,284343798	1
FLJ44511	4027,913867	3534,165263	4521,662471	1,279414553	0,355483799	0,815318137	1
DUSP22	4764,794061	3527,195078	6002,393044	1,70174683	0,767016423	0,778271268	1
GMPR	3256,041703	3507,952553	3004,130852	0,856377276	-0,22368158	0,8271446	1
HIPK2	3397,899784	3496,991788	3298,807779	0,943327288	-0,084169693	0,614324046	1
NDUFAF3	3941,387618	3479,838057	4402,937178	1,265270713	0,339446092	0,378758018	1
OSTF1	3938,510967	3473,088224	4403,93371	1,268016654	0,342573694	0,693492816	1
P2RX1	3095,010583	3463,260107	2726,761058	0,787339378	-0,34494246	0,66336163	1
TAB2	2838,806198	3459,677202	2217,935194	0,641081542	-0,641420224	0,256186041	1
ATP6V0C	2788,4804	3452,165156	2124,795643	0,615496521	-0,700177393	0,356018243	1
UBA52	4162,436581	3451,407372	4873,465791	1,412022768	0,497763351	0,346732208	1
ECE1	3492,039	3450,709711	3533,368289	1,023954081	0,034151019	0,872305394	1
SMAD2	3863,623447	3440,559088	4286,687805	1,245927681	0,31722033	0,721687973	1
G6PD	3263,942396	3405,932767	3121,952024	0,916621741	-0,125601589	0,972812301	1
HP1BP3	3380,508082	3380,932501	3380,083664	0,999748934	-0,000362257	0,900822646	1
RAB10	3711,832057	3371,359747	4052,304367	1,201979222	0,265411958	0,777741438	1
CALD1	2627,085992	3363,615856	1890,556128	0,562060654	-0,831202269	0,228411335	1
DNA2	4396,963708	3359,039894	5434,887522	1,617988382	0,694201248	0,378783054	1
PDIA3	3525,390691	3349,148172	3701,63321	1,105246176	0,144367743	0,712617525	1
FYN	3474,351979	3345,881358	3602,8226	1,076793291	0,106741327	0,90557237	1
GSR	4505,868605	3332,437066	5679,300143	1,704248281	0,769135528	0,23082759	1
DAP	3933,243421	3323,025706	4543,461137	1,367266323	0,451294285	0,505741682	1
ACP1	3236,345794	3322,134314	3150,557274	0,94835337	-0,076503366	0,732088389	1
TMEM140	2077,340211	3320,625162	834,0552594	0,251174167	-1,993240002	0,19804516	1
CCNY	3279,366406	3317,37093	3241,361882	0,977087564	-0,033440236	0,95435593	1
AP1G1	2827,986346	3302,106782	2353,865911	0,712837611	-0,488354636	0,375871876	1
COX6B1	3498,236791	3284,957654	3711,515929	1,129851986	0,176133787	0,68869383	1
HLA-B	4705,75161	3283,724409	6127,778811	1,866106301	0,900031171	0,201568753	1
CAPN1	4101,562547	3282,55692	4920,568175	1,499004677	0,584004884	0,437786377	1
TPST2	2746,589951	3268,864873	2224,315028	0,680454872	-0,555428611	0,493983556	1
RAB11B	3978,215251	3268,194817	4688,235685	1,434503127	0,520551113	0,492845096	1
SKP1	3342,05411	3260,7661	3423,342121	1,049858228	0,070194521	0,897392014	1
C11orf58	2849,954949	3252,424474	2447,485423	0,75251107	-0,410215289	0,51678932	1
IVNS1ABP	3294,284399	3249,156914	3339,411884	1,027777966	0,039528628	0,807525193	1
PTP4A2	2618,126007	3248,504222	1987,747791	0,611896324	-0,708640864	0,248105051	1
NUCB1	3661,461953	3236,71678	4086,207126	1,262454334	0,336231203	0,453278607	1
MGLL	2606,540946	3231,256029	1981,825863	0,613329877	-0,705264865	0,313020887	1
SAV1	2539,551372	3230,737253	1848,36549	0,572118791	-0,805613366	0,202737876	1
VCL	2734,190387	3214,351974	2254,0288	0,701238949	-0,512021965	0,307976544	1
FARSA	4134,150799	3211,344252	5056,957346	1,574716676	0,655092282	0,483014306	1
DDX11L2	4115,294352	3203,336963	5027,251741	1,569379619	0,650194369	0,544243259	1
FIP1L1	3184,958751	3193,595428	3176,322074	0,994591251	-0,007824354	0,86403167	1
FBXO11	2827,596125	3186,392827	2468,799422	0,774794433	-0,368114508	0,675631173	1
UBE2J1	2590,54854	3185,459159	1995,63792	0,6264836	-0,674651352	0,25799205	1
ATP7A	4393,244644	3179,615612	5606,873675	1,763380974	0,818344199	0,347655281	1
EPB49	2714,886768	3175,208313	2254,565222	0,710052696	-0,494001998	0,484339968	1
DYNLL2	2508,54011	3142,290409	1874,789811	0,596631618	-0,74508766	0,23076109	1
UBE2K	2773,593666	3142,209544	2404,977789	0,765377915	-0,385755822	0,407603139	1
CHD2	4078,56357	3126,16881	5030,95833	1,609304755	0,686437556	0,386537243	1
TTC7B	3000,960217	3095,092797	2906,827638	0,939173016	-0,090537136	0,834555413	1
AK3	2696,853305	3074,375552	2319,331059	0,754407202	-0,406584646	0,378537875	1
MPL	2811,420329	3068,392512	2554,448147	0,832503709	-0,264471395	0,82440809	1
TMEFF1	3457,88525	3060,598703	3855,171796	1,259613615	0,332981256	0,68143269	1
CD164	2656,089919	3050,119068	2262,060769	0,741630316	-0,431227875	0,422060399	1
UBE2L3	3752,857739	3035,157741	4470,557737	1,472924348	0,558683333	0,39336468	1
ZFAND3	4049,644558	3015,151098	5084,138018	1,686196762	0,753772894	0,351513195	1
CALM2	2637,179894	2989,061444	2285,298345	0,76455382	-0,387310033	0,476298872	1
DCTD	3575,999451	2981,279254	4170,719648	1,398969802	0,484364821	0,463063207	1
ENKUR	2764,134379	2976,674388	2551,59437	0,857196333	-0,222302417	0,669480631	1
CSDA	3581,703206	2967,377246	4196,029166	1,414053158	0,499836356	0,445855574	1
FSTL1	3076,43276	2950,223956	3202,641565	1,085558796	0,118437867	0,836279141	1
FAM122B	2819,436195	2945,072664	2693,799726	0,914680225	-0,128660634	0,801081715	1
LAPTM5	3111,884803	2935,495784	3288,273821	1,120176646	0,163726256	0,544145547	1
RPN2	3500,836152	2925,217964	4076,454341	1,393555759	0,478770729	0,666064867	1
UXS1	2686,469905	2919,981935	2452,957876	0,840059264	-0,251436984	0,5002541	1
PPP1R15A	2750,683414	2918,546161	2582,820667	0,884968243	-0,17630241	0,869524385	1
TMEM40	2391,76146	2908,873135	1874,649784	0,644459107	-0,633839277	0,237561163	1
FBXL17	4419,152656	2901,263926	5937,041386	2,04636377	1,033062627	0,325535904	1
PDLIM7	3239,033016	2889,602727	3588,463306	1,241853516	0,312495009	0,698786259	1
BEND2	2195,264552	2874,139481	1516,389624	0,527597785	-0,922489587	0,193664381	1
GOLIM4	4193,75546	2844,711401	5542,799519	1,94845759	0,96233253	0,186178248	1
EHD1	3509,983168	2844,531109	4175,435226	1,467881723	0,553735726	0,40904282	1
SMIM3	2998,93492	2825,197647	3172,672193	1,122991234	0,167346667	0,990387163	1
H1F0	2488,476737	2812,47844	2164,475033	0,769597022	-0,377824878	0,657184399	1
PLXDC2	2521,169491	2799,596978	2242,742004	0,801094594	-0,319955488	0,515739588	1
NDST1	2419,918122	2796,546462	2043,289781	0,730647536	-0,452752476	0,540032338	1
TAOK3	2448,353729	2787,3483	2109,359159	0,756761959	-0,402088527	0,408221325	1
TMEM66	2734,025633	2774,287367	2693,763899	0,97097508	-0,042493825	0,876190251	1
SF3A1	2573,093919	2757,72167	2388,466169	0,866101244	-0,207392415	0,415398565	1
C20orf94	3689,833423	2748,450331	4631,216516	1,685028274	0,752772799	0,2800523	1
SELP	2562,032908	2740,94056	2383,125255	0,869455285	-0,201816262	0,687955021	1
PPP1CB	3079,32206	2723,759504	3434,884615	1,261082196	0,334662312	0,849608129	1
PION	2575,687744	2722,280281	2429,095208	0,892301658	-0,164396574	0,777271278	1
UBQLN1	3076,244222	2709,179027	3443,309417	1,270978914	0,345940095	0,672559814	1
BRAF	3308,254368	2708,160006	3908,34873	1,443174968	0,529246221	0,651677646	1
TAX1BP3	2679,422544	2702,546707	2656,298381	0,982887132	-0,024902338	0,897337233	1
SLC44A2	2519,966638	2698,807632	2341,125645	0,867466661	-0,205119782	0,737257067	1
MAPRE1	2355,613876	2696,951787	2014,275964	0,746871328	-0,421068379	0,416172036	1
C19orf43	3038,287406	2686,242667	3390,332144	1,262109409	0,335836979	0,487089123	1
MTMR10	2183,409798	2661,959739	1704,859857	0,640452908	-0,6428356	0,335645928	1
HPCAL1	2677,944776	2659,654184	2696,235368	1,013754113	0,019707768	0,880632596	1
ADAMTS6	2093,883378	2651,864569	1535,902188	0,579178215	-0,787920756	0,353924863	1
TMEM185A	2232,721325	2649,326078	1816,116572	0,685501338	-0,544768612	0,306241752	1
CDC27	2221,143325	2645,127379	1797,15927	0,679422581	-0,557618928	0,365392031	1
USP31	3597,012524	2643,985974	4550,039074	1,720901366	0,783164411	0,365907085	1
BNIP2	2326,295464	2642,778316	2009,812612	0,76049232	-0,394994417	0,360500901	1
RASGRP2	4815,769662	2638,656352	6992,882972	2,65016813	1,406083889	0,369872303	1
MIER1	3259,196577	2632,575798	3885,817356	1,476051462	0,561743021	0,528857956	1
ZNF367	2503,593997	2621,294351	2385,893644	0,910196767	-0,135749633	0,732971316	1
STX11	2150,673306	2617,797473	1683,549139	0,643116649	-0,636847656	0,261682182	1
MPP7	2675,070111	2615,654854	2734,485369	1,045430503	0,064097159	0,783771743	1
PTPLAD2	2419,461417	2611,716119	2227,206716	0,852775192	-0,229762625	0,737770121	1
MTDH	3574,653378	2609,736845	4539,569912	1,739474201	0,798651281	0,306469525	1
PLEK	2419,546223	2576,239603	2262,852844	0,878354964	-0,18712401	0,949583495	1
FAM108A1	2849,337468	2575,558828	3123,116107	1,212597466	0,278100712	0,566311357	1
ABTB1	4206,055355	2573,176543	5838,934167	2,269154125	1,182154603	0,191489445	1
ARF4	2279,942778	2552,880037	2007,005519	0,786173064	-0,347081161	0,306373755	1
ATP6V1E1	2482,608889	2552,155981	2413,061797	0,94549934	-0,080851643	0,901047505	1
GPR137B	2151,495807	2534,486944	1768,50467	0,6977762	-0,519163704	0,43051644	1
LRRC8D	2104,667599	2530,043644	1679,291554	0,663740152	-0,591309544	0,298506092	1
PRDX5	2888,178033	2526,495507	3249,860559	1,286311632	0,363240204	0,4123331	1
STK40	2272,27514	2518,933624	2025,616656	0,804156424	-0,314451934	0,552639741	1
JARID2	2659,988789	2515,544667	2804,432912	1,11484123	0,156838264	0,89302706	1
SNX6	1915,990417	2514,402894	1317,577941	0,524012259	-0,932327531	0,377538796	1
ETFA	2273,660254	2512,157415	2035,163093	0,810125624	-0,303782455	0,365948516	1
RAB6B	2166,04105	2485,737894	1846,344206	0,742775097	-0,429002647	0,67788133	1
RAB32	2172,156414	2485,111812	1859,201016	0,748135761	-0,418628002	0,635024385	1
MTHFD2	2189,954598	2472,25565	1907,653546	0,771624709	-0,374028753	0,402073593	1
PTPN4	2794,50416	2466,640668	3122,367651	1,265838065	0,340092857	0,559880688	1
ZNF271	2621,426257	2462,073895	2780,77862	1,129445637	0,175614832	0,733235534	1
PPIF	2660,497941	2461,490682	2859,505201	1,161696537	0,216233252	0,609528677	1
CD47	1967,589332	2460,435939	1474,742725	0,599382695	-0,738450662	0,211950891	1
CRAT	2400,950685	2458,215187	2343,686182	0,953409691	-0,068831805	0,935612675	1
GP6	2324,319877	2456,78569	2191,854065	0,892163315	-0,164620268	0,738054149	1
CDYL	2225,699486	2455,178438	1996,220533	0,813065357	-0,298556769	0,482270448	1
XPO7	2166,283051	2440,512599	1892,053504	0,775268894	-0,367231314	0,379935375	1
MTSS1	1962,814049	2427,778494	1497,849604	0,616963042	-0,696744026	0,273569317	1
SLC9A3R1	2242,414275	2414,787979	2070,040572	0,857234917	-0,22223748	0,745545247	1
OSBP2	2202,432308	2403,650972	2001,213644	0,832572477	-0,264352228	0,950346766	1
RAD23B	2697,353363	2398,402493	2996,304233	1,249291661	0,321110329	1	1
TBC1D1	2175,842736	2393,882304	1957,803168	0,817836017	-0,290116495	0,65833873	1
CYB5R1	2057,847658	2372,732194	1742,963122	0,734580635	-0,44500723	0,436550432	1
GOLGA7	2113,355031	2371,363064	1855,346998	0,782396853	-0,354027528	0,580620647	1
KIAA0146	3095,096393	2369,3941	3820,798687	1,612563603	0,689356065	0,294885299	1
GDI1	2333,942842	2367,623105	2300,262578	0,971549303	-0,041640885	0,990161734	1
ATF2	2832,200558	2365,954017	3298,4471	1,394129842	0,479364933	0,833705998	1
ATP2A3	2099,116924	2357,280189	1840,953659	0,780965143	-0,356669938	0,680622262	1
YEATS2	2815,629776	2348,688174	3282,571377	1,397619068	0,482971197	0,423924485	1
TMEM164	2712,776616	2339,76186	3085,791372	1,318848479	0,399278825	0,834953839	1
HIST1H2BN	2389,425212	2327,198238	2451,652186	1,053478017	0,07516021	0,774625504	1
SIAE	2077,919851	2322,617339	1833,222362	0,789291603	-0,341369694	0,494882948	1
TRAM1	2087,649893	2321,518209	1853,781576	0,79852123	-0,32459733	0,803733197	1
UHRF2	2978,002017	2316,756317	3639,247717	1,570837507	0,651533951	0,353098139	1
TMEM219	3978,389113	2312,969682	5643,808544	2,440070265	1,286922693	0,189819906	1
SORT1	2671,403895	2298,67835	3044,129439	1,324295519	0,405225098	0,600150986	1
BRAP	2901,671139	2277,867902	3525,474376	1,547708	0,63013331	0,470267695	1
UQCRH	2564,632839	2273,021628	2856,244049	1,256584633	0,329507843	0,701639057	1
CABP5	1873,156114	2261,131906	1485,180322	0,656830465	-0,606407051	0,399272271	1
TMEM167A	2057,859008	2260,227592	1855,490424	0,820930791	-0,284667496	0,360152705	1
CSNK1A1	2239,253827	2255,165828	2223,341826	0,985888398	-0,020503751	0,731665365	1
POLR2E	2944,399134	2240,568937	3648,229332	1,628260248	0,703331307	0,29977955	1
UQCR11	2578,485584	2233,364389	2923,606779	1,309059459	0,388530628	0,369830128	1
SSFA2	2369,962961	2227,863477	2512,062444	1,127565701	0,173211499	0,898545924	1
APLF	2136,666887	2221,59601	2051,737764	0,923542244	-0,114750142	0,793318415	1
MICU1	1885,491365	2211,195442	1559,787289	0,705404534	-0,503477247	0,491385987	1
ZMYM2	2072,275819	2210,916846	1933,634791	0,874585037	-0,193329429	0,746137922	1
SCFD2	2371,438412	2210,684833	2532,191992	1,145433285	0,195893433	0,718403551	1
RAB5B	2148,924943	2205,086331	2092,763555	0,94906196	-0,075425817	0,79263557	1
SSH2	2946,277754	2202,590427	3689,965082	1,675284264	0,744405914	0,34906411	1
SSX2IP	1827,793162	2198,139375	1457,446948	0,663036641	-0,592839496	0,342193943	1
MTMR12	1706,145558	2197,12206	1215,169056	0,553073076	-0,854457982	0,246872351	1
C11orf21	2453,594742	2189,475705	2717,713779	1,241262359	0,311808083	0,468768554	1
CD84	2001,688504	2184,972951	1818,404057	0,832231839	-0,264942612	0,865454772	1
MSANTD3	1683,34542	2183,261155	1183,429686	0,542046783	-0,883510721	0,203484121	1
TACC1	1833,655857	2172,972013	1494,339701	0,687693947	-0,540161447	0,380597073	1
MAPK1IP1L	2013,324189	2170,621835	1856,026544	0,855066744	-0,225891059	0,451160791	1
DCK	1976,974628	2149,544835	1804,40442	0,839435582	-0,252508477	0,368752976	1
GLA	1838,309355	2149,133309	1527,4854	0,710744835	-0,492596385	0,504950198	1
TSPAN18	2373,716723	2142,170999	2605,262448	1,216178563	0,282355066	0,926142127	1
PCYT1B	1828,965595	2135,463301	1522,467889	0,712945003	-0,488137305	0,386688901	1
DEDD	2058,863676	2134,970831	1982,756521	0,928704267	-0,106708831	0,776836521	1
06-sep	1921,697035	2134,384033	1709,010037	0,800704095	-0,32065891	0,759176426	1
YPEL3	3057,715683	2134,030741	3981,400626	1,865671637	0,89969509	0,662204183	1
NDUFA5	1780,897731	2126,516958	1435,278505	0,674943362	-0,567161652	0,317901562	1
FBXO7	1708,147045	2117,624637	1298,669453	0,613267069	-0,705412612	0,351333675	1
FN3K	1714,15429	2104,602324	1323,706257	0,628957899	-0,668964644	0,22051813	1
TAF10	2044,985499	2097,450863	1992,520135	0,949972259	-0,07404271	0,792447591	1
PGK1	1956,266975	2093,196041	1819,33791	0,869167471	-0,202293912	0,93533738	1
UQCC	2587,03911	2092,098749	3081,97947	1,473152007	0,558906302	0,398127099	1
ZNF385D	1545,137915	2090,402678	999,8731523	0,47831605	-1,063963892	0,270119734	1
ZNF664	1685,197349	2081,271192	1289,123506	0,619392375	-0,691074473	0,209288791	1
VAMP7	1853,740899	2081,023841	1626,457957	0,781566229	-0,355559963	0,578583295	1
PRPSAP2	2636,227387	2080,767661	3191,687114	1,533898846	0,617203346	0,298020846	1
TST	1672,325491	2074,240355	1270,410628	0,612470308	-0,70728819	0,258974959	1
ELK4	2061,873341	2074,205833	2049,540849	0,98810871	-0,017258322	0,753092979	1
ANXA7	2303,634747	2073,438961	2533,830533	1,222042501	0,289294461	0,702600145	1
SUZ12	2223,570233	2068,775827	2378,364638	1,149648312	0,201192595	0,739638209	1
SUMO3	2418,535761	2067,594307	2769,477215	1,339468389	0,421660534	0,810624102	1
MEA1	2150,520722	2064,213004	2236,828441	1,08362288	0,115862761	0,695670909	1
CNPY3	3176,875346	2062,783601	4290,967092	2,080182861	1,056710356	0,482073796	1
MAP4K2	2520,362794	2055,285007	2985,440581	1,452567683	0,538605388	0,475574501	1
YIF1B	2753,54915	2053,456623	3453,641676	1,681867363	0,750063935	0,260624151	1
PSTPIP2	2084,737537	2053,174493	2116,30058	1,030745602	0,043688306	0,982150572	1
LOC729013	1976,535276	2052,374046	1900,696505	0,926096541	-0,110765499	0,840773886	1
ARF5	2364,775828	2049,557989	2679,993667	1,307595921	0,386916782	0,517551338	1
CTSD	2197,611157	2039,466491	2355,755823	1,155084349	0,207998207	0,62944075	1
RABAC1	2528,003415	2029,119997	3026,886834	1,491723919	0,576980553	0,329670886	1
GATAD2A	1711,48672	2022,510929	1400,46251	0,692437549	-0,530244135	0,378096819	1
FUT8	2423,558954	2020,202077	2826,915831	1,399323297	0,484729318	0,443581694	1
ANGPT1	2126,539499	2018,781675	2234,297324	1,106755303	0,146336286	0,920426034	1
SLC35E1	1915,924007	2007,454963	1824,393051	0,908808957	-0,137951042	0,679535104	1
TLK2	1878,516523	2003,152849	1753,880197	0,875559844	-0,191722305	0,78630259	1
RPRD1A	2633,219566	2002,733825	3263,705306	1,629625098	0,704540105	0,301374627	1
WASF3	1731,206929	2002,683303	1459,730554	0,728887364	-0,456232204	0,522862356	1
NUMB	1857,962499	2002,14909	1713,775908	0,855968178	-0,224370932	0,518067558	1
PNISR	3032,297098	2001,404617	4063,189579	2,030168984	1,021599817	0,269779384	1
CA13	2151,065973	1986,874828	2315,257118	1,165275781	0,220671433	0,865661135	1
PTBP1	2153,906988	1986,599585	2321,214391	1,168435959	0,224578664	0,967737038	1
IFRD1	2002,99654	1976,555344	2029,437737	1,026754825	0,038091727	0,822934534	1
UBL4A	1554,70573	1970,96918	1138,442279	0,577605317	-0,791844072	0,242865221	1
GPD2	1781,07159	1959,714284	1602,428896	0,81768496	-0,29038299	0,695231332	1
PDIA6	2645,043625	1951,868788	3338,218462	1,710267863	0,774222299	0,214117256	1
CBFA2T2	1715,021165	1950,397678	1479,644653	0,758637415	-0,398517569	0,526151142	1
CCDC66	2162,217158	1949,223415	2375,2109	1,218542155	0,285156161	0,557210017	1
SRP9	1742,247972	1947,953721	1536,542222	0,788798114	-0,342271992	0,322996475	1
PPA2	1800,348847	1945,248008	1655,449685	0,851022429	-0,23273094	0,964423205	1
CSK	1855,060762	1936,730118	1773,391406	0,915662636	-0,127111941	0,942084213	1
GUCY1A3	1501,900437	1934,59567	1069,205204	0,552676314	-0,85549331	0,258123235	1
GLUL	1548,157306	1933,964967	1162,349646	0,601018977	-0,734517551	0,195585958	1
TRAPPC9	1564,29202	1932,772131	1195,811909	0,618702996	-0,692681075	0,34103175	1
NFE2	1621,343687	1930,902965	1311,78441	0,679363196	-0,557745031	0,275169419	1
ZEB2	1608,181596	1922,133356	1294,229836	0,673329887	-0,570614592	0,344327667	1
SCYL2	1540,902792	1920,403682	1161,401903	0,604769671	-0,725542304	0,483146253	1
LAT	2288,246065	1908,162561	2668,329568	1,398376439	0,483752783	0,642350283	1
SACM1L	1936,275594	1907,542338	1965,00885	1,030125943	0,042820732	0,907429507	1
GPI	2363,241319	1896,20495	2830,277687	1,492601149	0,577828702	0,232298564	1
ANP32B	1557,347194	1894,324388	1220,37	0,644224404	-0,634364783	0,315679911	1
SRBD1	1972,251842	1892,315158	2052,188526	1,084485593	0,117010887	0,964167144	1
FAM54B	1805,630452	1891,452232	1719,808671	0,909253029	-0,137246268	0,782425884	1
FER	2033,568951	1890,809614	2176,328288	1,151003396	0,202892091	0,654801415	1
LIPH	2663,424718	1883,796713	3443,052724	1,827719891	0,870044986	0,229257538	1
STX6	2096,736514	1881,717272	2311,755755	1,22853512	0,296939101	0,757414414	1
CYCS	1712,604078	1874,190916	1551,01724	0,827566299	-0,273053199	0,799174	1
ARHGAP21	1507,488319	1869,173739	1145,8029	0,612999678	-0,706041779	0,290087022	1
CYP20A1	2434,518506	1867,204485	3001,832527	1,607661373	0,684963559	0,246214481	1
SLC24A3	1632,336809	1865,859194	1398,814424	0,749689166	-0,415635541	0,548203751	1
KIAA1586	1630,002863	1865,547846	1394,457881	0,747479023	-0,419895002	0,610244245	1
RHOBTB1	1615,861764	1864,95446	1366,769069	0,732869943	-0,448370897	0,362304752	1
ACVR1	1499,010712	1854,431166	1143,590258	0,61667981	-0,697406482	0,393053397	1
DSTN	1576,292116	1850,029509	1302,554722	0,704072403	-0,5062043	0,492541477	1
UBXN4	2102,131374	1849,504651	2354,758097	1,273183117	0,348439932	0,642229756	1
WRNIP1	1645,552621	1843,480998	1447,624245	0,785266703	-0,34874537	0,728710574	1
LYN	1640,719326	1841,822489	1439,616163	0,781625901	-0,355449819	0,480279003	1
MEIS1	1990,21394	1841,102888	2139,324992	1,16198014	0,216585411	0,790325794	1
CALCOCO1	2034,566306	1838,230726	2230,901885	1,213613641	0,279309207	0,895423381	1
GABARAP	1511,67143	1837,961338	1185,381522	0,644943665	-0,632754947	0,400530296	1
ACSL4	1530,498201	1837,115751	1223,880651	0,666196809	-0,585979651	0,342589439	1
TMEM158	1398,02887	1835,203678	960,8540618	0,523568078	-0,933550957	0,233348717	1
NAPG	1869,854451	1826,947773	1912,761128	1,046970886	0,066221324	0,566978581	1
EID1	1842,610873	1815,086135	1870,135612	1,030328851	0,043104877	0,954917973	1
ATP5C1	1809,079276	1815,008688	1803,149864	0,993466244	-0,009457147	0,943454006	1
RAB5C	2033,100484	1810,447255	2255,753714	1,24596489	0,317263415	0,618452985	1
BSG	2409,32225	1808,862512	3009,781988	1,663908654	0,734576234	0,192469609	1
PRKCD	1490,741333	1808,33866	1173,144006	0,648741318	-0,624284769	0,340691198	1
LSM14A	1612,695709	1788,137319	1437,2541	0,803771659	-0,315142386	0,667202164	1
RBL1	1943,388295	1785,068248	2101,708342	1,177382626	0,235583244	0,69738083	1
FAM13B	1766,146371	1779,744689	1752,548053	0,984718799	-0,022216294	0,888505761	1
KDM4B	1513,607108	1775,169355	1252,044861	0,705310092	-0,503670412	0,643413447	1
SPOCD1	1402,520358	1766,706566	1038,334151	0,587723038	-0,766791642	0,259397998	1
CRYL1	2339,894575	1763,11016	2916,67899	1,654280633	0,726203994	0,622130942	1
IRAK3	1684,698724	1762,241167	1607,156281	0,911995651	-0,13290115	0,868006518	1
FAM100B	2096,11473	1762,021996	2430,207465	1,379215168	0,463847546	0,635903693	1
NT5M	1685,239358	1761,93308	1608,545635	0,91294366	-0,131402264	0,992784773	1
EPS15	1825,717569	1755,932903	1895,502235	1,079484433	0,110342439	0,960475037	1
GPSM3	1965,300402	1750,374031	2180,226772	1,24557765	0,316814962	0,529199632	1
TPP2	1702,462278	1748,587179	1656,337378	0,947243236	-0,078193162	0,820110593	1
DCUN1D1	1384,914482	1748,036329	1021,792636	0,584537414	-0,774632725	0,375214521	1
DHRS3	1699,845906	1739,40937	1660,282442	0,954509313	-0,067168821	0,517151551	1
AP2S1	2125,078171	1735,043876	2515,112467	1,449595887	0,535650767	0,486766944	1
ZKSCAN1	2135,035898	1734,242775	2535,829021	1,462211092	0,548151601	0,436317967	1
LAMP2	1484,941434	1729,983873	1239,898995	0,716711303	-0,480535988	0,4533278	1
CRKL	1549,981183	1727,792002	1372,170364	0,794175666	-0,332469938	0,479945606	1
CDS2	1565,450454	1724,410648	1406,49026	0,815635337	-0,294003813	0,728132339	1
ARHGAP32	1736,331546	1723,530703	1749,13239	1,01485421	0,02127249	0,954026859	1
TRAPPC6B	1940,945925	1722,667329	2159,224521	1,253419325	0,325869142	0,543459243	1
MBP	1428,062085	1721,451831	1134,672339	0,659136851	-0,601350065	0,390236568	1
GNB5	1409,298151	1720,605601	1097,990701	0,638142001	-0,648050603	0,447024539	1
SLC11A2	2116,871146	1720,223126	2513,519166	1,461158805	0,547112985	0,457172645	1
PRKCA	1442,804004	1718,277481	1167,330526	0,679360894	-0,55774992	0,440877048	1
PIP5K1C	1707,729844	1707,525595	1707,934092	1,000239233	0,0003451	0,972674944	1
CLTC	1465,530963	1696,860629	1234,201298	0,727343941	-0,459290358	0,448171577	1
MYCT1	1401,556971	1696,339199	1106,774743	0,652448958	-0,616063052	0,239904879	1
LASP1	1778,338592	1693,990371	1862,686813	1,099585242	0,13695945	0,704318712	1
TMCC2	1498,362428	1691,360909	1305,363946	0,771783207	-0,373732442	0,380938214	1
FOPNL	1773,595822	1688,429964	1858,761681	1,100881719	0,138659471	0,662860294	1
WAC	1546,388246	1687,619653	1405,156839	0,832626496	-0,264258625	0,547737597	1
SNTB1	1671,79471	1684,610487	1658,978933	0,984784878	-0,022119487	0,958994807	1
MAF1	1708,300378	1683,226386	1733,37437	1,029792775	0,042354053	0,860220438	1
MAPKAPK2	1357,347207	1680,209543	1034,484871	0,61568801	-0,699728621	0,298991506	1
PIKFYVE	2632,115476	1679,371638	3584,859314	2,13464324	1,093994974	0,324060431	1
RABGAP1	1825,984592	1675,859587	1976,109597	1,179161794	0,237761685	0,738473545	1
SMNDC1	1380,680995	1672,178299	1089,183691	0,651356193	-0,618481401	0,235401672	1
NUP54	2471,165416	1670,188694	3272,142138	1,959145185	0,970224314	0,197435328	1
NAT8B	1850,624185	1665,061156	2036,187215	1,222890347	0,290295047	0,590094263	1
ARHGAP10	1668,964744	1663,217143	1674,712345	1,006911426	0,009936781	0,926235696	1
ISCU	1333,576798	1656,74699	1010,406606	0,609873814	-0,713417322	0,228351388	1
UBAP2	1304,997614	1635,782375	974,2128524	0,595563852	-0,747671903	0,234866162	1
ZBTB8OS	2002,054404	1630,898329	2373,210479	1,455155381	0,541173212	0,357462792	1
NDUFA4	1965,640244	1621,828678	2309,45181	1,423980129	0,509929015	0,214423701	1
SLC10A3	1509,135442	1621,766755	1396,504129	0,861100479	-0,215746504	0,753120095	1
HMHA1	1450,224563	1614,653269	1285,795858	0,796329393	-0,328562786	0,627868818	1
PTPN22	1784,014579	1610,234462	1957,794695	1,215844488	0,281958713	0,595663497	1
EGLN3	1273,024303	1607,023129	939,0254771	0,58432605	-0,775154487	0,232244347	1
CBX3	1477,040594	1599,60447	1354,476717	0,846757272	-0,239979624	0,756138417	1
ITGB5	1204,052481	1598,747002	809,3579587	0,506245177	-0,982091837	0,226443282	1
FAM193B	1359,942699	1595,389903	1124,495496	0,704840549	-0,50463117	0,322263719	1
PNKD	1800,952588	1594,36401	2007,541166	1,259148572	0,332448522	0,570392338	1
PLEKHO1	1242,750301	1591,377208	894,1233932	0,561855095	-0,831729993	0,215532618	1
SNURF	1763,582874	1591,091681	1936,074067	1,216821186	0,283117178	0,698072931	1
C16orf5	1211,737617	1586,382202	837,0930323	0,527674246	-0,922280523	0,236864332	1
FURIN	1401,956212	1579,686852	1224,225572	0,774979909	-0,367769186	0,518116101	1
ADD1	1525,520256	1577,103232	1473,937279	0,934585162	-0,097601963	0,964733285	1
CMTM3	1968,242949	1575,872495	2360,613403	1,497972336	0,583010981	0,562562735	1
ABLIM1	1348,724155	1574,133805	1123,314505	0,713608018	-0,486796269	0,426858656	1
BMP2K	1251,324119	1564,59719	938,0510481	0,599547957	-0,738052938	0,276113909	1
PADI4	1524,971802	1562,316175	1487,62743	0,952193579	-0,070673195	0,478664302	1
COX6A1	2007,736991	1558,252179	2457,221803	1,576908947	0,657099359	0,315449031	1
PDGFC	1343,874829	1557,982816	1129,766842	0,725147178	-0,463654257	0,287352693	1
TNIK	1554,707043	1554,592774	1554,821313	1,000147009	0,000212073	0,549325856	1
CCDC92	1478,056676	1553,841695	1402,271658	0,902454647	-0,148073664	0,736169613	1
LOC100507217	1848,15982	1552,408289	2143,911352	1,381022871	0,465737212	0,495860582	1
LTBP1	1337,126174	1549,960999	1124,29135	0,72536751	-0,463215968	0,397044613	1
IRF2	1385,989324	1546,224268	1225,754379	0,792740358	-0,335079671	0,319035963	1
MATR3	1556,583656	1544,981609	1568,185702	1,015019009	0,021506746	0,900964295	1
C15orf26	1603,711978	1542,38309	1665,040865	1,079524844	0,110396446	0,907421156	1
INF2	1386,727612	1539,271494	1234,18373	0,801797301	-0,318690534	0,5666367	1
WRB	1490,680488	1536,325673	1445,035303	0,940578764	-0,088379335	0,500695092	1
CCNI	1164,61022	1534,403487	794,8169535	0,517997359	-0,948983353	0,201896558	1
NUDT21	1295,435969	1532,999378	1057,872559	0,690067181	-0,535191274	0,397039031	1
CUX1	1642,232533	1532,220033	1752,245034	1,143598828	0,193581046	0,739997717	1
FAM188A	1361,256398	1530,435716	1192,077081	0,778913527	-0,360464923	0,588913194	1
AGGF1	1704,063371	1528,486191	1879,640551	1,229739962	0,298353279	0,923220124	1
PPP6C	1429,284731	1526,564865	1332,004596	0,872550277	-0,196689832	0,593687337	1
PITPNM2	1420,097084	1522,613145	1317,581023	0,865341947	-0,208657757	0,78438219	1
SUB1	1246,317982	1519,648622	972,9873414	0,640271262	-0,643244837	0,342736788	1
EPS15L1	1353,05636	1517,137181	1188,97554	0,783696791	-0,351632505	0,555695158	1
RHEB	1254,74677	1513,309574	996,1839665	0,658281679	-0,60322305	0,309106655	1
ZMAT2	1327,103286	1513,068325	1141,138248	0,754188181	-0,407003552	0,451136106	1
SREBF2	1607,197756	1510,021044	1704,374468	1,128709083	0,174673689	0,863724194	1
PKN2	1599,640144	1508,234412	1691,045876	1,12120892	0,165055127	0,98691959	1
CLINT1	1363,142035	1498,573429	1227,71064	0,819252908	-0,287619206	0,496601802	1
GPATCH2L	1757,243555	1493,839505	2020,647606	1,352653748	0,435792586	0,817597171	1
NBEAL1	1926,040463	1493,123192	2358,957733	1,579881516	0,659816367	0,27751603	1
AHCTF1	1369,248582	1492,736303	1245,760862	0,834548513	-0,260932178	0,933786069	1
OSBPL2	1849,725691	1486,250326	2213,201057	1,489117289	0,574457391	0,441124631	1
NAP1L4	1553,272295	1482,742262	1623,802329	1,095134584	0,131108177	0,953793337	1
CPT1A	1589,275028	1476,031401	1702,518656	1,153443385	0,205947194	0,826140273	1
BBX	1381,728948	1475,836904	1287,620992	0,872468352	-0,196825294	0,7143982	1
USP22	1193,806513	1475,762579	911,8504459	0,617884244	-0,694591509	0,241756536	1
DNM1L	1317,000506	1472,700531	1161,300481	0,788551682	-0,342722782	0,598305757	1
ARRB1	1197,564731	1460,547071	934,5823916	0,639885157	-0,644115093	0,31541215	1
PUM2	1330,934363	1459,821553	1202,047173	0,823420623	-0,280298513	0,520916185	1
MED13	1395,076661	1458,145099	1332,008224	0,913494978	-0,130531298	0,76018057	1
INTS8	1462,735916	1457,114354	1468,357477	1,00771602	0,011089136	0,875435663	1
ZCCHC7	1658,49784	1456,910632	1860,085047	1,276732427	0,352456202	0,425678046	1
ANK1	1433,080028	1452,639611	1413,520445	0,973070288	-0,039384075	0,716580264	1
COX4I1	2033,326703	1452,452129	2614,201276	1,799853657	0,847879608	0,202576384	1
HIPK3	1232,149183	1450,237926	1014,060441	0,699237292	-0,516145965	0,354417468	1
KIFC3	1168,889221	1445,623136	892,1553055	0,617142382	-0,69632472	0,368373426	1
FLI1-AS1	1229,080367	1444,131513	1014,029221	0,702172352	-0,510102904	0,539722295	1
KLF3	1132,292776	1443,295224	821,2903277	0,569038346	-0,813402219	0,212426804	1
DCP1A	1350,573645	1442,334873	1258,812417	0,872760161	-0,196342846	0,52199232	1
C10orf47	1646,666218	1442,075632	1851,256804	1,283744599	0,360358207	0,847426809	1
YIPF3	2473,720405	1432,271499	3515,16931	2,454261857	1,295289185	0,430773722	1
HEXIM1	1207,203785	1429,509751	984,8978188	0,688975936	-0,5374745	0,280145894	1
FAM133B	1763,850905	1425,469675	2102,232135	1,474764544	0,560484637	0,489348739	1
MOB3C	1378,122137	1424,833417	1331,410858	0,934432645	-0,097837419	0,83820621	1
GCSAML	1769,057123	1424,543123	2113,571124	1,483683499	0,569183367	0,735568935	1
CAV2	1051,289123	1424,502893	678,0753542	0,476008408	-1,070941038	0,236415633	1
GNA12	1211,714451	1424,364816	999,0640872	0,701410254	-0,511669573	0,534288933	1
MAZ	1463,228114	1423,41402	1503,042208	1,055941692	0,078530173	0,716614904	1
TNFSF4	1169,422725	1418,800895	920,0445543	0,648466291	-0,624896513	0,307298984	1
RGCC	1569,715749	1415,987849	1723,443649	1,217131666	0,283485243	0,522964481	1
ICAM2	1398,087371	1413,881723	1382,293019	0,977658171	-0,032597966	0,803522226	1
BTN3A2	1673,473252	1411,657406	1935,289099	1,370933975	0,455159092	0,614493088	1
PELI2	1542,325192	1407,294385	1677,356	1,191901296	0,253264768	0,987890805	1
NDUFA1	1612,249017	1402,874426	1821,623609	1,298493704	0,376839019	0,585068681	1
LIN7C	1214,448498	1401,534492	1027,362503	0,733026914	-0,448061926	0,357110166	1
VIL1	1548,152152	1398,289341	1698,014963	1,214351646	0,280186251	0,583278468	1
DPY19L2	1294,351843	1396,672208	1192,031477	0,853479772	-0,228571134	0,800826698	1
FKBP3	1682,886813	1395,071237	1970,70239	1,412617749	0,498371128	0,376661965	1
ACTN4	1532,830061	1392,45615	1673,203972	1,201620584	0,264981432	0,669009197	1
KIAA1191	2185,849353	1390,583024	2981,115682	2,143788347	1,100162478	0,299527993	1
MCM6	1140,993757	1385,955268	896,0322454	0,646508777	-0,629258139	0,196484888	1
DNAJC1	1430,50728	1385,277797	1475,736762	1,065300235	0,091260084	0,748802118	1
BAGE2	1328,558199	1376,720087	1280,396311	0,930033871	-0,104644836	0,725321787	1
PHF20L1	1198,967563	1376,519365	1021,415761	0,742027891	-0,43045468	0,466170354	1
PSMB9	1817,84821	1376,473394	2259,223025	1,641312527	0,714849973	0,280040476	1
RBBP4	1401,506992	1372,082047	1430,931936	1,04289094	0,060588297	0,947173318	1
UBASH3B	1448,496515	1368,751223	1528,241807	1,116522697	0,159012579	0,879256695	1
KCTD10	1121,71174	1366,306491	877,1169887	0,641962103	-0,639439962	0,244680529	1
FBXL3	1343,874984	1358,614413	1329,135556	0,978302264	-0,031647814	0,914805223	1
CHRNA2	2217,635557	1357,027561	3078,243552	2,26837217	1,181657361	0,582201158	1
ANKRD10	1350,050206	1354,508667	1345,591745	0,993416858	-0,009528865	0,84686908	1
UCHL3	1077,677353	1353,621612	801,7330945	0,592287451	-0,755630574	0,372694735	1
NENF	1319,791297	1353,004566	1286,578028	0,950904425	-0,072627752	0,979060365	1
WAPAL	1789,797086	1352,297693	2227,29648	1,64704598	0,719880831	0,522431913	1
CASP3	1482,876862	1347,916086	1617,837639	1,200251007	0,263336147	0,821929146	1
SCFD1	1670,35755	1344,337432	1996,377667	1,485027211	0,570489366	0,248392904	1
KANSL1L	1383,580855	1343,376818	1423,784892	1,059855189	0,083867159	0,972279024	1
LRCH3	1225,148178	1341,76219	1108,534167	0,826177825	-0,275475757	0,681913732	1
NBR1	1432,780279	1341,747037	1523,813522	1,135693599	0,18357366	0,932167539	1
CTNNBIP1	1529,995149	1340,68851	1719,301787	1,28240212	0,358848716	0,575779613	1
SPAST	1590,070751	1338,976803	1841,164698	1,375053469	0,459487719	0,68219836	1
HAUS1	1256,29302	1334,186056	1178,399983	0,883235121	-0,179130554	0,784313651	1
SLBP	1147,707448	1327,227324	968,187571	0,729481343	-0,455057014	0,408942031	1
WBP1L	1849,175463	1326,677047	2371,673879	1,78767989	0,838088424	0,63829762	1
RC3H2	1089,426237	1313,224296	865,6281775	0,659162475	-0,60129398	0,352130825	1
VKORC1	1573,948946	1309,567785	1838,330107	1,403768578	0,489305116	0,544464377	1
HLA-A	15405,23108	1308,151273	29502,31089	22,55267528	4,495226676	0,375210616	1
MRFAP1	1313,529114	1305,185503	1321,872725	1,012785326	0,018328407	0,872037436	1
TBCD	1100,476467	1301,655131	899,2978026	0,690887918	-0,533476413	0,460756288	1
TEX9	1369,977072	1293,784879	1446,169264	1,117781857	0,160638663	0,741622682	1
FLII	1350,385905	1293,370161	1407,401649	1,088166165	0,121898876	0,677762733	1
HIST1H3D	1220,54681	1286,870383	1154,223238	0,896922684	-0,156944467	0,310858504	1
WDR33	1625,969012	1284,905738	1967,032285	1,530876722	0,614358111	0,435374309	1
RALY	1473,953739	1281,69318	1666,214299	1,300010272	0,378523023	0,695204712	1
SRPR	1106,613132	1280,022289	933,2039746	0,72905291	-0,455904575	0,495090004	1
TTC1	1428,472401	1276,504608	1580,440194	1,238099873	0,308127697	0,62481517	1
VCP	1744,997495	1274,871544	2215,123447	1,737526778	0,797035212	0,200605753	1
CNTLN	1236,293231	1272,18339	1200,403072	0,943577068	-0,083787739	0,960353949	1
JKAMP	1489,266588	1271,500954	1707,032222	1,342533183	0,424957747	0,797855768	1
ZMYND11	1275,129805	1267,357876	1282,901735	1,012264775	0,017586701	0,940870507	1
GTF2F2	1571,239187	1265,036501	1877,441873	1,48410095	0,569589229	0,392542439	1
DMC1	1330,645106	1264,248814	1397,041398	1,105036748	0,144094347	0,754054579	1
PABPN1	1166,686986	1263,853794	1069,520179	0,846237266	-0,240865876	0,736505671	1
NPM1	1836,972665	1260,62885	2413,316479	1,914375098	0,936873536	0,207572277	1
WHAMMP2	1050,681593	1259,658274	841,7049114	0,668200995	-0,581645965	0,534605197	1
PBX2	1147,444213	1259,324105	1035,564322	0,822317558	-0,282232462	0,640828998	1
VPS28	1361,652235	1257,911652	1465,392819	1,16494097	0,220256852	0,869253662	1
FAM32A	1212,220556	1254,873462	1169,567651	0,932020389	-0,10156658	0,667885337	1
SMARCA2	1182,174254	1252,163031	1112,185478	0,8882114	-0,171025007	0,727530781	1
DDX17	1256,395859	1250,763184	1262,028534	1,009006781	0,01293587	0,890177623	1
DCP2	1005,295009	1248,331502	762,2585169	0,610621871	-0,711648831	0,40746374	1
RAD21	1185,842538	1244,438285	1127,246791	0,905827798	-0,142691282	0,54252599	1
MAN2A2	1210,557886	1243,099728	1178,016044	0,947644036	-0,077582854	0,860922753	1
CETN2	1574,401747	1242,087033	1906,716461	1,535090867	0,618324056	0,462054075	1
MOB4	1282,203382	1239,795028	1324,611736	1,06841188	0,095467922	0,846257035	1
BECN1	1086,062374	1237,487485	934,6372639	0,755270074	-0,404935471	0,585435934	1
RASA1	1167,46406	1234,73955	1100,18857	0,891028856	-0,16645594	0,837749	1
ATP2C1	1058,645677	1234,636069	882,6552839	0,714911305	-0,484163828	0,374993761	1
EYA3	2292,993883	1234,261706	3351,72606	2,71557162	1,441255913	0,242923511	1
LGMN	1705,491432	1233,418226	2177,564638	1,76547143	0,820053474	0,292402329	1
C1GALT1	993,0116079	1233,256411	752,7668047	0,610389533	-0,712197872	0,271758136	1
SOD1	1508,176758	1232,666434	1783,687083	1,447015213	0,53308009	0,433621695	1
GP5	976,5788583	1232,083831	721,0738854	0,585247422	-0,772881422	0,314748932	1
SERPINE1	961,1034744	1231,692184	690,5147647	0,560622835	-0,834897585	0,268800122	1
TIA1	1258,502269	1229,37937	1287,625168	1,047378213	0,066782501	0,771599636	1
VWA5A	1134,607349	1228,690911	1040,523787	0,846855607	-0,23981209	0,863102284	1
LINC00674	987,3708759	1228,370245	746,3715071	0,607611191	-0,718779654	0,445220197	1
MEST	1050,579477	1226,020655	875,1382999	0,71380388	-0,486400352	0,56438019	1
BCR	1496,959384	1223,247638	1770,67113	1,447516492	0,533579785	0,69462625	1
PCP2	1208,584256	1222,41887	1194,749642	0,977365183	-0,033030383	0,829610484	1
FAM216A	1177,753719	1220,660467	1134,846972	0,929699129	-0,105164192	0,999666727	1
ARMC1	1381,879482	1217,672696	1546,086269	1,269705951	0,344494425	0,545586785	1
KIF3C	1143,001869	1210,68635	1075,317389	0,888188249	-0,171062611	0,845662094	1
KLHL6	968,0516717	1210,135507	725,9678359	0,599906235	-0,737191069	0,334192938	1
FAM175A	1171,155021	1205,059675	1137,250367	0,943729502	-0,083554691	1	1
SDC4	1383,082598	1204,795031	1561,370165	1,295963318	0,374024883	0,506463125	1
HK1	1179,770457	1203,55388	1155,987035	0,960478009	-0,058175512	0,813706424	1
UBE2W	1229,358745	1197,559277	1261,158212	1,053107129	0,074652204	0,852998711	1
CIRH1A	1036,321195	1195,771675	876,8707144	0,733309488	-0,44750589	0,494595949	1
SF3A2	1321,018487	1194,107213	1447,929762	1,212562613	0,278059245	0,928297373	1
SET	1177,448102	1187,159282	1167,736922	0,983639635	-0,023798227	0,918123229	1
NUCB2	1411,238028	1186,95795	1635,518107	1,377907371	0,462478906	0,518523152	1
MAP4K3	1748,81188	1185,521347	2312,102412	1,950283238	0,963683661	0,258741371	1
NPRL3	931,9806971	1185,031314	678,9300804	0,572921637	-0,803590271	0,188627781	1
GMPS	1073,656954	1184,962313	962,3515956	0,81213688	-0,300205191	0,747212905	1
C12orf57	1333,947373	1183,218573	1484,676173	1,25477761	0,327431691	0,458322161	1
EIF4A2	1293,504428	1180,848169	1406,160686	1,190805662	0,251937986	0,673128659	1
PDIA3P	1267,426257	1180,80719	1354,045324	1,146711618	0,19750262	0,746681072	1
MBTD1	973,7123581	1180,170115	767,2546012	0,650122039	-0,621217534	0,234859422	1
C12orf75	1373,073066	1178,135648	1568,010485	1,330925252	0,412429548	0,527043132	1
PDS5A	1292,60723	1176,057351	1409,157109	1,198204414	0,260874053	0,776624645	1
EPB41L3	933,9166018	1174,87208	692,9611232	0,58981836	-0,761657364	0,201158977	1
PHC3	1168,449891	1168,889489	1168,010293	0,999247837	-0,00108555	0,530080375	1
DPYD	949,9464901	1163,940007	735,9529731	0,632294593	-0,661331212	0,321372887	1
CD82	1143,304805	1163,188913	1123,420698	0,965811044	-0,050187134	0,967768339	1
SZRD1	920,5672988	1162,639179	678,4954182	0,583582104	-0,776992453	0,353532968	1
ZNRF2	1561,710773	1162,323501	1961,098045	1,687222226	0,754650005	0,437684518	1
DGKD	1178,485115	1160,689337	1196,280892	1,030664153	0,0435743	0,858889954	1
TSPAN9	952,0164306	1159,422402	744,6104595	0,642225352	-0,638848479	0,387162123	1
ABHD4	1023,451909	1157,320001	889,5838157	0,768658465	-0,379585381	0,382259081	1
EMR1	1262,468321	1155,155511	1369,781131	1,185798032	0,245858307	0,661320251	1
LZIC	1830,638636	1154,377545	2506,899726	2,171646302	1,118789149	0,317594617	1
TRAFD1	1457,32986	1154,140785	1760,518935	1,525393573	0,609181526	0,39025172	1
EFNB1	1042,980699	1150,310282	935,6511154	0,813390204	-0,297980479	0,557202121	1
PMS2P5	1057,48269	1147,369169	967,5962113	0,843317249	-0,245852631	0,51311192	1
CTDSP2	1020,441538	1146,852858	894,0302175	0,779550935	-0,359284805	0,45317873	1
TM2D1	1340,543632	1146,70251	1534,384754	1,338084412	0,42016913	0,543230377	1
ARHGAP5	976,4417785	1146,222198	806,6613592	0,703756532	-0,506851686	0,480512697	1
GPBP1L1	1227,243725	1143,156401	1311,33105	1,147114296	0,198009146	0,869525983	1
ADIPOR2	1034,720308	1142,149743	927,2908723	0,811882048	-0,30065795	0,477494083	1
AES	1039,861592	1140,728686	938,9944979	0,823153226	-0,280767089	0,92253634	1
HCST	1294,857955	1140,214182	1449,501727	1,271253901	0,346252201	0,395534566	1
ST3GAL3	1106,674827	1140,138845	1073,210809	0,941298345	-0,087276036	1	1
ANXA11	1253,785559	1137,417579	1370,153539	1,204617868	0,268575564	0,617013135	1
SPTBN1	1074,304903	1135,38141	1013,228395	0,892412352	-0,164217613	0,791762435	1
BRD3	918,2772755	1132,314271	704,2402796	0,62194772	-0,68513478	0,254997194	1
PTGIR	1348,877597	1128,084906	1569,670288	1,391446938	0,476585894	0,945296253	1
HDAC5	1281,748641	1126,657363	1436,839918	1,275312233	0,350850504	0,579614668	1
FOXO3	1106,150406	1124,743306	1087,557507	0,966938412	-0,048504092	0,537728461	1
TUG1	964,9982488	1124,237861	805,7586368	0,716715443	-0,480527654	0,350144718	1
DGKG	1015,834239	1123,503866	908,1646132	0,808332433	-0,30697936	0,559652854	1
C7orf50	1195,270729	1122,635266	1267,906192	1,129401712	0,175558724	0,746420591	1
TADA3	1306,151166	1122,500695	1489,801636	1,327216671	0,408403913	0,377462525	1
FOXP1	1478,130412	1121,771611	1834,489212	1,635350008	0,709599443	0,705953824	1
AKIRIN2	1043,9046	1120,302569	967,5066308	0,8636119	-0,211544971	0,545734139	1
LOC401093	1475,869924	1115,55434	1836,185508	1,645984819	0,718951029	0,784562006	1
POLI	1190,426421	1112,150158	1268,702684	1,140765638	0,190002431	0,670216143	1
LYL1	1185,811915	1107,179762	1264,444068	1,142040445	0,191613745	0,818340795	1
TMEM123	1257,302569	1105,194171	1409,410968	1,275260949	0,350792488	0,453632779	1
NCKAP1	952,8011042	1103,677628	801,9245805	0,726593128	-0,460780373	0,735530303	1
SDF4	1308,305024	1101,318987	1515,291061	1,37588753	0,460362544	0,434063439	1
SYNM	910,7190138	1100,79334	720,6446875	0,654659382	-0,611183625	0,434758481	1
SAP18	1010,043171	1095,384551	924,7017918	0,844180056	-0,244377349	0,561169477	1
MINK1	1242,685151	1091,215361	1394,154941	1,277616675	0,353455047	0,651949808	1
PPP2CB	1085,539276	1087,121587	1083,956966	0,997088991	-0,004205823	0,659814608	1
FRA10AC1	1662,404083	1087,003989	2237,804178	2,058689941	1,041726562	0,289003751	1
YIPF6	1131,706263	1086,427463	1176,985063	1,083353562	0,115504157	0,868148047	1
YY1	851,6031921	1083,433918	619,7724661	0,572044548	-0,805800593	0,197138476	1
UBE2O	1105,214532	1082,354976	1128,074087	1,042240404	0,059688089	0,997582421	1
ADCY6	1363,827108	1081,577837	1646,076379	1,52192133	0,605893786	0,465388319	1
SMEK2	854,9543057	1078,945963	630,962648	0,584795411	-0,773996105	0,311247404	1
PCMTD1	889,8824717	1073,788717	705,9762262	0,657462883	-0,605018645	0,233869951	1
MFSD6	1072,954311	1069,578727	1076,329895	1,006311988	0,009077654	0,752107234	1
ENO2	1130,416475	1069,343141	1191,489809	1,114225887	0,156041739	0,579647047	1
PNRC2	1199,479853	1063,731732	1335,227974	1,255229993	0,32795173	0,900590416	1
AMFR	882,8026131	1063,118967	702,4862591	0,660778597	-0,597761138	0,437094198	1
EMD	899,900119	1063,035404	736,7648342	0,693076478	-0,528913538	0,482071321	1
GMFG	1095,938663	1063,00191	1128,875416	1,061969321	0,086742089	0,894001065	1
CNPPD1	914,8119948	1062,743045	766,8809448	0,721605235	-0,47071829	0,400681552	1
PLEKHB2	1017,318698	1062,682194	971,9552016	0,914624529	-0,128748483	0,776702412	1
APOBEC3C	914,9991389	1059,495353	770,5029245	0,727235775	-0,459504923	0,551607299	1
ARNT	1152,594148	1058,360431	1246,827865	1,178074906	0,236431273	0,847591864	1
WDR26	834,6784132	1057,546578	611,8102482	0,578518489	-0,789565028	0,220552246	1
HBG1	808,9600342	1055,84478	562,0752887	0,532346515	-0,909562465	0,808180156	1
OPHN1	1171,992186	1050,852637	1293,131734	1,230554779	0,299308882	0,666724746	1
COPZ1	1086,903017	1050,775347	1123,030686	1,068763832	0,095943091	0,734317393	1
PIK3CG	882,2250546	1049,1422	715,3079089	0,681802628	-0,552573935	0,514357088	1
DDX6	1099,249126	1045,852169	1152,646083	1,102111863	0,140270663	0,992753628	1
CTDNEP1	1420,556006	1044,862124	1796,249889	1,719126234	0,781675485	0,289777186	1
CHMP4B	874,8470107	1044,572786	705,1212353	0,675033128	-0,566969789	0,371026207	1
LGALS8	878,607624	1043,878374	713,3368739	0,683352478	-0,549298172	0,376491937	1
SLC33A1	1142,813055	1037,521705	1248,104405	1,20296703	0,266597103	0,756880698	1
ITCH	957,4716432	1035,241038	879,7022486	0,849755966	-0,234879508	0,711749771	1
ATE1	875,6628112	1034,864786	716,4608364	0,692323138	-0,530482529	0,433862103	1
SSR1	934,088063	1031,902016	836,2741102	0,810420076	-0,303258181	0,492872575	1
TGFB1I1	1014,19989	1031,821561	996,5782189	0,965843569	-0,050138551	0,753784433	1
FAM114A2	1013,547659	1031,238433	995,8568861	0,965690237	-0,050367603	0,885929581	1
VPS41	857,3738038	1030,242832	684,5047752	0,664411102	-0,589851915	0,436840189	1
ABHD2	1061,458983	1027,885618	1095,032347	1,065325099	0,091293756	0,815987128	1
ORMDL3	1096,315795	1027,067461	1165,564129	1,13484671	0,182497438	0,933227148	1
ATF6	867,334959	1025,882647	708,7872711	0,690904825	-0,533441107	0,645379583	1
SSBP2	856,0294007	1025,332895	686,7259061	0,669758972	-0,578286092	0,325575956	1
STAT5B	1036,710447	1020,660982	1052,759912	1,031449159	0,044672712	0,831082858	1
GRB14	834,3578605	1019,725606	648,9901147	0,636436028	-0,651912587	0,266453632	1
MFSD11	1010,195579	1019,561772	1000,829386	0,981627022	-0,026753131	0,993981392	1
ABAT	1132,203681	1017,006932	1247,40043	1,226540734	0,294595148	0,773927831	1
ING5	814,3658734	1015,944837	612,7869094	0,60316947	-0,729364687	0,284224493	1
METTL8	1000,448496	1013,568114	987,3288773	0,974112014	-0,037840416	0,917010339	1
C1orf50	1115,381766	1012,021322	1218,74221	1,204265349	0,268153312	0,600882883	1
EIF3E	1257,210743	1011,976234	1502,445252	1,484664561	0,570137011	0,361905302	1
DYNLT3	892,0391647	1011,848898	772,2294315	0,763186512	-0,38989242	0,512255527	1
CCT6P1	871,9929259	1010,292252	733,6935999	0,726219169	-0,461523083	0,486314171	1
POC1B	1135,042051	1009,449237	1260,634866	1,248834334	0,320582107	0,439420484	1
SLC50A1	1025,390053	1007,12943	1043,650676	1,036262713	0,051389801	0,757315798	1
MAST4	857,9655806	1005,596505	710,3346566	0,70638139	-0,50148076	0,298489897	1
LGALS12	767,6552033	1001,988776	533,3216306	0,532263079	-0,9097886	0,194287861	1
RNASEH2B	1065,690956	1001,455993	1129,92592	1,128283148	0,174129164	0,678152476	1
GTF2A1	835,142199	1001,43137	668,853028	0,66789702	-0,582302417	0,234828273	1
MPST	988,8602024	1001,043873	976,6765318	0,975658069	-0,035552469	0,993997913	1
CNEP1R1	1157,391628	1000,23878	1314,544476	1,314230664	0,394218509	0,630770607	1
NUDT3	1078,415329	999,1704808	1157,660178	1,158621276	0,212409063	0,640483705	1
NPEPPS	925,6971857	998,4696696	852,9247018	0,854231959	-0,227300221	0,659491699	1
TWF2	1023,26209	995,1832302	1051,340949	1,056429527	0,079196531	0,847845634	1
TJP2	902,9033621	993,0323331	812,7743911	0,818477268	-0,288985746	0,499235948	1
PNP	1314,35217	992,8112151	1635,893126	1,647738362	0,720487181	0,236661398	1
TUBGCP4	1125,275824	991,7386012	1258,813047	1,269299234	0,344032221	0,772215056	1
LY6G5C	1158,663742	990,7467982	1326,580686	1,33897045	0,421124122	0,830857056	1
EGF	826,5734136	988,6588729	664,4879544	0,672110444	-0,573229772	0,221094729	1
CD63	829,8508661	988,5642737	671,1374584	0,678901187	-0,558726488	0,397234364	1
FGGY	1495,011753	987,5375645	2002,485941	2,027756729	1,019884582	0,212924466	1
E2F1	1056,434735	984,5013682	1128,368101	1,146131572	0,196772671	0,724448786	1
MED12L	1102,620569	972,6322147	1232,608924	1,267291896	0,341748859	0,850744453	1
SNX5	1100,621787	972,5296529	1228,71392	1,26342052	0,33733491	0,63248364	1
SLC25A30	824,3125462	969,6688298	678,9562625	0,700193965	-0,514173468	0,371617773	1
ATXN10	939,8925535	969,4239344	910,3611726	0,939074372	-0,090688675	0,873124038	1
PSMF1	1286,692475	968,6793869	1604,705563	1,656591009	0,728217464	0,202341017	1
PIGN	941,0579757	968,502519	913,6134324	0,943325819	-0,084171939	0,678392331	1
MALAT1	1094,552475	965,4884972	1223,616454	1,267354771	0,341820435	0,505009337	1
MAGED2	887,5078081	962,5201612	812,495455	0,84413344	-0,244457017	0,927648209	1
WSB2	943,8427537	961,438876	926,2466315	0,963396275	-0,05379875	0,839036574	1
C10orf131	1267,899723	961,1654527	1574,633994	1,638254881	0,71215983	0,398238137	1
VRK2	845,635712	959,4131317	731,8582922	0,762818715	-0,390587856	0,856242667	1
ATF7IP	998,3089213	958,7329507	1037,884892	1,082558904	0,114445526	0,832617694	1
PSMA7	1201,512304	954,0312077	1448,9934	1,518811322	0,602942659	0,337931897	1
SLMAP	884,8644536	953,659198	816,0697092	0,855724677	-0,2247814	0,535426127	1
C10orf12	783,6837316	952,4930835	614,8743797	0,645542094	-0,631416922	0,32378664	1
SEC23A	997,7670162	950,6422477	1044,891785	1,099143013	0,136379112	0,993921673	1
HRASLS	954,0359621	949,2993204	958,7726039	1,009979238	0,014325635	0,96653643	1
SLC39A3	722,9135194	947,2385676	498,5884713	0,526359978	-0,925878298	0,201143565	1
NUCKS1	1104,521727	946,1574904	1262,885964	1,334752382	0,416572123	0,61936388	1
CAPN2	885,1418594	945,991054	824,2926648	0,871353552	-0,198669884	0,89348338	1
ACTR3B	1305,626659	945,5861435	1665,667174	1,761518171	0,816819357	0,813425966	1
SMIM7	924,3466244	945,0542026	903,6390461	0,956176951	-0,064650465	0,801624857	1
CCZ1B	1373,726652	942,8569013	1804,596403	1,913966372	0,936565482	0,206585914	1
TSPAN15	954,5740767	938,3811698	970,7669835	1,034512429	0,048950979	0,93432782	1
CHMP5	942,5687142	936,2031633	948,934265	1,013598653	0,019486512	0,831727061	1
FLJ45340	1284,946103	934,7459683	1635,146237	1,749294774	0,806773419	0,293758149	1
NDE1	1129,512977	933,8799296	1325,146024	1,418968309	0,504842369	0,365485022	1
PARL	1233,946544	928,4014655	1539,491623	1,658217571	0,729633312	0,288623533	1
STYX	1069,281146	926,167643	1212,394648	1,309044488	0,388514129	0,665996505	1
TMEM245	1229,88597	924,7344384	1535,037502	1,659976571	0,73116288	0,361928234	1
UBXN6	869,7877267	921,4112248	818,1642286	0,887946887	-0,171454711	0,871201284	1
RAB5A	952,3415857	920,9109705	983,7722009	1,068259835	0,095262599	1	1
DGKH	1083,78202	916,9072528	1250,656787	1,363994867	0,447838216	0,710312505	1
KCMF1	936,1770586	916,7796127	955,5745046	1,042316486	0,0597934	0,950648225	1
NEK1	1007,187964	915,2445973	1099,13133	1,200915398	0,26413452	0,63750108	1
DNAJC4	1064,388992	914,8857516	1213,892232	1,326823847	0,407976847	0,476578198	1
SPECC1	1075,597427	912,2408493	1238,954004	1,358143526	0,441635949	0,567021607	1
SETD2	1264,183566	911,2664459	1617,100687	1,774564063	0,827464658	0,372070638	1
VDR	890,392361	910,9681588	869,8165633	0,954826527	-0,066689447	0,696170877	1
ARMC3	914,6976428	908,3863067	921,0089789	1,013895709	0,019909263	0,93751626	1
CCT6P3	1105,544117	904,1251506	1306,963084	1,4455555	0,531624	0,515932679	1
RNF34	749,4895695	903,2548184	595,7243205	0,659530742	-0,600488187	0,332010476	1
HNRNPU	801,1708414	901,4082113	700,9334714	0,777598276	-0,362903074	0,728681627	1
UBE2E3	729,9570055	899,7997462	560,1142648	0,622487689	-0,683882789	0,379527212	1
SRC	724,8449257	898,7965945	550,893257	0,612923169	-0,706221854	0,276325654	1
ERP44	779,4637076	898,4273562	660,5000591	0,735173584	-0,443843166	0,679745406	1
CCNK	768,0286867	898,053112	638,0042613	0,710430433	-0,49323471	0,383823342	1
GNG8	943,1872746	896,5732766	989,8012727	1,103982573	0,142717399	0,762483257	1
NDUFAF6	1099,54868	894,143006	1304,954355	1,45944703	0,54542185	0,55493188	1
R3HDM1	1148,722916	890,4795983	1406,966234	1,58000951	0,659933242	0,32780081	1
ATP5H	916,2510561	890,4377071	942,064405	1,057979011	0,081311007	0,793333555	1
POLR2G	915,7527534	886,5183353	944,9871714	1,06595333	0,092144274	0,80017737	1
DSCR3	796,6038458	883,8422866	709,365405	0,802592743	-0,317259984	0,48363212	1
OTUD5	1122,260275	881,9241159	1362,596434	1,545026844	0,627631905	0,501110169	1
DBN1	1034,908575	878,422219	1191,394932	1,356289613	0,439665275	0,415872966	1
ZNF542	2577,634046	875,756332	4279,51176	4,886646666	2,288844793	0,565825215	1
JAK2	760,384858	874,3765233	646,3931927	0,739261835	-0,435842661	0,286203545	1
MYZAP	853,8057766	874,1375383	833,4740149	0,95348155	-0,068723072	0,975989227	1
EIF4EBP2	916,9727599	871,9422747	962,0032451	1,103287767	0,141809133	0,725122817	1
HNRNPUL2	817,7586812	869,8607649	765,6565976	0,880205923	-0,184087015	0,762117369	1
TSEN2	854,1469082	868,8843126	839,4095038	0,966077407	-0,049789305	0,922940973	1
MASTL	1153,719787	868,0061117	1439,433463	1,658321806	0,729723997	0,324172201	1
EIF4H	1209,027066	866,8429808	1551,211151	1,789494967	0,839552486	0,220222062	1
USP39	683,9420137	866,7949039	501,0891236	0,57809422	-0,790623448	0,217992665	1
FXR1	914,7447625	864,8337302	964,6557948	1,115423417	0,157591465	0,729956966	1
MAT2B	893,2984074	864,3071882	922,2896266	1,067085452	0,093675711	0,863892051	1
ZNF207	717,1920086	862,7788903	571,6051269	0,662516357	-0,593972022	0,337663965	1
UBAC2	705,4425208	862,6533018	548,2317398	0,635518045	-0,653995005	0,2417109	1
CDC16	925,9605057	862,2874722	989,6335392	1,147684005	0,198725475	0,938171782	1
TAB3	757,923521	861,5755482	654,2714938	0,75938958	-0,397087892	0,287709796	1
KPNA3	901,2912202	859,2591855	943,3232548	1,097833192	0,134658864	0,960295874	1
VASP	765,3076262	858,6251285	671,9901239	0,782635054	-0,353588365	0,708384353	1
CD27-AS1	963,4799513	856,9790874	1069,980815	1,248549505	0,320253025	0,847078602	1
UPF2	807,9147735	856,7550856	759,0744613	0,885987692	-0,174641437	0,753511471	1
PANK3	886,8547072	855,0294475	918,679967	1,074442488	0,103588262	0,880114967	1
ABHD16A	893,5693441	852,5319444	934,6067438	1,096271817	0,132605554	0,972124945	1
LOC113230	855,067995	852,3607819	857,7752082	1,006352271	0,009135405	0,893750861	1
PIGB	845,2710084	851,4038994	839,1381175	0,985593463	-0,020935408	0,987925026	1
TBC1D14	1013,028186	848,5926801	1177,463692	1,387548726	0,472538435	0,476991368	1
RALB	755,5006304	848,2457339	662,755527	0,781324916	-0,356005473	0,656195587	1
BTBD2	1065,898118	845,1068713	1286,689366	1,522516748	0,606458098	0,211384367	1
RNPC3	805,9246898	842,7191693	769,1302104	0,912676771	-0,131824082	0,725973982	1
NOL10	733,7292521	842,5261813	624,9323229	0,741736384	-0,431021557	0,581417206	1
RAB2A	1013,19387	842,0568578	1184,330882	1,406473768	0,492082646	0,322783237	1
NID1	1266,645509	839,5193284	1693,771689	2,017549367	1,012603975	0,382498334	1
LRRFIP2	917,8524927	838,1468377	997,5581477	1,190194967	0,251197922	0,651452454	1
LOC100506343	717,5335057	837,8031115	597,2638999	0,712892912	-0,488242718	0,296552194	1
CDK14	1097,409533	833,7420803	1361,076985	1,632491651	0,707075614	0,376131241	1
RPS10	815,8127623	831,583544	800,0419805	0,962070481	-0,055785505	0,891917617	1
MGST3	1039,902849	831,2672254	1248,538472	1,501970045	0,58685604	0,277488715	1
TCTA	718,2923436	824,985316	611,5993711	0,741345766	-0,431781518	0,712398007	1
SLC25A5	839,214971	822,428701	856,0012409	1,040821216	0,057722276	0,85616261	1
SLC39A8	945,6893992	820,8586364	1070,520162	1,304146798	0,383106272	0,479170069	1
PPP1R18	1024,916866	819,0688275	1230,764904	1,502639172	0,587498617	0,236400104	1
SH3TC2	902,3959808	818,6854901	986,1064716	1,204499754	0,268434099	0,922043818	1
GNA15	826,3852883	818,6823284	834,0882481	1,018817946	0,026896277	0,996285367	1
STAU2	846,5051087	818,6509845	874,359233	1,068048838	0,094977618	0,941810781	1
PHACTR3	672,7628768	817,9713531	527,5544005	0,644954617	-0,632730448	0,424714563	1
QKI	678,9923583	816,7078029	541,2769138	0,662754674	-0,593453155	0,273398959	1
RANBP9	729,784108	816,4726354	643,0955806	0,787651114	-0,344371359	0,648242556	1
MPP6	774,7122747	812,8051934	736,6193561	0,906268023	-0,141990313	0,906649199	1
SNAP29	806,2121408	810,9752561	801,4490255	0,988253365	-0,017047133	0,733775925	1
GATA2	677,7782362	810,665475	544,8909973	0,672152712	-0,573139047	0,280121226	1
PTPN7	931,9822955	809,6307469	1054,333844	1,302240371	0,380995769	0,548228619	1
ITM2A	665,1886389	806,1417585	524,2355194	0,650301903	-0,62081845	0,302209508	1
SLC44A1	625,4590134	806,0726349	444,8453918	0,551867626	-0,857605838	0,229385935	1
GAB1	611,1779308	804,4494814	417,9063802	0,519493629	-0,94482204	0,35605544	1
MED4	934,4458484	801,9017516	1066,989945	1,330574404	0,412049186	0,58675443	1
THRB	659,4046436	801,8328945	516,9763927	0,644743308	-0,633203202	0,315788213	1
SEC22A	608,6508398	795,7086638	421,5930159	0,529833386	-0,91638934	0,310309539	1
MDM2	754,9767762	795,240114	714,7134384	0,898739168	-0,154025617	0,898810528	1
ARL6IP6	687,8907118	792,1101265	583,671297	0,73685625	-0,440544898	0,468871404	1
LYPLA1	902,4560558	792,0919973	1012,820114	1,278664748	0,354638055	0,825929305	1
FAM126B	667,7808021	791,6254731	543,936131	0,687112971	-0,541380776	0,645813426	1
SCAF8	918,6608668	789,1933713	1048,128362	1,328100818	0,409364668	0,569739854	1
SNW1	746,2269309	786,4052076	706,0486541	0,897817877	-0,155505272	0,74562262	1
TMEM70	475,0251547	786,136867	163,9134423	0,208504968	-2,261846336	0,342717659	1
DLST	633,9484486	785,9459181	481,9509791	0,613211378	-0,70554363	0,189265031	1
PACS1	748,9521873	785,8098426	712,094532	0,906191923	-0,142111464	1	1
GSK3B	809,7687417	782,6240981	836,9133853	1,06936828	0,096758788	0,604201563	1
IGF2BP2	610,1826986	782,4624447	437,9029525	0,559647246	-0,837410333	0,223527522	1
ARID4A	930,4129695	782,4102762	1078,415663	1,378325024	0,462916132	0,465995877	1
TESPA1	678,5573522	782,0689774	575,045727	0,735287735	-0,443619175	0,805967565	1
PIK3R1	655,4056362	781,5873747	529,2238978	0,677114184	-0,562528953	0,357540042	1
UBR4	659,1135229	777,9717951	540,2552508	0,694440665	-0,526076663	0,556092405	1
FKBP1B	842,0042714	775,8413142	908,1672286	1,170557963	0,227196375	0,704875594	1
SMARCE1	709,82827	775,28192	644,37462	0,831148777	-0,266821349	0,56504866	1
EIF2S2	863,7479298	771,8626086	955,633251	1,238087246	0,308112982	0,607106966	1
E2F3	657,8084578	771,3431409	544,2737747	0,705618221	-0,50304028	0,455420095	1
ADI1	717,3753744	770,9070297	663,8437191	0,861120334	-0,215713239	0,888910937	1
FADS2	1215,622368	769,9644232	1661,280313	2,157606589	1,109431832	0,241996789	1
NNT	635,2195766	767,5557799	502,8833734	0,65517502	-0,610047743	0,291558103	1
MRPS35	591,3516937	766,3591362	416,3442511	0,543275641	-0,880243732	0,497817505	1
LATS1	1148,110039	765,2007154	1531,019364	2,000807543	1,000582402	0,218689936	1
ZBED6	648,4278733	765,0915722	531,7641744	0,695033371	-0,524845847	0,348790855	1
CBR4	1477,854473	763,9185867	2191,79036	2,869141291	1,520619015	0,239289232	1
SIN3A	1413,921036	760,9854109	2066,856661	2,716026656	1,441497639	0,452032471	1
HNRNPUL1	652,150098	760,9523181	543,347878	0,714036695	-0,485929878	0,569097187	1
GRHPR	929,5348	760,9376279	1098,131972	1,44313007	0,529201336	0,554465012	1
TMA7	608,1155925	758,4741141	457,757071	0,603523657	-0,728517772	0,304906293	1
ITGB3BP	725,2536292	757,5116911	692,9955672	0,914831514	-0,128422031	0,998120978	1
CCAR1	711,5266182	757,4577976	665,5954388	0,878722803	-0,186519963	0,419360723	1
RNF115	622,1436765	756,4779559	487,8093971	0,644842845	-0,632980492	0,382146312	1
NCOA7	672,5005396	755,4227556	589,5783237	0,780461429	-0,357600759	0,492860161	1
CDC37	718,3407622	755,3306393	681,3508852	0,902056463	-0,148710354	0,903476878	1
HMGN1	654,4059779	754,9102275	553,9017284	0,733731917	-0,446675052	0,492387243	1
GATA1	953,759342	754,1270853	1153,391599	1,529439296	0,613002847	0,536906141	1
KLHL2	713,5327773	753,9594732	673,1060815	0,892761621	-0,163653086	0,832126892	1
ANKS1A	645,2354416	753,7088678	536,7620155	0,71216094	-0,489724786	0,435782795	1
PRIM1	782,0641272	750,965231	813,1630234	1,082823798	0,1147985	0,899880359	1
NFIB	692,5180942	750,7492286	634,2869598	0,844871943	-0,243195405	0,56258902	1
LCP2	628,0524903	749,6089819	506,4959987	0,675680269	-0,565587368	0,457975052	1
SPHK1	796,2103828	747,7720609	844,6487047	1,129553709	0,175752871	0,919288943	1
SCAMP1	593,6349663	747,3389669	439,9309657	0,588663224	-0,764485595	0,244564998	1
HNRNPC	711,127197	746,4358247	675,8185692	0,90539407	-0,143382238	0,717928658	1
TMEM204	882,8250702	744,6951072	1020,955033	1,370970513	0,455197542	0,472548844	1
RILPL2	862,5912454	738,3530562	986,8294345	1,336527866	0,418489917	0,524349008	1
COPS2	798,5322825	738,3300577	858,7345073	1,163076728	0,217946274	0,871861121	1
THOC7	917,8440872	736,5267702	1099,161404	1,49235771	0,577593383	0,365480972	1
ALKBH5	596,7444564	736,4018766	457,0870361	0,620703247	-0,688024401	0,394821647	1
PKHD1L1	660,2059392	735,5632416	584,8486368	0,795103132	-0,330786093	0,759936144	1
AP3S1	941,0552821	735,2550249	1146,855539	1,559806462	0,641367034	0,335370413	1
RNF6	677,7504646	734,9879845	620,5129447	0,8442491	-0,244259358	0,686046252	1
ANO10	651,2668718	734,5539849	567,9797588	0,773230791	-0,371029006	0,664692414	1
TBC1D5	837,2132374	734,0808947	940,3455802	1,28098359	0,357251995	0,598778747	1
SEC14L5	585,1923995	733,5573759	436,8274231	0,595491828	-0,747846384	0,377561399	1
METTL9	776,6463954	733,0646074	820,2281834	1,118902993	0,162084963	0,726251703	1
GPR89C	842,8109108	732,8150542	952,8067674	1,300200865	0,378734519	0,594685609	1
15-sep	578,3238163	731,0525164	425,5951162	0,582167637	-0,780493453	0,295362117	1
UFD1L	903,4309127	731,0300552	1075,83177	1,47166558	0,557449872	0,469093173	1
CYTH2	705,2990349	730,7122927	679,885777	0,930442506	-0,104011089	0,874194095	1
ZNF215	921,3037943	728,9447517	1113,662837	1,527773997	0,611431142	0,209980418	1
ZFAND2A	704,9125909	728,4856943	681,3394875	0,935281904	-0,09652682	0,934655554	1
MKLN1	668,5078928	726,9085597	610,1072259	0,839317708	-0,252711076	0,586204661	1
FAM204A	812,9111513	726,398958	899,4233445	1,238194706	0,308238197	0,699680818	1
RAP2A	559,2643029	725,2057133	393,3228926	0,542360444	-0,882676133	0,212553848	1
NDUFB4	720,8805188	723,7162021	718,0448356	0,992163549	-0,01135014	0,869050989	1
RNPEPL1	718,771963	722,4494663	715,0944597	0,989819348	-0,014762852	0,749091372	1
UNC45A	903,1317378	720,7792937	1085,484182	1,505986911	0,590709231	0,406789268	1
TTYH3	622,8279108	719,1141506	526,541671	0,732208747	-0,449673087	0,809636993	1
UBR3	850,4088115	716,0554065	984,7622164	1,375259802	0,459704185	0,471434557	1
ATP6V1D	719,0648209	714,47435	723,6552918	1,012849925	0,018420424	0,938452153	1
DCAF12	674,9504437	714,41852	635,4823673	0,889509929	-0,168917385	0,365458581	1
FAM20B	613,1821897	712,5577574	513,806622	0,721073649	-0,471781475	0,531004135	1
C2orf29	861,736492	712,2168042	1011,25618	1,419871272	0,505760138	0,593368064	1
NAA50	638,5743561	712,1994997	564,9492125	0,793245731	-0,334160244	0,36539143	1
KIF5B	610,8377047	711,7085746	509,9668348	0,716538838	-0,480883192	0,472483491	1
CD99L2	994,7751109	710,5181587	1279,032063	1,800139866	0,848109005	0,286710212	1
ANKRD13A	575,3816937	705,4103319	445,3530556	0,631339003	-0,663513214	0,303017026	1
COX7A2L	793,9118195	705,3661201	882,4575188	1,251063091	0,323154547	0,666539186	1
RCOR3	676,2769959	703,7350876	648,8189042	0,921964693	-0,117216591	0,372960301	1
LOC100132832	1019,008353	701,0201219	1336,996585	1,907215703	0,931468019	0,463489935	1
DNAJC8	636,163832	699,6693531	572,6583109	0,818469908	-0,28899872	0,796261792	1
AP1B1	744,322631	697,0831129	791,5621491	1,135534823	0,183371949	0,756784664	1
NIPBL	675,6886822	696,3705074	655,006857	0,940601088	-0,088345094	0,915438468	1
CCNT2	888,2205445	695,9106085	1080,53048	1,552685743	0,634765864	0,442807917	1
LOC100287036	770,1962534	694,4409334	845,9515734	1,218176425	0,284723089	0,906653115	1
HIGD1A	560,0250373	692,9198308	427,1302439	0,616420868	-0,698012391	0,185640592	1
BSCL2	893,4592552	691,5744124	1095,344098	1,583841273	0,663427761	0,479178209	1
SLC9A9	588,7919762	690,3115619	487,2723904	0,705873141	-0,502519168	0,445551782	1
ARRB2	748,0155847	682,9129424	813,1182271	1,190661615	0,251763459	0,442420161	1
MSRB3	551,5545147	682,2442996	420,8647297	0,616882735	-0,696931825	0,267364911	1
ALG10	540,0309667	677,6529323	402,4090011	0,59382758	-0,751883994	0,205050547	1
LSM1	687,4415082	677,0426977	697,8403187	1,03071833	0,043650133	0,900222777	1
ATP5J2	725,9282672	676,1032951	775,7532393	1,147388639	0,198354138	0,719076572	1
SAR1A	665,6754875	673,896691	657,454284	0,975600998	-0,035636862	0,737780264	1
TOM1L1	646,6841232	673,3727399	619,9955065	0,92073152	-0,119147558	0,662925465	1
CNOT4	643,2852972	673,325538	613,2450564	0,910770529	-0,134840486	0,652258206	1
CCT4	853,5154091	671,7256011	1035,305217	1,54126211	0,62411223	0,336999763	1
PSMA6	609,1244766	669,288289	548,9606643	0,820215553	-0,285924994	0,855057608	1
CKAP5	690,4745401	668,6610686	712,2880116	1,065245227	0,091185587	0,98377143	1
ELOVL5	909,1430149	667,4147709	1150,871259	1,724371874	0,786070936	0,324361936	1
RAP1GAP2	627,7952413	666,5408583	589,0496243	0,883741209	-0,178304135	0,917487351	1
COX7B	794,4607592	665,924598	922,9969205	1,386038184	0,470967003	0,312727142	1
NARS	1065,486652	665,0094676	1465,963837	2,204425513	1,140402729	0,214378306	1
YWHAZ	695,1934412	662,6490027	727,7378796	1,09822527	0,135174013	0,619931137	1
GTF2IRD2B	701,1269593	661,9039664	740,3499521	1,11851566	0,161585456	0,585667339	1
PAPOLA	537,4328292	661,7682823	413,097376	0,624232661	-0,679844251	0,320811223	1
STRADB	642,1672246	661,7573611	622,577088	0,940793597	-0,088049854	0,820376117	1
YBX1	618,0506789	660,8200669	575,281291	0,870556631	-0,199989945	0,745594166	1
MFSD2B	620,1455638	660,5757641	579,7153634	0,877591027	-0,18837932	0,63535978	1
XBP1	621,6196956	660,4827293	582,7566619	0,882319304	-0,180627246	0,935239831	1
BZW1	603,2349135	660,4550849	546,014742	0,826725018	-0,274520549	0,602171129	1
MAN1A2	700,3768271	659,7877146	740,9659396	1,123036885	0,167405312	0,919458509	1
TOLLIP	715,163051	659,1733595	771,1527425	1,169878502	0,226358706	0,971732864	1
BTBD10	966,2442092	659,1602542	1273,328164	1,931742935	0,949903122	0,228432074	1
HMG20B	664,9104506	658,3512714	671,4696298	1,019926077	0,028464592	0,891466912	1
CTSW	715,4487163	658,0032183	772,8942142	1,174605523	0,232176326	0,434796766	1
HDGF	599,1491606	657,7014788	540,5968423	0,82194865	-0,282879829	0,87895038	1
CDC42SE1	866,5025343	655,634839	1077,37023	1,643247378	0,716549683	0,370251986	1
EXOC5	865,8153753	654,5576729	1077,073078	1,645497596	0,718523919	0,319496759	1
CARD8	533,0729504	654,5220271	411,6238738	0,628892317	-0,669115085	0,387862846	1
ADORA2A	560,7378888	652,7039433	468,7718343	0,718199789	-0,477542866	0,429995496	1
HIST1H2BC	878,5394177	652,2804624	1104,798373	1,693747455	0,760218779	1	1
ANKRD9	1141,588118	651,3304081	1631,845827	2,505404027	1,325043274	0,226090347	1
VAMP8	741,6310741	651,2014178	832,0607304	1,277731755	0,353584991	0,510209948	1
RHD	531,6790765	650,1708914	413,1872616	0,635505629	-0,65402319	0,337395132	1
GLS	524,858186	648,3974044	401,3189676	0,618939812	-0,692128972	0,233668051	1
CASP4	669,1330088	647,3937271	690,8722904	1,067159383	0,093775662	0,707892597	1
CTNNB1	605,177878	645,5708771	564,7848788	0,874861148	-0,192874034	0,656756338	1
PDHX	660,6045732	645,4789167	675,7302296	1,046866462	0,066077424	0,844428968	1
H2AFV	647,0174161	645,3908253	648,6440069	1,005040638	0,007253837	0,96883699	1
GSTM2	633,6065719	644,6875869	622,5255569	0,965623613	-0,050467139	0,700414968	1
MAP1A	508,7461571	643,6801645	373,8121498	0,580742068	-0,784030551	0,347043801	1
COG3	880,3062797	640,5982571	1120,014302	1,748387995	0,806025377	0,218545147	1
HIST1H3B	666,9492176	638,204483	695,6939522	1,090080015	0,124434036	0,681030254	1
PDE3A	534,4137392	637,4491182	431,3783602	0,67672595	-0,563356383	0,306503272	1
ATP6AP1	663,0192717	637,44006	688,5984835	1,080256053	0,111373315	0,69399658	1
NPC2	724,1655718	635,7141586	812,616985	1,278274165	0,354197299	0,37576066	1
USP33	546,9618913	633,2147704	460,7090123	0,727571487	-0,458839088	0,364038815	1
KPNA4	644,4952585	633,0503872	655,9401297	1,036157852	0,051243806	0,767466189	1
IGBP1	539,3982732	631,4272084	447,3693381	0,708505006	-0,497150048	0,473945314	1
ADAM10	527,2139122	630,9856464	423,4421781	0,671080524	-0,575442207	0,369571194	1
MFNG	686,2523723	630,8502037	741,654541	1,175642865	0,233449867	0,697070096	1
KLHL5	941,1635814	629,4858215	1252,841341	1,990261414	0,992957936	0,204852665	1
STIM1	502,5360037	626,4655915	378,6064159	0,60435309	-0,726536413	0,230842041	1
EPDR1	900,5422687	623,7206121	1177,363925	1,887646332	0,916588488	0,209758574	1
HEBP1	628,0116799	622,7839773	633,2393825	1,016788173	0,024019155	0,781221317	1
UBXN2A	542,2051812	621,834723	462,5756395	0,743888404	-0,426841887	0,665846105	1
SENP6	644,1456521	621,7631945	666,5281097	1,071996727	0,100300501	0,758739881	1
FBXW5	810,920892	619,769468	1002,072316	1,616846856	0,693183037	0,29606816	1
SPAG9	655,9896239	619,6486228	692,330625	1,117295512	0,160010812	0,719193542	1
MPZL3	496,2910908	619,0075423	373,5746393	0,603505796	-0,728560469	0,692210873	1
USP9X	529,4468164	617,4439412	441,4496916	0,714963193	-0,484059123	0,241645253	1
EIF5A	704,5792617	615,6420423	793,516481	1,2889251	0,36616843	0,442118261	1
GDAP2	602,4838705	615,5059512	589,4617899	0,957686581	-0,062374508	1	1
PCYOX1L	653,6843911	615,3345664	692,0342159	1,124647068	0,169472332	0,90331306	1
TMEM104	608,3392918	615,1576966	601,5208871	0,97783201	-0,032341461	0,797714143	1
FOXN2	510,7858522	612,6326734	408,939031	0,667510972	-0,583136545	0,31528077	1
ZNF276	709,1561589	611,7614861	806,5508316	1,318407337	0,398796176	0,401757813	1
HIST1H4E	815,1672811	610,8885537	1019,446009	1,668792126	0,738804256	0,378191113	1
TXNDC11	552,2315027	610,6629602	493,8000453	0,808629436	-0,306449372	0,684534985	1
SYK	530,4015981	608,1978061	452,6053901	0,744174651	-0,426286846	0,741790845	1
NIPSNAP3A	725,2019789	606,5961495	843,8078082	1,391053683	0,476178097	0,619589659	1
PPP4C	660,094621	603,5348284	716,6544135	1,18742843	0,24784056	0,769531367	1
UBE2Q1	556,1155181	603,3014735	508,9295627	0,843574208	-0,245413109	0,689469994	1
ISCA1	539,1104414	600,9202082	477,3006745	0,794282948	-0,332275063	0,412924984	1
SHISA5	758,8590959	600,5102238	917,2079681	1,527381103	0,61106008	0,309862566	1
MTMR14	806,0278241	598,3014929	1013,754155	1,694386806	0,76076326	0,285991933	1
VAPB	551,0715154	597,9237092	504,2193216	0,843283706	-0,245910015	0,723855623	1
TMEM60	496,4180069	595,9559621	396,8800517	0,665955334	-0,586502677	0,30202525	1
SSR4	562,6267542	595,5406118	529,7128967	0,889465615	-0,16898926	0,972304077	1
ANKRD33B	511,6272755	594,5050367	428,7495144	0,721187354	-0,471553995	0,487633	1
DHDDS	647,306907	593,9729316	700,6408825	1,179583859	0,238277986	0,530048107	1
UBA7	648,0827402	593,7768765	702,3886038	1,182916734	0,242348526	0,692544828	1
RPN1	703,2251022	591,7960701	814,6541343	1,376579155	0,461087569	0,517370297	1
TMEM127	454,2333623	590,807522	317,6592025	0,53766953	-0,89520838	0,191060522	1
C1orf43	624,8088487	590,730323	658,8873744	1,115377607	0,157532213	0,72034849	1
C22orf13	618,7450207	589,2272601	648,2627812	1,100191429	0,137754569	0,747546052	1
SP140L	619,7227494	588,5350254	650,9104735	1,105984258	0,145330851	0,736239659	1
SWI5	615,2386732	588,4318109	642,0455354	1,091112893	0,125800379	0,964768319	1
TXN	845,7372758	586,469466	1105,005086	1,884164735	0,913925107	0,241263599	1
SAMD14	619,2607625	586,1209978	652,4005272	1,11308165	0,154559425	0,53817549	1
PJA2	545,7603978	585,095439	506,4253565	0,865543162	-0,20832233	0,832495555	1
TMEM9B	591,6529266	585,0735893	598,2322639	1,022490632	0,032087625	0,636236948	1
SCAF4	509,2821978	584,9078528	433,6565427	0,74141002	-0,431656482	0,494198467	1
KCTD18	534,3735087	583,701765	485,0452523	0,830981301	-0,267112081	0,808702271	1
TTLL5	771,1171186	582,6264496	959,6077876	1,647037803	0,719873669	0,304492431	1
ITGAM	501,5110989	581,8170621	421,2051357	0,72394772	-0,466042578	0,306041615	1
WDR11	561,0260755	581,1636109	540,8885402	0,930699256	-0,103613041	0,665268273	1
BIRC2	505,4166237	580,5574717	430,2757757	0,741142431	-0,432177273	0,422561498	1
TRIM8	759,0393161	580,5204294	937,5582028	1,615030506	0,691561416	0,561010437	1
TERF2IP	470,2999299	580,5185268	360,081333	0,620275351	-0,6890193	0,271766386	1
METAP1	639,6071417	580,3443368	698,8699465	1,204233249	0,268114857	0,795359186	1
DENND3	839,6282866	580,2068488	1099,049724	1,894237765	0,921617429	0,266407343	1
HN1L	480,666855	579,7209068	381,6128031	0,658269865	-0,603248941	0,320244834	1
TERF2	603,8806538	579,3529716	628,408336	1,084672672	0,117259738	0,962046404	1
GAPVD1	504,2226729	577,7662693	430,6790766	0,745420942	-0,423872744	0,612055447	1
TACC3	493,0752859	576,4936592	409,6569127	0,710600899	-0,49288858	0,411739606	1
CCDC85B	504,2888733	574,6758261	433,9019205	0,755037711	-0,405379391	0,629583945	1
MECP2	488,2785627	570,5312706	406,0258548	0,711662753	-0,490734364	0,601100867	1
GDE1	479,4170157	570,5095728	388,3244587	0,680662476	-0,554988516	0,415607591	1
IDE	595,4340542	569,7569658	621,1111427	1,090133478	0,124504792	0,874833364	1
ABLIM3	460,310021	569,2460037	351,3740383	0,617262196	-0,696044658	0,23566005	1
DIMT1	584,7432845	569,206206	600,2803631	1,054592091	0,076685083	0,821406031	1
CCDC175	466,1100267	569,0175531	363,2025002	0,638297533	-0,647699024	0,395362196	1
RNF216	989,2969162	568,179083	1410,414749	2,482341909	1,311701841	0,214864505	1
ZNF124	2792,164569	566,1017449	5018,227394	8,864532639	3,14804457	0,39649799	1
RTN1	467,5106172	565,9502693	369,070965	0,652126141	-0,616777043	0,333719188	1
WDR83OS	545,7168833	565,2074564	526,2263102	0,931032145	-0,103097116	0,907242608	1
RGS6	487,5501264	564,3912969	410,7089558	0,727702497	-0,458579335	0,554299918	1
CNN2	572,1691232	564,09874	580,2395063	1,028613371	0,040700812	0,675148959	1
WDR67	546,5946202	562,8541756	530,3350648	0,942224626	-0,085857057	0,93384796	1
SS18	453,6703638	561,7705051	345,5702225	0,615144831	-0,701001973	0,202220979	1
HNRNPL	500,7732508	561,3102812	440,2362204	0,78430101	-0,350520637	0,805770142	1
GSTK1	609,4666521	560,6244651	658,3088392	1,174242082	0,231729866	0,510458402	1
INPP5K	537,5605113	560,4480807	514,672942	0,918324033	-0,122924792	0,937541873	1
ZFYVE21	536,4176896	559,0128839	513,8224953	0,919160381	-0,121611481	1	1
PSMD6	456,8121209	558,4345071	355,1897346	0,636045463	-0,652798205	0,263073357	1
RAB1A	601,0232986	558,3761731	643,6704242	1,152754102	0,2050848	0,938430506	1
SLC30A7	502,4931212	557,9101453	447,0760972	0,801340684	-0,319512372	0,711382304	1
ARPC3	462,8258609	557,564109	368,0876128	0,660170924	-0,599088497	0,364710832	1
CTNNA1	502,9820608	557,2277118	448,7364098	0,805301675	-0,31239876	0,771213929	1
CUL4B	430,6507922	556,3534966	304,9480879	0,548119298	-0,867438166	0,197288304	1
COPS3	626,5485079	556,3044104	696,7926054	1,252538345	0,32485477	0,448526147	1
TBC1D20	679,971211	555,2040874	804,7383346	1,449445984	0,53550157	0,543769007	1
GTF2H3	589,1421911	554,7543171	623,530065	1,123975147	0,168610135	0,595932919	1
RAD51C	619,3684151	554,1367891	684,6000412	1,235435103	0,305019229	0,743942679	1
USP4	688,6059493	552,9755434	824,2363553	1,490547575	0,575842424	0,576416057	1
LRP10	525,103003	552,7744362	497,4315698	0,899881646	-0,152192826	0,906381905	1
EIF1AY	386,9319161	552,2905764	221,5732559	0,401189637	-1,317643754	0,367039992	1
TBC1D13	454,9381962	551,1246961	358,7516963	0,650944693	-0,619393123	0,402792208	1
TSPAN14	490,3491558	550,7601625	429,9381491	0,780626811	-0,357295082	0,673187802	1
CCNDBP1	454,9914916	550,2419142	359,7410691	0,653787107	-0,613107169	0,267482914	1
SLC10A7	682,4644274	549,4644302	815,4644246	1,48410776	0,569595849	0,554200747	1
SMARCB1	714,5533727	549,3830464	879,723699	1,60129386	0,679238087	0,267991249	1
UBE2Q2P1	527,1165169	549,2811586	504,9518752	0,919295824	-0,121398908	0,985940839	1
HMGB2	591,4532946	549,0595603	633,8470288	1,15442308	0,207172049	0,784586962	1
UBE2G1	530,0614475	548,8680948	511,2548003	0,931471159	-0,102416995	0,577773732	1
LEFTY1	547,9972927	548,7172194	547,277366	0,997375965	-0,003790658	0,987764696	1
FBXO42	744,9831016	547,397955	942,5682482	1,721906777	0,784007038	0,470071589	1
UBE2B	482,5809177	546,6320494	418,5297859	0,765651751	-0,385239749	0,420450616	1
PIAS1	498,4949661	546,5985024	450,3914297	0,823989506	-0,279302132	0,435815635	1
NCOR1	444,8602257	546,4993914	343,22106	0,628035576	-0,67108181	0,338135537	1
GALNT10	405,4537213	546,476984	264,4304586	0,483882151	-1,047272371	0,206099734	1
WBP11	515,450542	546,1940684	484,7070156	0,887426363	-0,172300683	0,738979146	1
ZFP91	516,436046	544,8061842	488,0659079	0,895852364	-0,158667099	0,675224135	1
CEP85	837,3930223	544,0086589	1130,777386	2,078601815	1,055613416	0,215213882	1
DDA1	536,3254565	543,3822455	529,2686674	0,974026428	-0,037967178	0,990011977	1
ATF7	547,1839353	543,2291237	551,1387469	1,014560381	0,020854729	0,871679744	1
NDFIP1	431,3280094	543,0171801	319,6388387	0,588634854	-0,764555125	0,431519846	1
CYB5D2	588,6517179	540,603039	636,7003967	1,177759559	0,236045041	0,743621495	1
PAPD4	413,1588347	540,0741604	286,2435091	0,530007784	-0,915914546	0,215902235	1
SNX13	456,0160203	537,7730865	374,2589541	0,695942143	-0,522960723	0,513247718	1
FOXO4	712,6290459	537,7215786	887,5365132	1,6505503	0,722947105	0,435166162	1
AFF1	475,4030634	537,5805911	413,2255358	0,768676441	-0,379551642	0,450028441	1
EGLN2	705,6734495	535,7575347	875,5893642	1,63430154	0,708674196	0,358094892	1
RSBN1L	702,2152788	535,390808	869,0397497	1,623187654	0,698829797	0,321337479	1
PTBP3	440,3802412	533,6186577	347,1418247	0,650542892	-0,620283914	0,274649238	1
MAVS	497,4589008	532,5337073	462,3840943	0,868271976	-0,203781074	0,863627207	1
DNAJC9	546,8947705	531,7410942	562,0484467	1,056996446	0,079970526	0,973032953	1
VAPA	562,6905664	531,7258094	593,6553234	1,116468888	0,158943049	0,800246264	1
PPP4R1	794,7878263	531,537602	1058,038051	1,99052343	0,993147853	0,851709219	1
PGAM1	695,58594	529,121624	862,0502561	1,629210029	0,7041726	0,326234841	1
USP3	544,4446607	528,4828543	560,4064672	1,060406147	0,084616938	0,849055152	1
FAM110A	443,9212077	528,364422	359,4779935	0,680359953	-0,55562987	0,198696819	1
ZNF33A	818,6777832	527,9322677	1109,423299	2,101450066	1,071385176	0,682599531	1
RTF1	628,3486487	527,7024714	728,994826	1,381450468	0,466183835	0,456387876	1
UBA1	413,9236127	527,3383038	300,5089216	0,56985984	-0,811320969	0,318156813	1
SERPINB6	546,7535536	526,4972784	567,0098289	1,076947312	0,10694767	0,706448742	1
CBL	519,229711	525,9496062	512,5098158	0,97444662	-0,037344938	0,879780422	1
KATNAL1	488,0161818	524,7549431	451,2774205	0,859977455	-0,217629256	0,851409581	1
WDFY1	628,5745522	522,4041844	734,74492	1,40646829	0,492077026	0,626213998	1
PDCD4	630,8523947	521,8403064	739,864483	1,417798652	0,503652664	0,793428991	1
DRAP1	509,3095742	521,8037913	496,8153572	0,952111436	-0,070797657	0,832714339	1
BCAP29	451,4484035	521,3158375	381,5809695	0,73195737	-0,450168468	0,645260026	1
GLRX5	430,5609708	521,0450132	340,0769283	0,652682436	-0,61554688	0,570209514	1
PRKAA1	461,4630041	520,9523568	401,9736513	0,771613078	-0,3740505	0,464282337	1
TAMM41	588,9386355	520,3822762	657,4949948	1,263484605	0,337408086	0,510282301	1
SSU72	443,5693215	520,2573324	366,8813106	0,705192004	-0,503911979	0,477881542	1
DNAJC16	443,3502988	520,2470354	366,4535622	0,704383759	-0,505566451	0,531049911	1
BIVM	434,2787671	520,1980363	348,3594979	0,669667076	-0,578484055	0,476220936	1
LIPC	459,1480186	519,2894566	399,0065807	0,768370271	-0,380126393	0,315668093	1
HIST1H4C	580,5442826	519,12476	641,9638053	1,236627213	0,306410659	0,44600686	1
SLC35D2	429,7486665	516,9582055	342,5391275	0,662605069	-0,593778854	0,218155523	1
UBE3B	435,4995608	516,3676196	354,6315021	0,686781062	-0,542077838	0,410821193	1
GTDC1	420,2240935	514,1166076	326,3315794	0,634742342	-0,655757011	0,439150179	1
APPL2	586,5429464	512,4967354	660,5891575	1,288962664	0,366210476	0,442036698	1
AIG1	801,2817044	511,0387501	1091,524659	2,135894114	1,094840128	0,50167016	1
SMN1	941,2325381	509,3135949	1373,151481	2,696082522	1,430864655	0,324925549	1
LCA5	469,9754997	507,9073729	432,0436266	0,850634682	-0,233388417	0,760288612	1
N4BP2L1	481,141737	506,5772674	455,7062067	0,899578872	-0,152678317	0,551474065	1
SYNJ1	494,9978297	505,7692839	484,2263755	0,957405661	-0,062797759	0,940876934	1
SMARCC1	578,1386109	505,5319594	650,7452624	1,287248512	0,364290602	0,481755742	1
VPS52	580,9238327	505,0920118	656,7556536	1,300269333	0,378810489	0,442012242	1
GNG5	566,9879628	504,9983093	628,9776162	1,2455044	0,316730118	0,5525732	1
UBAP2L	651,7001401	504,8008131	798,5994671	1,582009074	0,661757875	0,459644084	1
ACOT7	543,4804532	504,0701277	582,8907787	1,156368423	0,209601119	0,594036215	1
INPP5B	536,8388458	503,7444937	569,933198	1,131393405	0,178100667	0,86638281	1
LOC100128420	535,7555672	502,0760861	569,4350483	1,134160865	0,181625282	0,713033795	1
HACE1	703,2589687	501,9459166	904,5720209	1,802130451	0,849703447	0,231809482	1
PARD3B	384,0568413	501,5614055	266,552277	0,531444952	-0,912007833	0,356482135	1
MYO5A	587,988434	501,5314004	674,4454677	1,344772166	0,427361769	0,780248926	1
ZFAND2B	465,8800559	500,7002049	431,059907	0,860914181	-0,216058663	0,745262936	1
SERBP1	497,3649151	500,0273646	494,7024655	0,989350785	-0,01544596	0,893474883	1
LOXHD1	433,9528992	499,7707989	368,1349996	0,736607662	-0,441031692	0,429520568	1
TRIM37	555,8060516	499,7195059	611,8925973	1,224472109	0,292159912	0,803682563	1
ENSA	606,729122	498,82703	714,631214	1,432623276	0,518659287	0,281129169	1
DCTN6	677,6385273	498,4236309	856,8534237	1,719126804	0,781675963	0,308118776	1
ASCC2	874,1068831	497,9210153	1250,292751	2,511026272	1,328277123	0,246109526	1
ZMIZ2	388,7222428	497,8862404	279,5582451	0,561490201	-0,83266725	0,255116674	1
ZNF253	697,4370882	495,5812467	899,2929298	1,814622599	0,859669531	0,273928569	1
UBA3	463,9070628	494,9364026	432,877723	0,87461282	-0,193283599	0,679738714	1
LRRC8C	457,5607776	494,2841622	420,8373929	0,851407803	-0,232077782	0,524679289	1
MED16	542,5090865	493,5963019	591,4218711	1,198189429	0,260856011	0,992179945	1
POLR2J3	551,0503111	493,4282882	608,6723341	1,233557841	0,302825365	0,901283506	1
STX16	443,7210754	493,3440849	394,0980659	0,798830021	-0,324039542	0,689024134	1
C6orf106	408,5807831	493,1468866	324,0146797	0,657034828	-0,605958249	0,378229921	1
JHDM1D	417,4914583	492,4692622	342,5136543	0,695502604	-0,523872178	0,294797042	1
BAD	397,9403652	492,255234	303,6254964	0,616805014	-0,697113602	0,34442454	1
SUV420H1	509,9545936	490,6672069	529,2419804	1,078616979	0,10918265	0,752493458	1
ILKAP	637,5945832	489,5861806	785,6029857	1,604626554	0,682237577	0,384024368	1
HOMER2	526,5254408	489,4936695	563,5572122	1,151306436	0,203271878	0,600441385	1
ZNF81	900,2166979	488,6167377	1311,816658	2,684755877	1,424790911	0,191185357	1
EFHC2	399,2403927	488,4779961	310,0027892	0,634629997	-0,65601238	0,330724193	1
C22orf32	649,2807429	488,2526272	810,3088587	1,659609828	0,730844106	0,20810444	1
ARHGEF7	506,6254895	488,2142754	525,0367036	1,075422678	0,1049038	0,840458787	1
TMBIM4	491,9520729	488,0150363	495,8891095	1,016134899	0,023091942	0,901330141	1
MTMR2	408,9542097	487,8410418	330,0673776	0,676587965	-0,56365058	0,534395772	1
MEIS3P1	366,4842461	487,4319744	245,5365177	0,503734943	-0,989263285	0,221205348	1
ATP6V0D1	566,675739	486,3164823	647,0349958	1,330481321	0,411948256	0,623354354	1
VPS26A	520,189649	485,5021092	554,8771888	1,142893467	0,192690931	0,608555574	1
LINC00338	335,4150987	484,9826828	185,8475146	0,383204434	-1,383813839	0,292969973	1
SNAPIN	563,9067366	484,5846885	643,2287846	1,32738157	0,408583148	0,743011008	1
PXK	475,2996107	484,1017641	466,4974574	0,963635112	-0,053441133	0,880778166	1
B4GALT1	446,9106443	483,4843759	410,3369127	0,8487077	-0,236660328	0,797234614	1
SLC9A7	623,7983458	483,4639108	764,1327808	1,580537375	0,660415152	0,527474939	1
SFXN3	513,821102	482,4908999	545,151304	1,129868572	0,176154966	0,644526687	1
NEK4	554,7860554	482,4290827	627,1430281	1,299969365	0,378477625	0,797169825	1
DENND2C	366,3409041	482,2400831	250,4417251	0,519329964	-0,945276626	0,185229023	1
DDX3X	819,8921135	482,1953414	1157,588886	2,400663769	1,263433357	0,435438379	1
CHTF8	610,6517751	482,1167416	739,1868087	1,533211243	0,616556483	0,469061805	1
ORAI2	393,163963	481,9760929	304,3518331	0,631466659	-0,663221532	0,20196635	1
PPP6R3	414,6094242	481,1519784	348,06687	0,723403177	-0,46712816	0,448663536	1
AGPAT5	443,9240753	480,4817935	407,3663571	0,847828914	-0,238154927	0,686078129	1
DRAM1	494,9306639	480,475741	509,3855867	1,06016921	0,084294547	0,718763444	1
SLC9A1	506,8003645	480,1222085	533,4785204	1,111130689	0,152028514	0,72517281	1
WDR13	439,8738413	479,2189832	400,5286993	0,835794727	-0,258779438	0,798090809	1
ANP32A	494,5840184	478,2199022	510,9481346	1,068437621	0,095502681	0,792412106	1
GTF2H2	545,0860381	478,014226	612,1578502	1,280626845	0,356850158	0,779525411	1
TBXAS1	388,5787797	477,15656	300,0009994	0,628726553	-0,6694954	0,273140083	1
EP300	432,5482168	476,7771381	388,3192956	0,814467105	-0,296071662	0,778327805	1
DCTN2	464,0099586	476,3369451	451,6829721	0,948242576	-0,076671923	0,969325909	1
MYO9B	831,0066638	474,3202934	1187,693034	2,5039895	1,324228513	0,258906209	1
TUBAL3	493,6298405	473,8621371	513,3975439	1,083432297	0,115609004	0,67080097	1
CCDC53	506,854057	472,6649392	541,0431748	1,144665343	0,194925871	0,923752275	1
SCAMP2	483,6693037	471,4576448	495,8809626	1,051803843	0,072865673	0,763828173	1
ANO2	384,0068643	471,3380779	296,6756507	0,62943281	-0,667875712	0,536568321	1
RAB13	575,6192223	471,2589725	679,979472	1,442899789	0,528971106	0,441132501	1
NOTCH2NL	408,8531684	470,8825946	346,8237421	0,736539736	-0,441164734	0,526769406	1
RABIF	427,7707308	470,0112725	385,530189	0,820257325	-0,285851523	0,533320388	1
RBM3	656,9446111	469,5205806	844,3686416	1,79836343	0,846684603	0,22345402	1
CDK7	516,2486087	468,5074612	563,9897561	1,203801012	0,267596935	0,599048779	1
TSPAN13	434,2665804	468,0597588	400,4734021	0,855603146	-0,224986308	0,498752682	1
AP3B1	425,9597091	467,3494289	384,5699894	0,822874632	-0,281255447	0,751214561	1
RNF130	529,6425688	467,1511474	592,1339902	1,267542622	0,34203426	0,475609592	1
ATL3	390,4233784	466,6926031	314,1541537	0,67315006	-0,570999946	0,348445834	1
PAN3	516,7775127	465,7544327	567,8005926	1,219098634	0,285814855	0,682573504	1
NEMF	563,3767842	464,6411391	662,1124293	1,424997431	0,510959318	0,548816559	1
PPP1CA	494,5734586	464,0436412	525,103276	1,131581665	0,178340706	0,561967337	1
UBXN7	448,6437501	461,7502355	435,5372647	0,943231278	-0,084316535	0,757662963	1
SP2	399,9310203	460,253733	339,6083076	0,737871924	-0,438557672	0,445072956	1
TM7SF3	357,3342932	459,8794982	254,7890881	0,554034457	-0,85195239	0,237396888	1
RAB11FIP3	549,2320213	459,4202525	639,0437901	1,39097871	0,476100338	1	1
WBP1	423,1047257	459,34314	386,8663115	0,842216369	-0,247737179	0,952331489	1
NUSAP1	446,2115609	458,3439657	434,0791561	0,947059825	-0,078472532	0,837577943	1
RCC2	439,7970502	457,834522	421,7595784	0,921205279	-0,118405417	0,821314845	1
EIF2B2	369,0231965	457,3703135	280,6760796	0,613673584	-0,704456612	0,217914435	1
ABCE1	473,7215396	456,414581	491,0284982	1,075838763	0,105461876	0,969066653	1
MBD2	413,1728978	456,2559838	370,0898118	0,811145113	-0,30196806	0,73243089	1
HSP90AA1	391,5239393	455,6607155	327,387163	0,718488893	-0,47696224	0,446847764	1
COX17	439,7783152	455,0645382	424,4920922	0,93281734	-0,100333488	0,996797212	1
NRD1	389,6140714	454,00822	325,2199228	0,716330473	-0,48130278	0,474840056	1
KDELR1	539,0265588	453,9987005	624,054417	1,374573135	0,458983668	0,502768315	1
HECA	465,585615	452,8414868	478,3297432	1,056285162	0,078999367	0,862446561	1
MAPK8IP3	588,3820973	452,4219008	724,3422938	1,601032781	0,679002847	0,353358122	1
TSPAN32	378,3320398	451,588713	305,0753666	0,675560212	-0,565843734	0,449859602	1
C9orf78	501,038858	450,8090675	551,2686485	1,222842858	0,290239021	0,588099612	1
TH1L	456,8678469	450,531311	463,2043827	1,02812917	0,04002153	0,911475306	1
MBOAT2	373,8678842	450,2174856	297,5182828	0,660832358	-0,597643763	0,494552152	1
MACF1	517,070136	450,10797	584,0323021	1,297538238	0,375777054	0,346120826	1
SRSF4	519,0487047	449,9929344	588,1044749	1,306919353	0,386170119	0,849199547	1
LOC100129250	452,3262967	449,7010612	454,9515323	1,01167547	0,016746569	0,835235998	1
TRUB2	510,7960215	449,6014363	571,9906067	1,272217036	0,347344811	0,691460088	1
LOC440944	498,9302897	449,5575484	548,3030309	1,219650372	0,28646764	0,919064095	1
EGFL7	537,0938835	447,9886389	626,199128	1,397801358	0,483159354	0,509061906	1
STK38	419,2656295	447,8669554	390,6643036	0,872277579	-0,197140788	0,677273692	1
USP47	354,9552998	446,9874626	262,923137	0,588211435	-0,765593263	0,187490259	1
UBP1	437,3434575	446,2451483	428,4417666	0,960104033	-0,058737356	0,868288898	1
VEZT	413,4899338	445,4806082	381,4992594	0,856376804	-0,223682376	0,702145944	1
PFKP	510,2987939	445,4319788	575,165609	1,291253517	0,368772278	0,616898792	1
TDP2	404,5304882	444,3919413	364,6690351	0,820602269	-0,285244952	0,455262387	1
CEP57L1	457,6290232	443,9827439	471,2753025	1,061472116	0,086066473	0,98167708	1
HNRNPR	350,9408974	443,8276485	258,0541463	0,581428731	-0,782325733	0,277676231	1
CRTAP	446,0363695	443,4937218	448,5790172	1,011466443	0,016448457	0,895604132	1
CAMTA2	399,9412437	443,3335086	356,5489787	0,804245499	-0,314292139	0,800718065	1
SMARCD1	468,849533	442,9073947	494,7916712	1,117144751	0,159816131	0,692362649	1
PPP2R5A	357,1834181	442,475032	271,8918042	0,614479427	-0,702563385	0,22064908	1
HINFP	591,5915391	442,4672222	740,715856	1,674058142	0,743349636	0,305269838	1
ATXN7L3	404,1732334	441,6624391	366,6840276	0,830235934	-0,26840672	0,905198102	1
CSRP1	477,8607592	441,4983217	514,2231967	1,16472288	0,219986738	0,523522191	1
SCCPDH	555,1175996	440,5675678	669,6676314	1,520011186	0,604081941	0,307273777	1
EIF2C1	358,8088653	440,1093146	277,508416	0,630544291	-0,665330381	0,431402	1
WDR82	478,2196743	440,0021661	516,4371826	1,173715092	0,23108225	0,637725497	1
COMMD7	521,4823784	439,8107315	603,1540253	1,371394516	0,455643658	1	1
SDCCAG8	401,791807	439,6061092	363,9775048	0,827962799	-0,272362146	0,733081643	1
KANSL1	499,9011336	438,1950944	561,6071727	1,281637289	0,357988028	0,578791406	1
KIAA0528	377,4578344	438,1502992	316,7653697	0,722960524	-0,468011222	0,571074518	1
THAP11	376,6125943	438,0995421	315,1256465	0,719301474	-0,475331534	0,395954902	1
SEC31A	597,7417459	437,706836	757,7766558	1,731242452	0,791807781	0,190295183	1
PRR13	458,0496365	437,5915002	478,5077728	1,093503353	0,128957644	0,872729946	1
POLR2A	460,1247264	437,3461722	482,9032805	1,104167159	0,142958598	0,81750341	1
C20orf112	380,9276968	437,255489	324,5999046	0,74235753	-0,429813919	0,477870627	1
NT5C2	534,3997254	436,6012621	632,1981888	1,447998995	0,534060601	0,90495166	1
TMEM116	354,4666621	436,4098268	272,5234974	0,624466913	-0,679302961	0,460162417	1
SERPINE2	417,003514	436,365624	397,641404	0,9112574	-0,13406947	0,87452616	1
UBE2R2	459,3784314	435,1671354	483,5897273	1,11127355	0,152213992	0,931603983	1
FLOT1	526,0053999	434,1308159	617,8799839	1,423257602	0,509196805	0,270804632	1
MANBA	472,7743177	433,7580036	511,7906317	1,179898993	0,238663361	0,803270846	1
CALU	364,7213963	430,893484	298,5493087	0,692861043	-0,529362054	0,52596011	1
COPS4	471,8228426	430,5293181	513,116367	1,191826771	0,253174559	0,629036537	1
FAM18B1	413,7256873	430,0543849	397,3969898	0,924062174	-0,113938171	0,623507389	1
ZBTB16	473,6357331	430,0333476	517,2381186	1,202786067	0,266380061	0,821551763	1
LUC7L3	473,930315	430,0097796	517,8508505	1,204276914	0,268167167	0,651105994	1
XRCC5	425,9769711	429,7541366	422,1998055	0,982421737	-0,025585612	0,84434778	1
LPIN2	370,3991823	428,9899273	311,8084372	0,72684326	-0,460283807	0,357258363	1
ZC3H13	537,9413742	428,4157347	647,4670137	1,511305401	0,595795226	0,375635561	1
KDM5D	328,9228774	428,3254688	229,5202859	0,535854864	-0,900085794	0,634326599	1
SYF2	499,1942652	427,963439	570,4250914	1,332882764	0,414549891	0,525270514	1
DUSP3	561,0640178	427,6699469	694,4580888	1,623817839	0,699389799	0,307775458	1
CHD1L	356,7523316	427,3755201	286,1291431	0,669502884	-0,578837825	0,441951675	1
TOX4	464,0327085	427,1046296	500,9607874	1,172922869	0,230108145	1	1
TBC1D9B	402,440322	426,9894951	377,8911488	0,885012754	-0,176229849	0,855514531	1
SDHA	423,4753331	426,9351251	420,0155412	0,983792423	-0,023574151	0,756706102	1
CLIP1	320,9928406	426,251436	215,7342451	0,506119691	-0,98244949	0,251347907	1
VMA21	409,5664792	426,1034281	393,0295302	0,922380587	-0,116565945	0,838649283	1
XRN1	369,3005506	425,9172642	312,683837	0,734142199	-0,445868563	0,714138463	1
CTBP1	422,5073931	425,8890397	419,1257465	0,984119589	-0,023094455	0,904750227	1
TBC1D17	465,9122426	425,7846132	506,0398721	1,188487927	0,249127247	0,679099473	1
STAT3	339,428073	425,2065987	253,6495473	0,596532481	-0,7453274	0,261177184	1
GLYR1	381,6028461	425,0745976	338,1310946	0,795462953	-0,330133353	0,88986817	1
FAM120A	399,0626392	424,3112941	373,8139844	0,880989947	-0,182802538	0,979579501	1
ARCN1	410,2278553	424,0538665	396,4018441	0,93479125	-0,097283864	0,882779279	1
RAB2B	558,3511897	423,8558136	692,8465659	1,634627965	0,708962321	0,304205902	1
CSNK2B	458,7141438	422,9704292	494,4578584	1,16901283	0,225290764	0,674874305	1
TBC1D23	504,6174235	422,7307062	586,5041408	1,387417881	0,472402384	0,594024422	1
EIF2C2	424,9802354	421,2939441	428,6665267	1,017499854	0,025028588	0,816341474	1
HMGN2	378,4352429	420,9884926	335,8819932	0,797841269	-0,325826345	0,631814573	1
SETX	335,2096075	420,9624936	249,4567214	0,592586573	-0,754902157	0,302039533	1
GTF3C6	425,16349	420,7054921	429,6214879	1,021192963	0,030255501	0,888625892	1
SMAD3	372,2586136	420,1617029	324,3555242	0,771977841	-0,373368658	0,508949425	1
SLC25A16	402,4128598	420,0970094	384,7287102	0,91580921	-0,126881022	0,938830907	1
PTPRS	359,2010778	419,6169228	298,7852328	0,712042858	-0,489964016	0,55509896	1
BTG1	286,2336323	418,2300417	154,2372229	0,368785615	-1,439145714	0,21365811	1
WIPI2	403,6516729	418,2264854	389,0768604	0,93030182	-0,104229247	0,739173583	1
MCFD2	508,9435234	418,212605	599,6744419	1,433898536	0,519942941	0,555310191	1
C18orf8	435,1086045	418,0218071	452,1954018	1,081750746	0,113368116	0,824094708	1
SMG1P1	496,5589643	417,8314204	575,2865082	1,376838792	0,461359651	0,394111267	1
TMEM248	325,7337645	417,7871324	233,6803966	0,559328851	-0,838231347	0,210658951	1
ZC3HC1	589,0051387	416,163854	761,8464234	1,830640542	0,872348537	0,312024771	1
GSK3A	402,9662077	415,9371992	389,9952163	0,937630049	-0,09290929	0,982621551	1
LRRC59	393,0162141	415,3819886	370,6504395	0,892312256	-0,164379439	0,93311904	1
FAM65B	369,6106	415,1563224	324,0648775	0,780585192	-0,357372001	0,544996622	1
SLC9A8	385,6206269	414,8343023	356,4069515	0,859154967	-0,219009718	0,791168555	1
NDUFB9	425,4057794	414,6448852	436,1666736	1,051904145	0,073003245	0,805904357	1
TMED3	433,0318687	413,2060093	452,8577282	1,095961138	0,132196642	0,810718724	1
MND1	525,3779758	412,0894385	638,6665132	1,549824998	0,63210532	0,307557967	1
HIF1A	330,0870977	411,4202061	248,7539893	0,604622684	-0,725892989	0,248313699	1
ZGLP1	402,9920726	409,4880079	396,4961373	0,968272891	-0,046514391	0,835144515	1
PRKG1	405,5747543	409,1112378	402,0382707	0,982711384	-0,025160326	0,799845375	1
CDK12	395,6945606	408,7508951	382,6382261	0,936115934	-0,095240882	0,820200803	1
TPRG1L	379,1693341	408,6273776	349,7112907	0,855819531	-0,224621491	0,479594454	1
TCEB1	571,1659056	408,4531927	733,8786185	1,796726361	0,845370705	0,203553159	1
ARID3B	472,9035618	407,493401	538,3137227	1,321036663	0,401670507	0,598246127	1
MTHFD2L	321,0584279	407,4855084	234,6313475	0,575802925	-0,796352978	0,193972476	1
POLE2	360,1213453	407,3594199	312,8832707	0,76807668	-0,380677748	0,59374034	1
DYRK1A	340,5232095	407,2568677	273,7895512	0,672277309	-0,572871639	0,347482878	1
VPS35	426,2031301	407,0207007	445,3855596	1,094257758	0,129952613	0,72457687	1
ASF1A	318,9338401	406,933589	230,9340911	0,567498229	-0,817312205	0,207613107	1
NR2C2	369,3653617	406,1369291	332,5937942	0,818920345	-0,288204964	0,608550616	1
HIST1H4K	530,1506891	405,4277552	654,8736231	1,615265888	0,691771666	0,955531236	1
CPSF6	323,4592595	405,0070866	241,9114324	0,597301727	-0,743468201	0,324340624	1
FLOT2	416,3461229	405,006659	427,6855867	1,055996432	0,07860496	0,749397553	1
FBXW2	434,8948993	404,6946416	465,0951569	1,149249605	0,20069217	0,67661125	1
SLC7A5	521,4128652	402,9827017	639,8430287	1,587767976	0,667000104	0,624884483	1
ACTR1A	390,8318847	401,2215345	380,4422348	0,948209909	-0,076721625	0,975015334	1
DPY19L3	415,2788557	399,839796	430,7179153	1,077226228	0,107321262	0,852637305	1
TAF7	410,2104836	399,7484628	420,6725044	1,052343019	0,073605039	0,96796836	1
ARL2BP	541,3585055	399,2491122	683,4678988	1,711883328	0,775584379	0,19629491	1
POLD4	771,6798507	399,0846805	1144,275021	2,867248674	1,519667034	0,240021976	1
XYLT2	438,6052904	398,4889982	478,7215827	1,201342032	0,264646956	0,616402283	1
RPS25	481,6754304	397,8308763	565,5199845	1,421508531	0,507422757	0,211826975	1
SKA3	548,8434111	396,4675655	701,2192566	1,768667396	0,822662769	0,254066586	1
HNRNPAB	607,8495758	396,2456708	819,4534808	2,068043997	1,048266879	0,352230434	1
WDR41	483,0891211	395,826605	570,3516372	1,440912839	0,52698307	0,431638851	1
METTL3	554,7444583	395,2256711	714,2632455	1,807228877	0,853779228	0,382538739	1
THOC2	440,3381253	395,1676612	485,5085894	1,228614173	0,297031932	0,989923115	1
INO80C	415,6295867	394,1766851	437,0824882	1,108849165	0,149063132	0,833805944	1
EPOR	382,4105657	392,9411304	371,8800009	0,946401311	-0,079476023	0,736566507	1
KIAA0226	380,9870329	392,7967448	369,177321	0,939868586	-0,089469044	1	1
TBC1D25	363,4710238	392,2295623	334,7124853	0,853358638	-0,228775909	0,710094602	1
DLG4	391,5459641	391,2110169	391,8809112	1,001712361	0,002468302	0,857408735	1
SCLT1	286,3404059	390,8665752	181,8142367	0,465156778	-1,104211046	0,203434481	1
CDIPT	373,143348	389,0974879	357,1892081	0,917994126	-0,123443173	0,927571668	1
YWHAG	438,9818298	389,0958026	488,8678569	1,256420279	0,329319134	0,614460877	1
C6orf70	442,3768361	388,6889777	496,0646944	1,276250995	0,351912086	0,617665892	1
SCAI	403,7969729	388,6262636	418,9676822	1,078073515	0,108455561	0,751547382	1
IL17RA	384,4938767	387,5593295	381,4284239	0,98418073	-0,023004825	0,958331949	1
ARHGAP1	395,5684967	387,3198305	403,8171628	1,042593565	0,06017686	0,754683165	1
PABPC3	326,034649	387,2821013	264,7871967	0,683706259	-0,548551462	0,477530006	1
EWSR1	416,1455959	386,7213898	445,5698021	1,152172633	0,204356896	0,67781771	1
EVI5	402,3478915	386,4690291	418,2267539	1,082174049	0,11393255	0,873698508	1
KDELR2	385,112666	385,5218514	384,7034807	0,997877239	-0,003065752	0,853654976	1
USP37	391,8905626	384,5559292	399,225196	1,03814599	0,054009338	0,919413076	1
FAM134A	310,0868513	383,9277396	236,2459629	0,615339655	-0,700545126	0,249532885	1
WIPF2	379,2237697	383,6449762	374,8025631	0,976951573	-0,033641044	0,674576904	1
CHMP2A	432,1457477	383,6318912	480,6596043	1,252918788	0,325292905	0,462930635	1
NPLOC4	452,3705447	383,0621265	521,678963	1,361865157	0,445583864	0,365143306	1
CRYZL1	420,3800479	382,9402683	457,8198276	1,195538483	0,25766057	0,954628846	1
RERE	362,6956071	382,690476	342,7007382	0,895503703	-0,159228698	0,715345248	1
ADRBK2	358,6321902	381,960602	335,3037784	0,87784912	-0,187955096	0,933642507	1
ATP11B	356,6029043	381,9555556	331,2502529	0,86724816	-0,20548322	0,559564016	1
CTIF	309,9489904	380,8839735	239,0140074	0,627524454	-0,672256415	0,347131194	1
COG5	425,9960151	380,3901461	471,6018841	1,239784703	0,310089608	0,680753071	1
DNAJC5	396,2706539	379,7745529	412,766755	1,086873125	0,120183538	0,823119596	1
LRRC28	495,6222908	379,7634688	611,4811127	1,61016307	0,687206805	0,498214554	1
SAFB	540,7477527	379,3820574	702,113448	1,850676473	0,888052712	0,247685044	1
BRWD1	449,4048953	378,8407511	519,9690394	1,372526683	0,456834196	0,595480182	1
CORO1B	471,349703	378,1159487	564,5834574	1,493149018	0,578358155	0,31728964	1
PEF1	384,3791024	377,9368422	390,8213625	1,034091729	0,048364165	0,881239152	1
ZNF407	374,9609719	377,4286606	372,4932831	0,986923681	-0,01898957	0,915659331	1
ZSWIM7	418,6126319	377,1414661	460,0837978	1,21992366	0,28679087	0,691215231	1
PKIG	823,177422	377,1398097	1269,215034	3,365370087	1,750765166	0,305096169	1
SHKBP1	435,8013363	376,9496176	494,6530551	1,312252439	0,392045279	0,34594806	1
LOC100271836	480,1037923	376,88305	583,3245345	1,547760067	0,630181843	0,552957258	1
DDX19B	442,7354857	375,6355925	509,8353789	1,357260571	0,440697721	0,607105231	1
VPS26B	355,9092585	375,3886034	336,4299136	0,896217708	-0,158078863	0,787632831	1
PCIF1	342,0670049	375,0758203	309,0581895	0,823988572	-0,279303767	0,668555168	1
TMED2	359,5372522	374,5360736	344,5384308	0,9199072	-0,120439765	0,670395895	1
SH3BP5L	378,8213041	374,5156169	383,1269913	1,022993365	0,032796789	0,653168096	1
PCED1B	359,7228104	372,9984059	346,4472148	0,928816878	-0,106533907	0,842375749	1
USMG5	398,4236727	372,2841644	424,563181	1,140427721	0,189575013	0,642558562	1
USP32	337,0607938	371,8293921	302,2921954	0,812986283	-0,298697084	0,664892919	1
GTF2A2	366,6564769	371,5572215	361,7557324	0,973620512	-0,038568532	0,820100728	1
SENP2	306,082896	371,3292706	240,8365214	0,648579416	-0,624644858	0,339247217	1
HDAC1	433,0698037	371,1437564	494,9958511	1,333703835	0,415438334	0,474525602	1
LOC729737	450,1332866	370,925496	529,3410771	1,427081942	0,513068176	0,867611602	1
MYCBP	297,6847036	370,6248438	224,7445635	0,606393682	-0,721673374	0,326266466	1
C5orf44	513,7866408	370,3616973	657,2115844	1,774512832	0,827423007	0,228168122	1
GTPBP1	308,5233745	370,0725791	246,9741698	0,667366846	-0,583448079	0,348598338	1
CLN6	564,7883282	370,0551736	759,5214828	2,052454707	1,037350385	0,3983596	1
ZMYM4	433,649085	369,2984287	497,9997413	1,348502194	0,431357869	0,645514942	1
C14orf166	352,5530956	368,6388906	336,4673006	0,912728714	-0,131741976	0,932950294	1
UQCRC2	365,8851491	367,3324439	364,4378543	0,992119973	-0,011413505	0,987423969	1
PAPOLG	446,7904635	366,9278014	526,6531257	1,435304503	0,52135684	0,438103325	1
AMPD2	364,4364474	366,8377457	362,0351491	0,986908118	-0,019012321	0,952793215	1
NAA60	310,5002129	366,6762505	254,3241752	0,693593258	-0,52783822	0,593191927	1
ITPR2	305,0030755	365,9904375	244,0157134	0,666727019	-0,584831902	0,410905832	1
AGTRAP	369,3192063	365,509815	373,1285975	1,020844262	0,029762789	0,918029912	1
SYNRG	587,6567466	365,442423	809,8710701	2,216138629	1,148048131	0,310105309	1
SPTB	306,0399686	365,163343	246,9165941	0,676181218	-0,564518151	0,566775443	1
ALG13	359,194277	365,0359462	353,3526077	0,967994005	-0,046929982	0,791438012	1
EXOC6	321,8581539	364,9197484	278,7965594	0,763994168	-0,38836647	0,589235837	1
LSM12	310,1618484	364,2687794	256,0549174	0,702928529	-0,508550085	0,433170924	1
LIMS3L	389,7667377	363,500436	416,0330394	1,144518681	0,19474101	0,728311218	1
NTAN1	427,5114561	363,3777582	491,645154	1,35298637	0,436147306	0,507745632	1
SNX1	395,3135318	363,3561735	427,2708901	1,175901007	0,233766612	0,863991258	1
PPP2R5E	488,6822927	362,6233274	614,741258	1,695261202	0,761507578	0,314468501	1
WASF1	248,4118178	362,5761004	134,2475352	0,370260299	-1,433388231	0,339386323	1
WDR43	407,6970282	362,5632577	452,8307987	1,24897046	0,320739355	0,627603506	1
PBLD	300,1059449	362,2786646	237,9332252	0,656768528	-0,6065431	0,377187274	1
SEPN1	334,0754539	361,046413	307,1044948	0,850595613	-0,233454681	1	1
TMED4	409,1206147	360,7560818	457,4851476	1,268128718	0,34270119	0,590872381	1
MAD2L1BP	422,3614864	360,216109	484,5068639	1,345044966	0,427654404	0,858416093	1
ZBTB4	341,9865615	360,0337565	323,9393664	0,899747206	-0,152408378	0,873777431	1
ATL2	431,8519915	359,9992956	503,7046873	1,399182425	0,484584072	0,564056716	1
ATF6B	408,8283354	358,5482177	459,108453	1,280465026	0,356667849	0,86788764	1
TMED7	296,1665488	357,7364786	234,5966191	0,655780534	-0,608715016	0,282097803	1
KBTBD2	350,3119066	357,455761	343,1680521	0,960029435	-0,058849455	0,608044494	1
CASP9	352,9325011	357,0436519	348,8213502	0,976971158	-0,033612123	0,840942206	1
RCAN3	295,7436555	356,9321131	234,5551979	0,657142323	-0,605722234	0,61011856	1
DUSP19	277,8295428	356,8809873	198,7780982	0,556987078	-0,844284238	0,352151987	1
NHP2L1	348,2563235	356,7124691	339,8001779	0,952588449	-0,070075039	0,889015067	1
MTSS1L	291,152374	355,4948406	226,8099074	0,638011812	-0,648344961	0,406654341	1
TMEM59	352,2819454	355,2657678	349,298123	0,983202308	-0,024439792	0,856273228	1
ELAVL1	465,3209398	355,0597319	575,5821478	1,621085401	0,696960096	0,422018459	1
RPAP3	299,4917528	354,8122539	244,1712518	0,68817029	-0,539162485	0,35634468	1
TCEA1	293,0352207	353,5363633	232,5340782	0,657737371	-0,604416452	0,300555272	1
BEX1	709,3758651	353,0501173	1065,701613	3,018556178	1,593858651	0,427726213	1
DNAJC15	331,9129465	352,5308318	311,2950611	0,883029321	-0,179466751	0,783222104	1
C17orf59	466,8440562	352,4968904	581,191222	1,648783969	0,721402383	0,195204796	1
UACA	343,688384	352,4211389	334,9556292	0,950441367	-0,073330465	0,742532513	1
GHITM	332,8467341	352,2396208	313,4538473	0,889888101	-0,168304159	0,758879027	1
CMTM7	417,5606468	352,2364112	482,8848825	1,370911317	0,455135248	0,607693744	1
CDKL1	310,910859	351,4373489	270,3843692	0,7693672	-0,378255769	0,429812204	1
ZNF93	308,2575616	351,1516128	265,3635103	0,755694978	-0,404124059	0,445709363	1
PICALM	506,2017541	350,5499301	661,8535781	1,888043675	0,916892138	0,220401058	1
BLOC1S5	375,9388766	350,3955147	401,4822385	1,145797311	0,196351857	0,764433584	1
BCRP3	270,2463948	350,2250813	190,2677082	0,54327265	-0,880251675	0,20172334	1
REEP5	311,6302624	349,9981712	273,2623537	0,780753662	-0,357060665	0,55023957	1
SLC30A9	373,1764379	349,0655418	397,287334	1,138145381	0,186684852	0,869476069	1
STYXL1	357,6654328	348,1581612	367,1727044	1,05461467	0,076715971	0,976181358	1
UBL5	350,8038933	347,7535485	353,8542382	1,017543142	0,025089963	0,943562377	1
SPCS2	375,3996071	347,6621241	403,1370901	1,159565745	0,213584621	0,82304106	1
NBPF11	312,415349	347,0904644	277,7402336	0,800195517	-0,321575548	0,605551708	1
SLTM	282,0654669	346,3958849	217,7350488	0,628572851	-0,669848135	0,369112437	1
GSTM4	384,9801512	345,8942642	424,0660383	1,225999047	0,293957858	0,461911268	1
PLEKHO2	367,3730139	345,2941144	389,4519133	1,127884598	0,173619463	0,817950946	1
TTLL7	326,2245102	344,5766386	307,8723819	0,893480136	-0,16249244	0,550649583	1
GABPA	311,1955321	344,1163753	278,2746888	0,808664478	-0,306386856	0,582301584	1
FRMD8	350,8828856	344,0499931	357,7157781	1,039720347	0,056195539	0,713525625	1
TRIP11	268,9471203	343,3880975	194,5061432	0,566432397	-0,820024312	0,208577729	1
ATN1	308,3320137	342,7065875	273,95744	0,799393563	-0,32302214	0,590732687	1
NCOA6	317,4349424	342,634939	292,2349458	0,852904688	-0,229543565	0,350252656	1
GALNT1	325,0039134	342,535714	307,4721127	0,897635196	-0,15579885	0,757373532	1
REL	293,821213	342,4137748	245,2286513	0,716176361	-0,481613194	0,521882405	1
WWC1	367,5502472	342,3714453	392,729049	1,147084707	0,197971932	0,996735238	1
NSFL1C	373,5565988	342,2734724	404,8397253	1,182796091	0,242201381	0,852247959	1
RP2	268,1547874	341,9025464	194,4070285	0,568603628	-0,814504789	0,238045033	1
PDK1	399,8031313	341,6931473	457,9131153	1,340129642	0,422372572	0,805801573	1
GLRX3	266,7243327	340,9332996	192,5153658	0,564671641	-0,824515917	0,231352246	1
EFTUD2	393,0995572	340,6123853	445,5867291	1,308192973	0,38757537	0,505869579	1
MESDC2	425,7925935	340,5907482	510,9944388	1,500318025	0,585268344	0,47230971	1
STIP1	361,901083	340,1817662	383,6203997	1,127692422	0,173373626	0,692013944	1
ZNF280D	341,0218203	339,8702233	342,1734174	1,006776687	0,009743715	0,999753068	1
AKT2	320,606357	339,6589045	301,5538095	0,887813643	-0,171671216	0,945169264	1
INPPL1	315,0348427	339,2279356	290,8417498	0,857363794	-0,222020601	0,873704074	1
HYI	334,5391269	339,0183913	330,0598624	0,973575095	-0,038635832	0,863019309	1
LIMD1	303,7542843	338,1425935	269,3659751	0,796604688	-0,328064126	0,619086519	1
RARG	283,3346944	337,6326661	229,0367228	0,678360673	-0,55987556	0,529318914	1
FADS1	281,8257572	336,7535752	226,8979392	0,673780342	-0,569649757	0,312916599	1
SGMS1	363,4986135	336,7324405	390,2647865	1,15897591	0,212850579	0,882757916	1
ARAF	329,4541927	335,318428	323,5899575	0,965022887	-0,051364936	0,962855492	1
CCNJL	456,3239489	335,0664659	577,5814319	1,723781669	0,785577057	0,599617817	1
CCDC134	373,9007632	334,7879801	413,0135463	1,233657033	0,302941369	0,592225621	1
NIPAL3	309,4241915	334,4483532	284,4000298	0,850355599	-0,233861826	0,854583653	1
RFC2	269,4134641	334,3662652	204,460663	0,611487115	-0,709605995	0,463509434	1
KLF6	286,3400393	334,1839138	238,4961647	0,713667399	-0,486676224	0,317658013	1
NIN	294,8871109	333,772938	256,0012838	0,766992331	-0,382715942	0,525475674	1
GIPC3	349,8234157	333,5564895	366,0903419	1,09753626	0,134268604	0,749395814	1
ADH5	318,7877819	333,1299953	304,4455685	0,913894194	-0,129900948	0,724627811	1
ZDHHC4	334,6289786	332,2080078	337,0499494	1,01457503	0,020875559	0,988596919	1
HSD17B3	272,8113095	331,8154916	213,8071274	0,644355471	-0,634071296	0,717271804	1
HDGFRP3	362,8087572	331,220213	394,3973013	1,190740437	0,251858963	0,602579648	1
CACUL1	414,2240688	330,9907316	497,4574059	1,502934549	0,587782183	0,274185449	1
C10orf76	383,0069989	330,6801935	435,3338043	1,316479828	0,396685416	0,464704364	1
EIF5	321,2475677	330,58853	311,9066055	0,943488891	-0,083922564	0,464073447	1
HHEX	254,785024	330,5496391	179,0204089	0,54158404	-0,884742871	0,206028694	1
TOM1L2	283,4665049	330,5417925	236,3912173	0,715162871	-0,483656257	0,447828062	1
SPPL2A	408,9905327	329,7591993	488,2218661	1,480540549	0,566124004	0,585969212	1
CAPN7	329,9633227	329,0809944	330,8456509	1,005362377	0,007715607	0,856986841	1
CTPS2	559,6980621	328,8608103	790,5353139	2,403859898	1,265352815	0,311138788	1
DYM	400,3390302	328,6433532	472,0347073	1,436312959	0,522370133	0,44800598	1
LOC401397	270,5505991	328,4955762	212,6056219	0,64721	-0,627694195	0,418840014	1
OR2W3	314,4195154	328,0413917	300,7976391	0,916950259	-0,12508462	0,875775536	1
NFE2L2	302,1715909	327,4525531	276,8906287	0,845590074	-0,241969653	0,614078436	1
FHL3	310,5387855	327,399077	293,678494	0,897004648	-0,156812633	0,868584173	1
PANK2	289,876512	327,340739	252,412285	0,771099515	-0,375011035	0,585735696	1
MORC3	288,9662999	326,8595982	251,0730016	0,768137154	-0,380564161	0,542460847	1
ANKRD13C	386,0849188	326,6264927	445,5433448	1,364075954	0,447923979	0,553660644	1
SLC25A3	415,3594259	326,0603254	504,6585263	1,547745883	0,630168622	0,296543734	1
NIPA1	298,9845687	326,0154402	271,9536972	0,834174286	-0,261579253	0,761015767	1
SMU1	341,0213352	325,7941833	356,2484871	1,093477126	0,128923041	0,916361149	1
IDH2	349,6198111	325,2968571	373,9427651	1,149543123	0,201060587	0,539773317	1
TBCE	357,2890467	325,2548306	389,3232627	1,196979187	0,259398067	0,729876043	1
VAMP2	352,3295587	325,2296285	379,4294889	1,166651054	0,222373115	0,611319037	1
C1orf21	395,7292948	323,5399221	467,9186674	1,446247079	0,532314046	0,404361385	1
RAB12	431,6432694	323,5329185	539,7536202	1,668311288	0,738388505	0,278957434	1
SHC1	334,1977013	323,3760068	345,0193958	1,066929483	0,093464827	0,800037144	1
PDGFB	282,077873	322,992485	241,163261	0,746652855	-0,421490456	0,63215581	1
ZBTB38	277,2566784	322,9911286	231,5222282	0,716806772	-0,480343828	0,617978553	1
GRK6	338,4089595	322,8125287	354,0053904	1,096628411	0,133074756	0,620337725	1
UIMC1	273,9052831	322,4270437	225,3835225	0,699021769	-0,51659071	0,524902247	1
TMEM41B	304,7900738	322,0754819	287,5046658	0,892662379	-0,16381347	0,858337589	1
ZNF131	270,8971769	321,9299947	219,864359	0,682957048	-0,550133245	0,487989135	1
PRKCQ	318,8533095	321,2955042	316,4111147	0,984797828	-0,022100515	0,999125241	1
HAT1	302,1066705	321,2868557	282,9264852	0,880603984	-0,183434723	0,804852839	1
POGK	278,8657227	320,8873262	236,8441192	0,738091223	-0,43812896	0,41723335	1
CASC4	318,1957071	320,6532737	315,7381406	0,984671502	-0,02228559	0,862836895	1
SDHAF2	316,3983995	320,4943634	312,3024356	0,974439713	-0,037355163	0,892950314	1
YWHAB	271,9875874	320,3026482	223,6725265	0,698316195	-0,518047664	0,75724012	1
PMS2P3	391,9024827	320,2166216	463,5883438	1,447733542	0,533796096	0,576565048	1
ABHD5	267,223338	320,0145024	214,4321737	0,670070175	-0,577615901	0,349465181	1
MRPS10	317,7363477	319,9610414	315,511654	0,986093971	-0,020202958	0,910544776	1
DNAJA2	282,279203	319,789318	244,769088	0,76540733	-0,385700378	0,538152496	1
EIF4ENIF1	359,0013297	319,3939429	398,6087164	1,248015892	0,319636305	0,766725477	1
MTR	331,9497355	319,2318512	344,6676197	1,079678041	0,110601166	0,956660331	1
HADH	314,7782285	319,1965846	310,3598724	0,972315768	-0,040503177	0,949501302	1
TDG	319,0404239	318,4524646	319,6283831	1,003692603	0,005317488	0,81788366	1
NBEAL2	274,3225763	318,0775759	230,5675766	0,724878439	-0,464189017	0,703554919	1
CATSPERB	409,3946994	317,0965067	501,692892	1,582145755	0,661882514	0,72938105	1
CDK6	255,0546738	316,8998874	193,2094602	0,609686112	-0,713861412	0,227967453	1
SATB1	294,72757	316,4021299	273,0530101	0,86299359	-0,212578251	0,89857785	1
FAM168B	282,9904477	316,1204714	249,8604241	0,790396215	-0,339352057	0,540115657	1
IFNGR1	277,2002627	314,9466103	239,4539152	0,760300023	-0,395359259	0,557343878	1
CHMP6	358,8540534	314,6709687	403,0371381	1,280820851	0,3570687	0,681629908	1
PDE8A	381,6397561	314,4884316	448,7910805	1,427051158	0,513037054	0,412823957	1
POLQ	297,3775429	314,2004809	280,5546048	0,892915899	-0,163403796	0,691511057	1
LINC00152	256,7092055	313,949079	199,469332	0,635355684	-0,654363628	0,337627099	1
INTS12	458,9943681	313,811798	604,1769382	1,925284333	0,945071524	0,335821351	1
CD37	269,197374	313,6264459	224,7683022	0,71667522	-0,480608622	0,668701461	1
GPR108	390,8767396	313,4650347	468,2884446	1,493909664	0,579092911	0,338439315	1
SF3B1	258,6706022	313,4269197	203,9142848	0,650595951	-0,620166252	0,313822732	1
SERPING1	304,5061587	313,418193	295,5941243	0,943130077	-0,084471334	0,879647253	1
GABARAPL1	258,7572166	313,3979902	204,1164431	0,65130106	-0,618603521	0,393552825	1
UBE2E1	279,1188597	311,9217052	246,3160142	0,789672569	-0,340673519	0,534474719	1
ZNF626	305,1511608	311,9019066	298,400415	0,956712379	-0,06384283	0,549457306	1
CCZ1	337,603436	311,5009672	363,7059049	1,167591575	0,223535706	0,887158548	1
STAT6	454,3931118	309,8728543	598,9133693	1,932771331	0,950670961	0,249804034	1
FGD3	259,8911874	309,7943433	209,9880314	0,677830425	-0,5610037	0,400685574	1
AMN1	260,3101552	309,1280145	211,492296	0,68415765	-0,547599292	0,527614747	1
RPS19BP1	291,6401404	308,7027339	274,577547	0,889456156	-0,169004603	0,950947219	1
PAWR	319,8847657	308,639976	331,1295554	1,072866709	0,10147085	0,803081249	1
BABAM1	314,5826919	308,4984221	320,6669617	1,039444414	0,05581261	0,94735424	1
ZC3H12C	321,8334345	307,9015447	335,7653242	1,090495744	0,12498414	0,840754139	1
LPGAT1	294,4601198	307,7863537	281,1338858	0,913405947	-0,130671912	0,968916346	1
ECM1	351,6131063	307,4934687	395,7327438	1,286963087	0,363970675	0,563796553	1
SNHG9	434,5583724	307,4531065	561,6636383	1,826827007	0,869340023	0,20255207	1
TCF25	307,8340623	306,4440523	309,2240722	1,009071868	0,013028929	0,937255195	1
PDK2	338,2648223	305,4333359	371,0963087	1,214982993	0,28093612	0,762430868	1
PEX3	330,1799603	304,9212444	355,4386761	1,165673703	0,221164004	0,822311827	1
PEX7	276,6229615	304,7734354	248,4724876	0,815269504	-0,294651044	0,714888322	1
PI4KA	247,8030407	304,661425	190,9446564	0,626743791	-0,674052297	0,379569888	1
MKKS	281,1733324	304,6263973	257,7202674	0,846020797	-0,241234967	0,540737683	1
SUGT1P1	224,0952834	304,5911985	143,5993683	0,4714495	-1,084824852	0,335837256	1
CLASP1	397,3571578	303,4103826	491,303933	1,619271987	0,695345333	0,273457236	1
USP25	344,7126247	303,2491861	386,1760633	1,27346117	0,34875497	0,751756434	1
VOPP1	253,3761291	302,8709276	203,8813306	0,673162433	-0,570973427	0,513076934	1
ZNF267	345,3024568	301,965484	388,6394296	1,287032626	0,364048626	0,619555061	1
BAP1	450,6942097	301,8532363	599,5351832	1,986181068	0,989997151	0,44611313	1
RNH1	295,0501136	301,6143383	288,485889	0,956472728	-0,064204261	0,865914464	1
MLLT11	236,8499043	301,5191291	172,1806795	0,571043967	-0,808326267	0,27631574	1
TRIM24	253,4428352	301,0152601	205,8704104	0,683920178	-0,548100139	0,269647285	1
TXNL1	299,4172444	300,9393841	297,8951047	0,989884078	-0,014668509	0,944227194	1
GSTO1	252,2028694	299,8507526	204,5549862	0,682189337	-0,551755889	0,226367428	1
CXCL16	328,3240424	299,805322	356,8427628	1,19024826	0,25126252	0,712254429	1
TNK2	317,2843311	299,0979495	335,4707128	1,1216082	0,165568802	0,739660137	1
VPS39	427,5575764	299,0656108	556,0495419	1,859289473	0,894751401	0,266956436	1
ZFP36L1	315,4179516	299,0012815	331,8346218	1,109810032	0,15031275	0,804327883	1
C21orf91	295,9622551	298,984989	292,9395211	0,979780029	-0,02947021	0,645582499	1
PSMA1	287,7868196	298,6154232	276,9582161	0,927474586	-0,108620344	0,951089307	1
ZER1	274,4099551	298,5021412	250,317769	0,838579476	-0,253980574	0,814909777	1
VIM	330,1559104	297,8053622	362,5064586	1,217259676	0,283636968	0,350228782	1
LARP1B	308,5590125	297,4169306	319,7010944	1,074925673	0,104236907	0,862443282	1
STIM2	483,7251946	297,3721207	670,0782685	2,253332514	1,172060221	0,287498933	1
MST4	198,3977868	297,3233564	99,47221725	0,334559042	-1,579667259	0,206444532	1
SLC39A4	234,5008486	296,9630836	172,0386136	0,5793266	-0,787551186	0,29814518	1
JTB	348,1863733	296,6728756	399,699871	1,347274739	0,430044078	0,482950674	1
TMEM48	258,0607359	296,2689547	219,852517	0,742070721	-0,430371409	0,608350598	1
AP5S1	282,4035817	296,2454997	268,5616636	0,906551033	-0,141539859	0,687275292	1
STAU1	289,7515331	295,9966155	283,5064507	0,957803015	-0,062199118	0,850049371	1
DNAJC7	473,9287902	295,7574228	652,1001577	2,204847985	1,140679191	0,202362502	1
DYNC1LI1	357,0527309	295,638261	418,4672008	1,415470377	0,501281557	0,493221068	1
ATP1A1	301,456987	294,1633011	308,750673	1,049589367	0,06982501	0,81084462	1
GNPAT	313,0384996	293,7076532	332,3693461	1,13163325	0,178406472	0,789229177	1
USP34	287,7293748	293,3304101	282,1283395	0,961810742	-0,056175055	0,652975486	1
ARHGAP17	263,1006764	292,8189245	233,3824283	0,797019621	-0,327312853	0,627287646	1
NOP14	359,1296373	292,6953847	425,5638899	1,453948071	0,539975743	0,421891375	1
NRDE2	331,3552503	292,2544422	370,4560585	1,267580591	0,342077475	0,550384648	1
ULK2	394,7628634	292,2433553	497,2823714	1,701603689	0,766895066	0,275182697	1
ANKLE2	242,9365673	292,1817649	193,6913698	0,662913957	-0,593106468	0,41673416	1
SMARCC2	232,1868288	291,8124781	172,5611794	0,591342702	-0,757933633	0,344409796	1
PAPSS1	239,4085362	291,7116064	187,1054659	0,641405627	-0,640691084	0,47051509	1
ZC3HAV1	350,6056358	291,4322105	409,7790611	1,406087063	0,491685927	0,562638574	1
BNIP3	280,1561025	291,3722798	268,9399251	0,923011363	-0,115579686	0,597062545	1
IGFBP2	521,9041954	290,5824903	753,2259005	2,592124184	1,374134837	0,243028892	1
RC3H1	231,1237223	289,4204091	172,8270354	0,59714875	-0,743837743	0,320397659	1
STARD8	314,2845382	288,8857468	339,6833296	1,175839699	0,233691393	0,746095721	1
OXR1	289,9786817	288,6424959	291,3148674	1,009258413	0,013295613	0,834217814	1
TRMT1L	274,8811749	288,5761766	261,1861732	0,905085708	-0,143873678	0,856323103	1
ITGA2	221,2766804	288,1246225	154,4287384	0,53597897	-0,8997517	0,258947597	1
MPHOSPH9	274,3243694	287,9370913	260,7116475	0,905446555	-0,143298607	0,973599588	1
SEC61A1	301,9278835	287,7867272	316,0690397	1,09827525	0,135239668	0,906274132	1
PLIN3	227,6502336	287,5094807	167,7909865	0,583601578	-0,776944312	0,328245147	1
FKBP8	228,1261794	287,3973652	168,8549936	0,58753146	-0,76726199	0,256321097	1
SMCHD1	308,5049541	286,9398214	330,0700869	1,150311188	0,2020242	0,812721032	1
SYPL1	286,2723046	286,8828143	285,6617948	0,995743839	-0,006153447	0,825474636	1
AP5M1	298,398621	286,5825202	310,2147217	1,082462118	0,114316537	0,775824377	1
RINT1	252,5092436	286,1222371	218,8962501	0,765044522	-0,386384387	0,80544885	1
TSPYL1	224,4006309	285,2843108	163,5169511	0,573171902	-0,802960207	0,251966816	1
HS2ST1	225,304059	285,2673528	165,3407651	0,579599325	-0,78687218	0,185088992	1
SNX14	241,7689496	284,9393559	198,5985432	0,696985303	-0,520799861	0,543183803	1
DPY19L4	224,4762657	284,8731903	164,0793411	0,575973263	-0,795926251	0,481399942	1
NDUFA11	224,8777104	284,6191412	165,1362796	0,580200892	-0,785375581	0,291433423	1
SPTLC1	324,6468921	284,5224616	364,7713226	1,282047542	0,358449762	0,532765594	1
EFR3A	337,8937905	284,4336512	391,3539298	1,375905868	0,460381772	0,546362229	1
G3BP1	288,3841464	284,2681254	292,5001675	1,028958724	0,04118511	0,796894365	1
WWP2	336,6319838	283,7486124	389,5153552	1,372748053	0,457066865	0,545095603	1
GPR89A	264,8324725	283,7085328	245,9564122	0,866933433	-0,206006874	0,831845154	1
YME1L1	230,4887822	283,1832669	177,7942975	0,627841819	-0,671526967	0,297743289	1
TXNL4A	348,6399076	282,8830888	414,3967265	1,464904559	0,550806674	0,406869329	1
ACCSL	246,152678	282,7766793	209,5286767	0,740968729	-0,432515437	0,843110873	1
CEP135	296,4066423	282,4891488	310,3241358	1,098534712	0,135580457	0,950999419	1
FADD	267,8545951	281,7695268	253,9396633	0,901231819	-0,150029844	0,698205942	1
IGF1R	235,0003297	281,7593572	188,2413022	0,66809246	-0,581880317	0,433899114	1
ING4	277,6284024	281,4583755	273,7984293	0,972784799	-0,03980741	0,577573373	1
CTCF	274,238407	281,1744787	267,3023353	0,950663576	-0,07299321	0,531283054	1
UXT	379,7362183	280,8844249	478,5880117	1,703860981	0,76880763	0,196529955	1
PNPLA2	324,656573	280,7434151	368,5697309	1,31283482	0,392685409	0,367753632	1
HIST2H2AC	267,2134142	280,113181	254,3136475	0,907896039	-0,139400988	0,474429317	1
PRRC1	307,3368749	279,6898595	334,9838904	1,197697661	0,260263769	0,869717387	1
CDV3	258,6540116	279,5045674	237,8034558	0,85080347	-0,233102178	0,606049377	1
SLC35A5	263,6931864	279,2827413	248,1036314	0,888360055	-0,170783571	0,724669707	1
ATPAF1	339,5120134	279,1476974	399,8763294	1,432490159	0,518525228	0,344985929	1
HBQ1	399,2214844	278,8413683	519,6016005	1,863430823	0,897961262	0,328855142	1
CALR	284,1387163	278,6075534	289,6698792	1,039705764	0,056175304	0,766341942	1
TREML3P	220,9321333	278,5001116	163,3641551	0,5865856	-0,76958644	0,316639024	1
HMGB1	251,0078604	278,2773603	223,7383606	0,804012084	-0,314710909	0,231600294	1
HIF1AN	288,6111912	277,5194844	299,702898	1,079934617	0,110943969	0,737705773	1
LONP2	268,9387008	277,2923676	260,5850339	0,93974831	-0,089653679	0,923951931	1
ZNF33B	534,0262817	277,2446473	790,807916	2,85238299	1,512167706	0,419997128	1
TMSB4Y	392,6056155	276,7310075	508,4802236	1,837453013	0,877707358	0,74279667	1
CMAS	209,9882296	275,5704522	144,4060069	0,524025728	-0,932290449	0,193405269	1
LURAP1L	247,3038177	275,5458548	219,0617805	0,795010256	-0,330954624	0,315670539	1
FAM212B	235,1170275	275,4991508	194,7349041	0,706843936	-0,500536377	0,253833854	1
SRSF1	267,1959685	274,7847157	259,6072212	0,944765871	-0,081971246	0,918741944	1
LAMTOR3	276,2397978	274,3925599	278,0870358	1,013464199	0,019295125	0,921424359	1
CTAGE5	294,7067206	274,135859	315,2775822	1,15007786	0,201731535	0,937765043	1
RAB22A	363,51371	273,9413658	453,0860543	1,653952673	0,725917953	0,200965326	1
C1orf174	283,841797	273,4595753	294,2240187	1,075932406	0,105587445	0,845697577	1
STK39	219,3717948	273,404867	165,3387226	0,6047395	-0,72561428	0,222828889	1
RNF5	306,9658078	272,410273	341,5213427	1,253702142	0,326194629	0,576701664	1
C2orf68	245,6060149	272,3016231	218,9104066	0,803926191	-0,314865042	0,443695837	1
CASP6	250,1286853	272,2251867	228,0321838	0,837660124	-0,255563097	0,587946748	1
KPNA6	351,8037352	272,1514769	431,4559935	1,585352387	0,664803554	0,421651516	1
IMPAD1	230,1843557	271,4772772	188,8914342	0,695790956	-0,523274169	0,444375415	1
MRS2	218,7849874	271,210615	166,3593599	0,61339546	-0,705110607	0,413388224	1
C9orf41	242,8553086	270,6212129	215,0894043	0,794798759	-0,331338474	0,673527995	1
MELK	328,1812024	270,4241823	385,9382224	1,427158692	0,513145764	0,4183606	1
PSMD2	210,680442	269,8662999	151,4945842	0,561369034	-0,83297861	0,234373012	1
MED1	242,8914758	269,6290551	216,1538966	0,80167138	-0,318917125	0,747900634	1
KIAA1211	258,4123604	269,6087304	247,2159905	0,916943565	-0,125095151	0,751395472	1
KAT2B	215,330272	269,5927177	161,0678264	0,597448729	-0,743113185	0,236136754	1
C21orf58	243,2761221	269,5105445	217,0416996	0,805318026	-0,312369469	0,528417871	1
CLEC16A	293,3401229	269,4368854	317,2433604	1,17743107	0,235642604	0,663678079	1
ITPR1	209,8394772	269,2219594	150,4569949	0,558858554	-0,839444909	0,307742526	1
COPS8	247,8446579	269,0915003	226,5978155	0,842084626	-0,247962869	0,803254136	1
FAM108B1	227,9553439	267,5780647	188,332623	0,703841786	-0,506676927	0,469822099	1
VDAC2	240,016556	267,341017	212,692095	0,795583474	-0,329914787	0,653476296	1
XRCC6	296,6697958	267,2673244	326,0722673	1,220022942	0,286908277	0,666226758	1
ZNF292	233,3272458	266,38016	200,2743316	0,751836517	-0,411509106	0,666635768	1
MRPL30	276,1403445	266,027409	286,2532801	1,076029275	0,105717329	0,796408949	1
CHPT1	245,5420651	265,6846423	225,3994879	0,848372288	-0,237230599	0,768521335	1
AMIGO2	234,619674	265,2599806	203,9793674	0,768979048	-0,378983804	0,267613053	1
SLA	232,9549582	265,1665863	200,7433302	0,757046101	-0,401546939	0,610488013	1
UBE2Z	247,2792937	264,9380379	229,6205495	0,86669529	-0,206403231	0,897923367	1
HEATR5A	221,8758272	264,2041497	179,5475048	0,679578671	-0,557287523	0,323666857	1
U2AF2	252,6129695	264,0739628	241,1519763	0,913198612	-0,130999428	0,878618721	1
HDLBP	275,8904467	263,9446052	287,8362881	1,090517792	0,125013308	0,563741969	1
CD40LG	297,6454874	263,5991528	331,6918219	1,258318998	0,331497708	0,492813743	1
HPS1	296,7473066	263,4655294	330,0290838	1,252646161	0,324978949	0,420374639	1
MRPS6	326,6611808	263,4240201	389,8983414	1,48011689	0,565711115	0,525467947	1
CCS	351,3940696	263,1587259	439,6294134	1,670586495	0,74035468	0,41232149	1
GINS1	387,9194682	262,7619119	513,0770245	1,952630885	0,965419256	0,194560316	1
DOK6	264,1807627	262,4254462	265,9360793	1,01337764	0,019171901	0,704692557	1
MARK4	251,2534732	262,4026032	240,1043431	0,915022718	-0,128120533	0,918123933	1
HSPB11	275,6928446	262,3683914	289,0172978	1,101570567	0,139561918	0,882933199	1
SHARPIN	292,3439828	261,8441953	322,8437703	1,232961341	0,302127566	0,534749488	1
FAM89B	232,6816397	260,3701306	204,9931487	0,787314383	-0,34498826	0,555792428	1
KRAS	279,2513375	260,2828545	298,2198206	1,145752843	0,196295866	0,801302456	1
CCR4	255,9488499	258,8933906	253,0043092	0,977252871	-0,033196177	0,811079414	1
MAP2K1	213,1237193	258,6640519	167,5833868	0,647880467	-0,626200432	0,412418581	1
MAPRE2	249,5239103	258,5962451	240,4515756	0,929833979	-0,104954947	0,93227307	1
RTFDC1	238,1613385	257,9221449	218,4005321	0,846769214	-0,239959276	0,665364558	1
PRCC	275,9232662	257,463698	294,3828343	1,143395502	0,193324521	0,720588569	1
KIF3B	311,7897656	257,0795164	366,5000147	1,425629003	0,511598593	0,428198094	1
CD58	330,2644255	257,0107931	403,5180579	1,570043238	0,650804291	0,518326856	1
PBRM1	238,2920689	255,8839927	220,7001451	0,862500787	-0,213402322	0,733735201	1
COX18	232,9838958	254,9209011	211,0468905	0,82789167	-0,272486093	0,710953045	1
UBE2M	298,4390851	254,6159569	342,2622133	1,344229236	0,426779187	0,524012929	1
POLR2M	195,0887639	254,0042907	136,1732371	0,536106051	-0,899409677	0,210919935	1
RBM4	227,0938702	253,8846234	200,3031171	0,788953322	-0,341988148	0,41943456	1
QSER1	315,3384626	253,8087388	376,8681864	1,484851106	0,570318271	0,519440804	1
DOK1	266,4776081	253,5393354	279,4158807	1,102061265	0,140204427	0,835268736	1
RNASET2	327,6956547	253,5021085	401,8892009	1,585348553	0,664800065	0,268203058	1
ALDOA	215,1415052	253,4686532	176,8143573	0,697578793	-0,519571913	0,473995727	1
HSD17B12	222,8008048	253,3079507	192,2936589	0,759129977	-0,397581172	0,61887766	1
TCP1	208,1779275	253,1068838	163,2489712	0,644980369	-0,632672845	0,423546331	1
ACR	197,7409046	252,9530526	142,5287567	0,563459327	-0,827616622	0,80205714	1
FOXJ2	325,7025451	252,3920767	399,0130135	1,580925276	0,660769179	0,866364084	1
LIMK1	254,8626874	251,9550644	257,7703104	1,023080489	0,032919651	0,637835645	1
HIST1H3A	208,4470991	251,8881952	165,0060029	0,655076364	-0,610265	0,404539722	1
SFXN5	445,0346772	251,8005162	638,2688383	2,53481942	1,341882974	0,406023657	1
PPP1R11	205,9284817	251,6977794	160,1591841	0,636315443	-0,652185959	0,342793151	1
COL24A1	257,3521225	251,4096114	263,2946336	1,047273539	0,066638312	0,895319934	1
CPQ	257,7754279	250,7073327	264,8435231	1,056385229	0,079136034	0,848499164	1
FBXL5	245,2285235	250,5449217	239,9121253	0,957561317	-0,062563222	0,955433699	1
MEF2A	208,1551157	249,5761827	166,7340487	0,668068751	-0,581931516	0,414175812	1
XK	210,7555246	249,5720459	171,9390034	0,688935345	-0,5375595	0,236379447	1
SLC31A1	491,6159417	249,5269613	733,7049221	2,940383349	1,556004257	0,408508581	1
VPS13A	196,3574237	249,0160658	143,6987817	0,577066308	-0,793190993	0,207640825	1
GINM1	240,6797122	249,0109108	232,3485135	0,933085674	-0,099918543	0,981239029	1
YIPF5	356,173341	248,4654088	463,8812733	1,86698533	0,900710592	0,265936196	1
CUL5	281,2851245	247,7432974	314,8269517	1,270778887	0,345713026	0,422768811	1
SCAP	231,2303232	247,635929	214,8247173	0,867502217	-0,205060651	0,73097464	1
NDRG3	274,1910948	247,5729347	300,8092548	1,215032876	0,28099535	0,639571891	1
BPTF	293,286842	247,2947149	339,2789691	1,37196207	0,456240597	0,754505809	1
RNF114	266,0135716	246,8907829	285,1363603	1,154908891	0,207779044	0,830417883	1
PXDC1	248,0408405	246,7926898	249,2889913	1,010114974	0,014519513	0,912277187	1
ZNF639	211,7922957	246,640389	176,9442024	0,717417788	-0,479114577	0,587694047	1
LOC728431	298,9887063	245,9333873	352,0440253	1,431460889	0,517488253	0,430709148	1
ZUFSP	191,7969955	245,8466952	137,7472958	0,560297529	-0,835734965	0,293286606	1
DACH1	313,7500107	245,7018825	381,798139	1,553908074	0,63590116	0,450814687	1
MMRN1	186,9184749	245,58552	128,2514298	0,522227165	-0,937250591	0,356946974	1
PIGK	260,7874979	245,4330706	276,1419251	1,125121095	0,170080285	0,891085666	1
TOMM20	213,5714922	245,322448	181,8205363	0,741149201	-0,432164094	0,399577263	1
HIST1H4B	245,6563561	245,1879231	246,1247891	1,003821012	0,00550205	0,710999225	1
C17orf49	282,8020478	245,0201336	320,583962	1,308398445	0,38780195	0,480450899	1
PARP6	305,3613766	244,531563	366,1911901	1,497521161	0,58257639	0,470027615	1
FAM104A	260,464648	244,487254	276,4420419	1,130701243	0,177217786	0,792153589	1
OFD1	213,0446682	244,4446905	181,6446459	0,743090985	-0,428389227	0,34051267	1
MSRA	284,2406186	244,3081458	324,1730915	1,326902508	0,408062375	0,391834236	1
RNF8	244,9881872	243,5255507	246,4508237	1,012012181	0,017226655	0,788334404	1
RFX3	240,5962251	243,3088375	237,8836126	0,977702311	-0,032532832	0,754942694	1
CISD2	209,8907187	243,2078087	176,5736287	0,72601957	-0,461919658	0,287449633	1
ARL1	289,6718293	243,1513237	336,1923349	1,382646534	0,467432386	0,366892051	1
GGPS1	207,3082204	242,8385056	171,7779353	0,707375195	-0,499452465	0,628781027	1
MANBAL	239,3142246	242,7536056	235,8748436	0,971663605	-0,041471163	0,711413738	1
POLR1D	202,6820682	242,4202415	162,9438949	0,672154659	-0,573134867	0,477253698	1
SLC35F5	184,9570119	242,278441	127,6355828	0,526813621	-0,924635447	0,269927432	1
RDX	199,2901449	241,5096921	157,0705976	0,650369748	-0,620667942	0,23675863	1
ATG12	223,4138844	241,2014934	205,6262754	0,852508301	-0,230214212	0,616542872	1
SLU7	222,531225	241,1184143	203,9440357	0,84582522	-0,241568517	0,569542323	1
HADHB	438,0341272	240,4722149	635,5960395	2,643116335	1,402239926	0,328718497	1
CIC	220,6533223	240,4516798	200,8549649	0,835323609	-0,259592882	0,688729127	1
PIP4K2B	318,0842941	240,2214497	395,9471386	1,648258884	0,720942857	0,313511157	1
AKIP1	261,3460102	240,0568672	282,6351533	1,177367499	0,235564708	0,685272803	1
MRPL39	283,5476435	240,0406785	327,0546084	1,3624966	0,44625263	0,692361824	1
FAM208A	216,6725247	239,2522386	194,0928108	0,811247627	-0,301785741	0,581337857	1
MAPK6	195,7692045	239,2367466	152,3016625	0,636614837	-0,651507314	0,338782123	1
CEP170	189,2491141	239,1910727	139,3071556	0,582409511	-0,77989418	0,227271258	1
KLHDC2	306,2534879	238,9804065	373,5265693	1,563000812	0,644318528	0,525530696	1
GNAI3	222,0348189	238,8698313	205,1998066	0,859044465	-0,219195285	0,681174083	1
ZNF175	211,6458571	238,7825609	184,5091532	0,772707825	-0,372005088	0,648800023	1
SNRPD3	288,3512623	238,7480822	337,9544425	1,41552736	0,501339635	0,411506323	1
CIR1	290,6957973	238,6474455	342,7441491	1,436194502	0,522251144	0,540622869	1
TMED9	216,1729957	238,4041651	193,9418264	0,81350016	-0,297785466	0,644872117	1
LDHB	224,828391	237,7958366	211,8609454	0,890936311	-0,166605792	0,956094421	1
ATG16L1	212,4346649	237,5532063	187,3161235	0,788522817	-0,342775593	0,647500577	1
SLC22A23	233,2508068	237,4241345	229,0774792	0,964844959	-0,051630961	0,496660166	1
BTBD6	225,7474685	237,3748912	214,1200459	0,902033255	-0,148747473	0,824712287	1
ZDHHC15	237,4664571	237,3666658	237,5662484	1,00084082	0,001212537	0,876397401	1
ECD	208,8777409	237,3605226	180,3949592	0,760004053	-0,395920983	0,648933897	1
LRP8	216,310688	237,1821641	195,4392119	0,824004674	-0,279275574	0,666759855	1
JMJD8	250,7677706	236,8424582	264,693083	1,117591352	0,160392762	0,52834448	1
NAA35	319,1880584	236,7056129	401,670504	1,696920065	0,762918607	0,255797051	1
CHD8	413,1878277	236,1472934	590,2283619	2,499407694	1,321586247	0,295467364	1
NINJ1	187,4210643	236,0908001	138,7513284	0,587703241	-0,766840241	0,294147264	1
MFF	281,9506558	235,8974488	328,0038628	1,390451082	0,475552989	0,402931052	1
C15orf23	283,3099622	235,6132443	331,0066801	1,404872978	0,490439694	0,459956641	1
LOC344595	187,6564756	235,559629	139,7533221	0,593282146	-0,753209728	0,33134171	1
ZMYM6	231,7632792	235,460757	228,0658014	0,968593681	-0,046036504	0,859179465	1
PRTFDC1	179,2016507	235,3788207	123,0244807	0,522665889	-0,936039087	0,2323645	1
VAMP3	205,5638721	235,2820627	175,8456815	0,747382437	-0,420081433	0,570727452	1
PTPN11	187,3369147	235,0358447	139,6379847	0,59411357	-0,751189354	0,264194152	1
HNRNPH3	185,9181675	235,0216338	136,8147012	0,582136627	-0,780570302	0,340355768	1
TSTD3	297,1021117	234,9539593	359,250264	1,52902409	0,612611137	0,498099585	1
ZMYND12	270,7058137	233,477232	307,9343954	1,318905457	0,399341152	0,294423478	1
GPR128	119,9776949	233,0818263	6,873563616	0,029489917	-5,083634448	0,258757493	1
SUPT5H	311,927955	233,0711113	390,7847987	1,676676258	0,745604152	0,334004436	1
CDC73	225,805923	232,7606113	218,8512348	0,940241708	-0,088896416	0,568600922	1
CCDC138	276,8853703	232,6222527	321,1484878	1,380557897	0,465251392	0,444066538	1
MUSTN1	247,4993513	232,6126152	262,3860874	1,127995948	0,173761886	0,934047773	1
RNF14	194,1136488	232,4471846	155,780113	0,67017423	-0,577391882	0,379902393	1
SMAD5	280,5605172	232,2423851	328,8786494	1,416100895	0,501924059	0,608234354	1
MSH4	309,2365264	231,9368183	386,5362345	1,666558321	0,736871805	0,955397459	1
RBBP7	215,774059	231,058969	200,489149	0,867696891	-0,204736935	0,770303499	1
FAM83D	175,946908	230,769663	121,124153	0,524870346	-0,929967003	0,236685228	1
RREB1	240,0443275	230,6332685	249,4553866	1,081610594	0,113181188	0,89102606	1
ACER3	188,537469	230,5889455	146,4859924	0,635268929	-0,654560637	0,485214557	1
PLSCR4	240,4099137	230,3709596	250,4488678	1,087154684	0,120557227	0,951248454	1
PSMA2	216,130132	230,0989475	202,1613164	0,878584272	-0,186747421	0,833316915	1
FGFR1OP2	253,5368502	229,83705	277,2366504	1,206231329	0,270506612	0,733285972	1
APIP	311,218718	229,7366187	392,7008172	1,709352298	0,773449768	0,242081997	1
BUB1	201,6742642	229,6596947	173,6888337	0,756287837	-0,402992678	0,645459514	1
UROD	236,3570849	229,4633236	243,2508462	1,060085954	0,084181246	0,739363013	1
MED6	216,0921668	228,8957532	203,2885805	0,888127358	-0,171161521	0,929515767	1
BRD2	193,8483423	228,6556365	159,0410481	0,695548339	-0,523777313	0,538371957	1
HJURP	204,5982061	228,5906938	180,6057184	0,790083426	-0,339923098	0,308904824	1
KIAA0247	179,2448562	228,3461611	130,1435513	0,569939738	-0,811118709	0,257162599	1
TUBGCP5	251,9462853	227,78013	276,1124405	1,21218844	0,27761399	0,908638054	1
NFYB	203,5358756	227,686907	179,3848442	0,78785753	-0,343993327	0,823539321	1
TPCN1	198,2402151	227,6492434	168,8311868	0,741628588	-0,431231238	0,536022273	1
TM9SF4	217,7886213	227,5732621	208,0039805	0,914008872	-0,129719926	0,631359212	1
MAPK3	181,6336837	226,9918091	136,2755583	0,600354519	-0,736113409	0,361591512	1
TRIM10	132,1794806	226,8739825	37,48497876	0,165223788	-2,597506683	0,234823427	1
HDAC3	210,934622	226,6049723	195,2642717	0,861694559	-0,214751521	0,814178864	1
FXC1	318,5267927	226,498292	410,5552933	1,81261982	0,858076365	0,311424302	1
NOL9	271,8502339	226,0778962	317,6225716	1,404925369	0,490493495	0,701518714	1
ATXN2L	190,5962846	225,5405553	155,652014	0,690128717	-0,535062629	0,500581672	1
BAG2	288,9188211	224,7994986	353,0381435	1,570457878	0,651185248	0,338700492	1
ENTPD5	201,4269569	224,7378735	178,1160403	0,792550172	-0,335425828	0,416330855	1
SEC11A	199,8120819	224,4722506	175,1519132	0,780283143	-0,357930362	0,442219288	1
SFMBT2	253,3179833	223,5073645	283,128602	1,2667529	0,341135131	0,593074718	1
METTL7A	236,5305162	223,0971361	249,9638964	1,12042629	0,16404774	0,819027675	1
TEKT4P2	252,1229201	222,7840364	281,4618038	1,263384075	0,337293293	0,582642923	1
NUP214	243,911641	222,6387327	265,1845493	1,191098	0,252292119	0,77001286	1
RPA1	256,4561453	222,6166687	290,2956218	1,304015658	0,382961193	0,697963231	1
VPS4B	210,0409518	222,6072519	197,4746516	0,887098915	-0,172833115	0,876925686	1
MAOB	184,569497	221,2489224	147,8900716	0,668432958	-0,581145227	0,489555074	1
CREBL2	196,4639937	220,7270384	172,200949	0,780153398	-0,358170273	0,608615565	1
SUGT1	230,0715742	220,2867443	239,8564042	1,088837211	0,122788277	0,730726925	1
RPS6KA3	189,2164611	220,1527428	158,2801793	0,718956199	-0,476024214	0,339727736	1
ZFP161	177,476277	220,0847794	134,8677746	0,61279919	-0,706513704	0,365019824	1
IREB2	200,3533144	219,9591659	180,747463	0,821731898	-0,283260324	0,688318593	1
DAPK3	210,045719	219,4601695	200,6312684	0,914203561	-0,129412657	0,588935072	1
BCL7B	176,233556	219,3619135	133,1051986	0,606783541	-0,720746142	0,293130532	1
KCTD2	192,7228925	219,3254296	166,1203553	0,757414932	-0,400844232	0,674050242	1
PCMT1	184,4830372	218,6413225	150,3247519	0,687540444	-0,540483514	0,272016234	1
ARID1B	171,1968046	218,5054395	123,8881696	0,566979796	-0,818630768	0,226946365	1
SFPQ	222,7560409	218,3764926	227,1355892	1,040110071	0,056736212	0,665094935	1
NCKIPSD	214,4375751	218,238076	210,6370742	0,965171055	-0,051143444	0,992017127	1
CPEB2	249,1688345	218,1914297	280,1462393	1,283947036	0,360585691	0,690727252	1
SPATS2	197,0155722	218,0628909	175,9682535	0,806961023	-0,309429104	0,669957869	1
NUDC	260,8736741	217,9652181	303,7821301	1,393718377	0,478939072	0,418472649	1
TMEM9	250,4742026	217,9582104	282,9901947	1,298369051	0,376700516	0,69934017	1
GALNT2	174,9363321	217,5403761	132,332288	0,608311387	-0,717118084	0,287485202	1
CYFIP1	201,6182709	217,2019578	186,034584	0,856505097	-0,223466263	0,862117107	1
PEA15	182,4149576	216,9603057	147,8696094	0,681551443	-0,55310554	0,514796762	1
EMC10	201,2100294	216,4872497	185,9328091	0,858862633	-0,219500691	0,845384047	1
KIAA0125	225,4984906	215,9051332	235,0918481	1,088866414	0,122826969	0,679925002	1
STX18	266,2547628	215,8760896	316,633436	1,466736944	0,55261015	0,309129572	1
JOSD1	192,0865758	215,8263762	168,3467753	0,780010202	-0,358435101	0,645233515	1
TM4SF1	203,4592681	215,8060253	191,112511	0,885575417	-0,17531292	0,420357234	1
ACBD6	274,2200039	215,6814053	332,7586025	1,542824715	0,625574162	0,296826633	1
ATP5F1	189,7700042	215,448238	164,0917703	0,76162967	-0,392838414	0,69627219	1
VEZF1	194,4922488	215,3807294	173,6037681	0,806032037	-0,311090912	0,54794409	1
ACAP2	171,1525892	215,1531385	127,15204	0,590983896	-0,758809277	0,238980919	1
HCFC1	230,7620256	215,0216477	246,5024036	1,146407379	0,197119801	0,734678355	1
ARID2	176,4636467	215,0081481	137,9191453	0,641460086	-0,640568596	0,282891681	1
CCT8	209,2737273	214,5638791	203,9835755	0,95068926	-0,072954233	0,980601313	1
TUBGCP3	223,693676	214,1190169	233,2683352	1,089433057	0,123577549	0,661749124	1
OGFRL1	205,4145633	213,9886882	196,8404385	0,919863756	-0,1205079	0,897655556	1
POLR3GL	280,0486018	213,3015433	346,7956604	1,625846935	0,701191442	0,248118472	1
KIAA0494	173,0651117	213,2738581	132,8563653	0,622937881	-0,682839788	0,443715994	1
GLCCI1	220,9809074	213,1569925	228,8048224	1,073409883	0,102201076	0,919493117	1
FAM210B	213,2647984	213,0058491	213,5237477	1,002431382	0,003503485	0,983900432	1
ST8SIA6	240,4647505	212,8192122	268,1102887	1,259803032	0,333198188	0,579222716	1
LOC728407	404,4669714	212,5784867	596,3554562	2,805342467	1,488176901	0,459961184	1
FAM134C	181,3274781	212,4209228	150,2340335	0,707246873	-0,499714201	0,513767905	1
OCIAD1	183,020828	212,2854657	153,7561902	0,724289766	-0,465361105	0,607961253	1
VHL	181,7027637	211,9517299	151,4537975	0,714567404	-0,48485799	0,434655118	1
ATP13A4	167,278694	211,9034093	122,6539786	0,578820223	-0,788812767	0,225385208	1
HSD17B4	202,9089722	211,5853448	194,2325997	0,917987018	-0,123454344	0,910983598	1
SON	229,0934202	211,5139954	246,6728449	1,166224695	0,221845778	0,661970292	1
TRPM7	200,791996	211,2847554	190,2992365	0,900676607	-0,150918904	0,860417092	1
KLHDC10	316,6016605	211,079248	422,124073	1,999836919	0,999882357	0,42902694	1
CWC22	236,7660294	210,7028735	262,8291854	1,247392506	0,318915496	0,5484325	1
MRPL37	190,0181628	210,4139488	169,6223767	0,806136559	-0,310903843	0,548226616	1
SLC6A4	162,3691053	210,1543718	114,5838388	0,545236522	-0,875045892	0,229021166	1
KDM3B	184,8860186	209,7505275	160,0215097	0,762913503	-0,390408598	0,565194286	1
KIAA0922	180,8076605	209,7497539	151,8655672	0,724032159	-0,465874316	0,485120965	1
PAQR7	205,1320296	209,6360178	200,6280415	0,957030398	-0,063363346	0,910325002	1
POLA1	222,6023742	208,9608328	236,2439156	1,130565534	0,177044621	0,760925984	1
NCBP1	277,3467267	208,8866661	345,8067872	1,655475639	0,727245781	0,251615522	1
RRN3P1	197,997299	208,8460974	187,1485006	0,896107243	-0,158256695	0,739690922	1
C17orf67	209,9484132	208,2745728	211,6222536	1,016073401	0,023004627	0,92243982	1
DHCR7	217,0636585	208,231372	225,895945	1,084831468	0,117470933	0,605581946	1
SLC35A4	240,7531087	207,8760933	273,6301242	1,316313578	0,396503216	0,525625555	1
ZFPM1	164,4071635	207,7088036	121,1055234	0,583054359	-0,7782977	0,252455806	1
RAB23	210,6742536	207,6845916	213,6639157	1,028790408	0,040949097	0,867563969	1
ERH	247,5506095	207,0433495	288,0578694	1,391292548	0,476425809	0,528543739	1
SEC22B	176,3888892	206,8179843	145,959794	0,705740337	-0,502790624	0,452653249	1
RBM33	350,2226423	206,784582	493,6607026	2,387318715	1,255391184	0,57898956	1
TRAPPC10	236,5645398	206,5417231	266,5873566	1,290719147	0,368175112	0,644602418	1
SLC39A9	202,3004309	206,415509	198,1853529	0,960128208	-0,058701029	0,981442744	1
SMG1	239,0431405	206,3458906	271,7403905	1,316916899	0,397164311	0,47338016	1
EHD2	170,1583553	206,140362	134,1763486	0,650897996	-0,619496622	0,413993271	1
GATAD2B	187,8781467	205,9838581	169,7724353	0,824202619	-0,278929047	0,601183486	1
PAIP1	200,2995418	205,8340308	194,7650528	0,946223771	-0,079746691	0,995564235	1
DHRSX	255,2647713	205,7647498	304,7647927	1,481132181	0,566700398	0,437801368	1
TBCEL	173,9400237	205,632324	142,2477234	0,691757602	-0,531661502	0,432823171	1
MPP5	178,4952001	205,4588596	151,5315406	0,73752741	-0,439231427	0,512236034	1
PRPF8	192,9149071	204,8818258	180,9479884	0,883182233	-0,179216945	0,947211188	1
ORC3	281,8015568	204,80424	358,7988736	1,751911356	0,808929778	0,306951995	1
VPS4A	244,9045404	204,4352178	285,373863	1,395913415	0,481209458	0,400565292	1
CPNE2	206,1256351	204,4026141	207,8486562	1,01685909	0,024119774	0,724435276	1
ABCB10	155,2118916	204,2921697	106,1316134	0,519508964	-0,944779453	0,189852085	1
TLE4	218,3448233	204,1602	232,5294466	1,138955813	0,187711778	0,975585026	1
TPGS2	154,9746271	203,752023	106,1972311	0,521208229	-0,940068232	0,274286549	1
RUFY2	174,8832557	203,7335818	146,0329296	0,716783793	-0,480390077	0,528575626	1
CASC3	241,5695052	203,4430026	279,6960079	1,374812622	0,459235002	0,359250714	1
LAMP1	170,4622911	203,4216007	137,5029814	0,67595074	-0,565009982	0,341998961	1
CHD1	236,7637137	203,1105351	270,4168923	1,331377972	0,412920204	0,586021628	1
REV3L	173,5265251	202,9338478	144,1192024	0,710178238	-0,493746943	0,458442978	1
P4HB	203,0184128	202,7372589	203,2995667	1,002773579	0,00399589	0,644748624	1
GNLY	229,1268527	201,9909058	256,2627996	1,268684838	0,343333725	0,307549422	1
PSMD11	268,5854101	201,7487241	335,4220962	1,662573569	0,733418181	0,379575513	1
DOCK11	146,7987263	201,7325543	91,86489826	0,455379641	-1,1348583	0,256393649	1
HTR2A	222,611627	201,5515215	243,6717325	1,208979871	0,273790225	0,834706782	1
ARHGAP15	214,6592413	201,3084608	228,0100217	1,132640033	0,179689428	0,590924407	1
SNX17	242,0683482	201,1604549	282,9762414	1,406719037	0,492334209	0,312598124	1
HIGD2A	239,5914069	200,3959468	278,7868671	1,391180169	0,476309272	0,368565215	1
TPI1	153,9381707	200,3956484	107,4806929	0,536342449	-0,898773653	0,25072056	1
LSMD1	178,1627767	200,3822326	155,9433208	0,778229281	-0,361732832	0,878058193	1
ADNP	198,4653321	200,3397918	196,5908724	0,981287195	-0,02725266	0,849991203	1
TMEM62	210,5956811	199,5149742	221,676388	1,111076443	0,151958079	0,912154721	1
ZBTB7A	195,715985	199,4903047	191,9416653	0,962160369	-0,055650718	0,969823563	1
FAM172A	225,1634488	199,4521755	250,874722	1,25781893	0,330924253	0,521862626	1
DAZAP1	246,8588006	199,064614	294,6529871	1,480187669	0,565780103	0,258400416	1
CCDC176	176,2496595	198,6376685	153,8616504	0,774584456	-0,368505545	0,640766125	1
RFFL	203,6965558	198,5045541	208,8885576	1,05231116	0,073561362	0,94919497	1
ROCK1	179,7783378	198,1160372	161,4406385	0,814879203	-0,295341883	0,656882069	1
UHMK1	152,4203303	197,9534825	106,887178	0,539961089	-0,889072648	0,321356364	1
RAB18	208,53636	197,8320907	219,2406292	1,108215702	0,148238713	0,756805734	1
ADRM1	264,3317332	197,5044567	331,1590097	1,676716643	0,745638901	0,38777666	1
PGGT1B	250,0551988	197,4634276	302,64697	1,532673537	0,616050432	0,447979509	1
PIK3C3	250,440933	197,4489969	303,432869	1,536765817	0,619897334	0,358484134	1
MILR1	198,0039296	197,2370326	198,7708266	1,0077764	0,011175576	0,989036315	1
FAM176C	189,394277	197,1924273	181,5961266	0,920908217	-0,118870718	0,778891347	1
SNPH	224,4271013	196,9222563	251,9319463	1,279347246	0,3554079	0,913095774	1
NEK11	248,0627105	196,9194918	299,2059292	1,519432771	0,603532843	0,525863575	1
ZNF22	234,4593142	196,8183588	272,1002695	1,382494352	0,467273587	0,957043128	1
DNAJB14	161,0886965	196,7934333	125,3839597	0,637134876	-0,650329285	0,274010332	1
DLEU1	152,6267947	196,7296641	108,5239253	0,551639865	-0,858201377	0,185564662	1
ANKRD18DP	242,0452035	196,6579516	287,4324554	1,461585728	0,547534452	0,247385412	1
DARS	225,426827	196,6229367	254,2307174	1,292986066	0,370706728	0,615904499	1
HIST1H4J	244,7106649	196,5901291	292,8312007	1,489551901	0,574878393	0,967783119	1
CTNNAL1	209,3369981	196,3961445	222,2778518	1,131783174	0,178597595	0,6882987	1
TIMM22	199,527768	195,8899551	203,1655808	1,037141392	0,052612589	0,913297942	1
PHTF1	151,6128741	195,7248848	107,5008635	0,54924474	-0,864478946	0,261057609	1
SEC24B	243,9487442	195,6844704	292,213018	1,493286705	0,578491184	0,49723387	1
C16orf13	256,1226465	195,3026045	316,9426884	1,622828785	0,698510798	0,742208644	1
HNRNPA1L2	228,1347639	195,0054231	261,2641046	1,339778661	0,421994679	0,458020697	1
GTF2H2C	271,9482668	194,9440218	348,9525117	1,790013915	0,839970802	0,187036632	1
ARL5A	175,0913914	194,8123756	155,3704071	0,797538691	-0,326373584	0,897990517	1
TRIP12	150,5261423	194,456961	106,5953236	0,548169235	-0,867306732	0,22213566	1
DHX29	204,0952391	194,2921677	213,8983105	1,100910618	0,138697343	0,704393313	1
EXOSC4	189,7038879	193,9242523	185,4835235	0,956474094	-0,064202201	0,68135281	1
NR1H2	177,9107294	193,8830558	161,938403	0,835237522	-0,259741571	0,854115975	1
EGLN1	287,9154542	193,8558956	381,9750127	1,970406995	0,978493654	0,284043765	1
TRA2A	194,0421893	193,5501964	194,5341821	1,005083879	0,007315906	0,907823302	1
KIAA0232	172,4137325	193,527938	151,2995269	0,781796822	-0,355134374	0,671703541	1
PCGF3	173,982255	193,2025343	154,7619757	0,801034915	-0,320062967	0,600192777	1
RELA	163,6246748	192,9981541	134,2511956	0,695608702	-0,523652113	0,41439525	1
PCSK7	199,9291188	192,9948112	206,8634264	1,071860042	0,100116538	0,677520958	1
MPC2	187,2161612	192,9945694	181,437753	0,940118437	-0,089085574	0,981251163	1
DNAJC6	156,8752107	192,9877975	120,7626239	0,62575264	-0,676335622	0,26257544	1
NAALADL2	275,0529512	192,2903418	357,8155606	1,860808802	0,895929826	0,213725934	1
FMO5	186,0700892	191,725478	180,4147003	0,941005349	-0,087725171	0,968827426	1
SLCO3A1	196,4872253	191,6189157	201,3555349	1,050812411	0,071505146	0,816177843	1
HSDL2	206,0280429	191,4690067	220,5870791	1,15207721	0,204237407	0,661491826	1
VPS54	156,6113814	191,3777228	121,8450399	0,636673058	-0,651375381	0,45393707	1
UPF3B	246,2453945	191,3554695	301,1353196	1,573695909	0,654156791	0,449599725	1
CCDC6	163,4065459	191,324454	135,4886378	0,708161633	-0,497849412	0,370377575	1
OGDH	224,8695089	191,2935047	258,445513	1,351041759	0,434072267	0,447615684	1
ARHGAP35	204,765655	191,2454456	218,2858645	1,141391178	0,190793318	0,899605462	1
SETD3	158,5847069	190,9506709	126,218743	0,66100183	-0,597273828	0,32658309	1
U2AF1	213,1705474	190,561385	235,7797098	1,237290072	0,307183768	0,740199812	1
DUSP7	202,6007216	190,4477956	214,7536477	1,127624749	0,173287047	0,68305416	1
ARSE	238,7872592	190,3392083	287,2353101	1,509070636	0,593660337	0,390244769	1
FAH	195,2938451	190,2905458	200,2971444	1,052585895	0,073937967	0,856351466	1
VEGFC	192,2377807	189,983654	194,4919074	1,023729691	0,033834831	0,94612863	1
IK	205,1544769	189,8534575	220,4554963	1,161187682	0,215601173	0,755975603	1
STIL	163,4869636	189,8075661	137,1663611	0,722660134	-0,468610786	0,255461534	1
AQP1	148,4378662	189,5782543	107,2974782	0,565979883	-0,82117732	0,311621764	1
ANKMY2	177,5638572	189,5381905	165,5895239	0,873647277	-0,194877166	0,744257299	1
NFATC2IP	224,8852555	189,5355571	260,2349539	1,373013897	0,457346228	0,670056347	1
FAM118B	196,3026227	189,2135636	203,3916818	1,074931828	0,104245167	0,945789093	1
SEC61G	200,7308401	189,139943	212,3217372	1,122564245	0,166798013	0,663450181	1
GTF2H5	229,7637691	189,0745344	270,4530039	1,430404178	0,516422856	0,458850259	1
ZNF506	266,7194906	188,8516179	344,5873633	1,824646074	0,867616652	0,257308448	1
BUD31	194,5664938	188,6308666	200,502121	1,062933785	0,088051728	0,969435885	1
TP53BP2	173,9481803	188,5708324	159,3255282	0,844910775	-0,243129097	0,632645216	1
CCDC23	186,3986824	188,5599993	184,2373655	0,977075553	-0,033457971	0,867625222	1
TET2	160,6739797	188,4912769	132,8566825	0,704842605	-0,504626963	0,546678267	1
APH1A	151,874312	188,1843088	115,5643152	0,614101759	-0,703450358	0,37624943	1
CLUAP1	230,3371471	188,1832601	272,4910341	1,448008893	0,534070463	0,499407474	1
KIAA1109	173,8403022	188,1246878	159,5559166	0,84813917	-0,23762708	0,751373096	1
TBRG1	192,7206234	187,9803031	197,4609436	1,050434223	0,070985824	0,945980492	1
BAX	178,9996973	187,7728647	170,22653	0,906555536	-0,141532692	0,859959961	1
H1FX	153,1689122	187,7429861	118,5948384	0,631687185	-0,66271779	0,546279734	1
RBM8A	154,5988505	187,4958081	121,7018929	0,649091274	-0,623506734	0,385311469	1
NEDD4	200,0453147	187,4431531	212,6474763	1,134463824	0,182010605	0,701813857	1
PIAS4	159,4414309	187,2671265	131,6157354	0,70282349	-0,508765684	0,345518981	1
CHD4	189,3876991	187,1900597	191,5853384	1,023480299	0,033483333	0,785681495	1
DCLRE1B	213,1796491	187,1156457	239,2436525	1,278587109	0,354550454	0,632778991	1
HTRA2	197,4233707	187,0209299	207,8258114	1,1112436	0,15217511	0,848084605	1
CRLS1	177,7135446	186,9664172	168,4606719	0,90102102	-0,150367332	0,739987936	1
FLVCR1	150,3825079	186,8701118	113,8949039	0,609487	-0,714332645	0,204762685	1
KPNA5	176,20503	186,3784097	166,0316504	0,890830921	-0,16677646	0,925007088	1
CCDC88C	156,9118949	186,10013	127,7236598	0,686316876	-0,543053266	0,31643564	1
OMA1	173,7753296	185,9860597	161,5645995	0,868691986	-0,203083367	0,844729706	1
GBF1	205,793113	185,9851445	225,6010815	1,213005921	0,278586593	0,766498488	1
REPS1	192,439259	185,8668675	199,0116505	1,070721496	0,098583271	0,912976825	1
PPP2R3C	171,8889428	185,5308849	158,2470008	0,852941551	-0,229481212	0,716090538	1
GSTM5	141,9790283	185,521797	98,43625967	0,530591344	-0,914326954	0,395288558	1
HECTD1	181,3463028	185,1886072	177,5039984	0,958503879	-0,061143825	0,807080829	1
ATP6V1B2	149,8724979	184,7091867	115,0358091	0,622794194	-0,683172599	0,368736656	1
RPL36AL	176,6266049	184,6784574	168,5747523	0,912801389	-0,131627109	0,965040349	1
PFKFB3	240,4437286	184,5385961	296,3488612	1,605890949	0,683373927	0,810030661	1
B4GALT6	142,8056874	184,0978663	101,5135084	0,551410565	-0,858801186	0,25490191	1
CAST	210,1202082	183,4429281	236,7974882	1,290851006	0,36832249	0,381398442	1
PTRHD1	189,7956452	183,4135511	196,1777393	1,069592395	0,097061113	0,7256647	1
CSNK2A2	209,1387087	182,8778678	235,3995495	1,287195396	0,364231071	0,574007605	1
TBCB	202,4616115	182,844863	222,07836	1,214572597	0,280448724	0,534191137	1
SNRPB	186,2569534	182,3435744	190,1703324	1,042923136	0,060632834	0,713061403	1
GPS2	197,7298277	182,1404369	213,3192186	1,1711799	0,227962699	0,644953294	1
LOC282997	146,0460386	181,9367441	110,1553331	0,605459516	-0,723897597	0,396860122	1
DDHD2	135,2286229	181,7020101	88,75523567	0,488465899	-1,033670248	0,205405527	1
EIF4G1	232,6161515	181,696286	283,536017	1,560494291	0,642003079	0,289451731	1
DPCD	185,5665565	181,6078207	189,5252922	1,043596533	0,061564057	0,889805396	1
NDNL2	152,1078091	181,2809111	122,9347071	0,678144799	-0,560334741	0,487594482	1
PDCD6	234,7400054	181,103273	288,3767377	1,592333109	0,671142173	0,315652406	1
TMLHE	180,2349417	180,6393861	179,8304972	0,995522079	-0,006474782	0,886515143	1
KLF13	201,0612602	180,412756	221,7097644	1,228902929	0,297370962	0,424901752	1
SEC62	211,5989823	180,2380736	242,9598909	1,347994272	0,430814366	0,810086902	1
HDHD2	211,9355228	180,1534416	243,7176039	1,352833461	0,435984249	0,635068573	1
HMGN4	144,874778	180,0922824	109,6572735	0,608894907	-0,71573485	0,392850513	1
VBP1	246,8327629	180,0723189	313,593207	1,741484804	0,800317884	0,235656537	1
ABCB6	213,3395806	179,9712706	246,7078906	1,370818185	0,455037236	0,711567297	1
RLIM	178,9785685	179,9345951	178,0225419	0,989373621	-0,01541266	0,859102047	1
ADAR	223,8346552	179,4077826	268,2615278	1,495261376	0,580397693	0,237492428	1
AAGAB	152,0500576	179,3446883	124,7554268	0,695618186	-0,523632444	0,59381209	1
STRN4	188,3595641	179,2010292	197,5180989	1,102215204	0,140405933	0,86862565	1
ZC3H6	157,3077126	179,0822015	135,5332237	0,756821295	-0,401975412	0,728757338	1
MT2A	221,1220625	178,9856024	263,2585225	1,470836308	0,556636695	0,427663791	1
ANKIB1	126,4900927	178,9620997	74,01808563	0,413596431	-1,27370436	0,201641543	1
PLA2G4A	150,0581344	178,9553389	121,1609299	0,677045629	-0,562675029	0,240695414	1
TBK1	140,6515236	178,897094	102,4059532	0,572429383	-0,804830366	0,266364735	1
RGP1	142,4224889	178,2756814	106,5692964	0,597778091	-0,742318073	0,43701669	1
MLEC	138,7983081	177,9112142	99,68540197	0,560309829	-0,835703295	0,486768251	1
PGM1	142,4554981	177,7997502	107,1112461	0,602426303	-0,731143333	0,464850412	1
NMRK1	151,0946459	177,413701	124,7755907	0,703303014	-0,507781694	0,496058479	1
LARP1	190,0905299	177,3101825	202,8708773	1,144158076	0,194286388	0,952837009	1
BZRAP1-AS1	222,7120454	177,0081647	268,4159262	1,51640421	0,600654367	0,794403349	1
ELMO2	139,2391853	176,9862971	101,4920735	0,57344594	-0,802270609	0,190129543	1
PPP1R12A	145,225726	176,9529476	113,4985044	0,641404995	-0,640692507	0,317792814	1
UBE2V2	204,6461329	176,9451974	232,3470683	1,313101862	0,392978836	0,647439074	1
ZNF706	203,8056179	176,9248267	230,6864092	1,303866809	0,382796505	0,579209514	1
UBL3	155,8353545	176,4193691	135,2513399	0,766646773	-0,383366076	0,560923521	1
C11orf49	234,1273692	176,3584045	291,896334	1,655131406	0,726945762	0,321851614	1
LZTS2	231,2597419	176,3201014	286,1993824	1,623180681	0,6988236	0,378631786	1
CTSZ	208,8415747	176,2641827	241,4189667	1,369642789	0,453799678	0,41709388	1
SUPT6H	216,7814539	176,1843866	257,3785211	1,460847502	0,546805583	0,396346453	1
PTPN1	135,5728648	175,6351551	95,51057436	0,543801008	-0,87884927	0,233637001	1
VRK3	149,7319029	175,5716982	123,8921077	0,705649651	-0,502976018	0,581986996	1
BLOC1S1	170,1127776	175,3986816	164,8268736	0,939726981	-0,089686423	0,913192706	1
TMED8	192,4020513	175,1195605	209,6845422	1,197379331	0,259880272	0,562280735	1
WDR45L	160,6547509	175,0128073	146,2966944	0,835919935	-0,258563329	0,754460708	1
SRSF5	165,0924574	174,8689767	155,3159381	0,888184634	-0,171068482	0,855949931	1
SREK1	149,3242152	174,701881	123,9465494	0,709474613	-0,495177034	0,443521523	1
PCYT1A	240,7351472	174,2987352	307,1715592	1,762328102	0,817482543	0,353769904	1
MAP1B	131,9085107	174,1951963	89,62182509	0,514490795	-0,958782829	0,199600056	1
RARS	151,9672349	174,0766203	129,8578496	0,74598099	-0,422789228	0,607332004	1
CASD1	140,9847694	173,9033627	108,0661761	0,621415103	-0,686370789	0,399486184	1
HABP4	151,8075901	173,8387265	129,7764537	0,746533619	-0,421720863	0,884996865	1
FAM117A	236,6347703	173,4892997	299,7802408	1,727946572	0,78905861	0,357053493	1
FAM217B	206,6594618	173,3529259	239,9659977	1,384262749	0,469117809	0,402428729	1
CDC42EP3	123,558949	173,3224058	73,79549219	0,425770066	-1,23185357	0,31696054	1
LRRC49	185,1249018	173,1754041	197,0743996	1,13800456	0,186506338	0,730389889	1
HERC1	156,2487539	173,1274584	139,3700494	0,805014125	-0,312913998	0,605349996	1
AHSA2	138,1733935	173,1122057	103,2345812	0,596344901	-0,745781128	0,373869488	1
EZH1	223,8747303	172,9906681	274,7587926	1,588286788	0,667471435	0,526959231	1
AGPAT6	157,8645111	172,965631	142,7633912	0,825385889	-0,27685932	0,575608353	1
MAGOHB	182,7922492	172,717318	192,8671805	1,116663823	0,15919492	0,918627832	1
STAG1	186,0425592	172,6482377	199,4368808	1,155163142	0,208096616	0,96847508	1
ABHD14B	177,9581805	172,5749664	183,3413946	1,062386963	0,087309348	0,599731791	1
NAA38	197,8457615	172,5688898	223,1226332	1,292948187	0,370664462	0,687196308	1
TEX10	150,8741153	172,4376875	129,3105431	0,749897224	-0,415235213	0,442071348	1
PTENP1	152,2836654	172,135569	132,4317618	0,769345712	-0,378296064	0,453874845	1
CMAHP	142,1987019	172,0993594	112,2980444	0,652518666	-0,615908923	0,32441949	1
SRF	184,260779	171,3702506	197,1513075	1,150440679	0,202186595	0,590649843	1
ST3GAL4	158,1906853	170,9841631	145,3972075	0,850354822	-0,233863145	0,684892487	1
GNL3	179,2955441	170,7281413	187,862947	1,100363101	0,137979667	0,725301651	1
KRTCAP2	214,5606554	170,5175592	258,6037517	1,51658136	0,600822896	0,312666392	1
FAM81B	138,3030093	170,3218689	106,2841497	0,624019396	-0,680337223	0,453107465	1
APPBP2	152,4646061	169,8352147	135,0939975	0,795441615	-0,330172053	0,592852908	1
CBX5	156,3960559	169,783348	143,0087638	0,842301472	-0,247591408	0,548301771	1
DNAJC21	211,3637859	169,7585666	252,9690052	1,490169305	0,575476251	0,641234123	1
ADAT1	163,276322	169,5241147	157,0285293	0,926290219	-0,110463815	0,835283248	1
BZW2	156,5693649	169,4387908	143,699939	0,848093511	-0,23770475	0,920116148	1
TMEM107	183,0685386	169,412211	196,7248661	1,161220109	0,215641461	0,918642959	1
ALAS1	209,1672249	169,3236642	249,0107855	1,470620108	0,556424617	0,474617563	1
C1orf116	141,1455835	169,230502	113,060665	0,668086803	-0,581892534	0,229475215	1
NAE1	135,5881123	169,1734523	102,0027723	0,602947867	-0,729894827	0,375275921	1
STAT5A	228,9809999	169,0283738	288,933626	1,709379435	0,773472671	0,355925501	1
BTF3	201,4786724	168,9653969	233,9919479	1,384851291	0,469731064	0,431724192	1
VASH1	177,4512239	168,7772816	186,1251662	1,102785662	0,141152416	0,716516416	1
SNX29	152,0743966	168,4019745	135,7468187	0,806088047	-0,310990666	0,714823399	1
THRAP3	178,1076982	168,224735	187,9906614	1,117497147	0,160271148	0,599859543	1
ATF7IP2	172,7741569	167,9483949	177,599919	1,0574672	0,080612915	0,707524746	1
SIK3	236,3290871	167,8582862	304,799888	1,815816751	0,860618616	0,464426196	1
C17orf62	154,1653077	167,7523277	140,5782876	0,838010951	-0,254958998	0,659287945	1
RBM17	190,5299288	167,5397452	213,5201124	1,274444534	0,349868586	0,984414663	1
HSD17B11	172,0268573	167,5298594	176,5238551	1,053685926	0,075444904	0,722121917	1
RRAGB	191,7179043	167,526757	215,9090516	1,288803385	0,366032188	0,641478254	1
SRSF9	131,1428774	167,4994741	94,78628077	0,56589002	-0,8214064	0,281014631	1
RABL2A	197,6310927	166,860238	228,4019474	1,368821896	0,452934743	0,612077938	1
WFDC3	173,6072966	166,8482684	180,3663249	1,081020059	0,112393294	0,713188338	1
SNHG11	144,6516083	166,5081035	122,7951131	0,737472294	-0,439339245	0,460140249	1
TAF2	136,279096	166,4084076	106,1497844	0,637887147	-0,648626885	0,345098599	1
INVS	147,6407494	166,3346201	128,9468787	0,775225738	-0,367311624	0,631056731	1
DOCK5	196,2997192	165,9631904	226,636248	1,365581412	0,449515326	0,44803472	1
ZFC3H1	135,9361389	165,8292255	106,0430523	0,639471432	-0,645048185	0,378523681	1
TTC3	143,1530593	165,7573949	120,5487237	0,727260004	-0,459456858	0,485390542	1
PRR14	128,1002142	165,7207948	90,47963347	0,545976343	-0,873089655	0,220878604	1
ST20	141,6566454	165,7192363	117,5940545	0,709598096	-0,494925957	0,359614473	1
SNRK	147,2310675	165,6565954	128,8055396	0,777545496	-0,363001002	0,624041398	1
ABCD3	147,7597217	165,0740251	130,4454184	0,79022377	-0,339666852	0,429188542	1
BMS1P1	242,9548319	164,5799922	321,3296715	1,952422449	0,965265245	0,689463414	1
NAGA	197,6519366	164,0326597	231,2712136	1,409909551	0,495602614	0,544233858	1
HTT	121,5314193	163,9762594	79,08657923	0,482305058	-1,051982156	0,220255096	1
GTF2H2B	136,1305964	163,8534451	108,4077477	0,661614088	-0,59593814	0,787114093	1
DHX36	176,4233657	163,5674893	189,2792421	1,157193541	0,210630176	0,703458852	1
IMPA2	143,2333117	163,3267543	123,139869	0,753947935	-0,407463196	0,829170619	1
GFOD1	139,0772721	163,2178929	114,9366512	0,70419149	-0,505960302	0,708631553	1
CCDC127	145,1689466	163,0078936	127,3299996	0,781127814	-0,356369463	0,63501426	1
REST	146,0238352	162,8416325	129,2060379	0,793445975	-0,3337961	0,432696892	1
FAM40B	133,1259025	162,664796	103,5870089	0,636812706	-0,651058974	0,443802634	1
ARMC7	216,7580001	161,9723491	271,5436512	1,676481528	0,745436587	0,710039796	1
POLR2J2	169,5211713	161,8675098	177,1748328	1,094566989	0,130360252	0,736143002	1
KIF18A	218,8857866	161,6418718	276,1297014	1,708280771	0,772545114	0,309517058	1
XIAP	186,5205881	161,5078698	211,5333064	1,309739932	0,389280372	0,510801354	1
SEPHS2	206,6192895	161,4821796	251,7563995	1,559035184	0,640653487	0,382780579	1
STT3A	180,9313969	160,8967314	200,9660623	1,249037569	0,320816872	0,841288503	1
PPIL3	212,1280337	160,480526	263,7755415	1,643660748	0,716912557	0,227461906	1
HMGCL	196,2536845	160,4412537	232,0661153	1,44642422	0,532490741	0,488623262	1
WDPCP	223,8405978	160,4343962	287,2467995	1,790431518	0,840307338	0,287855368	1
OS9	161,3470754	160,3089639	162,3851869	1,012951384	0,018564935	0,676887707	1
CCDC103	133,6490886	159,8366543	107,4615229	0,672320898	-0,572778101	0,517935989	1
UBE3D	152,1266024	159,825284	144,4279208	0,903661281	-0,146145986	0,858601303	1
PRKACA	137,7471195	159,8174702	115,6767689	0,723805531	-0,466325963	0,600268079	1
SENP5	122,6846618	159,6310188	85,73830482	0,537103036	-0,896729219	0,219961437	1
L3MBTL4	200,0799021	159,6176365	240,5421678	1,506989911	0,591669759	0,308811863	1
GLG1	155,8412731	159,4140063	152,2685398	0,955176671	-0,066160495	0,961888334	1
COPB1	152,2553677	159,3552514	145,155484	0,910892379	-0,134647484	0,954479228	1
FNDC3A	188,9653378	159,2460663	218,6846093	1,373249678	0,457593953	0,539553388	1
PPM1N	180,3990591	159,0823699	201,7157483	1,267995621	0,342549763	0,848082398	1
FMR1	168,8997172	159,0507883	178,7486461	1,123846339	0,168444792	0,701162759	1
FAM125B	178,365046	158,5584618	198,1716302	1,249833204	0,321735573	0,759071409	1
FANCL	163,5652218	158,4900217	168,640422	1,064044412	0,089558369	0,807397186	1
CASS4	124,7651904	158,3369924	91,19338851	0,575944933	-0,795997214	0,256824032	1
IFT80	140,6386541	158,1205538	123,1567543	0,778878845	-0,360529161	0,434197072	1
VPS29	189,7625366	158,1060162	221,4190571	1,400446753	0,485887132	0,464116637	1
DUSP28	165,7471933	158,1010338	173,3933527	1,096724977	0,13320179	0,932093382	1
UCHL5	183,0247581	158,0356512	208,013865	1,31624645	0,396429641	0,53134677	1
NBAS	119,3832485	157,9869215	80,77957561	0,51130546	-0,967742662	0,198582306	1
ATXN1L	149,2113345	157,8629393	140,5597296	0,890390932	-0,167489195	0,654483888	1
EXOC4	144,3193019	157,7398011	130,8988027	0,829840039	-0,269094828	0,713271062	1
XRCC1	173,1860323	157,6870653	188,6849994	1,196578801	0,258915409	0,694648089	1
CYBB	126,4055469	157,4181932	95,3929006	0,605983963	-0,72264848	0,495873499	1
ZNF684	303,831569	157,1929113	450,4702267	2,865715908	1,518895595	0,386710908	1
FLVCR2	192,8030641	157,0713035	228,5348246	1,45497503	0,540994394	0,463318457	1
RNF219	157,03061	157,0611235	157,0000965	0,999611444	-0,000560676	0,947933325	1
SP1	149,6384869	156,998153	142,2788209	0,906245189	-0,142026663	0,666044202	1
PIAS2	141,0228103	156,9655623	125,0800584	0,796863061	-0,327596273	0,699401432	1
GAK	154,7827193	156,8633789	152,7020596	0,973471697	-0,038789061	0,905534222	1
ERO1LB	186,5901048	156,5461648	216,6340449	1,383834891	0,468671822	0,438561509	1
NUS1	154,3616164	156,500882	152,2223508	0,972661296	-0,039990583	0,94458529	1
FSIP1	149,4696137	156,4780668	142,4611605	0,910422549	-0,135391804	0,878412628	1
AHCYL1	133,0571327	156,4660561	109,6482093	0,700779531	-0,512967459	0,547315379	1
DENND6A	194,8984227	156,0977024	233,6991431	1,497133779	0,582203142	0,325748493	1
MRPS31P3	173,2565773	155,7701544	190,7430003	1,224515704	0,292211276	0,776510519	1
FAM102B	169,6660475	155,7584163	183,5736787	1,178579515	0,237049096	0,875558717	1
LRPPRC	159,2411321	155,6899678	162,7922964	1,045618409	0,064356446	0,876460882	1
LRRC16A	165,4393303	155,5729134	175,3057472	1,126839778	0,172282398	0,947306253	1
MRPL28	125,0767204	155,5720564	94,58138431	0,607958694	-0,717954787	0,345218827	1
PHLDA1	123,8922492	155,3863088	92,39818959	0,594635334	-0,749922903	0,418782682	1
RARS2	170,4233223	155,2675586	185,5790861	1,195221254	0,257277708	0,742780427	1
GOLPH3	140,2569383	155,1264926	125,3873839	0,808291232	-0,307052897	0,604267529	1
DLG1	124,9753126	155,0683249	94,88230027	0,611874155	-0,708693133	0,301066476	1
RAB35	155,069818	154,8661782	155,2734577	1,00262988	0,003789135	0,916334713	1
NR3C1	129,4858525	154,6748314	104,2968736	0,674297639	-0,568542549	0,316555154	1
C11orf24	160,1710223	154,3712043	165,9708403	1,07514119	0,10452613	0,803587387	1
AKAP7	130,5486338	154,186403	106,9108646	0,693387111	-0,528267075	0,565550082	1
SLC38A6	130,992745	154,1086004	107,8768897	0,700005642	-0,514561545	0,478563656	1
JAK3	128,6895184	153,8726124	103,5064244	0,672676071	-0,572016156	0,618160611	1
ZC3H14	123,6818049	153,460934	93,90267578	0,611899546	-0,708633267	0,263764642	1
PAOX	128,362143	153,4366742	103,2876118	0,673161175	-0,570976125	0,513203781	1
LPCAT3	130,2949522	153,3070398	107,2828645	0,699790855	-0,515004283	0,492408594	1
LOC550643	169,1748242	152,8010772	185,5485713	1,21431455	0,280142179	0,476535586	1
NCK1	132,5022045	152,7821614	112,2222475	0,734524544	-0,445117395	0,447233538	1
SRXN1	155,9944766	152,5157888	159,4731644	1,045617412	0,064355071	0,834259805	1
DCAF17	148,3256671	152,4281973	144,2231369	0,946170981	-0,079827181	0,858410795	1
EIF2C3	187,4080594	152,28113	222,5349889	1,461343168	0,547295007	0,521793102	1
ERICH1	190,3443875	152,1351925	228,5535824	1,502305802	0,587178511	0,517963571	1
PRKD3	163,9601041	151,8432579	176,0769503	1,159596763	0,213623211	0,903057649	1
THAP9-AS1	139,3201332	151,7220345	126,918232	0,836518126	-0,257531294	0,542609997	1
RNF208	119,1861327	151,6375752	86,73469018	0,571986792	-0,805946262	0,333123752	1
CCDC125	179,3980036	151,5515006	207,2445067	1,36748568	0,451525725	0,454941976	1
CDK13	128,7314466	151,4361649	106,0267284	0,700141399	-0,51428178	0,463576925	1
AGBL3	195,1151632	151,0785594	239,1517671	1,582962984	0,66262752	0,435664064	1
IL7R	134,0268248	150,7859854	117,2676642	0,777709307	-0,362697092	0,827689482	1
NAA15	156,2717731	150,6959494	161,8475969	1,074000977	0,102995306	0,711086549	1
MED31	192,3457732	150,6636707	234,0278757	1,553313249	0,6353488	0,532021707	1
MRPL18	146,8606248	150,5933632	143,1278863	0,950426256	-0,073353403	0,963913482	1
PSMD1	126,8143064	150,5791253	103,0494874	0,684354403	-0,547184455	0,332572449	1
MKL1	185,4858323	150,4625958	220,5090689	1,465540772	0,551433105	0,275559913	1
FAM160B1	145,3162457	150,2289924	140,403499	0,934596557	-0,097584373	0,951339189	1
LMAN2	169,7621295	150,2047549	189,3195041	1,260409527	0,333892564	0,546454034	1
MAGT1	129,8092829	150,1655988	109,452967	0,728881767	-0,456243284	0,444768752	1
MSL1	125,6659384	150,1394258	101,192451	0,673989863	-0,569201203	0,332305967	1
TFB2M	127,3502324	150,1193641	104,5811008	0,69665297	-0,521487923	0,497735784	1
SPTLC2	184,1746787	149,9518247	218,3975328	1,456451319	0,542457481	0,657000961	1
GPR183	174,5446994	149,8967803	199,1926186	1,328865225	0,410194792	0,952339757	1
DLGAP5	179,2229773	149,880446	208,5655085	1,391545822	0,476688416	0,638410889	1
C19orf33	131,1371164	149,4073106	112,8669221	0,755431054	-0,404628005	0,869211669	1
FAM53C	152,9337722	149,2630682	156,6044763	1,049184358	0,069268204	0,94334884	1
NUP133	186,2422591	149,2337466	223,2507716	1,495980478	0,581091349	0,535905146	1
LOC493754	147,2892362	149,1157615	145,4627109	0,975501915	-0,035783389	0,648573685	1
PMS2L2	170,8959722	149,1113133	192,6806311	1,29219324	0,369821832	0,749334757	1
GTF2H1	146,3534081	149,0584722	143,6483439	0,963704657	-0,053337018	0,871556821	1
UQCR10	162,0345545	148,8909986	175,1781103	1,176552726	0,234565975	0,538062665	1
CEP68	174,9216721	148,863729	200,9796152	1,350091232	0,4330569	0,956669522	1
NDUFS6	120,9501189	148,6847177	93,21552004	0,626934102	-0,673614287	0,530662846	1
FRG1	152,6767971	148,6569767	156,6966175	1,054081827	0,075986865	0,959983391	1
TGFBR2	147,6953776	148,4117093	146,9790458	0,990346695	-0,013994431	0,923143577	1
WDR47	117,5680281	148,2668641	86,869192	0,585897547	-0,771279685	0,264126374	1
HDAC6	167,2891101	148,1274372	186,450783	1,258718753	0,331955964	0,762756846	1
MTHFR	166,0834742	148,0093315	184,157617	1,244229773	0,315252934	0,997762492	1
CCDC3	154,6153592	147,9867184	161,2440001	1,089584267	0,123777777	0,557512857	1
BUB3	160,9302993	147,9483777	173,9122209	1,175492584	0,233265438	0,691151252	1
TECR	148,2993571	147,8621761	148,7365381	1,005913358	0,008506048	0,718974924	1
PTDSS1	153,6917294	147,7349828	159,6484759	1,080640976	0,111887292	0,777006136	1
FUNDC2	134,3687406	147,6719382	121,065543	0,819827683	-0,286607388	0,811260729	1
TRAPPC5	132,1295263	147,5917143	116,6673382	0,790473495	-0,339211006	0,684747001	1
RPE	135,076974	147,4805362	122,6734118	0,83179391	-0,265701973	0,704350997	1
ANAPC10	180,5540757	147,3504969	213,7576545	1,450674813	0,536724157	0,495016652	1
NAB1	139,6513914	146,7354237	132,5673591	0,903444824	-0,1464916	0,918813554	1
AKR7A2	191,8089717	146,6309247	236,9870187	1,616214446	0,692618634	0,234566079	1
PTK7	126,107225	146,5755788	105,6388713	0,720712632	-0,472503962	0,666386075	1
FAM109B	153,7321919	146,1973301	161,2670538	1,103077968	0,141534767	0,670924418	1
FAM73A	130,8176176	146,1608764	115,4743589	0,790049716	-0,339984653	0,52181944	1
DESI1	133,3003861	146,142846	120,4579261	0,824247847	-0,278849882	0,695888619	1
PSMG1	133,8642677	145,974609	121,7539264	0,834076058	-0,261749148	1	1
ESYT2	129,4607694	145,8891282	113,0324105	0,774782959	-0,368135872	0,61837795	1
LSM14B	121,1086685	145,8221578	96,3951793	0,661046173	-0,59717705	0,457455718	1
GOLGA5	204,0669155	145,6456535	262,4881776	1,802238319	0,849789798	0,41581574	1
PHF3	139,0033912	145,625327	132,3814554	0,909055163	-0,137560252	0,887182398	1
FAM222B	169,9543587	145,4511283	194,457589	1,336927333	0,418921051	0,636942503	1
PLCB4	139,750735	145,4389034	134,0625666	0,921779273	-0,117506768	0,826465957	1
NDUFA8	190,5658151	145,3918518	235,7397783	1,621409834	0,697248798	0,219342939	1
PPP1R2	136,5994409	145,3556534	127,8432283	0,879520165	-0,185211439	0,849389766	1
SUMO1P3	116,8535239	144,9573987	88,74964925	0,612246426	-0,707815648	0,302041076	1
GPR180	178,6529789	144,7041765	212,6017812	1,46921662	0,555047121	0,798535685	1
ABCC1	141,2928948	144,5519009	138,0338887	0,954908845	-0,066565074	0,898542456	1
LAMTOR5	173,6426948	144,5482035	202,7371862	1,402557634	0,488060055	0,450370499	1
CLPTM1	162,4664892	144,5152704	180,417708	1,248433522	0,320119	0,595013336	1
IRF9	139,2078453	144,443503	133,9721877	0,927505806	-0,108571782	0,950310076	1
TDRD3	109,2555516	144,3178547	74,19324842	0,514096115	-0,959889985	0,208175469	1
UNC13D	140,5829151	144,3121401	136,8536901	0,948317238	-0,076558334	0,825954627	1
GRTP1	127,1746503	144,1452656	110,204035	0,764534545	-0,387346404	0,62608672	1
RFX7	135,434	143,7452101	127,1227899	0,884361919	-0,177291191	0,486850762	1
CCNC	126,1004695	143,6310336	108,5699054	0,75589448	-0,403743242	0,731877208	1
C6orf48	140,4652131	143,5526015	137,3778248	0,956985964	-0,06343033	0,901359866	1
DPM2	172,7081114	143,5361779	201,8800449	1,406474994	0,492083903	0,520196414	1
POMZP3	232,6658976	143,4718669	321,8599284	2,243366141	1,165665103	0,185662911	1
PSME3	144,2164152	143,4527703	144,98006	1,010646638	0,015278662	0,806524809	1
C16orf52	130,7495025	143,30077	118,1982349	0,824826237	-0,277837871	0,690803107	1
USP7	116,6338641	143,1756046	90,09212351	0,629242138	-0,66831281	0,399051915	1
MRPL47	183,1410093	143,1618036	223,120215	1,558517771	0,640174606	0,246918762	1
UBE2L6	153,9059234	142,8885258	164,923321	1,154209689	0,206905347	0,651769715	1
HPSE	131,722645	142,7274554	120,7178347	0,845792664	-0,241624048	0,799016997	1
HNRNPF	153,9007785	142,6754669	165,12609	1,157354474	0,210830801	0,776393979	1
RANBP3	154,6444912	142,6032399	166,6857426	1,168877669	0,225123949	0,71969648	1
COQ4	154,2616332	142,4461703	166,077096	1,165893724	0,221436288	0,640360371	1
QSOX1	140,4661583	142,3423806	138,589936	0,973637896	-0,038542772	0,745585195	1
CCDC28A	139,9460603	142,1478831	137,7442374	0,969020673	-0,045400651	0,6680808	1
GPR107	134,9945755	141,624407	128,364744	0,906374449	-0,141820902	0,830657517	1
CTSC	124,654031	141,5352612	107,7728009	0,761455484	-0,393168397	0,814148479	1
FYCO1	114,1553013	141,3486214	86,96198118	0,615230487	-0,700801099	0,328102257	1
AP1M2	152,5149655	141,3385614	163,6913695	1,158150811	0,211823129	0,673439279	1
WRN	135,1568754	141,1769719	129,1367789	0,914715603	-0,128604835	0,92142773	1
AFF4	118,4094484	140,9043468	95,91455005	0,680706822	-0,554894527	0,470955693	1
SMG5	189,9165358	140,9006847	238,9323869	1,695750361	0,7619238	0,329036314	1
PLTP	120,6354705	140,8891724	100,3817686	0,71248746	-0,489063473	0,519601173	1
RAB4B	173,688294	140,8424364	206,5341517	1,466419902	0,552298271	0,24052393	1
CEP128	117,1788451	140,3292938	94,02839632	0,670055366	-0,577647786	0,353593165	1
TOP2B	119,72106	139,9963498	99,44577021	0,710345451	-0,493407298	0,466196687	1
ZNF586	167,9254923	139,8979325	195,9530521	1,400685832	0,486133402	0,593824418	1
USP48	153,9547721	139,8452482	168,0642959	1,201787676	0,265182033	0,658946909	1
CDC42BPA	152,8707401	139,7484466	165,9930336	1,187798774	0,248290449	0,738301339	1
SGSM3	126,8445259	139,7117225	113,9773294	0,815803623	-0,29370618	0,711488386	1
ATAD2B	119,2793216	139,5806917	98,97795158	0,709109193	-0,495920296	0,536108427	1
HIST1H4A	173,7216338	139,3723455	208,070922	1,492913972	0,578131034	0,277114396	1
GFPT1	135,195506	139,069895	131,321117	0,944281413	-0,082711222	1	1
ZNF347	138,8606824	138,8443688	138,8769961	1,000234991	0,000338981	0,562094936	1
GRIPAP1	125,1927213	138,7715368	111,6139059	0,804299703	-0,314194907	0,770346718	1
ZZEF1	111,3534269	138,6750819	84,03177188	0,605961581	-0,722701768	0,351563264	1
NXPE3	112,0538279	138,6412912	85,46636458	0,616456785	-0,697928334	0,416619669	1
DERL1	136,015985	138,5327298	133,4992401	0,963665701	-0,053395338	0,829789319	1
PPP2R2A	149,7672308	138,5254365	161,009025	1,162306571	0,216990645	0,772082781	1
STARD4	110,2644497	138,4109023	82,11799716	0,593291394	-0,753187239	0,380056757	1
ACOT13	145,0558503	138,2066091	151,9050916	1,099115973	0,13634362	0,835419709	1
PTEN	111,7897035	138,1250436	85,45436336	0,618673928	-0,692748856	0,436930275	1
PTPLA	136,6947426	138,0050571	135,3844281	0,98101063	-0,027659325	0,882519024	1
GSKIP	133,2865688	137,8912052	128,6819324	0,933213487	-0,099720937	0,631371261	1
DAK	154,831691	137,7285953	171,9347867	1,248359401	0,320033344	0,488344313	1
TFE3	176,9060531	137,6009627	216,2111434	1,571290921	0,651950317	0,456494247	1
TAF9B	210,2857151	137,4801729	283,0912572	2,05914243	1,042043624	0,186681352	1
UPRT	123,7873151	137,3501488	110,2244814	0,802507186	-0,317413783	0,529412845	1
HOMER1	125,6833099	137,3419465	114,0246734	0,830224679	-0,268426277	0,957397788	1
PLP2	152,04559	137,06082	167,0303599	1,218658693	0,285294131	0,720004559	1
ERGIC1	123,6683966	137,0240013	110,3127919	0,80506182	-0,312828524	0,673264491	1
H2AFY	142,7755851	136,9297631	148,6214071	1,085384242	0,118205868	0,614823569	1
CCDC25	149,0258538	136,5432242	161,5084833	1,182837773	0,242252221	0,684085776	1
BRMS1L	139,6461106	136,2877463	143,0044749	1,049283437	0,069404438	0,727749148	1
KLHL18	167,1991676	136,0565583	198,3417769	1,457789168	0,543782086	0,385962957	1
PROSER1	123,7637907	135,7722449	111,7553365	0,823108851	-0,280844864	0,615482599	1
GMIP	117,0212773	135,6118414	98,43071311	0,725826831	-0,462302706	0,635820015	1
TEC	193,4432371	135,3930466	251,4934277	1,857506231	0,89336705	0,465299842	1
MDH2	140,2137081	135,3460784	145,0813377	1,07192864	0,100208867	0,576532898	1
PRR11	163,3540491	135,2775289	191,4305692	1,415095106	0,500899017	0,395055375	1
CBLL1	102,8294658	135,2467667	70,41216488	0,52061995	-0,941697499	0,201733787	1
ACRBP	138,6688351	135,1409061	142,1967642	1,05221112	0,073424203	0,798410665	1
FAM135A	146,2557788	135,1211839	157,3903737	1,164809019	0,220093432	0,655112124	1
HIST1H1E	108,998474	135,0923284	82,90461972	0,613688584	-0,704421348	0,594977756	1
CNOT6	101,6063794	135,0794233	68,13333542	0,504394628	-0,987375186	0,20233226	1
CD40	171,9727164	135,0365509	208,908882	1,547054339	0,629523871	0,266115882	1
CSNK1G2	167,9540261	134,9706057	200,9374465	1,488749683	0,574101201	0,341325426	1
DHRS4-AS1	116,2497888	134,7618349	97,7377427	0,725262778	-0,463424287	0,6175947	1
MLF1IP	99,94611605	134,7334365	65,15879558	0,48361266	-1,048076084	0,378351512	1
CARM1	201,1648127	134,6683556	267,6612698	1,98755876	0,990997513	0,208031621	1
MXI1	158,6758424	134,6329185	182,7187663	1,357162634	0,440593615	0,409475171	1
ETNK1	138,0305256	134,5416232	141,519428	1,051863539	0,072947553	0,923865596	1
NPHP3	113,7413143	134,5258478	92,95678076	0,690995688	-0,533251387	0,418787608	1
AGAP7	246,5416555	134,104739	358,9785719	2,676852246	1,420537509	0,384900921	1
SLC39A1	142,7479396	133,8749178	151,6209615	1,132556897	0,17958353	0,831586361	1
AIMP2	147,1720047	133,6574014	160,6866081	1,202227534	0,265709967	0,54028218	1
CDKN2C	139,0721694	133,6542122	144,4901266	1,081074245	0,112465607	0,593095051	1
UBN2	107,8173753	133,647762	81,98698859	0,613455754	-0,704968803	0,300681505	1
LAMP5	198,484283	133,5734849	263,3950812	1,971911427	0,979594751	0,361514498	1
ALDH9A1	124,1331767	133,448375	114,8179784	0,86039248	-0,216933179	0,945955798	1
MON2	122,7994258	133,4114659	112,1873858	0,840912623	-0,249972193	0,806410052	1
CEP104	124,8458068	133,2276751	116,4639385	0,874172265	-0,194010488	0,886698911	1
ITPKB	109,1949103	133,1323187	85,25750189	0,640396733	-0,642962148	0,410029574	1
NMT1	129,7555837	132,9272543	126,5839131	0,952279604	-0,070542862	1	1
KCNE3	107,9428132	132,9243006	82,96132576	0,624124599	-0,680094021	0,389232333	1
RGS9	122,3512227	132,5636264	112,138819	0,845924497	-0,241399194	0,525645189	1
BTBD7	107,4686446	132,4067538	82,53053541	0,623310617	-0,681976808	0,227917898	1
USP11	152,1834449	132,1724335	172,1944563	1,302801588	0,381617383	0,42532154	1
NR4A3	119,5956143	132,1046167	107,0866118	0,810619753	-0,302902763	0,459621758	1
DGKE	117,0272527	131,8252029	102,2293024	0,775491333	-0,366817437	0,765874238	1
GLB1	119,6833531	131,713184	107,6535223	0,817332927	-0,291004238	0,65724365	1
CDC25C	143,3476875	131,6233378	155,0720372	1,178150013	0,236523248	0,745793107	1
ZNFX1	145,647582	131,3811337	159,9140302	1,217176513	0,2835384	0,75996214	1
PRRC2B	155,6478744	131,3373541	179,9583947	1,370199636	0,454386106	0,474762607	1
HDAC2	135,8691517	131,3074631	140,4308402	1,069481025	0,096910886	0,989736325	1
SFT2D2	144,0864029	131,0946388	157,0781671	1,198204355	0,260873982	0,76303119	1
GBE1	147,1121315	131,0569323	163,1673308	1,245011064	0,316158563	1	1
DCAF10	134,9351324	131,0263247	138,8439401	1,059664464	0,083607517	0,811458358	1
ISPD	161,0388991	130,9586531	191,1191452	1,459385392	0,545360918	0,508728153	1
SRRM2	121,1840688	130,7276891	111,6404485	0,853992366	-0,227704921	0,8933716	1
TMEM232	183,1631186	130,6669781	235,6592592	1,803510441	0,850807775	0,209625856	1
SPIN2B	144,9222558	130,4656605	159,3788511	1,221615331	0,288790073	0,987678994	1
DTNBP1	147,979968	130,3849901	165,5749459	1,26989269	0,34470659	0,507074138	1
VPS37C	98,54439113	130,3849629	66,70381936	0,511591351	-0,96693622	0,188052827	1
NDUFS1	135,2732452	130,3230416	140,2234489	1,075968203	0,105635444	0,945823741	1
CENPN	104,3031169	130,2692296	78,33700418	0,601346952	-0,733730489	0,369981481	1
FAM104B	126,1342103	130,2277551	122,0406655	0,93713253	-0,093675006	0,799484356	1
SLC12A6	111,3645373	130,0099188	92,71915568	0,71316986	-0,487682361	0,508963254	1
PAK2	141,1391174	129,9927807	152,285454	1,171491626	0,228346641	0,547381549	1
XPO6	135,8087456	129,9671386	141,6503525	1,089893599	0,124187299	0,642707813	1
C6orf25	99,62358717	129,9040836	69,34309075	0,53380224	-0,905622736	0,190767374	1
LOXL3	152,6773103	129,8523378	175,5022827	1,351552738	0,434617807	0,460216017	1
MYSM1	119,8877207	129,7256644	110,049777	0,848326949	-0,237307703	0,783865849	1
IRAK1BP1	147,0174581	129,7011532	164,3337629	1,267018518	0,34143761	0,669720333	1
TMSB15A	154,8531602	129,542464	180,1638564	1,390770647	0,475884523	0,254750535	1
SOGA2	196,6580058	129,391544	263,9244676	2,039735052	1,028381768	0,336077682	1
PLD3	159,4164194	129,3490951	189,4837438	1,464901967	0,550804121	0,295626214	1
ZMIZ1	144,3418536	129,3345475	159,3491597	1,232069565	0,301083716	0,70678841	1
POLR2J	145,9424835	129,3189832	162,5659838	1,257092963	0,330091342	0,793502235	1
PTAFR	155,3449253	129,0985872	181,5912635	1,406609224	0,492221583	0,816131417	1
FAM178A	106,5670261	129,0442756	84,08977667	0,651635079	-0,617863826	0,399628696	1
RABEP1	151,1314734	129,0405277	173,2224191	1,342387715	0,424801418	0,43483919	1
PHACTR1	183,7337021	128,994357	238,4730472	1,848709143	0,886518264	0,321369512	1
VTA1	109,1830918	128,7335506	89,63263297	0,696264747	-0,522292116	0,416018455	1
MTA2	102,6874425	128,5890979	76,78578715	0,597140725	-0,743857131	0,324667354	1
FDFT1	112,7830905	128,317602	97,24857895	0,757874036	-0,399970012	0,724153926	1
TBCK	133,667454	128,1352775	139,1996305	1,086349	0,119487657	0,763869557	1
LAP3	123,365129	128,130156	118,600102	0,925622084	-0,11150481	0,968659191	1
FUCA2	150,4026445	128,1112317	172,6940573	1,348000913	0,430821474	0,662311889	1
COA1	184,4978034	128,0766097	240,918997	1,881053828	0,911541134	0,214136119	1
TARDBP	127,7233548	128,0414627	127,4052469	0,995031174	-0,00718637	0,908317758	1
PARP8	138,8697658	127,9451344	149,7943971	1,170770564	0,227458378	0,483180779	1
SCAF11	111,0534701	127,8811062	94,22583393	0,736823732	-0,440608566	0,498529709	1
DNASE1L1	154,5047668	127,8181931	181,1913405	1,417570817	0,503420809	0,255933049	1
APITD1	120,9400516	127,763682	114,1164213	0,893183568	-0,162971386	0,775121634	1
XRN2	116,7110405	127,7522715	105,6698096	0,827146228	-0,273785694	0,827538299	1
LDHA	126,2566084	127,7304076	124,7828092	0,976923283	-0,033682822	0,736369054	1
HIAT1	105,1704117	127,2626136	83,07820986	0,652809238	-0,615266621	0,326743045	1
NDUFB2	145,7549817	127,237342	164,2726214	1,291072407	0,368569913	0,530165776	1
ZNF880	179,0584895	127,1617163	230,9552627	1,816232664	0,860949027	0,197943233	1
APH1B	99,39693178	127,0572188	71,73664478	0,564601094	-0,824696169	0,301330011	1
RALGDS	120,3729092	126,7896744	113,9561441	0,898780951	-0,153958548	0,93310158	1
PSMC1	145,1573883	126,7662727	163,5485039	1,290157866	0,367547607	0,445688086	1
EAPP	117,7424245	126,691616	108,793233	0,858724803	-0,219732232	0,875618633	1
SPOPL	106,4431544	126,6215245	86,26478437	0,68128057	-0,553679033	0,512245683	1
SLC35E2B	118,5065192	126,5934011	110,4196373	0,872238492	-0,197205437	0,773777067	1
PSMD14	157,6041918	126,4610167	188,7473669	1,492533998	0,577763795	0,29462741	1
POLR2B	115,5351641	126,321562	104,7487662	0,829223171	-0,270167665	0,74804555	1
TMEM109	105,1254886	126,1634641	84,08751305	0,666496546	-0,585330697	0,549444237	1
MAP2K2	185,3821597	126,0619411	244,7023783	1,941128116	0,95689534	0,318397637	1
UQCRHL	109,0132653	125,8909187	92,13561203	0,731868613	-0,45034342	0,524571567	1
STPG2	156,7185057	125,8742592	187,5627523	1,490080288	0,575390067	0,304098833	1
ATXN3	151,638455	125,7810345	177,4958755	1,411149751	0,496871094	0,487864908	1
COX6C	107,0833717	125,7399342	88,42680919	0,703251594	-0,507887177	0,576340344	1
NDUFS4	97,82643278	125,472748	70,18011758	0,55932558	-0,838239783	0,289908651	1
LAMC1	94,15509438	125,1515557	63,15863308	0,504657195	-0,986624371	0,403538401	1
ORAOV1	190,0036088	124,9812731	255,0259445	2,040513257	1,028932083	0,216880851	1
MTHFS	146,4824544	124,6874494	168,2774593	1,349594205	0,432525685	0,469404927	1
SDF2	130,9736902	124,6506125	137,2967678	1,101452812	0,13940769	0,715791679	1
BCAS3	150,3211212	124,6201969	176,0220454	1,412468041	0,498218225	0,622952433	1
SMARCD2	144,84198	124,3878682	165,2960919	1,328876315	0,410206832	0,377665792	1
OSBPL11	124,4251312	124,255031	124,5952313	1,00273792	0,003944586	0,931543128	1
GPAA1	115,7373864	124,2373405	107,2374322	0,863165871	-0,212290272	0,948106701	1
RBM6	111,3428521	124,1887647	98,49693959	0,793122791	-0,334383855	0,719399578	1
COPS6	111,0323086	124,048594	98,01602325	0,790142154	-0,339815865	0,718891051	1
ZNF121	97,0254242	123,7063988	70,34444963	0,568640348	-0,814411626	0,380342864	1
MDN1	109,7473923	123,6844074	95,81037706	0,774635858	-0,36840981	0,741096914	1
C19orf59	136,1454969	123,6389516	148,6520423	1,202307528	0,265805958	0,603248224	1
RRAS	93,57627218	123,5578176	63,5947268	0,5146961	-0,958207245	0,205317314	1
NSF	102,6900329	123,5316639	81,84840194	0,662570222	-0,59385473	0,379798497	1
ZNF778	131,7011733	123,1052386	140,2971079	1,13965181	0,188593115	0,772037664	1
TCEAL3	134,6415154	123,0873422	146,1956887	1,187739422	0,248218358	0,589360483	1
HECTD4	91,54637846	122,8485099	60,24424701	0,490394609	-1,027984975	0,212183659	1
FAM214B	95,72815272	122,7698739	68,68643153	0,559473015	-0,837859547	0,277295099	1
TMEM138	167,2890209	122,6551914	211,9228505	1,727793566	0,788930857	0,40707136	1
HIST2H2AB	129,1336992	122,6232031	135,6441953	1,106187017	0,145595315	0,652078174	1
STARD3NL	114,9794287	122,6168594	107,341998	0,875426092	-0,191942711	0,919409761	1
AP4S1	95,63000229	122,6161	68,64390454	0,559827825	-0,836944901	0,315894039	1
DDB1	154,9568521	122,3537169	187,5599872	1,532932484	0,616294157	0,265687835	1
BAMBI	167,2885869	122,2894095	212,2877644	1,735945616	0,795721751	0,876336774	1
CCDC68	117,0089675	122,2480414	111,7698936	0,914287807	-0,129279715	0,712381415	1
SUV39H1	145,7368042	122,2070311	169,2665774	1,385080514	0,469969842	0,634979218	1
HIST1H2AH	128,5384345	122,186665	134,8902039	1,103968292	0,142698736	0,836336694	1
UBQLN2	103,0233843	122,1775595	83,86920923	0,686453467	-0,542766169	0,533846861	1
TMEM206	106,5580932	122,1575835	90,95860287	0,744600542	-0,425461428	0,43619594	1
RIF1	116,8280232	122,1018102	111,5542362	0,913616563	-0,130339289	0,954656886	1
HNRNPD	150,8146603	121,9666871	179,6626334	1,473046761	0,558803229	0,31633005	1
RAN	112,5540172	121,8776051	103,2304293	0,847000802	-0,239564758	0,770377161	1
RAB33A	143,4123664	121,3843148	165,4404179	1,362947249	0,446729726	0,522626672	1
PPP1R3D	92,33980803	121,3213145	63,35830157	0,522235535	-0,937227468	0,218505625	1
EDEM3	144,9677235	121,2957109	168,6397361	1,390319039	0,475415978	0,724795854	1
SPIN1	105,9393303	121,2953556	90,58330501	0,746799452	-0,421207227	0,476118197	1
NLRC5	123,4943136	121,2701477	125,7184795	1,036681177	0,051972273	0,958323748	1
SLC25A13	112,63106	121,1678291	104,094291	0,859091822	-0,219115757	0,901386608	1
MARK2	158,760494	120,9539562	196,5670317	1,625139333	0,700563415	0,35346289	1
CUL3	99,89548495	120,9136958	78,87727404	0,652343587	-0,616296068	0,454271536	1
ERC1	108,7681657	120,8478693	96,68846222	0,800084129	-0,321776388	0,647606227	1
RSBN1L-AS1	95,91496561	120,7390127	71,09091852	0,588798243	-0,764154729	0,509393912	1
VNN1	97,22912562	120,5364756	73,92177567	0,61327308	-0,70539847	0,368834399	1
ZDHHC12	146,4606547	120,5334688	172,3878407	1,430207248	0,51622422	0,36935033	1
TRPC2	103,7539312	120,3900689	87,11779345	0,723629401	-0,466677069	0,611894928	1
F2RL3	116,2188179	120,2793352	112,1583005	0,932481878	-0,100852406	0,655901977	1
MSL2	94,18119541	120,090185	68,27220581	0,568507791	-0,814747974	0,197461221	1
CHD3	136,9446981	120,0632962	153,8261001	1,28120837	0,357505128	0,404886825	1
TRAPPC12	111,4893884	119,977668	103,0011088	0,858502341	-0,220106027	0,776640326	1
DCAF11	115,5357066	119,8319886	111,2394246	0,928294906	-0,107344893	0,925451364	1
MYO18A	107,3602974	119,557722	95,16287279	0,795957561	-0,329236584	0,861440575	1
ADRBK1	139,3944168	119,3349202	159,4539133	1,336188209	0,418123234	0,338647091	1
CHFR	149,0217921	119,2073312	178,8362531	1,500211869	0,585166261	0,444648112	1
TPM2	117,0697727	119,1788669	114,9606784	0,964606237	-0,051987956	0,81266969	1
IPO7	113,1616184	119,0196851	107,3035518	0,901561382	-0,149502375	0,854210028	1
ZNF585A	176,0150459	119,0167371	233,0133548	1,957820055	0,969248172	0,209418671	1
ABCA3	113,2921809	118,9214785	107,6628834	0,905327488	-0,143488335	0,863695404	1
UTP6	135,6853854	118,8512673	152,5195036	1,283280415	0,359836454	0,436440341	1
ABCD1	121,6318777	118,8295149	124,4342404	1,047166106	0,066490306	0,931240926	1
MAPK9	119,0863117	118,7814801	119,3911433	1,005132645	0,007385903	1	1
PBX3	105,8711514	118,7789233	92,9633795	0,782658883	-0,35354444	0,481292597	1
KIAA1143	103,4839716	118,71589	88,25205313	0,743388717	-0,427811304	0,483635894	1
GNL1	88,41545464	118,6769432	58,15396606	0,490019076	-1,029090182	0,199486671	1
FAM50A	113,6084138	118,5280868	108,6887409	0,91698722	-0,125026467	0,901578138	1
PTGDR	86,6228432	118,4883157	54,75737071	0,462133084	-1,11361972	0,278081818	1
CYP51A1	115,2723015	118,3869209	112,1576821	0,947382373	-0,077981265	0,909572633	1
TRRAP	141,7968462	118,3782696	165,2154228	1,39565668	0,480944094	0,447643001	1
NUP107	145,5555795	118,1463522	172,9648069	1,463987704	0,549903437	0,513731586	1
GADD45A	125,7656306	118,139195	133,3920661	1,129109319	0,175185173	0,884426007	1
RIC8B	98,02247211	118,1086659	77,93627831	0,659869263	-0,599747877	0,340800026	1
USP14	113,8984505	117,9994037	109,7974972	0,930491967	-0,103934399	0,98858308	1
UGGT1	96,96800676	117,9658764	75,97013716	0,644000956	-0,634865265	0,368533549	1
RHOG	92,11374728	117,8039791	66,42351545	0,563847809	-0,826622286	0,25229069	1
CETP	143,23561	117,7961521	168,675068	1,431923412	0,517954331	0,915401646	1
SLC2A13	104,6770858	117,7371347	91,61703689	0,778149028	-0,361881615	0,622011652	1
RMND5B	115,8136001	117,4108746	114,2163257	0,972791712	-0,039797157	1	1
SPATA7	119,0191821	117,3469267	120,6914374	1,02850105	0,040543267	0,767569188	1
C6orf47	123,2491745	117,2222769	129,2760721	1,102828537	0,141208504	0,970482399	1
MYCBP2	94,78612062	117,1795258	72,39271547	0,617793211	-0,694804078	0,365403804	1
MTIF3	133,0257651	117,1699627	148,8815674	1,270646196	0,345562376	0,700157106	1
SMYD3	105,1598738	117,1397592	93,17998845	0,795459962	-0,330138777	0,437594389	1
PPP1R3B	106,59917	117,103755	96,094585	0,820593541	-0,285260297	0,703103249	1
LOX	87,58052696	116,8390394	58,32201451	0,499165474	-1,002409944	0,350271898	1
GPR155	98,82329448	116,7209198	80,92566917	0,693326178	-0,528393862	0,528448093	1
PAG1	103,6796872	116,5605245	90,79884988	0,778984568	-0,360333346	0,444211164	1
CBFA2T3	95,47431592	116,5538441	74,39478771	0,638286864	-0,647723137	0,325669606	1
LRRC57	106,1167915	116,5346674	95,69891555	0,821205549	-0,284184719	0,779888426	1
ZDHHC5	95,33447427	116,4907131	74,17823547	0,636773812	-0,651147089	0,204956423	1
KDM2A	92,64361502	116,4206771	68,86655296	0,591531974	-0,757471942	0,381317759	1
SEPT7P2	125,2546793	116,4130253	134,0963334	1,151901456	0,204017301	0,599089388	1
PIK3R3	111,3578788	116,3915765	106,3241811	0,913504089	-0,130516908	0,966603699	1
MLLT3	105,5026767	116,369123	94,63623031	0,813241759	-0,298243797	0,389678597	1
MLLT1	149,2699277	116,1626714	182,3771839	1,570015408	0,650778717	0,371631976	1
JUND	140,0580225	116,1409807	163,9750643	1,411862233	0,497599319	0,382440574	1
DCAF7	101,7192435	116,0441203	87,3943668	0,753113269	-0,40906123	0,608677937	1
RNF217	168,1469843	115,9399575	220,354011	1,900587303	0,926445297	0,450044026	1
ASUN	95,20835917	115,8232485	74,59346979	0,644028472	-0,634803625	0,437265954	1
IL16	100,0722041	115,7765004	84,36790781	0,728713578	-0,456576223	0,600368086	1
CSNK1D	102,9606855	115,6192447	90,30212618	0,781030237	-0,356549692	0,847836351	1
TMEM230	121,5944297	115,4880837	127,7007757	1,105748503	0,145023289	0,697799962	1
RNPS1	97,10112286	115,3992483	78,80299742	0,68287271	-0,550311415	0,334826547	1
EPSTI1	138,1403558	115,3882951	160,8924166	1,394356476	0,479599443	0,587338432	1
CYLD	122,623958	115,2691175	129,9787984	1,127611638	0,173270273	0,681158593	1
CD69	123,2586373	115,1570838	131,3601907	1,140704387	0,189924966	0,438160493	1
HIST1H3C	111,7919932	115,0023849	108,5816014	0,944168257	-0,082884114	0,891579976	1
SLC25A1	110,945739	114,9812431	106,9102349	0,929805871	-0,104998559	0,89086489	1
SF3B5	117,7568001	114,9345819	120,5790184	1,049109993	0,069165943	0,719022279	1
ACVR1B	118,0628836	114,8748546	121,2509126	1,055504383	0,07793257	0,97878625	1
ASF1B	142,1709841	114,7584425	169,5835257	1,477743353	0,563395731	0,464598854	1
BTBD11	89,87096502	114,757805	64,98412508	0,566271942	-0,820433047	0,208324799	1
FAM60A	114,7089129	114,5417616	114,8760641	1,002918608	0,004204529	0,870625886	1
SH3BP5	93,06499248	114,4470259	71,68295908	0,626341825	-0,674977874	0,625512247	1
TSPYL2	107,8745231	114,3957789	101,3532672	0,885987824	-0,174641223	0,903370082	1
NQO2	107,4136294	114,2890962	100,5381627	0,879682892	-0,184944541	0,757777758	1
NMI	114,649498	113,9961637	115,3028322	1,01146239	0,016442676	0,769259524	1
SMURF1	145,4352495	113,5901336	177,2803654	1,560702148	0,642195232	0,453737613	1
CD244	100,3426234	113,5301775	87,15506941	0,767681962	-0,381419345	0,604694962	1
LYRM1	127,598384	113,3576271	141,839141	1,251253618	0,323374241	0,560107035	1
USP24	112,4995284	113,3565865	111,6424703	0,984878548	-0,021982268	0,844632454	1
TSR2	140,4785412	113,2677204	167,6893621	1,480469118	0,566054397	0,395538633	1
PPM1G	118,7978002	113,1367533	124,458847	1,100074409	0,137601111	0,640728535	1
EBAG9	146,807829	113,0613914	180,5542665	1,596957761	0,675326155	0,293842336	1
CD96	70,63051949	112,9185528	28,34248621	0,250999375	-1,994244321	0,348592264	1
NUMA1	110,6567998	112,8587772	108,4548224	0,96097818	-0,057424421	0,888320494	1
UQCRFS1	149,9675965	112,8465573	187,0886358	1,657902911	0,729359523	0,225483821	1
MED10	141,7146604	112,8070415	170,6222792	1,51251444	0,596948915	0,332247469	1
SBNO1	103,8400389	112,6175223	95,06255553	0,844118691	-0,244482225	0,677023236	1
MIB1	111,3667474	112,5896191	110,1438758	0,978277364	-0,031684534	0,910750476	1
FLJ43663	86,40969214	112,5665094	60,25287491	0,535264665	-0,901675678	0,340582455	1
ZNF41	159,3683302	112,5664554	206,170205	1,831542126	0,873058883	0,538008709	1
DHX9	100,382706	112,4779856	88,28742637	0,784930722	-0,349362768	0,746331878	1
SWT1	102,5323695	112,4192103	92,64552868	0,824107628	-0,279095331	0,676454661	1
NECAP2	88,65944512	112,4091658	64,9097245	0,577441564	-0,792253139	0,305624554	1
SNORA64	144,7710253	112,3536264	177,1884243	1,577060127	0,657237666	0,248854624	1
TXNDC5	100,2970471	112,2734064	88,32068784	0,786657238	-0,346192932	0,685888694	1
KLHL35	102,6358944	112,2143264	93,05746244	0,829283261	-0,270063124	0,668396293	1
ZDHHC2	92,23133918	112,0564265	72,40625182	0,646158851	-0,630039216	0,455143113	1
UBR2	107,4354035	111,8890527	102,9817544	0,92039169	-0,119680137	0,67157893	1
MARS	109,4934183	111,888984	107,0978527	0,957179597	-0,063138449	0,963378144	1
AGPAT3	97,12451192	111,7751318	82,47389207	0,737855467	-0,43858985	0,787911494	1
POT1	87,99161404	111,6574267	64,32580136	0,576099622	-0,795609783	0,287374195	1
RFX1	113,3355828	111,5436621	115,1275035	1,032129494	0,045623987	0,863347545	1
SMG7	81,33393916	111,4176214	51,25025697	0,459983406	-1,120346278	0,210256554	1
DMXL1	94,04081169	111,394792	76,68683135	0,688423848	-0,53863102	0,459908553	1
PNN	135,9264572	111,3702212	160,4826931	1,440983877	0,527054193	0,523570787	1
DCTN5	86,60861628	111,2807573	61,93647527	0,556578485	-0,845342954	0,225493396	1
ADCK3	109,8407217	111,1571041	108,5243392	0,97631492	-0,034581517	0,690589132	1
OSGIN2	92,2101133	110,7574905	73,66273606	0,665081302	-0,588397382	0,202050603	1
RBM7	97,87732912	110,7217772	85,03288102	0,767986959	-0,380846281	0,562230442	1
FBXL20	128,9086377	110,7020281	147,1152473	1,32893001	0,410265125	0,563633162	1
OTUB1	103,9621899	110,6800861	97,24429371	0,878606957	-0,186710171	0,944616872	1
IDI1	83,83841525	110,5053673	57,17146319	0,517363677	-0,950749325	0,194721608	1
SLC25A46	157,6123576	110,4901389	204,7345762	1,852966955	0,889837153	0,267565601	1
HIST1H2BE	135,5461312	110,4323846	160,6598777	1,454825758	0,540846375	0,845275321	1
RNF111	111,3253291	110,413214	112,2374442	1,016521847	0,023641221	0,775604645	1
ELMOD2	112,9839841	110,2748826	115,6930856	1,04913361	0,06919842	0,911628293	1
HERC6	95,48487601	110,2503326	80,71941941	0,73214672	-0,449795305	0,480444758	1
MRPS31	136,6919587	110,2442184	163,139699	1,479802763	0,565404898	0,446271487	1
UBE2A	87,49023765	110,1932518	64,78722349	0,587941842	-0,76625464	0,231516697	1
ARIH2	101,1694405	110,1679857	92,17089523	0,836639561	-0,257321877	0,642727755	1
IMPACT	165,3752932	109,9874217	220,7631647	2,007167377	1,005160928	0,23907214	1
TNPO3	120,2689905	109,9232455	130,6147355	1,1882358	0,24882116	0,84952251	1
ERCC6L2	114,362945	109,8171855	118,9087045	1,082787762	0,114750487	0,885561103	1
FFAR3	96,62665062	109,7396562	83,51364504	0,761016099	-0,394001121	0,826226859	1
ZBTB41	93,43424956	109,6988485	77,16965061	0,703468192	-0,507442903	0,342768804	1
KLHL28	90,31055626	109,6382774	70,98283509	0,647427493	-0,627209464	0,257587034	1
ACPL2	113,9298642	109,6219556	118,2377727	1,078595726	0,109154222	0,987017441	1
COX8A	95,35928818	109,5698038	81,14877261	0,740612558	-0,433209083	0,847807873	1
WDR7	119,5844857	109,3286689	129,8403025	1,187614409	0,248066503	0,939266122	1
ZMYM6NB	99,32586481	109,32036	89,33136964	0,817152172	-0,291323329	0,882912944	1
ACOT8	100,5445433	109,1890733	91,90001326	0,84165943	-0,248691517	0,779915793	1
MAU2	101,1742119	109,033023	93,31540077	0,855845304	-0,224578044	0,706122869	1
CA1	119,4132908	108,8693094	129,9572723	1,193699795	0,255440057	0,524462816	1
POLDIP3	117,4152516	108,7098752	126,1206281	1,160157969	0,214321259	0,850833014	1
ARPC1A	88,61035178	108,4188816	68,80182197	0,634592619	-0,656097354	0,266843883	1
TBC1D22A	90,32236024	108,3235368	72,3211837	0,667640532	-0,582856553	0,490692664	1
RBM43	139,1813623	108,1229763	170,2397484	1,57450113	0,654894793	0,383211827	1
ZBTB1	89,33381352	108,0520774	70,61554967	0,65353255	-0,613669002	0,223749123	1
UBE2Q2	81,1896477	108,0284006	54,3508948	0,503116722	-0,991034954	0,235924782	1
VPS13D	85,30605842	107,9231257	62,6889912	0,580867083	-0,783720018	0,382706362	1
PPT2	95,47905832	107,9219999	83,03611672	0,769408617	-0,378178107	0,518930001	1
FAM127B	83,40883595	107,8438023	58,97386959	0,546845237	-0,870795503	0,312325797	1
DTD1	90,95777937	107,8279846	74,08757414	0,68709041	-0,541428148	0,639482513	1
NCSTN	96,87107776	107,6670988	86,07505673	0,799455523	-0,322910323	0,787577565	1
ANAPC13	139,1972609	107,5906369	170,8038848	1,587534843	0,666788257	0,440576074	1
SEC24D	106,5310412	107,4374952	105,6245872	0,983125928	-0,024551872	0,87633858	1
GRSF1	82,88986238	107,4319673	58,34775747	0,543113553	-0,88067423	0,187799984	1
SSR3	96,87873024	107,3958427	86,36161782	0,804143025	-0,314475972	0,704269226	1
RNF168	129,6177993	107,3943409	151,8412577	1,413866471	0,499645875	0,404768844	1
METTL10	118,3086263	107,0180764	129,5991762	1,21100267	0,276202046	0,53948409	1
RFWD2	127,9133581	106,8472762	148,9794399	1,394321364	0,479563113	0,481917789	1
GSS	86,70037638	106,7751394	66,62561331	0,623980579	-0,680426969	0,294757122	1
LRRC34	142,1848198	106,7692428	177,6003969	1,663404106	0,734138698	0,296367685	1
ODF2	134,579419	106,5798297	162,5790083	1,525420042	0,60920656	0,464884716	1
SLC25A39	131,9495323	106,576507	157,3225575	1,476146684	0,561836089	0,290464107	1
SEC16A	126,0358325	106,4155646	145,6561004	1,368748087	0,452856948	0,520545681	1
FAM177A1	86,55985191	106,2201125	66,89959135	0,629820378	-0,666987659	0,538753881	1
ACIN1	125,7088035	106,0654296	145,3521774	1,370401063	0,454598175	0,45826067	1
HIST1H2AL	105,6436201	106,0418329	105,2454073	0,992489514	-0,010876234	0,779403355	1
CEP350	95,46069473	105,9973357	84,92405375	0,801190456	-0,319782859	0,547294691	1
IFI16	131,1952925	105,9576204	156,4329646	1,47637295	0,56205721	0,229482833	1
RFNG	132,6388398	105,7315547	159,5461249	1,508973602	0,593567567	0,35994744	1
HINT2	119,0119704	105,6654684	132,3584724	1,252618044	0,324946566	0,461935402	1
TFDP2	110,6325633	105,3706591	115,8944676	1,099874184	0,137338501	0,721577422	1
PRR24	103,4977769	105,3583235	101,6372303	0,964681545	-0,051875328	0,861363213	1
INO80D	90,55609415	105,3059666	75,8062217	0,719866349	-0,474199016	0,565497843	1
KIAA1432	103,0650731	105,2665858	100,8635603	0,958172621	-0,061642505	0,84516599	1
TRMT112	127,8395818	105,1891064	150,4900573	1,430662	0,516682869	0,285808164	1
FAM76B	123,7466996	105,1465279	142,3468713	1,353795262	0,437009573	0,622175127	1
CD163L1	109,6749525	105,0691584	114,2807466	1,087671667	0,121243119	0,840712082	1
C17orf85	113,1500291	104,9063052	121,393753	1,157163554	0,21059279	0,79348192	1
ZSCAN18	85,06693751	104,8376746	65,29620046	0,622831446	-0,683086308	0,312254674	1
RAB38	131,6953946	104,5946023	158,7961869	1,518206326	0,602367868	0,280364005	1
ANXA5	70,53819582	104,5843595	36,49203216	0,348924374	-1,519013715	0,4922281	1
FAM3A	143,6569781	104,4810477	182,8329084	1,749914577	0,807284498	0,307380785	1
SUCO	83,69830678	104,4239125	62,97270104	0,603048665	-0,729653665	0,310043372	1
LRR1	83,80200309	104,3390863	63,26491987	0,6063396	-0,721802046	0,213682725	1
UBN1	76,67840575	104,2314485	49,12536298	0,471310374	-1,085250658	0,211626746	1
RALGAPB	81,25526725	104,208278	58,30225646	0,559478168	-0,83784626	0,203968243	1
TMEM14C	131,0063198	104,1412785	157,8713611	1,51593454	0,600207458	0,334015764	1
KCNQ1OT1	101,0363241	103,9980702	98,07457795	0,943042287	-0,084605631	0,758377178	1
VPS36	97,34931546	103,8484896	90,85014128	0,874833535	-0,192919571	0,782998568	1
BAZ2A	100,5310716	103,8398405	97,22230263	0,936271686	-0,095000864	0,872773391	1
FBXO48	84,3227978	103,8360046	64,80959099	0,624153358	-0,680027543	0,304771132	1
TSPAN5	82,36653343	103,8259336	60,90713323	0,586627359	-0,769483738	0,221927907	1
TOMM70A	96,76324239	103,6433344	89,88315037	0,867235224	-0,205504739	0,866919624	1
ABRACL	143,0976404	103,6290524	182,5662285	1,761728244	0,816991398	0,277647253	1
APOOL	189,0252888	103,6135463	274,4370313	2,648659766	1,405262534	0,56630802	1
ZNF736	170,8784484	103,5382379	238,2186589	2,300779535	1,202122748	0,60348322	1
PXMP4	116,2671917	103,4805353	129,053848	1,247131624	0,318613737	0,872848284	1
HERC2	122,8636181	103,4580705	142,2691657	1,375138401	0,459576826	0,451340675	1
TMEM67	88,41686358	103,15941	73,67431716	0,714179319	-0,485641738	0,577111029	1
TNFRSF14	116,499106	103,1515913	129,8466208	1,25879416	0,33204239	0,473497565	1
MT1X	132,639269	103,1513212	162,1272167	1,571741543	0,652364	0,888673373	1
MRPS16	142,4239685	102,6438386	182,2040983	1,775109942	0,827908381	0,320145099	1
TTK	105,9544343	102,6370826	109,271786	1,064642362	0,090368877	0,981626864	1
ARSK	84,99410969	102,6138514	67,374368	0,656581612	-0,606953747	0,428673855	1
UBE2V1	101,2273717	102,5427052	99,91203826	0,974345646	-0,037494441	0,921947368	1
MRE11A	87,18889631	102,5225563	71,85523627	0,70087246	-0,512776159	0,547820586	1
MED21	92,62668027	102,4997812	82,75357929	0,807353716	-0,308727212	0,635496303	1
PLEKHM1	101,2453444	102,3723264	100,1183625	0,977982684	-0,032119174	0,91696405	1
SMAP2	134,6041355	102,3584376	166,8498334	1,630054516	0,704920216	0,212706598	1
FAM212A	106,4027992	102,324356	110,4812425	1,079715981	0,110651862	0,741242428	1
ISY1	88,92949398	102,3164846	75,54250336	0,73832192	-0,437678104	0,661876515	1
PPCS	88,84801005	102,2846476	75,41137251	0,73726971	-0,439735608	0,63484778	1
GALNT12	78,48800743	102,2089911	54,76702375	0,535833718	-0,900142726	0,411038579	1
XPO5	78,56824737	102,2002699	54,9362248	0,537535026	-0,895569329	0,223440662	1
MAGIX	125,1691621	102,1709493	148,167375	1,450190843	0,536242769	0,963224069	1
PHF1	89,18651565	101,9840115	76,38901978	0,749029369	-0,416905808	0,496071439	1
YTHDF3	83,08977057	101,894957	64,28458417	0,630890734	-0,664537933	0,336216609	1
SDHC	96,9681086	101,6824182	92,25379904	0,90727385	-0,140390017	0,967154899	1
AP2A1	86,33488131	101,3985655	71,27119708	0,702881709	-0,508646182	0,655127015	1
NHLRC2	80,45621259	101,3258991	59,58652604	0,588068071	-0,765944933	0,308874173	1
NDUFB1	102,9300448	101,2109138	104,6491759	1,033971259	0,048196083	0,67166327	1
PIAS3	189,2506696	100,8984638	277,6028753	2,751309235	1,460118301	0,457388069	1
AMZ2	98,7906216	100,8546798	96,72656341	0,959068668	-0,060293981	0,964008217	1
DDX3Y	91,67265161	100,8404784	82,50482487	0,818171693	-0,289524472	1	1
TRIM28	137,4753598	100,7544307	174,196289	1,728919391	0,789870606	0,189668065	1
DCTN1	103,5885927	100,7258715	106,4513139	1,056841826	0,079759469	0,697373073	1
COPG1	118,530455	100,6974524	136,3634577	1,354189749	0,437429903	0,495823948	1
P4HA1	113,870503	100,6703312	127,0706748	1,262245522	0,335992559	0,609863371	1
ST8SIA4	94,97935351	100,6198581	89,33884891	0,887884863	-0,171555489	0,878580247	1
TTC4	94,43582461	100,5335321	88,33811712	0,878693062	-0,186568793	0,767278027	1
CREBBP	103,3482553	100,4327268	106,2637838	1,058059332	0,081420531	1	1
MTM1	82,62994808	100,3499866	64,90990958	0,646835259	-0,628529772	0,721299781	1
ZNF426	164,8817507	100,3100698	229,4534315	2,287441648	1,193734941	0,185031042	1
TMEM33	81,55507684	100,2854891	62,8246646	0,626458176	-0,6747099	0,50339826	1
DOCK8	111,1140127	100,0850799	122,1429456	1,220391148	0,287343621	0,455227739	1
DNM2	98,32873307	99,9083036	96,74916253	0,968379595	-0,046355415	0,90250278	1
ANLN	126,7047768	99,87629022	153,5332634	1,537234343	0,620337113	0,67672225	1
WNT11	117,2221946	99,75688471	134,6875044	1,350157483	0,433127694	0,613135443	1
ZMYM1	102,5239557	99,73491451	105,3129969	1,055929084	0,078512947	0,905859266	1
TMEM69	107,7750834	99,67561181	115,8745551	1,162516617	0,217251339	0,740203088	1
CD74	109,4963493	99,54429589	119,4484026	1,199952258	0,262977007	0,391607002	1
GFM1	103,2193195	99,51997604	106,9186629	1,074343736	0,103455657	0,882588328	1
CXCL3	99,82616465	99,39486882	100,2574605	1,008678433	0,012466315	0,750644344	1
HDAC10	97,18493087	99,22918878	95,14067296	0,958797246	-0,060702329	0,83890881	1
FAM129A	105,6553247	99,18477746	112,1258719	1,130474602	0,17692858	0,758201394	1
KDM5A	113,4520999	99,12798495	127,7762148	1,289002444	0,366254999	0,510353462	1
PHKA2	127,7515576	98,90917062	156,5939445	1,58320956	0,662852229	0,330352198	1
UBE3C	78,63272843	98,8975272	58,36792967	0,590185936	-0,760758552	0,297477467	1
NCOR2	89,45207243	98,79591548	80,10822937	0,81084556	-0,302500942	0,842582177	1
GSTM3	73,86668889	98,77008446	48,96329332	0,495729993	-1,012373545	0,21919952	1
GCC2	91,30400473	98,66874332	83,93926613	0,8507179	-0,233247284	0,58481939	1
HIBCH	129,5446759	98,50459524	160,5847565	1,630226043	0,705072019	0,416444751	1
GLT8D1	90,39736063	98,50259122	82,29213003	0,835431119	-0,259407211	0,790206138	1
SMCR7L	78,16238195	98,02702764	58,29773625	0,594710843	-0,749739715	0,220778412	1
STRBP	94,32902623	97,95224522	90,70580725	0,926020706	-0,110883643	0,83568269	1
VIPAS39	175,6524802	97,88156193	253,4233985	2,589082085	1,372440706	0,26147344	1
RSRC2	89,2027507	97,73357586	80,67192553	0,825426931	-0,276787586	0,702592364	1
NEK9	110,1576288	97,63158013	122,6836774	1,256598298	0,329523531	0,56860808	1
PIP5K1B	75,55337579	97,54320537	53,56354621	0,549126369	-0,864789903	0,28309444	1
PRMT2	86,42041732	97,5379223	75,30291235	0,772037281	-0,373257579	0,768194067	1
KRR1	78,12772218	97,48709372	58,76835064	0,602832112	-0,730171825	0,322643481	1
TMEM45A	98,01466055	97,39300519	98,6363159	1,012765914	0,018300755	0,895255486	1
ZNF25	93,35386152	97,31343063	89,39429241	0,918622351	-0,122456209	0,646413409	1
CHAMP1	80,17882997	97,27946675	63,07819319	0,648422481	-0,624993984	0,243839079	1
NUPL1	93,4042517	97,04304369	89,76545972	0,925006639	-0,112464374	0,811525383	1
PDS5B	84,18120147	97,0328282	71,32957474	0,735107654	-0,443972551	0,415247889	1
FLJ39051	139,4087269	96,96714447	181,8503093	1,87538068	0,907183475	0,735469528	1
UCK1	125,6613592	96,92622134	154,3964971	1,592928054	0,671681107	0,453903178	1
KTN1	92,43985736	96,87382757	88,00588715	0,908458862	-0,138506909	0,857231143	1
PSMB8	74,48367899	96,86112494	52,10623305	0,537947841	-0,894461798	0,217651813	1
TXNDC16	82,18903929	96,79960888	67,57846971	0,698127508	-0,518437537	0,472568676	1
ERAP1	87,2776308	96,79548901	77,75977259	0,803340872	-0,315915815	0,655294838	1
NDEL1	89,34321025	96,74244684	81,94397365	0,847032263	-0,239511173	0,765758611	1
FAM200B	82,13125193	96,71288231	67,54962154	0,698455262	-0,517760385	0,670819782	1
BTN3A1	87,28406576	96,58530014	77,98283139	0,807398551	-0,308647097	0,717382993	1
DDX24	101,50284	96,56675531	106,4389247	1,102231554	0,140427333	0,609774021	1
TRIO	102,6224936	96,44754058	108,7974466	1,12804791	0,173828343	0,769583457	1
FRY	93,26251814	96,35792434	90,16711193	0,935751912	-0,095802004	0,656946195	1
ZSCAN29	86,74195915	96,34602421	77,13789409	0,80063391	-0,320785374	0,726670847	1
CC2D1B	86,55587272	96,29983646	76,81190898	0,797632808	-0,326203343	0,740172526	1
ZNF841	106,9554788	96,23393209	117,6770256	1,222822585	0,290215104	0,451549181	1
PGM2L1	77,03020056	96,18163327	57,87876786	0,601765284	-0,732727215	0,422446107	1
ZNF510	107,0467474	96,10261211	117,9908827	1,227759372	0,296027835	0,605245524	1
RPS6KB1	103,0513055	96,03458504	110,068026	1,146129033	0,196769474	0,906425169	1
CEP70	77,75193931	95,96881308	59,53506554	0,620358465	-0,688825999	0,407391409	1
LOC100288778	104,6940501	95,8877094	113,5003908	1,183680281	0,243279453	0,840544715	1
SLC16A3	119,498376	95,88086157	143,1158904	1,492642932	0,577869088	0,536521861	1
ZCCHC14	90,41568427	95,85543474	84,9759338	0,886500948	-0,17380592	0,795910083	1
FRMD3	77,35935724	95,80969022	58,90902427	0,614854553	-0,701682921	0,398692978	1
CACNB1	104,5147964	95,80198558	113,2276073	1,181892073	0,241098299	0,880297092	1
CYB5R4	95,37317606	95,72410276	95,02224936	0,992667955	-0,010616874	0,844078211	1
FUBP1	73,5581909	95,41113092	51,70525088	0,541920532	-0,883846785	0,310165606	1
TRIM23	88,30981514	95,30925076	81,31037951	0,85312159	-0,229176721	0,458768019	1
ARL2	117,1379105	95,24671214	139,0291088	1,459673575	0,545645777	0,227694075	1
CMTM2	115,8787291	95,21973273	136,5377256	1,433922588	0,51996714	0,260877539	1
SLMO2	93,62129595	95,2149198	92,0276721	0,966525754	-0,049119921	0,931834884	1
DPH3	79,19239544	95,02946069	63,35533019	0,666691463	-0,584908841	0,316422189	1
ISCA2	99,11848445	94,95335291	103,283616	1,087730057	0,121320566	0,835859145	1
DENND1B	88,05630782	94,82102331	81,29159234	0,857316126	-0,222100815	0,480733528	1
SLC35B1	157,0952696	94,78172317	219,408816	2,314885283	1,210940701	0,373417544	1
CTBS	95,31061259	94,77885857	95,84236662	1,011220942	0,016098246	0,943825605	1
PSENEN	82,7682598	94,77703081	70,75948879	0,746589001	-0,42161384	0,754669601	1
ZWILCH	75,48470679	94,69904809	56,27036549	0,594202018	-0,75097459	0,324986081	1
LCMT1	102,7973528	94,69853264	110,8961729	1,171044258	0,227795602	0,649817921	1
LOC145783	79,74711549	94,62536612	64,86886485	0,685533568	-0,544700784	0,521841774	1
ENPP4	94,48171033	94,50824555	94,45517511	0,999438457	-0,000810363	0,897599095	1
NDUFA10	83,7562218	94,50753246	73,00491114	0,772477169	-0,372435801	0,755013342	1
ASB3	72,30898409	94,32904967	50,28891851	0,533122285	-0,907461605	0,232629122	1
MPV17	116,0878793	94,26354315	137,9122154	1,463049348	0,548978432	0,286354908	1
EVI5L	76,66752794	94,08231833	59,25273756	0,629796742	-0,667041801	0,492923059	1
OR2L1P	125,1702323	93,86107706	156,4793876	1,667138206	0,737373709	0,352078425	1
LOC285074	91,77525796	93,69845285	89,85206308	0,958949271	-0,060473597	0,992346873	1
DNAL4	98,30946088	93,61850826	103,0004135	1,100214214	0,137784447	0,603831103	1
PTOV1	130,7539599	93,6107289	167,897191	1,79356782	0,842832299	0,205360492	1
GTF2B	85,87842977	93,45788382	78,29897573	0,837799579	-0,255322935	0,419368135	1
DDX41	108,3887667	93,37978004	123,3977534	1,32146117	0,402134034	0,509861515	1
SLC7A1	69,34501667	93,23083503	45,4591983	0,487598318	-1,036234947	0,398075616	1
SRR	118,6598217	93,2273082	144,0923351	1,545602226	0,628169077	0,365674037	1
ECH1	106,7982157	93,17417062	120,4222608	1,29244253	0,370100131	0,422111917	1
SAMD4B	103,6021673	93,03617359	114,168161	1,227137322	0,295296702	0,683714441	1
CLK4	109,8991017	93,00496574	126,7932377	1,363295354	0,447098151	0,55846635	1
SKA2	77,5022101	92,64849755	62,35592265	0,673037602	-0,571240985	0,26025845	1
C20orf111	109,0484588	92,44632056	125,6505971	1,359173587	0,442729722	0,735542664	1
LOC100132891	105,0835853	92,41599363	117,751177	1,274142844	0,349527027	0,905897437	1
BBS2	114,735246	92,40484726	137,0656447	1,483316609	0,568826569	0,522120993	1
ATG5	105,2548531	92,23735691	118,2723493	1,282260824	0,35868975	0,668198672	1
DCSTAMP	82,630555	92,1794689	73,0816411	0,792819073	-0,334936424	0,744869147	1
CCDC82	69,3870792	92,12356587	46,65059253	0,50639152	-0,98167485	0,428670033	1
DZIP3	98,15855449	91,88191032	104,4351987	1,136624155	0,18475528	0,813044251	1
FSD1L	92,4636733	91,86879753	93,05854907	1,012950551	0,018563748	0,95764972	1
MORN2	85,79567845	91,83288629	79,7584706	0,868517519	-0,203373144	0,790502963	1
IRAK4	69,78842762	91,71259978	47,86425546	0,521893999	-0,938171282	0,216274978	1
MFAP1	135,1105122	91,69579011	178,5252343	1,946929451	0,961200607	0,279304748	1
BAG1	74,4791842	91,6680756	57,29029281	0,624975406	-0,678128676	0,446130267	1
DNTTIP1	111,2381303	91,50670696	130,9695536	1,431256331	0,517282075	0,424884839	1
TXLNA	124,1355689	91,44009743	156,8310403	1,715123285	0,778312283	0,232153193	1
PBX4	90,88361224	91,34828058	90,4189439	0,989826446	-0,014752507	0,780325621	1
LOC642361	93,21805586	91,33868265	95,09742906	1,041151747	0,058180356	0,884680903	1
CSTF3	110,8746721	91,32016675	130,4291774	1,428262585	0,514261242	0,33178064	1
AMOTL1	84,75865837	91,24237485	78,2749419	0,85787927	-0,221153465	0,835944984	1
CTSB	89,48716631	91,17580158	87,79853104	0,962958696	-0,054454176	0,862203618	1
CREM	95,83888403	90,79327634	100,8844917	1,111144963	0,152047048	0,970484487	1
TPTEP1	199,4751177	90,74605113	308,2041843	3,396337147	1,763979679	0,486607722	1
MB21D1	72,70935047	90,70557285	54,71312809	0,60319478	-0,72930415	0,412712718	1
GET4	103,1030807	90,20962434	115,9965371	1,28585545	0,362728471	0,700426115	1
TMEM39A	81,98287757	90,14094099	73,82481416	0,818993161	-0,288076691	0,710991322	1
PUS10	84,02460026	89,99546439	78,05373613	0,867307443	-0,205384604	1	1
NECAB3	73,96843682	89,74731382	58,18955983	0,648371047	-0,625108426	0,329258258	1
EPT1	70,67666609	89,7110234	51,64230878	0,575651763	-0,796731769	0,215335102	1
RIPK2	95,78080272	89,69639557	101,8652099	1,135666703	0,183539493	0,626081691	1
EPC2	151,081049	89,51127066	212,6508274	2,375687731	1,248345215	0,269064677	1
LOC100506123	96,56645937	89,42708746	103,7058313	1,159669114	0,213713223	0,702816379	1
ILF3	124,4233349	89,17705127	159,6696184	1,790478785	0,840345425	0,232607705	1
DPP7	114,0005188	89,09528789	138,9057496	1,559069541	0,64068528	0,298543938	1
LHFPL2	90,46957631	89,08749671	91,85165592	1,031027465	0,044082765	1	1
MALL	101,1073716	89,08331499	113,1314283	1,269950813	0,34477262	0,532268982	1
TIMM17B	99,4577106	89,01127454	109,9041467	1,234721638	0,30418583	0,480393159	1
CAT	101,6702854	88,95479593	114,3857748	1,285886541	0,362763353	0,46224964	1
FIS1	110,1468176	88,75076219	131,5428731	1,482160489	0,567701672	0,373141761	1
LHFP	66,53329378	88,74036058	44,32622699	0,499504698	-1,001429848	0,206222021	1
KATNBL1	100,2591972	88,68857389	111,8298205	1,260927035	0,334484794	0,494003178	1
STK3	92,04855177	88,61142963	95,48567391	1,0775774	0,107791498	0,996504573	1
AP3M2	72,88894376	88,53613632	57,2417512	0,646535455	-0,629198607	0,204345253	1
SRPK1	75,44026415	88,3287678	62,55176051	0,70816974	-0,497832896	0,650572666	1
SIN3B	85,09995992	88,30052998	81,89938986	0,927507342	-0,108569393	0,943431296	1
NDUFS3	113,7727561	88,24426828	139,3012439	1,578586877	0,658633661	0,329880344	1
LAPTM4A	79,76364426	88,12925133	71,39803719	0,81015141	-0,303736536	0,721806979	1
REXO2	104,0936479	88,0804241	120,1068717	1,363604602	0,447425374	0,538229322	1
RFX2	78,38553244	87,93375535	68,83730954	0,782831454	-0,353226371	0,520187303	1
WDR76	121,1301004	87,87624197	154,3839588	1,756833876	0,812977779	0,185195165	1
RPL39	95,22561003	87,83670355	102,6145165	1,168241889	0,224339021	0,485069162	1
NUFIP2	75,70122116	87,78575778	63,61668453	0,724681157	-0,464581712	0,698036867	1
FAM214A	78,88183479	87,71146413	70,05220545	0,79866647	-0,324334947	0,372904041	1
LOC202181	122,4042035	87,67875165	157,1296554	1,792106439	0,841656327	0,281229711	1
C10orf10	97,48087965	87,66330246	107,2984568	1,22398374	0,291584393	0,808447339	1
RICTOR	100,7092801	87,64258309	113,775977	1,298181466	0,376492064	0,825746535	1
NMD3	75,5621032	87,63195975	63,49224665	0,724533	-0,464876695	0,55319702	1
UHRF1BP1	66,51881778	87,54802388	45,48961169	0,519596099	-0,944537495	0,18682973	1
PRKD2	101,1677975	87,46706156	114,8685334	1,313277608	0,393171914	0,494075957	1
DHPS	123,5783917	87,43219465	159,7245888	1,826839524	0,869349908	0,304911061	1
ZRANB1	92,71604136	87,40403784	98,02804488	1,121550529	0,165494619	0,949673233	1
ANKRD40	76,4806223	87,37575265	65,58549195	0,750614329	-0,413856264	0,614379553	1
ZFY	87,83014094	87,32415469	88,3361272	1,011588689	0,016622811	0,705299453	1
RBPJ	101,119495	87,12939367	115,1095963	1,321133908	0,401776703	0,591169891	1
CLEC2D	81,84269303	87,06208037	76,62330569	0,880099641	-0,184261226	0,855038204	1
SPDL1	85,21526255	87,03859802	83,39192708	0,95810283	-0,061747591	0,983913084	1
PHF6	108,495912	86,92631227	130,0655117	1,496273203	0,58137362	0,495128263	1
PDCD6IP	68,60513082	86,9037987	50,30646294	0,578875305	-0,788675484	0,228217274	1
FAM45A	90,61296711	86,85205522	94,37387901	1,086605018	0,119827614	0,701016316	1
PLAG1	76,23168619	86,69778329	65,76558909	0,758561368	-0,398662195	0,67477771	1
R3HDM2	80,14825648	86,67832409	73,61818886	0,849326399	-0,235609002	1	1
GUSB	95,22365641	86,52605324	103,9212596	1,201040099	0,264284319	0,716131274	1
KIAA1468	96,71788865	86,50020832	106,935569	1,236246375	0,305966291	0,688044147	1
AP3M1	79,63499857	86,39580535	72,8741918	0,843492245	-0,245553291	0,848754291	1
C3orf38	76,00113943	86,18044594	65,82183293	0,763767607	-0,388794362	0,710259348	1
RHOU	69,53880243	86,15827945	52,91932541	0,614210564	-0,703194769	0,407861858	1
P2RY10	64,07004359	86,03333318	42,10675401	0,48942372	-1,03084407	0,212317408	1
LYRM5	81,12036953	85,9397492	76,30098985	0,887842827	-0,171623794	0,711028348	1
RNF40	90,18525408	85,8512777	94,51923046	1,10096475	0,138768278	0,898235622	1
PLS3	76,66478091	85,85001885	67,47954296	0,786016635	-0,347368249	0,717234892	1
NAA25	72,89511103	85,83212026	59,9581018	0,698550864	-0,517562927	0,656149767	1
ZNF652	96,74765051	85,72249762	107,7728034	1,257228923	0,330247368	1	1
LOC93622	64,76932524	85,72196361	43,81668687	0,511148894	-0,968184496	0,223553223	1
HN1	100,2504057	85,67371222	114,8270993	1,340283925	0,422538653	0,393001759	1
ERC2	81,11176125	85,66804037	76,55548212	0,89362943	-0,162251395	0,935815709	1
VWF	79,5857773	85,64871396	73,52284063	0,858423171	-0,220239076	0,981731739	1
C18orf32	62,55035819	85,52881992	39,57189646	0,462673243	-1,111934427	0,208040134	1
ICA1	90,34332453	85,43360141	95,25304764	1,114936583	0,156961653	0,779416393	1
PCTP	77,94425545	85,24934334	70,63916756	0,828618319	-0,27122038	0,913605508	1
GTDC2	94,82293431	85,20879702	104,4370716	1,225660674	0,293559622	0,797237856	1
SAP130	74,25087625	85,16717857	63,33457393	0,743650019	-0,427304284	0,421273053	1
RECK	89,08971947	85,13415811	93,04528083	1,092925365	0,128194884	0,893320208	1
CUTA	92,2484441	85,11379127	99,38309692	1,167649748	0,223607584	0,579742517	1
EXOC7	102,8234026	85,04378385	120,6030213	1,41812859	0,503988356	0,365640661	1
MSL3	119,6325206	85,01276223	154,2522789	1,814460263	0,859540462	0,219962068	1
LGALS3	89,76664329	84,95970584	94,57358074	1,113158053	0,15465845	0,658940877	1
RBL2	66,8927526	84,86912698	48,91637823	0,576374236	-0,794922246	0,192085391	1
EMC7	73,54490068	84,85442403	62,23537734	0,733437037	-0,447254974	0,725191158	1
TJAP1	103,6429117	84,79446942	122,491354	1,444567727	0,530637845	0,31573498	1
IFT46	75,34924926	84,73233908	65,96615944	0,778523999	-0,361186582	0,391080096	1
AGPS	90,75621348	84,68074813	96,83167883	1,143491065	0,193445092	0,801204877	1
MED12	73,62923936	84,63468866	62,62379006	0,73993053	-0,434538268	0,623223089	1
HUWE1	105,5203487	84,63054235	126,410155	1,493670624	0,578862048	0,37525535	1
RACGAP1	112,8218805	84,60124461	141,0425165	1,667144699	0,737379328	0,541445339	1
NDUFA2	74,09356474	84,52741224	63,65971724	0,753125117	-0,409038534	0,736845552	1
SURF4	64,6694291	84,5221113	44,81674689	0,530236955	-0,915290873	0,308340935	1
CDK11B	95,7088916	84,35897639	107,0588068	1,269086129	0,343789984	0,578729832	1
STX17	67,09791845	84,32305528	49,87278162	0,591448939	-0,757674471	0,25979082	1
SLC25A43	149,2660345	84,29447117	214,2375978	2,541537954	1,345701775	0,603079267	1
CD97	76,83443557	83,94595579	69,72291534	0,830569081	-0,267827929	0,849742946	1
ATPBD4	87,90619887	83,92716842	91,88522932	1,094821034	0,130695058	0,6896276	1
BEST2	76,85959477	83,86326869	69,85592085	0,832973982	-0,263656662	0,802049886	1
LPAR5	80,83121302	83,7329337	77,92949235	0,930691054	-0,103625755	0,707962782	1
FAM100A	78,85154772	83,62864971	74,07444574	0,885754415	-0,175021343	0,80945214	1
GMPR2	71,2845242	83,60678003	58,96226838	0,705233097	-0,503827913	0,554661979	1
APBB1IP	100,3224921	83,59687679	117,0481074	1,400149286	0,485580658	0,755111927	1
LOC254128	80,26825718	83,50269501	77,03381936	0,922530936	-0,116330804	0,6376788	1
PDE6D	64,70383521	83,42959532	45,9780751	0,551100301	-0,859613179	0,284661706	1
ACO2	90,52824316	83,42400926	97,63247707	1,170316291	0,226898486	0,439643866	1
LOC100507334	74,27948993	83,37163997	65,18733989	0,78188866	-0,35496491	0,833585019	1
JMJD1C	88,88661283	83,17471997	94,59850568	1,137346849	0,18567229	0,649188936	1
ARFIP1	77,568878	83,12521461	72,01254138	0,866314051	-0,207037978	0,713468039	1
MAP3K11	67,42150295	83,09569074	51,74731515	0,622743667	-0,68328965	0,491946894	1
CABLES1	79,24325723	82,95655768	75,52995678	0,910476024	-0,135307069	0,570378927	1
EML4	73,35870548	82,95559671	63,76181424	0,768625828	-0,379646638	0,714890399	1
ERI1	91,56748514	82,85326812	100,2817022	1,210353006	0,275427879	0,617852719	1
C10orf25	62,50553304	82,78314589	42,22792019	0,510102869	-0,971139881	0,314543095	1
AGBL5	63,00100773	82,77109753	43,23091794	0,52229485	-0,937063618	0,234958812	1
FAM65C	75,08612198	82,67658966	67,49565431	0,816381694	-0,292684262	0,621767233	1
EIF3A	90,9488133	82,61759002	99,28003658	1,201681586	0,26505467	0,395768017	1
YTHDF2	72,11606329	82,53480003	61,69732655	0,74753106	-0,41979457	0,517715778	1
NID2	79,33773421	82,51840061	76,15706782	0,92291013	-0,115737925	0,850748689	1
CR1L	75,88994988	82,37548009	69,40441968	0,842537362	-0,247187432	0,936375688	1
CABIN1	66,51176554	82,32274032	50,70079077	0,615878317	-0,699282758	0,476895616	1
SKIV2L2	88,67757422	82,27817268	95,07697577	1,155555267	0,208586261	0,721926761	1
RNF167	72,39332664	82,11248619	62,6741671	0,763272067	-0,389730699	0,773638248	1
PNPLA6	100,8569726	82,06211042	119,6518348	1,458064314	0,544054358	0,442843904	1
BBC3	87,08162927	81,770981	92,39227753	1,12989078	0,176183323	0,835201529	1
TAP1	118,9161649	81,6500769	156,1822529	1,912824321	0,935704379	0,228163414	1
PPIL4	92,61424003	81,49726397	103,7312161	1,272818387	0,348026582	0,583813718	1
AURKAIP1	72,35813056	81,25782655	63,45843456	0,78095166	-0,356694844	0,780457737	1
YY1AP1	144,740952	81,18738043	208,2945236	2,565602221	1,359297508	0,510774113	1
GSTT1	77,07675352	81,1804248	72,97308224	0,89889998	-0,153767498	0,949016669	1
TMEM163	60,98842494	81,12148337	40,85536651	0,503631896	-0,989558439	0,229380319	1
RILP	85,93752393	80,69255545	91,18249241	1,12999882	0,176321266	0,826549331	1
DGUOK	78,15248673	80,6464278	75,65854566	0,938151233	-0,092107587	0,809033266	1
AASDHPPT	63,28826201	80,5538318	46,02269223	0,571328405	-0,807607836	0,324393755	1
SRCAP	82,00621561	80,51625026	83,49618095	1,037010301	0,052430226	0,816316769	1
ARL3	118,5089276	80,45475099	156,5631041	1,945977114	0,960494743	0,239076385	1
ZBTB2	84,59596669	80,39964759	88,79228579	1,104386505	0,143245164	0,959838915	1
C7orf26	73,39006872	80,37162454	66,40851289	0,826268142	-0,275318051	0,763166207	1
WDR60	63,5184164	80,31832084	46,71851195	0,581666941	-0,781734785	0,278099687	1
BRIP1	66,62805827	80,27399803	52,98211851	0,660015943	-0,599427221	0,484060391	1
LMO2	69,11099105	80,2638483	57,9581338	0,722095128	-0,469739187	0,647202387	1
SEPSECS	70,37647514	80,26036301	60,49258727	0,753704382	-0,407929315	0,606227913	1
ELOVL1	68,82934004	80,15868879	57,49999128	0,717326994	-0,479297172	0,369492381	1
FCF1	70,4656979	79,93695868	60,99443713	0,763031746	-0,390185014	0,750513478	1
ZMYND8	89,58478865	79,80375816	99,36581914	1,245127065	0,316292976	1	1
EMC8	111,4496923	79,74482377	143,1545607	1,79515803	0,844110852	0,274515403	1
LOC100507463	89,05892392	79,72750361	98,39034422	1,234082842	0,303439243	0,673017031	1
MBD4	63,09255536	79,6724603	46,51265041	0,583798344	-0,776457975	0,370190931	1
RPS29	98,21264427	79,60611147	116,8191771	1,467464933	0,553326029	0,417105212	1
STT3B	63,54665188	79,47251785	47,62078592	0,599210736	-0,738864622	0,455669219	1
LXN	107,9155048	79,45777073	136,3732388	1,716298325	0,779300342	0,377362436	1
PAF1	118,3891968	79,45538843	157,3230052	1,980016816	0,985512683	0,204219355	1
ATG4B	102,9454593	79,40997044	126,4809482	1,592759039	0,671528025	0,468538157	1
MEAF6	76,46959445	79,40395933	73,53522957	0,926090212	-0,110775358	0,949731509	1
SRSF11	83,0014794	79,30326675	86,69969205	1,093267599	0,128646573	0,821567166	1
KIAA0020	98,91180643	79,00845688	118,815156	1,503828333	0,588639888	0,382465593	1
TMEM110	88,78798928	78,9945712	98,58140736	1,247951674	0,319562068	0,752869552	1
GIPC1	102,0173219	78,98375679	125,050887	1,583248153	0,662887396	0,397871873	1
TM2D2	79,03740695	78,96063648	79,11417742	1,001944525	0,002802633	0,686663268	1
ATP5G3	96,64447845	78,93288933	114,3560676	1,448775897	0,53483445	0,27099501	1
EVI2A	65,81465049	78,90404018	52,72526081	0,668220039	-0,581604847	0,757598327	1
TMEM183A	84,51218494	78,76866295	90,25570693	1,145832664	0,196396371	0,779353334	1
PQLC1	78,26172973	78,76017158	77,76328787	0,987342794	-0,018377036	0,975177757	1
MTA3	81,54532027	78,69857418	84,39206636	1,072345557	0,100769881	0,950359838	1
CNOT7	92,76192202	78,66107661	106,8627674	1,358521546	0,442037447	0,417996193	1
CUL1	107,6326307	78,62405837	136,641203	1,737905748	0,797349842	0,349543877	1
NUP153	76,39307262	78,58457331	74,20157192	0,944225677	-0,082796379	0,899162581	1
ANAPC16	103,5818253	78,54663971	128,6170108	1,637460384	0,711460003	0,224822178	1
LOC100129034	86,76080228	78,42413017	95,0974744	1,212604771	0,278109404	0,570491064	1
MTX2	67,20703426	78,37907588	56,03499263	0,714922854	-0,484140523	0,443977518	1
GORASP1	91,47642088	78,30325052	104,6495912	1,336465479	0,418422573	0,739845672	1
UBE2J2	82,605671	78,10294844	87,10839355	1,115302243	0,157434728	0,841600781	1
IFI6	90,44992057	77,99794299	102,9018982	1,319289897	0,399761613	0,4050871	1
ZCWPW2	67,71178561	77,87683902	57,54673219	0,738945403	-0,43646032	0,559709416	1
HERC2P2	73,93640364	77,7726875	70,10011978	0,901346244	-0,149846684	0,909198577	1
ARFGAP3	69,024076	77,7677736	60,28037841	0,775133138	-0,367483963	0,551449634	1
C16orf54	62,59921469	77,72779116	47,47063822	0,610729284	-0,711395073	0,542354494	1
GMCL1	77,7078995	77,65468103	77,76111796	1,001370644	0,001976067	0,901919386	1
LOC100507053	62,88515029	77,61977734	48,15052324	0,620338332	-0,688872819	0,341257925	1
PARP11	66,14751048	77,52309141	54,77192956	0,706524063	-0,501189397	0,585410024	1
TCF12	68,16555413	77,40794315	58,9231651	0,761203085	-0,393646687	0,534826682	1
ZW10	74,69756934	77,40351758	71,99162111	0,930082034	-0,104570125	1	1
RHOBTB3	103,8303976	77,38496812	130,2758271	1,683477169	0,751444156	0,680522948	1
TMCO3	82,12447617	77,20076062	87,04819173	1,127556141	0,173199267	0,707609428	1
RIN2	102,8170192	77,14886397	128,4851743	1,665418876	0,735885081	0,225425265	1
DUSP14	79,72349053	77,08467348	82,36230757	1,068465414	0,095540209	0,756863066	1
E2F6	75,5455664	77,00765001	74,0834828	0,962027575	-0,055849848	0,924245154	1
ATG14	91,83050011	76,91301039	106,7479898	1,387905496	0,472909336	0,611040462	1
SART3	90,7634509	76,86433756	104,6625642	1,361653109	0,445359214	0,770095867	1
KCTD13	74,76040041	76,82250355	72,69829727	0,946315128	-0,079607406	0,955174231	1
LOC388796	76,2987284	76,80196086	75,79549593	0,986895322	-0,019031025	0,73351521	1
ZNF564	82,81511458	76,74642011	88,88380905	1,158149252	0,211821187	0,861420446	1
PHGDH	96,56416573	76,72421775	116,4041137	1,517175634	0,601388107	0,261727556	1
BFAR	95,69164587	76,46732828	114,9159635	1,50281128	0,587663849	0,61958288	1
SERGEF	99,9897246	76,46336202	123,5160872	1,615363017	0,691858415	0,18512193	1
ELMSAN1	57,63933322	76,45778218	38,82088426	0,507742746	-0,977830372	0,229286454	1
PLSCR1	108,9382563	76,41444534	141,4620673	1,851247715	0,888497955	0,194292038	1
RBMX	81,93106819	76,35639576	87,50574061	1,14601717	0,19662866	0,552681575	1
POM121	66,78819915	76,34449883	57,23189948	0,749653221	-0,415704715	0,482208597	1
RWDD1	57,62810229	76,31787094	38,93833363	0,510212525	-0,97082978	0,260581507	1
LOC100506939	80,86457467	76,31314505	85,4160043	1,119282979	0,162574826	0,921772311	1
GDAP1	88,94973175	76,21638258	101,6830809	1,334136802	0,415906608	0,632208947	1
TYMS	147,3672801	75,85447962	218,8800805	2,885526097	1,528834379	0,203237895	1
ARHGAP11B	71,0091535	75,82335314	66,19495387	0,873015385	-0,195921016	0,65913695	1
MTCH2	87,2910615	75,7454388	98,83668421	1,304853279	0,383887596	0,505062768	1
TRIP4	67,05523097	75,61237779	58,49808414	0,773657513	-0,370233048	0,69929304	1
C7orf25	64,15130855	75,5575401	52,745077	0,698078272	-0,518539288	0,456392936	1
DGCR8	82,18255488	75,52021483	88,84489493	1,176438588	0,234426012	0,845246944	1
ABCF1	69,5823247	75,50781052	63,65683887	0,843049725	-0,246310368	0,88187114	1
MTIF2	86,37940656	75,50475753	97,2540556	1,288052022	0,365190862	0,690527544	1
BACE1	82,56194196	75,47927281	89,64461112	1,187671897	0,248136336	0,522305286	1
SMAP1	73,69515205	75,45787056	71,93243353	0,953279399	-0,069028975	0,905713926	1
ACYP2	68,92517848	75,41408691	62,43627005	0,827912564	-0,272449683	0,657378619	1
EZH2	60,92244127	75,38551324	46,4593693	0,616290416	-0,69831774	0,299223155	1
MDM4	63,87369555	75,30519102	52,44220008	0,696395552	-0,522021106	0,710651447	1
SETDB2	56,64581732	75,07398733	38,21764731	0,509066438	-0,974074141	0,190162923	1
OGFOD1	65,10525148	75,05197924	55,15852372	0,73493763	-0,444306274	0,567379218	1
PPP2R2D	61,44732079	75,0492663	47,84537528	0,637519561	-0,649458487	0,260677592	1
CBX6	58,73904121	75,00178568	42,47629674	0,566337139	-0,820266953	0,304731135	1
RASSF3	70,98165241	74,99779138	66,96551343	0,892899807	-0,163429797	0,942597648	1
BCKDK	91,37338362	74,98906385	107,7577034	1,436978912	0,52303889	0,361355887	1
TMUB2	83,51776424	74,9761078	92,05942068	1,22785009	0,29613443	0,961114581	1
CHMP2B	70,91532621	74,93899089	66,89166154	0,892614922	-0,16389017	1	1
PPP3CB	61,25107106	74,89074276	47,61139936	0,635744788	-0,653480366	0,641364647	1
CIB1	85,64844611	74,88760238	96,40928984	1,28738652	0,364445268	0,513362714	1
STK19	88,30554348	74,87173538	101,7393516	1,358848584	0,442384706	0,567354767	1
TMEM115	83,81867312	74,85996597	92,77738028	1,239345745	0,309578717	0,854220689	1
NSMCE2	117,9250265	74,85458679	160,9954662	2,150776233	1,104857434	0,368031505	1
GXYLT1	77,83483616	74,84155545	80,82811688	1,079989805	0,111017694	1	1
NEURL2	90,78043811	74,78313129	106,7777449	1,42783196	0,5138262	0,575202437	1
PCCB	71,01822665	74,73504114	67,30141216	0,900533553	-0,151148064	0,606323489	1
ULK1	57,10397567	74,71241176	39,49553957	0,528634248	-0,919658202	0,21001867	1
CD22	69,57496233	74,67033102	64,47959364	0,863523608	-0,211692475	0,947959709	1
KIAA1324L	77,19175813	74,63765881	79,74585744	1,068439963	0,095505844	0,744492833	1
KANK1	153,722607	74,62397424	232,8212398	3,119925495	1,641511577	0,53303338	1
ETS2	55,19533899	74,57785163	35,81282635	0,480207267	-1,058270857	0,205090004	1
CEL	65,86297267	74,45306121	57,27288414	0,769248211	-0,378478911	0,795691251	1
STX5	107,826086	74,4097998	141,2423722	1,898168958	0,924608414	0,19126398	1
SLC25A40	90,7694404	74,3552981	107,1835827	1,441505655	0,527576497	0,447974917	1
NSL1	61,59466821	74,30779441	48,88154201	0,657825231	-0,604223751	0,48763331	1
STXBP1	63,15115705	74,27160955	52,03070456	0,700546344	-0,5134476	0,548177196	1
LEPROTL1	69,06669337	74,16730474	63,966082	0,862456607	-0,213476223	0,73005355	1
C4orf36	62,51219596	74,14444887	50,87994306	0,686227274	-0,543241627	0,446356545	1
ABHD3	62,069348	73,90855325	50,23014274	0,679625571	-0,557187959	0,44067594	1
SPRED2	71,28010982	73,73585424	68,8243654	0,933390765	-0,099446901	0,937113738	1
LEMD3	78,44153565	73,66150673	83,22156458	1,129783632	0,176046504	0,742708854	1
F8	71,02221526	73,57422692	68,47020359	0,930627564	-0,103724176	0,946584935	1
HSPA9	84,02636132	73,40925635	94,6434663	1,289257936	0,366540926	0,355521493	1
RAB4A	79,16168931	73,37035908	84,95301954	1,157865664	0,211467881	0,696751403	1
MAP3K2	61,03020051	73,36567656	48,69472446	0,663726237	-0,591339789	0,494169252	1
ZNF714	142,0683996	73,34078436	210,7960149	2,874199079	1,523159992	0,548083154	1
KATNB1	84,44684676	73,29677388	95,59691965	1,304244574	0,383214432	0,77458622	1
ACADVL	68,58269976	73,25599186	63,90940767	0,872412018	-0,196918451	0,901255589	1
PLEKHG3	65,23949173	73,2201928	57,25879066	0,782008193	-0,354744372	0,657706956	1
DHTKD1	63,96734904	73,1852269	54,74947119	0,748094575	-0,418707427	0,710847922	1
C19orf6	111,8206496	73,09933215	150,541967	2,059416448	1,042235596	0,217218625	1
CD99P1	73,12208797	73,02556452	73,21861143	1,002643552	0,003808808	0,957839495	1
UFC1	93,09996797	73,0228085	113,1771274	1,549887354	0,632163364	0,240287223	1
SMYD2	54,95507914	72,87291682	37,03724147	0,508244257	-0,976406087	0,285548857	1
MIF4GD	64,71993045	72,76989298	56,66996793	0,778755686	-0,360757303	0,759365111	1
ZRSR2	64,84620746	72,7189798	56,97343512	0,783474071	-0,352042566	0,658623402	1
G2E3	61,8136641	72,59218916	51,03513904	0,703038986	-0,508323401	0,433908684	1
C12orf23	88,29754661	72,52200184	104,0730914	1,435055414	0,521106447	0,866159662	1
SREK1IP1	69,89169226	72,50920602	67,2741785	0,927801892	-0,108111307	0,799109551	1
NUP35	95,09835769	72,45770995	117,7390054	1,624934124	0,700381231	0,394844915	1
PRKAR2A	78,83004243	72,24171865	85,4183662	1,182396651	0,241714089	0,69109894	1
MAP7	95,77992733	72,19238688	119,3674678	1,653463377	0,725491091	0,605598171	1
SPNS1	65,31229743	72,19084808	58,43374679	0,809434275	-0,305014154	1	1
SLC25A20	58,60110955	72,13983593	45,06238318	0,624653253	-0,678872528	0,442204228	1
RSPRY1	83,74038383	72,12266998	95,35809769	1,322165385	0,402902649	0,687251279	1
SNX21	60,06513319	72,00980915	48,12045722	0,668248643	-0,581543093	0,372468275	1
C5orf34	108,6838175	71,99733567	145,3702992	2,01910665	1,013717117	0,210105948	1
CANT1	59,16762218	71,89651618	46,43872818	0,645910687	-0,630593404	0,301607566	1
SARNP	79,76777347	71,78760097	87,74794597	1,222327321	0,289630669	0,662319983	1
DCAF8	83,96660796	71,73857172	96,19464419	1,340905483	0,423207549	0,597235043	1
STAMBP	86,88341601	71,71028967	102,0565423	1,423178498	0,509116619	0,431887582	1
PHYH	53,3058193	71,68946124	34,92217736	0,487131257	-1,037617538	0,251667712	1
HSPBAP1	79,95091965	71,65473972	88,24709957	1,231559837	0,300486725	0,460950824	1
CDK8	135,2224063	71,61685389	198,8279588	2,776273293	1,473149592	0,406688281	1
C16orf62	83,78341342	71,57293462	95,99389222	1,341203805	0,423528481	0,377028784	1
C1D	62,12287203	71,5383899	52,70735416	0,736770205	-0,440713376	0,535838267	1
MTMR3	75,37307096	71,45160526	79,29453666	1,109765643	0,150255045	0,961649357	1
LOC100129961	85,16440877	71,42667783	98,90213971	1,384666664	0,469538713	0,602543704	1
KIAA1147	71,06018145	71,36078815	70,75957476	0,991575018	-0,012206171	0,78467788	1
EHBP1L1	77,26470643	71,23122035	83,29819252	1,169405664	0,225775484	0,551242507	1
VPS72	79,44075877	71,16079112	87,72072641	1,232711512	0,301835209	0,704435901	1
PGPEP1	56,90489426	71,14521259	42,66457593	0,59968302	-0,737727972	0,382312446	1
LIX1L	64,17041356	71,0333347	57,30749241	0,806769	-0,309772445	0,842580131	1
NDUFA7	83,60761095	70,75707531	96,45814659	1,363229701	0,447028673	0,300952146	1
VAMP4	52,46518779	70,74787233	34,18250324	0,483159452	-1,049428709	0,253213955	1
SEPW1	58,1507992	70,6362738	45,66532459	0,646485469	-0,629310152	0,361707876	1
CDC34	152,2143159	70,43962103	233,9890108	3,321838013	1,731981723	0,275139783	1
ACD	59,00758935	70,28957261	47,7256061	0,678985578	-0,558547163	0,289872705	1
C8orf40	77,57806803	70,12715734	85,02897872	1,212497154	0,277981362	0,527217469	1
SLCO2A1	64,15928098	70,05675629	58,26180567	0,831637215	-0,265973777	0,908212887	1
SPATA5	66,2489545	70,02722814	62,47068086	0,892091298	-0,164736729	0,978268162	1
MDK	94,52287705	69,82898363	119,2167705	1,707267731	0,771689318	0,284355677	1
PMVK	71,64723351	69,75598092	73,5384861	1,054224815	0,076182557	0,744220548	1
HMG20A	92,74951465	69,69590083	115,8031285	1,661548629	0,732528517	0,26069553	1
MCM7	128,4225247	69,55633192	187,2887176	2,69261924	1,429010234	0,265226825	1
MANEA	64,17792859	69,55571923	58,80013795	0,845367406	-0,242349606	0,697862886	1
ATF1	84,55931983	69,51012003	99,60851963	1,433007447	0,519046107	0,902295197	1
CATSPER2P1	70,78904858	69,45670452	72,12139263	1,038364736	0,054313293	0,809453162	1
GSPT1	70,33412546	69,4136394	71,25461152	1,026521763	0,037764214	0,717648783	1
PSMC5	73,96596199	69,39671611	78,53520787	1,131684787	0,178472174	0,487283037	1
HNRNPH1	65,47286151	69,38556761	61,56015542	0,887218445	-0,172638736	0,967479356	1
SNHG7	54,68257277	69,28682373	40,07832181	0,578440743	-0,789758921	0,364516038	1
PHF10	56,31844296	69,20318402	43,43370191	0,627625774	-0,672023497	0,4883904	1
FAM58A	76,292833	69,10629326	83,47937274	1,207985102	0,272602662	0,656774178	1
GTF2I	66,63535796	69,07918374	64,19153218	0,929245667	-0,105868039	1	1
AXIN1	84,02128561	69,06507273	98,97749849	1,433104963	0,519144279	0,405153256	1
FNTB	63,29844625	69,03883371	57,55805878	0,833705549	-0,262390157	0,712123061	1
LMBRD2	71,14571012	68,9826977	73,30872254	1,062711738	0,087750316	0,917435984	1
NIPSNAP3B	65,55147461	68,96767826	62,13527096	0,900933198	-0,150507956	0,898343627	1
C11orf82	80,39074133	68,91836769	91,86311496	1,332926447	0,414597172	0,529687799	1
RABGAP1L	64,93081606	68,81189103	61,04974109	0,887197549	-0,172672715	0,966836027	1
MINPP1	83,17572108	68,79207653	97,55936563	1,418177362	0,504037972	0,711542528	1
ERLEC1	55,89968429	68,78573177	43,01363681	0,625327894	-0,677315221	0,372675549	1
KAT6A	57,93371009	68,7685316	47,09888858	0,68489013	-0,546055524	0,561563757	1
PIGF	64,81369451	68,73484493	60,8925441	0,885905019	-0,174776064	0,951599662	1
LATS2	53,09221667	68,62292208	37,56151126	0,547361	-0,86943545	0,281158481	1
TATDN2	53,55864747	68,55243857	38,56485638	0,562559949	-0,829921249	0,446919914	1
PDZD8	57,01778859	68,45552641	45,58005076	0,665834494	-0,586764484	0,533464517	1
MTHFD1L	64,75709095	68,42132233	61,09285957	0,89289212	-0,163442216	0,859460827	1
YAF2	55,34677576	68,31941306	42,37413846	0,620235692	-0,689111545	0,219925145	1
ALS2	74,67424342	68,23410197	81,11438486	1,188766065	0,249464837	0,808063203	1
PCM1	66,04782763	68,11494713	63,98070814	0,939304967	-0,090334458	0,983128674	1
EXT1	54,4661738	67,98202251	40,95032509	0,602369914	-0,731278379	0,295890743	1
VDAC1	86,41738609	67,97555186	104,8592203	1,542601972	0,62536586	0,372095325	1
GABRD	61,92784829	67,96931654	55,88638004	0,822229542	-0,282386887	0,373417715	1
NPTN	93,08467805	67,90722363	118,2621325	1,741525071	0,800351242	1	1
WHSC1	73,5782525	67,89854204	79,25796297	1,167299924	0,223175292	0,743820961	1
SORD	60,46951517	67,89061383	53,04841652	0,781380717	-0,355902442	0,371304251	1
ARV1	57,42296092	67,88675937	46,95916246	0,691727855	-0,531723541	0,489779998	1
DCTN3	75,45830208	67,84555455	83,0710496	1,224414041	0,292091494	0,528163402	1
TMEM57	62,11889887	67,71126413	56,52653361	0,834817284	-0,260467625	0,605157344	1
NFYA	77,4237636	67,64934807	87,19817914	1,288972941	0,366221978	0,882822803	1
FBXO33	72,18431664	67,582141	76,78649227	1,136195023	0,184210489	0,639100433	1
PPID	60,13814414	67,49560551	52,78068277	0,781986951	-0,354783561	0,729388187	1
MEGF9	57,63798643	67,4170033	47,85896956	0,709894644	-0,494323166	0,628893215	1
RAB3D	76,34000356	67,35736976	85,32263735	1,266715693	0,341092757	0,441721646	1
OTUD4	69,35168527	67,33566624	71,36770429	1,059879679	0,083900494	0,931150173	1
CRK	77,71836247	67,13399907	88,30272587	1,31532051	0,39541439	0,910421375	1
ANKRD42	49,82937157	67,11132245	32,54742068	0,484976596	-1,044012969	0,217741867	1
CCDC18	49,19553134	67,09990377	31,2911589	0,466336867	-1,100555606	0,185866516	1
ZNF737	78,44297127	66,91375745	89,97218509	1,344599205	0,427176202	0,925603364	1
ELMOD3	127,8483335	66,90827831	188,7883886	2,821599859	1,496513409	0,19083739	1
LNX2	59,19388886	66,76414128	51,62363644	0,773224001	-0,371041675	0,537882113	1
RNF103	56,44380161	66,72357403	46,16402919	0,69186985	-0,531427421	0,331837101	1
WBP4	48,47041979	66,68196503	30,25887456	0,453778987	-1,13993829	0,195779572	1
MAP4	60,81887722	66,6451424	54,99261204	0,825155594	-0,277261911	0,765592189	1
CAMK2G	65,38258589	66,42863603	64,33653575	0,968506048	-0,046167037	0,889625741	1
MMP1	62,46147661	66,4110131	58,51194012	0,881057785	-0,182691452	0,994221809	1
TPD52L2	57,0011053	66,37766893	47,62454167	0,717478369	-0,478992757	0,619087866	1
FHOD1	51,06706753	66,31699777	35,8171373	0,540089849	-0,888728662	0,228995965	1
SULT1A4	259,5484981	66,30230042	452,7946959	6,829245637	2,771726226	0,446258171	1
MGC2752	67,24020214	66,11772576	68,36267853	1,033953872	0,048171823	0,762863487	1
PLXNC1	48,57450769	66,09868402	31,05033135	0,469757179	-1,090012885	0,235842926	1
FAM169A	69,13337201	66,08296327	72,18378075	1,09232058	0,127396328	0,686455606	1
TXK	62,75973187	66,06483302	59,45463073	0,899943707	-0,152093333	0,797890187	1
CHRAC1	84,04373171	65,99526707	102,0921964	1,546962394	0,629438126	0,262769403	1
ESCO1	58,45675158	65,981283	50,93222016	0,771919215	-0,373478225	0,579946736	1
STPG1	73,084405	65,9620032	80,20680681	1,215954685	0,282089465	0,482782125	1
RAB11FIP2	64,42331173	65,9343335	62,91228995	0,954165859	-0,067688029	0,96832346	1
KDM6B	72,3496262	65,91879262	78,78045978	1,195113816	0,257148019	0,509469866	1
COASY	86,10686572	65,88399894	106,3297325	1,613893118	0,690545038	0,495259119	1
ELP6	70,02134138	65,8669982	74,17568455	1,126143389	0,171390533	0,829721696	1
TAF13	84,02012398	65,81244333	102,2278046	1,553320306	0,635355355	0,548890272	1
UEVLD	53,96236751	65,68159791	42,2431371	0,643150265	-0,636772248	0,584962791	1
PDCL	52,32691148	65,66706097	38,98676199	0,59370347	-0,752185549	0,222756546	1
PDZD2	61,58116872	65,61669789	57,54563955	0,876996883	-0,189356379	0,871106647	1
LOC401052	60,82741454	65,54392806	56,11090102	0,85608084	-0,224181057	0,625428471	1
MRPL51	86,22574496	65,53853094	106,912959	1,63129929	0,706021493	0,305016162	1
SNX18	53,64943183	65,50012947	41,79873419	0,638147352	-0,648038505	0,420580151	1
VANGL1	52,56158508	65,49803488	39,62513529	0,604982048	-0,725035762	0,19091045	1
MAP2	51,28310527	65,44264369	37,12356685	0,567268753	-0,817895698	0,266402135	1
PURB	49,83327454	65,37303141	34,29351768	0,524582032	-0,930759701	0,222461155	1
VPS13B	64,31826457	65,32209061	63,31443853	0,969265343	-0,045036428	0,833893376	1
ALCAM	56,12312537	65,22771293	47,01853782	0,72083683	-0,472255369	0,360699968	1
BIRC6	61,46226207	65,19025152	57,73427262	0,885627395	-0,175228246	0,787968011	1
SLC35C2	63,76472459	65,17898581	62,35046337	0,956603767	-0,064006622	0,966092997	1
TNIP2	98,89620209	65,15576228	132,6366419	2,035685521	1,025514707	0,195886211	1
LENG8	48,19739268	65,14710269	31,24768267	0,479648079	-1,059951815	0,186612122	1
ZC3H7B	54,75746008	65,0112745	44,50364566	0,684552733	-0,546766413	0,735596219	1
GCC1	54,16367664	64,92256703	43,40478625	0,668562385	-0,580865907	0,504009972	1
IQUB	66,09622726	64,85801483	67,33443968	1,038182249	0,054059725	0,971612969	1
LRRC40	52,12774848	64,84945639	39,40604058	0,607654139	-0,718677683	0,393576827	1
CNOT2	58,41943487	64,8296537	52,00921605	0,802244237	-0,317886575	0,784856254	1
DEAF1	76,77793562	64,75866907	88,79720217	1,371201778	0,455440885	0,402252836	1
SPRYD7	61,62112599	64,62351304	58,61873895	0,907080661	-0,140697248	0,951945475	1
LRRC37BP1	58,1972314	64,6118984	51,7825644	0,80144007	-0,319333452	0,59775428	1
ZNF107	54,65310527	64,55736419	44,74884636	0,693164086	-0,528731186	0,788721748	1
ING3	88,99604166	64,52386788	113,4682154	1,758546398	0,8143834	0,495532302	1
GGA3	58,72377894	64,50885961	52,93869828	0,82064229	-0,285174593	0,866592032	1
YES1	69,95336568	64,49662425	75,41010711	1,169210141	0,225534247	0,629885974	1
SELK	81,7500277	64,4951092	99,0049462	1,535076805	0,618310841	0,284003123	1
TRIOBP	57,96743964	64,44931847	51,4855608	0,798853456	-0,323997219	0,922013426	1
MTMR6	60,4161124	64,40138851	56,43083628	0,876236329	-0,190608064	0,789680933	1
CDK9	51,66489513	64,38353333	38,94625693	0,604910214	-0,725207074	0,402846642	1
CARHSP1	100,0235943	64,37060322	135,6765853	2,107741399	1,075697872	0,457074507	1
FKBP2	68,99371579	64,31245089	73,67498069	1,145578806	0,196076707	0,766339438	1
PTPN2	91,42068794	64,2627668	118,5786091	1,845214811	0,883788778	0,200843372	1
ITGAV	56,16002024	64,23691807	48,08312242	0,748527854	-0,417872093	0,761976322	1
CLPTM1L	59,32280388	64,14218944	54,50341831	0,849728062	-0,234926885	0,913291168	1
LRCH4	91,70374477	64,10024268	119,3072469	1,861260455	0,896279953	0,18782272	1
PRKRIR	60,42140088	64,08714483	56,75565692	0,885601271	-0,175270802	1	1
DOCK10	55,17954997	64,08152368	46,27757626	0,722167227	-0,469595145	0,628725736	1
ZNF782	178,7754571	64,05173963	293,4991746	4,582220191	2,196046787	0,473835666	1
RNF187	70,76293145	63,85949934	77,66636355	1,216206897	0,282388676	0,449495283	1
SNX16	56,09749789	63,85261465	48,34238113	0,757093212	-0,401457161	0,564874333	1
GEMIN8	59,46433321	63,79068991	55,13797651	0,864357739	-0,210299558	0,791129025	1
CNOT3	79,39349715	63,77784265	95,00915164	1,489689016	0,575011188	0,525756313	1
HDGFRP2	61,01352189	63,72308327	58,3039605	0,914958246	-0,128222187	0,933821827	1
RILPL1	53,00632595	63,65981982	42,35283208	0,665299277	-0,58792463	0,402041821	1
C19orf66	60,79796417	63,64818461	57,94774373	0,91043828	-0,135366877	0,965373205	1
MBOAT1	64,27425111	63,59766726	64,95083496	1,021277002	0,030374223	0,520733072	1
ATRAID	61,79446725	63,49882763	60,09010686	0,946318367	-0,079602468	0,884362389	1
COPS7B	62,58458637	63,45379106	61,71538169	0,972603538	-0,040076255	0,897834766	1
PSMD13	68,88555946	63,45235922	74,3187597	1,171252899	0,228052619	0,643738111	1
ZFP106	59,55177161	63,44319872	55,66034451	0,877325633	-0,188815673	0,860820163	1
CHIC2	59,94328268	63,42340576	56,4631596	0,890257452	-0,167705488	0,701765396	1
CNOT1	57,65213483	63,38960547	51,91466419	0,818977556	-0,288104179	0,898034047	1
NFKBIA	75,74940985	63,30428029	88,19453941	1,393184458	0,478386284	0,551876696	1
RHOQ	59,1574763	63,22676285	55,08818975	0,871279618	-0,198792301	0,735166483	1
DNAJC13	49,97716213	63,21588676	36,73843749	0,581158303	-0,782996898	0,343516441	1
SLC9B1	59,32785971	63,17661327	55,47910616	0,878158915	-0,187446056	0,777174117	1
PINK1	50,08325838	63,14284385	37,0236729	0,586347884	-0,770171215	0,23888261	1
ISOC1	84,57199081	63,13177951	106,0122021	1,679220877	0,747792008	0,41929911	1
DLG2	66,42944082	63,01499106	69,84389058	1,108369444	0,148438843	0,681595341	1
SPECC1L	85,27747863	62,96114355	107,5938137	1,708892305	0,77306148	1	1
KHSRP	55,87087592	62,91610528	48,82564655	0,776043691	-0,365790217	0,850276149	1
ACTR8	66,90121047	62,80496256	70,99745838	1,130443447	0,17688882	0,7490362	1
KIAA1462	52,53747706	62,68358525	42,39136886	0,676275435	-0,564317145	0,491033169	1
RLF	66,49040124	62,68103727	70,29976521	1,121547573	0,165490817	0,713047792	1
ING2	67,18950485	62,67219352	71,70681618	1,144156797	0,194284774	0,731506264	1
SMC1A	50,37770084	62,61633666	38,13906502	0,609091286	-0,71526963	0,458379058	1
FOXJ3	73,29337298	62,56182448	84,02492148	1,34307019	0,425534703	0,659487781	1
MAP1S	55,115154	62,56179375	47,66851426	0,761942895	-0,392245218	0,707624219	1
FAM18B2	63,23452088	62,5233537	63,94568806	1,022748849	0,032451914	0,893045536	1
FAM168A	62,95619684	62,44818194	63,46421173	1,016269966	0,023283696	0,92173998	1
CCDC28B	62,27977286	62,41861049	62,14093522	0,995551403	-0,006432287	0,866833426	1
GGTA1P	48,59653241	62,24987276	34,94319206	0,561337566	-0,833059484	0,373390744	1
ADPGK	86,63226609	62,21009923	111,0544329	1,785151195	0,836046269	0,260244873	1
INTS2	71,56279121	62,13084682	80,9947356	1,303615511	0,382518423	0,576996336	1
SLC25A11	60,94136329	62,11252733	59,77019924	0,962288959	-0,05545792	0,769851471	1
TMEM68	56,71038381	62,08036752	51,3404001	0,826998972	-0,274042559	0,760833553	1
FAM82B	56,93986308	62,07575445	51,80397172	0,834528266	-0,26096718	0,841860124	1
TCEAL4	68,29464358	62,06720696	74,52208019	1,200667532	0,26383672	0,429373341	1
ARL13B	73,70094582	62,05064495	85,35124668	1,375509421	0,45996602	0,879769342	1
PRDM4	50,60693273	61,94447467	39,2693908	0,633945013	-0,657570385	0,362257599	1
WDR92	51,29791774	61,90312095	40,69271452	0,657361275	-0,605241625	0,706705584	1
TADA2A	80,9979292	61,89965657	100,0962018	1,617072006	0,693383922	0,375042403	1
SETD5	48,75602914	61,88439829	35,62765999	0,57571312	-0,796578006	0,400066949	1
UBR5	50,85136709	61,68782318	40,014911	0,648667905	-0,624448037	0,389184342	1
CYBASC3	51,75197216	61,67535968	41,82858463	0,678205767	-0,560205042	0,411106331	1
VPS45	61,72110983	61,52693574	61,91528392	1,00631184	0,009077443	0,962611628	1
LOC284648	51,48157827	61,46991452	41,49324202	0,675017077	-0,567004094	0,562267191	1
IRF2BP2	57,1350323	61,44062795	52,82943665	0,859845324	-0,217850935	0,683618089	1
PALB2	52,75911769	61,38196305	44,13627232	0,719043024	-0,475849998	0,53780542	1
C14orf101	44,85599926	61,34197852	28,37002	0,462489484	-1,112507532	0,198289766	1
DAP3	73,74577976	61,1845742	86,30698532	1,410600408	0,496309362	0,454695783	1
PTDSS2	56,1117981	61,17610136	51,04749484	0,83443524	-0,261128007	0,706354226	1
FAM195B	77,39874826	61,15332456	93,64417196	1,531301407	0,614758278	0,28627623	1
LOC100134868	69,67032831	61,15114568	78,18951094	1,278627082	0,354595556	0,75978464	1
NFIC	55,30172894	61,12772565	49,47573223	0,809382841	-0,305105831	0,76638225	1
C11orf30	72,27292894	61,06195153	83,48390634	1,367200102	0,45122441	0,875761683	1
OSGEP	63,85391531	61,05702855	66,65080207	1,091615554	0,126464857	0,725818133	1
VPS13C	52,18619984	61,04877569	43,32362399	0,709655902	-0,494808435	0,74293032	1
LOC387647	76,03804399	61,03102707	91,04506091	1,491783201	0,577037886	0,369810332	1
CWC15	87,06586757	61,0285033	113,1032318	1,853285362	0,89008504	0,216404235	1
TNKS2	53,94779996	60,99297777	46,90262216	0,76898397	-0,378974571	0,720005813	1
SEC61B	79,68214843	60,98607154	98,37822532	1,613126126	0,689859243	0,186269808	1
ETFB	55,48612276	60,92799945	50,04424608	0,821366966	-0,283901168	0,957924496	1
RTCA	47,55969113	60,80015141	34,31923086	0,564459628	-0,825057696	0,210277473	1
ERMAP	47,09894565	60,73431771	33,46357359	0,550982951	-0,859920417	0,238346181	1
APC	53,7710971	60,64876094	46,89343325	0,773196889	-0,371092263	0,547219479	1
SSNA1	58,54541679	60,56229846	56,52853512	0,933394811	-0,099440648	0,826462915	1
WDTC1	46,27007522	60,52108733	32,0190631	0,529056309	-0,918506813	0,262420254	1
RAMP3	117,6938572	60,51341367	174,8743008	2,889843593	1,530991412	0,375100688	1
PYURF	74,97947265	60,46528	89,49366531	1,480083534	0,565678602	0,307714896	1
ANKRD27	53,77511528	60,29993396	47,25029659	0,783587866	-0,351833037	0,579214238	1
PTBP2	54,22243256	60,29640855	48,14845657	0,798529427	-0,324582521	0,403987618	1
NFKBIB	56,7314096	60,22582652	53,23699267	0,883956199	-0,177953211	0,638221437	1
AP3D1	60,46910831	60,19770761	60,74050901	1,009016978	0,01295045	0,829948433	1
PCCA	67,97979606	60,17271616	75,78687597	1,259489031	0,332838558	0,522890753	1
ITFG3	57,16552131	60,14128074	54,18976187	0,901041035	-0,150335284	1	1
DDX59	54,94589729	60,10410659	49,78768799	0,828357509	-0,271674544	0,841812856	1
SLC25A37	58,1433534	59,98799023	56,29871658	0,938499796	-0,091571664	0,882463181	1
YARS	51,18767306	59,90092426	42,47442187	0,709077905	-0,495983953	0,577946202	1
SC5DL	61,26810045	59,81316619	62,7230347	1,048649297	0,068532274	0,814461517	1
FOXD2-AS1	54,56719541	59,76656518	49,36782565	0,826010755	-0,275767528	0,744855075	1
HSPA5	73,34183541	59,70056487	86,98310594	1,456989664	0,542990643	0,322673775	1
NAT8	47,35727953	59,6688582	35,04570087	0,587336542	-0,767740694	0,289961659	1
CBFB	51,89923205	59,64472742	44,15373668	0,740278958	-0,433859073	0,498316834	1
ALAD	49,34676534	59,63616661	39,05736406	0,654927476	-0,610592938	0,522034505	1
ESRRA	64,22173419	59,61039287	68,83307551	1,154716018	0,20753809	0,790789845	1
RRAGC	57,51545156	59,58896094	55,44194219	0,930406258	-0,104067294	0,982667177	1
TMEM222	47,91702573	59,44672535	36,38732612	0,612099757	-0,7081613	0,376775484	1
ACYP1	74,40016707	59,3190905	89,48124364	1,508472953	0,59308883	0,425934273	1
TAF12	62,73378197	59,25857737	66,20898657	1,117289505	0,160003056	0,827586887	1
NCBP2	60,3496367	59,22820375	61,47106965	1,037868207	0,053623256	0,680292009	1
TBC1D22B	85,15021495	59,21353147	111,0868984	1,876039069	0,907689873	0,232737728	1
ZNF385A	57,04447871	59,21123662	54,87772081	0,926812611	-0,10965042	0,869541704	1
MBD1	56,06422768	59,18207192	52,94638345	0,894635516	-0,160628062	0,714700642	1
TMEM63B	65,73118267	59,17274945	72,28961588	1,221670728	0,288855493	0,700241485	1
ANP32E	73,12502071	59,13442348	87,11561795	1,473179458	0,558933186	0,39363448	1
SYT11	64,04972359	59,12293928	68,9765079	1,16666236	0,222387096	0,669175129	1
ACADM	45,24640968	59,07699148	31,41582788	0,531777721	-0,911104759	0,257063127	1
PPM1K	55,22593502	59,01909734	51,43277269	0,871459833	-0,198493926	0,769720755	1
FBXL12	90,08902082	58,85986721	121,3181744	2,061135714	1,043439501	0,216709626	1
SNX8	53,00641551	58,84352444	47,16930659	0,801605734	-0,319035267	0,635897692	1
SYAP1	43,96559842	58,84099166	29,09020518	0,494386725	-1,016288088	0,248886184	1
HEATR5B	45,94106593	58,785663	33,09646887	0,563002392	-0,828787044	0,356322931	1
HIST1H2AJ	101,7475571	58,77931756	144,7157967	2,462019	1,299841896	0,364213943	1
C11orf31	60,96229338	58,73891534	63,18567141	1,075703748	0,105280811	0,548506444	1
RNF2	47,25171855	58,42060615	36,08283094	0,617638763	-0,695164795	0,403273592	1
RSPH1	70,95626627	58,41511454	83,497418	1,429380369	0,51538988	0,448575096	1
WDR48	62,39355801	58,40682671	66,38028932	1,136515936	0,184617913	0,99469984	1
CDC23	73,79201337	58,19023212	89,39379462	1,536233683	0,619397687	0,456177268	1
ATG4A	70,88826757	58,0671781	83,70935703	1,441595059	0,527665971	0,472257488	1
ERP29	44,99456772	58,0252581	31,96387734	0,550861442	-0,860238612	0,327352626	1
COPG2	79,04378373	58,02025558	100,0673119	1,724696158	0,786342223	0,326309519	1
B3GALT4	52,87849542	57,98027354	47,7767173	0,824016763	-0,279254409	0,786284275	1
MAEA	68,7573046	57,97134496	79,54326425	1,372113486	0,456399811	0,406093913	1
NUPL2	81,99817797	57,91346771	106,0828882	1,831748165	0,873221171	0,321316291	1
C2orf49	48,06403446	57,9084002	38,21966873	0,660002152	-0,599457367	0,372140655	1
HIATL1	49,15158792	57,88634259	40,41683325	0,698210173	-0,518266718	0,482443183	1
FAM24B	51,42256322	57,85776938	44,98735705	0,777550838	-0,36299109	0,762411535	1
SLC45A4	50,64976932	57,85231189	43,44722676	0,751002429	-0,413110521	0,435771102	1
GAB3	52,24516808	57,815422	46,67491417	0,807309063	-0,308807007	0,494833369	1
KIAA1107	55,47342863	57,80599434	53,14086291	0,919296753	-0,12139745	0,930158243	1
TMED10	51,50473217	57,79670236	45,21276198	0,782272347	-0,354257128	0,515384957	1
KDM3A	50,83243513	57,70760753	43,95726273	0,76172388	-0,39265997	0,360267489	1
DCAF16	75,04536784	57,70664905	92,38408663	1,600926204	0,678906808	0,417967596	1
C14orf142	51,67488096	57,61207716	45,73768476	0,79389057	-0,332987936	0,795786747	1
HCFC1R1	64,9577926	57,54525444	72,37033076	1,257624655	0,330701406	0,919041131	1
PARD6G	51,43549255	57,44894812	45,42203698	0,790650455	-0,338888072	0,751025244	1
SH2D1A	43,40498891	57,41518497	29,39479285	0,511968965	-0,965871735	0,368558963	1
ZDHHC3	53,49470824	57,41438107	49,57503541	0,863460243	-0,211798344	0,692659894	1
WSB1	64,15350708	57,39008023	70,91693394	1,235700206	0,305328772	0,717995465	1
CLASRP	88,65635968	57,24003408	120,0726853	2,097704643	1,068811561	0,337716176	1
CLSPN	59,48807367	57,23118382	61,74496352	1,078869235	0,109520013	0,943787436	1
ZNF260	47,54313215	57,18568516	37,90057913	0,6627634	-0,593434161	0,198763418	1
SIRT1	57,4666895	57,12988334	57,80349567	1,011790893	0,016911159	0,965819149	1
DPF2	68,90623957	57,08314195	80,7293372	1,414241306	0,500028302	0,436711141	1
HUS1	61,20790401	57,06441578	65,35139223	1,145221437	0,195626581	0,806318342	1
SUMO1	63,61889045	57,00721355	70,23056736	1,231959308	0,300954604	0,72566331	1
LARP4	59,20506356	56,9969326	61,41319452	1,077482449	0,107664369	0,834647406	1
COX5B	66,99637185	56,9346973	77,0580464	1,353446142	0,436637479	0,387295133	1
SLC43A3	76,00384203	56,8081076	95,19957645	1,675809677	0,74485831	0,422860443	1
GRIN2D	66,64400241	56,75512409	76,53288072	1,34847526	0,431329053	0,733578297	1
CNNM4	53,51847745	56,69488193	50,34207298	0,8879474	-0,171453878	0,719300143	1
KAT7	77,22594928	56,69356303	97,75833552	1,724328659	0,78603478	0,236827985	1
SPIN4	77,13215773	56,6527955	97,61151995	1,722977994	0,784904276	0,515052646	1
MAP4K4	50,03637764	56,62097802	43,45177726	0,767414813	-0,381921482	0,504425578	1
TMEM214	50,61320915	56,5585033	44,667915	0,789764799	-0,340505028	0,669600848	1
ADSS	47,52492776	56,52647792	38,5233776	0,681510312	-0,553192608	0,639743349	1
TRAM2	71,37320007	56,5246668	86,22173334	1,525382425	0,609170983	0,461236883	1
L2HGDH	53,96540869	56,52067053	51,41014684	0,909581333	-0,136725448	0,868361477	1
PLXNA4	60,42106364	56,49067249	64,35145478	1,139151862	0,187960088	0,614251746	1
ZNF141	64,87948039	56,43688035	73,32208042	1,299187339	0,377609479	0,658114721	1
CHTOP	51,80628224	56,40811626	47,20444822	0,836837876	-0,256979944	0,968185786	1
IRF3	62,04238137	56,37428909	67,71047365	1,201087849	0,264341676	0,552146125	1
ITSN2	71,85802442	56,32798283	87,38806601	1,551414796	0,633584466	0,872807196	1
YTHDC1	54,85439695	56,30159759	53,40719631	0,948591134	-0,07614171	0,921061625	1
MAPKAP1	51,06342977	56,17280203	45,95405751	0,818083767	-0,28967952	0,686550364	1
TATDN3	52,01307361	56,16932064	47,85682658	0,852010066	-0,23105762	0,817476757	1
COMMD3	61,76160497	56,13980009	67,38340985	1,200278764	0,263369509	0,526645119	1
PROM1	60,60250317	56,13874313	65,06626321	1,159026006	0,212912937	1	1
VPS11	79,36673345	56,06081992	102,672647	1,831451041	0,872987135	0,226710246	1
ROGDI	62,28958141	56,0292951	68,54986773	1,223464754	0,29097254	0,58992842	1
KIAA0907	56,16181584	55,9759236	56,34770808	1,006641864	0,009550503	0,989158315	1
TIMP2	61,96578318	55,94874484	67,98282152	1,215091093	0,281064474	0,800803504	1
MIS18BP1	64,93383652	55,893541	73,97413204	1,323482655	0,404339287	0,6476576	1
SF3B2	69,71009368	55,84571213	83,57447522	1,496524478	0,581615877	0,385460913	1
TMEM63A	44,07252953	55,74441836	32,4006407	0,581235604	-0,782805015	0,214030753	1
MAT2A	44,71283688	55,62302192	33,80265183	0,607709734	-0,718545695	0,507956906	1
TMEM91	68,00772856	55,48682921	80,5286279	1,451310681	0,537356389	0,888846059	1
ZNF346	49,15144408	55,47565903	42,82722914	0,772000367	-0,373326561	0,525852747	1
ZNF592	45,27666051	55,46555252	35,0877685	0,632604687	-0,66062385	0,558084255	1
RPS6KB2	48,19865005	55,41582358	40,98147651	0,739526616	-0,435326022	0,875791554	1
DOLPP1	56,39552743	55,39272214	57,39833272	1,036207113	0,051312393	0,806755039	1
ZNF211	63,70016372	55,3925761	72,00775134	1,299953106	0,378459581	0,726530254	1
SF3B14	70,42000471	55,30710729	85,53290213	1,54650833	0,629014604	0,340725655	1
RRN3P3	43,20392666	55,27923472	31,12861859	0,563115947	-0,828496088	0,262384555	1
B9D2	47,99618368	55,25421913	40,73814824	0,737285747	-0,439704227	0,495658011	1
STAT1	55,70009004	55,15655678	56,2436233	1,019708745	0,028157141	0,651854998	1
EMC4	62,27863288	55,14965348	69,40761228	1,258532156	0,331742078	0,485892361	1
GOSR2	48,41450846	55,1496082	41,67940872	0,755751674	-0,404015825	0,740806163	1
TRIM16L	44,21912116	55,0812271	33,35701523	0,605596806	-0,723570498	0,351730049	1
ZNF385C	60,0584665	55,03021028	65,08672271	1,182745303	0,242139431	0,899069092	1
CKS2	61,91215335	55,02427983	68,80002687	1,250357607	0,322340771	0,793335645	1
COX14	40,37111553	54,97391126	25,7683198	0,468737247	-1,093148657	0,216560606	1
CCDC146	49,99710715	54,89446603	45,09974827	0,821571855	-0,283541336	0,591659622	1
SLC38A10	47,56817475	54,88510545	40,25124404	0,733372811	-0,447381315	0,533312385	1
FAM120B	63,22202567	54,6888878	71,75516355	1,312061123	0,39183493	0,479784444	1
OTUD6B	62,95655338	54,56066357	71,35244319	1,307763479	0,387101639	0,664661853	1
ISG20L2	59,59794177	54,51040776	64,68547579	1,186662849	0,2469101	0,688243185	1
SUMF1	51,49071803	54,4978069	48,48362916	0,889643674	-0,168700481	0,767564652	1
PPTC7	47,46898849	54,48785799	40,450119	0,74236941	-0,42979083	0,528606409	1
DVL3	43,01127836	54,3881874	31,63436932	0,581640441	-0,781800512	0,327378866	1
YPEL2	54,52520439	54,36503361	54,68537517	1,005892419	0,008476016	0,626498909	1
TSR3	67,56827127	54,30915719	80,82738534	1,488282815	0,573648705	0,299643655	1
TMED1	79,04822476	54,216921	103,8795285	1,915998301	0,938096282	0,309934083	1
TMEM192	56,95977241	54,21195216	59,70759265	1,101373226	0,139303443	0,721536663	1
ACTR1B	67,1646441	54,08429707	80,24499114	1,483702211	0,569201562	0,238090916	1
BAZ1A	58,89412371	54,04859988	63,73964755	1,179302474	0,237933796	0,689711817	1
GRAMD1A	76,44005174	53,92392581	98,95617766	1,835107073	0,875864242	0,236694516	1
IKZF1	62,75840891	53,9094531	71,60736473	1,328289578	0,409569701	0,345014171	1
HIST1H2BM	82,91179877	53,83318171	111,9904158	2,080323181	1,05680767	0,377364578	1
CHUK	47,66679938	53,79298087	41,5406179	0,772231195	-0,37289526	0,814277918	1
KLF16	60,05959405	53,7639609	66,35522719	1,234195288	0,303570691	0,659472841	1
RABL3	44,61344709	53,72220585	35,50468833	0,66089409	-0,597509001	0,374939538	1
YKT6	57,63698111	53,69669653	61,57726569	1,146760782	0,197564471	0,640650261	1
KCTD5	86,65011855	53,67371966	119,6265174	2,228772632	1,156249448	0,416099898	1
PRKCSH	40,37320808	53,66468146	27,08173471	0,504647265	-0,986652761	0,340797077	1
TMEM8A	42,57700773	53,59490826	31,5591072	0,588845251	-0,764039553	0,465207764	1
IMPA1	47,1524537	53,56544142	40,73946598	0,760555031	-0,394875454	0,394993368	1
IMMT	49,50571798	53,54399076	45,4674452	0,84916056	-0,235890729	0,803922747	1
ZNF582	50,74080724	53,50649816	47,97511632	0,896622242	-0,157427808	0,529244138	1
CLDN16	45,48242946	53,45016976	37,51468916	0,701862863	-0,510738925	0,559472212	1
CSNK2A1	59,47348166	53,40045839	65,54650493	1,227452103	0,295666729	0,77767451	1
STK16	71,47029152	53,39438626	89,54619678	1,677071375	0,74594409	0,438457684	1
RSPH9	50,30014296	53,37223527	47,22805064	0,884880508	-0,176445445	1	1
DHRS7B	44,9628318	53,32880282	36,59686078	0,686249435	-0,54319504	0,556419485	1
LCLAT1	58,27439118	53,13717691	63,41160544	1,193356688	0,255025321	0,837009598	1
PKP4	75,92918787	53,13226085	98,72611489	1,858119969	0,893843652	0,640172767	1
MSRB1	64,60504905	53,10319561	76,10690249	1,433188749	0,519228623	0,25789596	1
PPP1R15B	45,21872428	53,05130742	37,38614115	0,704716678	-0,504884736	0,391686757	1
RNASE1	56,02410017	52,92264042	59,12555992	1,117207294	0,159896898	0,867697484	1
C1orf52	38,98529057	52,83500087	25,13558027	0,475737293	-1,071762973	0,222702834	1
MAPKAPK5	76,16508943	52,78021362	99,54996524	1,886122818	0,915423622	0,197059924	1
RRAGA	60,12721098	52,77358982	67,48083214	1,278685653	0,354661641	0,506192836	1
BMP8B	53,63930812	52,7556278	54,52298844	1,033500893	0,047539635	0,805486013	1
TRAPPC8	52,0468359	52,71702495	51,37664685	0,974574094	-0,037156221	0,817780177	1
TTF2	32,41264763	52,68492378	12,14037148	0,230433502	-2,117577615	0,409121699	1
TECPR2	50,08018535	52,67318778	47,48718291	0,901543744	-0,1495306	0,555407004	1
FAM227B	39,31772501	52,61705829	26,01839174	0,494485868	-1,015998804	0,226311298	1
MTF2	55,08714522	52,58700055	57,58728989	1,095086034	0,131044218	0,899660157	1
TOR1AIP1	49,92726989	52,5868074	47,26773239	0,898851532	-0,153845257	0,800429371	1
CLCN7	42,1478127	52,56711746	31,72850795	0,603580898	-0,728380947	0,297824578	1
COPB2	41,30731999	52,5590489	30,05559107	0,571844272	-0,806305777	0,367386771	1
RFC1	44,70873088	52,54595798	36,87150378	0,701700096	-0,511073534	0,641733014	1
TRA2B	66,53030777	52,52522779	80,53538774	1,533270604	0,616612338	0,319708008	1
AP1S1	49,56965426	52,42517481	46,71413371	0,891063003	-0,166400653	0,699891333	1
SEMA7A	43,79163474	52,41665538	35,1666141	0,670905342	-0,575818864	0,531107067	1
COA5	66,19419263	52,40099181	79,98739346	1,526448082	0,610178521	0,548032386	1
NASP	80,62313255	52,29677745	108,9494876	2,083292565	1,058865457	0,188517315	1
CECR2	46,39116899	52,27635188	40,50598611	0,774843398	-0,368023336	0,662289943	1
RNF141	51,64758809	52,24418699	51,0509892	0,977161138	-0,033331607	0,922089839	1
USO1	48,76786517	52,18875801	45,34697232	0,868903075	-0,202732839	0,775530332	1
CHST11	50,93136284	52,11878009	49,74394559	0,954434189	-0,067282372	0,812977208	1
GLRX2	63,79444978	52,09295833	75,49594122	1,449254249	0,535310716	0,335826127	1
RPL7L1	66,7449457	51,98474339	81,505148	1,567866699	0,648802906	0,457036026	1
CAPN11	48,96477057	51,91249926	46,01704187	0,886434722	-0,173913701	0,461160383	1
PIGS	45,85160413	51,88001318	39,82319507	0,767601869	-0,381569871	0,583958033	1
ULK3	61,58668069	51,85884643	71,31451495	1,375165856	0,45960563	0,431441197	1
RGPD6	46,33191874	51,7954374	40,86840009	0,789034752	-0,341839252	0,681001892	1
WWOX	70,43684946	51,78754788	89,08615104	1,720223387	0,782595925	0,544737366	1
ASXL2	52,09757142	51,78271536	52,41242748	1,012160662	0,01743831	0,902705013	1
BCCIP	61,67477223	51,77121022	71,57833423	1,38258955	0,467372926	0,30308107	1
PIK3AP1	78,81521089	51,77099174	105,85943	2,044763418	1,031933931	0,235543564	1
[truncated: 37,895 more chars]
