# Supplementary material for: Differential Expression Analysis by RNA-Seq Reveals Perturbations in the Platelet mRNA Transcriptome Triggered by Pathogen Reduction Systems
Source: PLoS One. 2015 Jul 14;10(7):e0133070. doi: 10.1371/journal.pone.0133070 (PMC4501785; doi:10.1371/journal.pone.0133070)
Supplement: S4 Table — (TXT) [file pone.0133070.s005.txt]

S4_Table. Differential expression data for platelets stored in SSP+ additive solution							
id	baseMean	baseMeanA	baseMeanB	foldChange	log2FoldChange	pval	padj
SVIP	413,8083554	741,8895091	85,72720165	0,115552519	-3,113379384	3,03E-07	0,004519351
EP300	238,9409927	462,1104525	15,77153287	0,034129358	-4,872842932	9,61E-07	0,005479669
PSIP1	89,87469095	165,3223678	14,42701406	0,087265953	-3,518437289	1,10E-06	0,005479669
TRIM58	1447,727517	2462,712256	432,7427781	0,175717962	-2,508666424	5,20E-06	0,019399687
SERTAD2	130,2589599	227,8291533	32,68876658	0,143479296	-2,801085521	1,66E-05	0,046446294
FYTTD1	27,46587912	49,18553362	5,746224616	0,116827534	-3,097547761	2,05E-05	0,046446294
SDPR	4154,611787	6771,063882	1538,159693	0,22716662	-2,138177238	5,39E-05	0,067071009
FAM126A	173,3301333	293,1807596	53,47950712	0,182411381	-2,454732353	5,06E-05	0,067071009
RWDD1	40,39925664	73,50260555	7,295907728	0,099260532	-3,332636003	4,59E-05	0,067071009
ARL6IP1	64,82485197	111,7500773	17,89962665	0,160175519	-2,642274428	7,42E-05	0,071746618
SLFN14	57,30442344	102,6457292	11,96311767	0,116547642	-3,101008282	6,71E-05	0,071746618
REEP3	52,94557616	92,54764902	13,34350331	0,144179819	-2,794058849	7,69E-05	0,071746618
SIRT2	34,3316517	60,38604723	8,27725616	0,137072329	-2,866990729	7,55E-05	0,071746618
HMGN1	402,0182725	726,9835577	77,05298725	0,10599	-3,23799994	0,000104661	0,08137581
NAPA	420,8044057	684,6065556	157,0022559	0,229332095	-2,124489819	0,000114522	0,08137581
RABGEF1	159,8368831	273,6865411	45,98722505	0,168028815	-2,573219439	0,000109644	0,08137581
PTPRF	89,74123373	158,5830813	20,89938615	0,131788246	-2,923706389	9,93E-05	0,08137581
INTS6	48,1506868	81,65338541	14,6479882	0,179392295	-2,478810168	0,000100695	0,08137581
NRBP1	72,45571904	122,2271611	22,68427695	0,18559113	-2,429800334	0,000139944	0,090793547
SPG20	36,19869497	61,23894936	11,15844059	0,182211496	-2,45631411	0,000147077	0,090828662
FEZ2	59,63557614	98,62327135	20,64788094	0,209361144	-2,255934381	0,000186516	0,10387043
GABPB1-AS1	22,0600388	37,50538511	6,614692483	0,176366473	-2,503351764	0,000187944	0,10387043
VRK1	536,8732909	888,9483172	184,7982647	0,207884149	-2,266148334	0,000200596	0,106251384
MAN1A1	316,6907514	527,8782616	105,5032412	0,199862826	-2,322917935	0,000206493	0,106251384
HNRNPA2B1	2401,693362	3901,304297	902,0824266	0,231225856	-2,112625362	0,000250399	0,106311713
LY6G6E	774,2752724	1244,729225	303,8213201	0,244086275	-2,034536919	0,00022445	0,106311713
CNN1	249,3228784	422,4620365	76,18372038	0,180332702	-2,471267055	0,00025834	0,106311713
MAP2K3	155,5819532	241,1121203	70,05178608	0,290536146	-1,783210434	0,00025856	0,106311713
ATXN2	53,63803145	88,35711439	18,91894851	0,214119131	-2,223514395	0,00025083	0,106311713
MYEOV	33,83334203	62,75371971	4,912964347	0,078289612	-3,675035302	0,000251209	0,106311713
PARG	25,36397645	44,26718962	6,460763278	0,145949253	-2,776461264	0,000263606	0,106311713
MPRIP	54,26703523	98,81091655	9,723153907	0,098401616	-3,345174175	0,000271287	0,106530028
TPI1	117,9142442	193,4683477	42,36014077	0,218951272	-2,191318265	0,000284914	0,106640413
KLF7	53,58539419	90,67913693	16,49165145	0,1818682	-2,459034785	0,000285861	0,106640413
IFITM2	879,0577204	211,8855278	1546,229913	7,297477696	2,867397896	0,000302106	0,109951921
SAT1	4225,78989	6918,380947	1533,198833	0,221612375	-2,17388965	0,000332123	0,114288902
FRMD4B	191,0853622	333,4644732	48,70625127	0,14606129	-2,775354213	0,000329664	0,114288902
ASH2L	95,19565218	159,6104971	30,78080727	0,192849517	-2,374452562	0,000344422	0,114288902
MXD1	291,5578932	488,1975716	94,91821469	0,194425823	-2,362708249	0,000358005	0,115866929
FKBP8	184,5372209	277,3860573	91,68838454	0,330544316	-1,597084389	0,000375242	0,115866929
TSG101	85,5207505	139,6317072	31,4097938	0,224947431	-2,152340205	0,000365047	0,115866929
NMNAT3	20,51811469	36,99249932	4,043730065	0,109312162	-3,193474177	0,000380477	0,115866929
YBX1	413,3251685	638,1171151	188,5332219	0,295452382	-1,759002463	0,000392724	0,117204681
APITD1	73,66664067	123,7385675	23,59471381	0,19068197	-2,39075966	0,000431186	0,126160044
H1FX	106,3927962	180,9166583	31,8689341	0,176152569	-2,505102581	0,000467525	0,132443997
PSMB8	57,21641607	93,70453741	20,72829473	0,221209082	-2,176517475	0,000526533	0,145498547
KLHL12	37,58363755	62,64267437	12,52460073	0,199937197	-2,322381193	0,000540296	0,146353757
ASCC2	1211,323582	482,0551397	1940,592024	4,025664004	2,009226765	0,000575819	0,150743378
LCORL	8125,681585	3463,239057	12788,12411	3,692532887	1,88461077	0,000601974	0,151013632
FTX	148,3212949	241,8685119	54,774078	0,226462211	-2,142657762	0,000625893	0,151013632
SMYD2	42,47733204	70,55065329	14,40401079	0,20416552	-2,292188857	0,000627452	0,151013632
DNAJB2	28,30161743	43,96527807	12,6379568	0,28745313	-1,798601354	0,000588073	0,151013632
ERP29	32,81744025	56,0359379	9,598942609	0,171299758	-2,54540498	0,000667672	0,15814297
TC2N	489,8853234	769,1679925	210,6026543	0,273805796	-1,86877511	0,000749682	0,162784347
P2RY1	168,9139618	273,961767	63,86615659	0,233120692	-2,100851033	0,000722064	0,162784347
GOLGA2	80,21233255	148,3308189	12,0938462	0,08153293	-3,616473337	0,000706913	0,162784347
PIK3CA	55,05463701	89,62467861	20,48459541	0,228559764	-2,129356642	0,000729273	0,162784347
KCTD7	45,22947745	71,38718691	19,071768	0,26715954	-1,904226561	0,000740416	0,162784347
TMEM50A	1158,519624	1838,261452	478,7777946	0,260451414	-1,940913825	0,000780668	0,165504042
MYOM1	47,34219417	78,39051036	16,29387798	0,207855235	-2,266349009	0,000787481	0,165504042
SECISBP2L	38,54283148	63,01650049	14,06916247	0,223261564	-2,163193191	0,000802866	0,166394039
SLC8A3	38,18935937	62,74719635	13,63152239	0,217245123	-2,202604304	0,000817824	0,16717222
APPL1	172,1925649	276,0485059	68,33662389	0,247552957	-2,014190913	0,000853173	0,172041087
SOAT1	341,6209713	150,995748	532,2461946	3,524908494	1,817585806	0,000889492	0,17697342
PLA2G12A	1559,953465	2464,882043	655,0248872	0,265742894	-1,911896981	0,000917391	0,177783263
NR1D2	64,72140041	103,4102765	26,0325243	0,251740206	-1,989992444	0,00098129	0,185352004
CD99P1	44,05568943	70,67346244	17,43791643	0,24673924	-2,018940921	0,000976344	0,185352004
LGALSL	2377,885349	3804,118731	951,6519675	0,250163582	-1,999056314	0,001151735	0,195886715
SNHG4	6793,973256	3455,829437	10132,11708	2,931891536	1,551831733	0,001117153	0,195886715
ITGB5	952,533467	1541,775944	363,2909899	0,235631507	-2,085395633	0,001088765	0,195886715
FLI1-AS1	875,267874	1398,059778	352,4759695	0,252117953	-1,987829241	0,001106557	0,195886715
CHRNA2	3262,418959	1310,948159	5213,889759	3,977189886	1,991749443	0,00118471	0,195886715
WHAMMP2	734,285933	1218,663154	249,9087122	0,205067915	-2,285826309	0,001062448	0,195886715
SLC35D1	41,23540751	68,15145297	14,31936206	0,210110884	-2,250777195	0,001194591	0,195886715
BCAP31	35,05046019	58,25490127	11,84601912	0,203348025	-2,297977116	0,001096953	0,195886715
TNXA	25,26206238	44,37649521	6,147629551	0,138533463	-2,851693593	0,001142817	0,195886715
TRIM40	1355,235616	2123,937202	586,534031	0,27615413	-1,856454389	0,00123565	0,198265139
LRRC8B	207,0902857	368,7932403	45,38733112	0,123069856	-3,02245065	0,001281696	0,200852665
TPGS2	122,2955265	196,8673805	47,72367246	0,242415337	-2,044447116	0,001305637	0,200852665
UBN1	62,95258124	100,5311452	25,37401728	0,252399565	-1,986218673	0,001271705	0,200852665
XRN2	74,24757791	123,8240779	24,67107788	0,199242977	-2,327399224	0,001367058	0,205439847
TRIM35	23,27215223	35,69898064	10,84532382	0,303799258	-1,71880975	0,001376758	0,205439847
MSANTD3	1383,614862	2108,212898	659,0168252	0,312595007	-1,677633361	0,001427117	0,208146463
PARD3	249,0282938	392,5545577	105,5020299	0,268757623	-1,895622418	0,001436743	0,208146463
CDC14B	270,5946805	398,6277085	142,5616525	0,357631066	-1,48345603	0,001479012	0,208205772
HNRNPH1	40,05855188	67,09069103	13,02641272	0,194161254	-2,364672761	0,001473451	0,208205772
VDAC2	164,0183578	258,1639654	69,87275029	0,270652607	-1,88548581	0,001501573	0,209406345
VTI1B	456,4982006	725,4851094	187,5112918	0,258463323	-1,951968527	0,001540235	0,210856754
PELO	37,43029816	59,66914393	15,19145239	0,254594777	-1,973725272	0,001533735	0,210856754
SLC35D2	321,1998559	500,612493	141,7872189	0,283227488	-1,819966805	0,001657664	0,21850866
TROVE2	215,3038882	349,4834614	81,12431493	0,232126335	-2,107017889	0,001629759	0,21850866
MGAT5	114,1422568	178,4630092	49,82150434	0,279169922	-1,840784583	0,001656415	0,21850866
FBXO8	38,29024557	64,0202847	12,56020643	0,196191043	-2,349668917	0,001639906	0,21850866
LOC100128822	20,99314653	38,16292467	3,823368399	0,100185414	-3,319255616	0,001764892	0,227032033
CKB	96,62553878	42,20187473	151,0492028	3,57920599	1,839639576	0,001801126	0,229712837
C1orf198	939,5865258	1488,823583	390,3494688	0,262186516	-1,931334602	0,001887601	0,23318334
ATP2A2	343,5481654	547,6196218	139,476709	0,254696332	-1,973149912	0,001890845	0,23318334
POM121	45,89899762	73,88186561	17,91612964	0,242496985	-2,043961286	0,001864034	0,23318334
RBM41	42,96153993	70,14682371	15,77625615	0,224903357	-2,152622898	0,001936709	0,236881794
CRBN	1296,80863	2068,144115	525,4731448	0,254079559	-1,976647781	0,002002742	0,242966747
UBE2A	68,08956994	106,4666684	29,71247151	0,279077687	-1,841261315	0,002054424	0,245248978
FUBP1	55,96427096	92,27682565	19,65171628	0,212964806	-2,23131306	0,002048676	0,245248978
UHRF1BP1	49,22060077	84,79765527	13,64354628	0,160895325	-2,63580569	0,002146612	0,246398043
COPB2	30,48259069	50,72611892	10,23906246	0,201849909	-2,308645162	0,002120809	0,246398043
MIR22HG	28,42752057	45,90708365	10,9479575	0,238480788	-2,068055046	0,002111362	0,246398043
HGSNAT	27,43878188	45,04778539	9,829778368	0,218207805	-2,196225389	0,002083474	0,246398043
HCLS1	579,5609747	254,5990559	904,5228936	3,552734672	1,828929948	0,002185507	0,247906922
ANXA4	134,485344	57,30287448	211,6678135	3,693842856	1,885122492	0,002192984	0,247906922
SNRNP48	2827,05065	1335,878913	4318,222387	3,232495359	1,692648299	0,002216931	0,248729657
STX1A	40,88069954	63,0333474	18,72805168	0,297113392	-1,750914459	0,002258768	0,251057607
TCEAL8	22,37529549	37,43734059	7,313250401	0,195346418	-2,35589329	0,002271329	0,251057607
RHOA	5339,130871	8199,01434	2479,247403	0,302383592	-1,725548239	0,002365723	0,252583278
TMEM158	1189,363472	1769,133357	609,5935876	0,344571869	-1,53712317	0,002363965	0,252583278
ULK4	32,85715897	53,58638191	12,12793604	0,226324965	-2,143532361	0,002369767	0,252583278
WASF2	271,5149712	444,4074615	98,62248098	0,221919048	-2,171894588	0,002401933	0,252800432
HIST1H1C	238,4478707	379,3000639	97,59567742	0,257304669	-1,958450458	0,002405687	0,252800432
ARG2	583,6100386	868,8837985	298,3362788	0,343355785	-1,542223824	0,002481059	0,255945227
HTT	103,3821887	158,1661003	48,59827706	0,307261018	-1,702463348	0,00248707	0,255945227
RRAS	82,87860893	119,4275473	46,32967053	0,38793119	-1,366127321	0,002510552	0,256548909
HAUS2	84,10545094	43,30849693	124,902405	2,884016159	1,528079248	0,002527321	0,256548909
MGAT4B	2464,33451	3759,33197	1169,337051	0,31104916	-1,684785485	0,002589287	0,25931104
TOP2A	78,48918432	35,68830436	121,2900643	3,398594201	1,764938112	0,00258539	0,25931104
PRUNE	3740,269001	5983,787839	1496,750163	0,25013423	-1,999225596	0,002694414	0,263008838
LDB1	25,32954432	40,21055367	10,44853497	0,259845588	-1,94427353	0,002748828	0,264632338
C22orf25	25,32646782	38,292768	12,36016765	0,322780731	-1,631373638	0,002734832	0,264632338
AKAP13	21,94655999	39,51290158	4,380218407	0,110855397	-3,17324908	0,002789732	0,265148946
ARPC1A	66,77717874	104,9515735	28,60278402	0,272533161	-1,875496314	0,002831702	0,265457282
RPL39	51,11612498	84,95645454	17,27579542	0,203348827	-2,297971423	0,00284773	0,265457282
TMEM242	36,96253189	60,64447764	13,28058614	0,218990857	-2,191057457	0,002864135	0,265457282
SVIL	153,7443607	240,0132329	67,47548856	0,281132368	-1,830678527	0,002937754	0,270599797
DAZAP2	2710,4432	4066,366985	1354,519414	0,333103092	-1,585959351	0,002986851	0,271767054
CTNNBL1	77,79642254	36,07675201	119,5160931	3,312828523	1,728063529	0,002978641	0,271767054
GRB2	755,7911672	1175,075094	336,5072399	0,286370838	-1,804043507	0,003211061	0,27346082
CD37	200,2596373	303,5184478	97,00082682	0,319587911	-1,645715256	0,003160749	0,27346082
HNRPLL	151,2981411	248,1094602	54,48682206	0,219607999	-2,186997492	0,003173994	0,27346082
PRTFDC1	144,5073002	227,6981542	61,3164461	0,269288288	-1,892776611	0,003236541	0,27346082
ZC3H7A	136,1374218	207,5200977	64,75474579	0,312040841	-1,680193229	0,003166172	0,27346082
MCU	100,4810414	158,028452	42,93363075	0,271682917	-1,880004243	0,00320682	0,27346082
GABPB2	45,55877063	72,23923374	18,87830753	0,261330396	-1,936053159	0,003146235	0,27346082
DPP8	23,83073068	40,73949316	6,921968207	0,169908059	-2,557173812	0,003243705	0,27346082
PITHD1	24,03606536	39,05251914	9,019611588	0,23096107	-2,114278401	0,003040193	0,27346082
NEAT1	935,9619206	1532,650511	339,27333	0,221363793	-2,175508828	0,00343065	0,281137134
UTRN	406,0184807	639,0581307	172,9788307	0,270677771	-1,885351679	0,003446423	0,281137134
SERPINB9	126,3976884	209,8457361	42,94964063	0,204672449	-2,288611184	0,003417588	0,281137134
STXBP5-AS1	111,4829357	185,0701997	37,89567173	0,20476377	-2,287967624	0,003440112	0,281137134
ANAPC15	29,19264051	45,25290306	13,13237796	0,290199679	-1,784882169	0,003459111	0,281137134
MEF2B	75,4552915	35,98769613	114,9228869	3,193393833	1,675090488	0,003466642	0,281137134
SNX3	1838,196112	2869,109052	807,2831718	0,281370682	-1,829456081	0,003504776	0,281543126
LANCL3	348,0368412	519,0099809	177,0637016	0,341156641	-1,551493796	0,003528251	0,281543126
SMS	330,8483395	463,5919075	198,1047715	0,427325776	-1,226591754	0,003643344	0,284498901
APOBEC3F	59,65500734	94,83032459	24,47969009	0,258142005	-1,95376318	0,003629077	0,284498901
GHR	23,47337029	35,11621865	11,83052193	0,336896237	-1,56962378	0,003614438	0,284498901
PLA2G4C	33,44332092	59,51784813	7,368793707	0,123808134	-3,013821996	0,003699909	0,286062377
TMEM159	155,2994311	226,0203624	84,57849971	0,374207433	-1,418089878	0,003733082	0,287139423
JAK1	413,9420129	659,9708107	167,9132151	0,254425215	-1,97468644	0,003775669	0,288410603
STRN	213,6574414	328,4245015	98,89038136	0,301105371	-1,731659652	0,003788264	0,288410603
CNN2	345,7669297	543,2911161	148,2427433	0,272860606	-1,873763972	0,003898685	0,295310576
PSMD1	95,40304493	145,9168411	44,88924879	0,307635832	-1,700704544	0,003945826	0,297371769
EDF1	426,306545	197,6012784	655,0118116	3,314815657	1,728928642	0,00405677	0,301169797
CCDC71L	184,7808223	304,0241628	65,53748172	0,215566688	-2,213793845	0,004084027	0,301692344
MYO18A	70,57800586	115,3573421	25,79866964	0,223641332	-2,160741252	0,00412371	0,303123191
PDCD10	21457,20783	10379,72959	32534,68608	3,134444477	1,648209774	0,004207671	0,304647788
VAT1	110,8781339	51,344708	170,4115598	3,318970279	1,73073571	0,004199466	0,304647788
DERA	767,772765	1218,032705	317,5128253	0,260676765	-1,939666098	0,004334085	0,309441212
LOC541471	1239,030661	2228,586607	249,4747155	0,11194302	-3,159163518	0,004379068	0,309689334
SPDYC	1323,732693	1981,157484	666,3079024	0,336322533	-1,572082657	0,004439707	0,311338445
GRB10	57,76464431	90,93703539	24,59225323	0,270431658	-1,886664046	0,004444115	0,311338445
TMA7	459,2723291	734,3678826	184,1767755	0,250796338	-1,995411814	0,004623708	0,319863437
SKI	72,87693006	112,3256892	33,42817095	0,297600408	-1,74855159	0,004677081	0,319863437
SNORA70	204,3918285	95,96771138	312,8159457	3,259595766	1,704693062	0,00464335	0,319863437
LOC255512	58,66189845	93,71326521	23,6105317	0,251944393	-1,988822746	0,004590443	0,319863437
GNPTG	29,88910275	48,8679603	10,91024519	0,22325968	-2,163205365	0,004663167	0,319863437
TMPPE	27,73111573	45,0415302	10,42070125	0,23135762	-2,111803476	0,004694417	0,319863437
DR1	417,8746811	658,2127897	177,5365724	0,269725194	-1,89043781	0,004761484	0,321497138
RNF4	1075,555416	611,8671477	1539,243685	2,515650155	1,330931305	0,004759835	0,321497138
C10orf131	1656,447041	931,0865674	2381,807515	2,558094595	1,355069614	0,00482737	0,3230225
ZNF33B	554,4317032	268,4240102	840,4393962	3,131014232	1,646630066	0,004821785	0,3230225
SBDS	6465,471342	3689,568378	9241,374306	2,504730462	1,324655361	0,00494593	0,323056121
EYA3	2516,07397	1196,690919	3835,457021	3,205052331	1,680347913	0,004985139	0,323056121
IST1	378,3494903	587,1481312	169,5508494	0,288770142	-1,792006514	0,004857458	0,323056121
MAML3	145,869353	206,0489853	85,68972067	0,415870627	-1,265793304	0,004986438	0,323056121
BROX	80,81475845	134,4988583	27,13065864	0,201716646	-2,309597949	0,004873971	0,323056121
RAMP1	243,8006635	118,1541788	369,4471481	3,126822528	1,644697337	0,00500107	0,323056121
CS	26,13742716	43,20890182	9,065952505	0,209816777	-2,252798056	0,005035642	0,32357219
CPNE3	21,05118344	35,60101351	6,501353379	0,182617087	-2,453106334	0,005094327	0,32486132
RIN2	141,7692934	74,72278391	208,8158028	2,794539923	1,482610786	0,005144484	0,326663803
STK17A	22,82870085	38,0208046	7,636597095	0,200853116	-2,315787248	0,005175218	0,326677941
SPATS2	140,4400651	210,7687207	70,11140954	0,332646179	-1,587939634	0,005302662	0,331072471
C10orf47	2980,950456	1389,952258	4571,948654	3,289284669	1,717773871	0,005419852	0,332819052
NDUFA13	700,7973479	369,2539977	1032,340698	2,795746842	1,483233729	0,005407219	0,332819052
UBN2	80,56600125	129,5690555	31,56294704	0,243599422	-2,037417384	0,00536775	0,332819052
MAP4K5	184,3552991	278,5877013	90,12289701	0,323499195	-1,628165974	0,005451512	0,33339125
ITGAL	140,0585851	69,43338702	210,6837832	3,034329625	1,601377817	0,005480182	0,333776654
XPO1	36,63006843	59,50897251	13,75116435	0,23107716	-2,113553427	0,005561828	0,336006484
STK24	3510,254403	5320,812021	1699,696784	0,319443118	-1,646369034	0,005771868	0,340203768
CHMP3	481,8040593	733,5069754	230,1011432	0,313700007	-1,672542534	0,005656047	0,340203768
ARPC3	352,7074652	538,4998406	166,9150897	0,309963118	-1,689831533	0,005809425	0,340203768
KCNE3	86,64589725	128,2067371	45,0850574	0,351659035	-1,507750812	0,005729324	0,340203768
PSMC5	43,51404187	66,9871234	20,04096035	0,299176309	-1,740932157	0,005746148	0,340203768
ELMOD3	189,8129436	64,75104617	314,8748411	4,86285334	2,281803082	0,005752824	0,340203768
LRP12	36,78265712	59,86909768	13,69621656	0,228769383	-2,128034108	0,005786511	0,340203768
ZC3HAV1	554,5478784	281,5857801	827,5099767	2,938749167	1,555202225	0,005928066	0,342116051
SH2B3	133,6365026	200,8280425	66,44496274	0,330855004	-1,595728997	0,005871596	0,342116051
IP6K1	72,96606935	108,1600875	37,77205116	0,349223563	-1,51777719	0,005961628	0,342151592
RAF1	63,42953695	97,93902839	28,92004551	0,29528622	-1,759814061	0,006027837	0,343310609
EFCAB13	4877,610726	2360,767691	7394,45376	3,132224228	1,647187495	0,006063638	0,343673551
H2AFJ	68,8220201	102,9306112	34,71342898	0,337250781	-1,568106312	0,006080272	0,343673551
ABLIM3	393,7450208	549,699647	237,7903945	0,432582403	-1,208953114	0,006108134	0,343945556
KLF3	914,7193503	1394,110395	435,328306	0,312262435	-1,679169072	0,006134615	0,344070577
NFE2	1288,576978	1865,941889	711,2120665	0,381154456	-1,391552351	0,00634343	0,347114565
ABAT	2046,67254	980,5757785	3112,7693	3,174430135	1,666497626	0,006343025	0,347114565
POLR1D	152,422831	234,1728942	70,67276781	0,301797388	-1,728347775	0,006291174	0,347114565
SMCR8	122,2324701	193,8133952	50,65154502	0,261341818	-1,935990103	0,006243446	0,347114565
AHSA2	108,9304192	167,5353374	50,32550098	0,30038738	-1,735103894	0,006350508	0,347114565
FADS2	1431,545965	744,1197045	2118,972225	2,847622784	1,50975805	0,006408078	0,347797477
NUP50	185,7678633	280,8713324	90,66439421	0,322796896	-1,63130139	0,006409617	0,347797477
MED13L	33,11900891	51,51312308	14,72489475	0,285847448	-1,806682687	0,006499166	0,350110293
CDK17	261,3875296	403,5183448	119,2567143	0,295542237	-1,758563769	0,006594716	0,353979673
SLC39A3	596,1736298	912,4691258	279,8781338	0,306726141	-1,704976968	0,006857564	0,36563992
COX6C	76,61636353	121,4455469	31,78718012	0,261740187	-1,933792647	0,006860955	0,36563992
USP28	99,66785541	54,24228317	145,0934277	2,674913724	1,41949236	0,006932384	0,368131768
FAM82A1	88,31894713	37,65136323	138,986531	3,691407671	1,884171074	0,00697803	0,369241708
WDFY2	286,338563	124,0753318	448,6017942	3,615559898	1,854219077	0,007101017	0,374421839
SNX13	328,8081684	520,5682794	137,0480574	0,263266247	-1,925405526	0,007173292	0,376444096
PTPN12	3117,252655	4601,581222	1632,924088	0,354861516	-1,49467197	0,007399245	0,376831159
EMD	708,7371295	1025,170172	392,3040868	0,382672162	-1,385819139	0,007325516	0,376831159
PANX1	336,9003189	537,8708572	135,9297806	0,252718248	-1,984398255	0,007302802	0,376831159
RPL7A	234,5024594	124,7907474	344,2141713	2,758330874	1,463795525	0,007278625	0,376831159
TP53INP1	52,72944048	80,2447709	25,21411005	0,314214992	-1,670176078	0,007370667	0,376831159
RNF10	252,4016213	366,2414673	138,5617754	0,378334481	-1,402265827	0,007460874	0,378677442
SMOX	2844,709819	4244,896291	1444,523347	0,340296499	-1,555135786	0,007559203	0,378689006
ZNF585A	200,2254219	114,9698438	285,4810001	2,483094616	1,312139235	0,007534191	0,378689006
RNF217	245,9380359	112,3049692	379,5711027	3,379824645	1,756948397	0,007562614	0,378689006
CLIC4	3632,746984	5599,118198	1666,375769	0,297613965	-1,74848587	0,00762836	0,379434635
IKBKG	890,33726	1300,382015	480,2925048	0,369347237	-1,436950309	0,007623832	0,379434635
ARRDC3	101,6852607	159,1077911	44,26273041	0,278193356	-1,845840129	0,007709054	0,381770854
TTC37	65,87840671	100,4633348	31,29347862	0,311491538	-1,682735126	0,007776698	0,381770854
MBD6	42,55766966	67,59625964	17,51907967	0,259172324	-1,948016431	0,007803251	0,381770854
OSTM1	38,50816337	60,13923414	16,8770926	0,280633647	-1,833240102	0,007790099	0,381770854
SLC33A1	1748,42514	1004,754933	2492,095347	2,48030168	1,310515607	0,007852692	0,382934198
RBM38	279,9115751	387,7644672	172,058683	0,443719571	-1,172279908	0,007935319	0,384801424
SRRM1	64,43784082	102,9898029	25,88587874	0,251344094	-1,992264303	0,007973501	0,385050405
LAMTOR2	358,1868705	187,9752215	528,3985194	2,811000914	1,491083923	0,008046367	0,38698071
IL6R	24,64475894	41,02376335	8,265754528	0,201486988	-2,31124142	0,00806534	0,38698071
RPL13	210,6838155	97,63384332	323,7337876	3,315794776	1,729354717	0,008118929	0,388303413
HIST1H2AC	8436,980828	12288,57316	4585,388495	0,373142466	-1,422201537	0,008230089	0,388315813
C2orf88	633,2740992	941,9398243	324,6083742	0,344616891	-1,536934678	0,008149399	0,388315813
CDK14	1519,149291	806,1533599	2232,145222	2,768884102	1,469304668	0,00826173	0,388315813
RNF216	1213,29376	550,1784554	1876,409064	3,410546243	1,770002824	0,008278223	0,388315813
IRS1	248,1719638	390,3191389	106,0247886	0,271636151	-1,880252599	0,00830135	0,388315813
TMEM17	64,77812513	105,7506159	23,80563434	0,22511107	-2,151291088	0,008212475	0,388315813
SFI1	86,53717831	136,1417703	36,93258632	0,271280344	-1,882143574	0,008337048	0,388766961
ATG9A	80,33969973	118,3320883	42,34731113	0,357868366	-1,482499072	0,008451855	0,392892767
MLYCD	39,53767392	69,01120952	10,06413832	0,145833386	-2,777607063	0,00849707	0,393767924
RIOK3	1042,169647	1711,067886	373,2714083	0,218151139	-2,196600088	0,008593709	0,39510845
UBAP1	203,2472001	308,9790261	97,51537409	0,315605157	-1,663807315	0,008563696	0,39510845
ZNF684	340,6313871	152,2854734	528,9773007	3,47359002	1,796427486	0,00863191	0,39510845
ADSS	35,03253202	54,74984192	15,31522211	0,279730892	-1,837888509	0,008609626	0,39510845
GRAP2	16528,14385	24894,01628	8162,271429	0,327880858	-1,608756414	0,008721556	0,397990986
LOC285074	58,48000186	90,69221608	26,26778765	0,289636628	-1,787684035	0,008768664	0,398920749
ITGB3BP	477,876409	732,0501677	223,7026502	0,30558377	-1,710360172	0,00900558	0,402246403
LOC440434	153,6762746	227,7582171	79,59433202	0,349468542	-1,516765501	0,009003725	0,402246403
ZUFSP	153,0690456	238,1924151	67,94567608	0,285255414	-1,809673825	0,009295488	0,411594288
ARID1A	140,2522779	206,3796304	74,12492532	0,359167836	-1,477269933	0,009413721	0,414370333
CLDND1	49,61038507	79,18225077	20,03851936	0,253068322	-1,982401165	0,009389232	0,414370333
SMTN	68,23635926	95,75696386	40,71575466	0,425198889	-1,233790267	0,009456309	0,415020733
NECAP2	70,86016129	108,4093404	33,31098217	0,307270407	-1,702419265	0,009551733	0,417136392
ANKRD42	39,5284758	65,03821106	14,01874054	0,21554622	-2,213930834	0,009588378	0,417136392
CANX	52,86600122	76,61996407	29,11203837	0,379953694	-1,396104491	0,009617457	0,417185147
WDR5B	88,5255132	45,96174134	131,0892851	2,852139219	1,512044405	0,009648756	0,417329665
C11orf10	1732,290891	861,6241223	2602,957659	3,02098977	1,595021299	0,009761379	0,418561183
ABCF1	47,59384857	72,7929721	22,39472504	0,307649549	-1,700640217	0,009721452	0,418561183
CYP20A1	2851,654086	1806,692919	3896,615252	2,15676677	1,108870174	0,009864214	0,421143798
SMAD1	204,0499565	316,8191536	91,28075937	0,288116291	-1,795276859	0,009913427	0,421143798
EPC2	169,4260319	86,7320947	252,1199691	2,906882048	1,539472533	0,009980822	0,421143798
RILPL1	39,82297117	61,62792848	18,01801387	0,29236767	-1,774144307	0,009985312	0,421143798
PDE2A	1199,641943	683,9355115	1715,348374	2,508055723	1,326569402	0,010059271	0,422829402
PPP1CC	76,27381354	114,312577	38,23505005	0,334478069	-1,580016475	0,010233976	0,428964563
ATP6V1G1	836,901768	1228,245892	445,5576443	0,36275932	-1,462915415	0,010336777	0,43142065
C5orf30	117,2851188	175,7153621	58,85487548	0,334944394	-1,578006489	0,010379307	0,43142065
WDSUB1	29,04208421	50,07534508	8,008823334	0,15993546	-2,644438257	0,010454333	0,433332114
SELT	516,5528723	764,6426379	268,4631066	0,351096177	-1,510061809	0,010577765	0,436025982
OSTC	839,3097212	395,2540238	1283,365418	3,246938276	1,699079959	0,010826017	0,440179367
LRR1	67,97174848	101,0853242	34,85817276	0,344839105	-1,536004707	0,010778966	0,440179367
ISY1	64,27426768	98,78126522	29,76727014	0,301345301	-1,730510524	0,010809002	0,440179367
TRAPPC1	14267,05809	20646,04562	7888,070556	0,382062052	-1,388121124	0,011053747	0,445158017
TMEM40	1931,866524	2815,146264	1048,586783	0,372480392	-1,424763615	0,011363643	0,445158017
AKIRIN1	2893,812037	1661,199741	4126,424334	2,484002514	1,312666634	0,011374031	0,445158017
FLJ31306	127,7910457	202,2926293	53,28946215	0,263427602	-1,924521578	0,011350435	0,445158017
TRIP12	127,6366098	187,4970507	67,77616901	0,361478587	-1,468017905	0,011268297	0,445158017
IRAK4	57,90850038	88,62745442	27,18954633	0,306784692	-1,704701597	0,011424528	0,445158017
VAMP4	45,71789032	68,28271943	23,15306121	0,339076437	-1,560317563	0,011152641	0,445158017
PINK1	38,85515613	61,02122173	16,68909052	0,273496499	-1,870405728	0,010984793	0,445158017
HSCB	168,9338139	106,8181464	231,0494815	2,16301714	1,113045097	0,011468212	0,445647544
USP39	577,2107078	838,6073758	315,8140398	0,376593444	-1,40892021	0,011640156	0,449291342
HPS4	62,56431429	104,4312848	20,69734382	0,198191029	-2,335036431	0,0116313	0,449291342
PEPD	110,0834871	36,22391549	183,9430587	5,077945224	2,344244833	0,011652309	0,449291342
ZC3HC1	797,1769084	403,2053167	1191,1485	2,954198397	1,562766717	0,011913027	0,45475015
ARHGEF9	25,83645229	40,32141381	11,35149078	0,281525118	-1,828664449	0,011915783	0,45475015
TUSC2	22,10900484	35,77621324	8,441796435	0,23596115	-2,083378747	0,011899167	0,45475015
CASP3	2275,013577	1303,480759	3246,546395	2,490674583	1,31653654	0,012074051	0,459614774
COPA	604,2180004	879,8790537	328,5569471	0,373411488	-1,42116178	0,012179612	0,459920731
SENP2	236,7243362	359,0667706	114,3819017	0,318553292	-1,650393349	0,012312469	0,459920731
C16orf72	69,03787243	106,5719242	31,50382061	0,295610883	-1,758228712	0,012230075	0,459920731
TPST1	133,4782581	77,20529631	189,7512199	2,457748743	1,297337436	0,012193036	0,459920731
MAPKAP1	36,20214483	54,30814429	18,09614537	0,333212368	-1,585486143	0,012169965	0,459920731
LRRCC1	23,60674489	35,21602114	11,99746863	0,340682117	-1,553501875	0,012396262	0,461289345
DDHD2	113,6164016	175,7979444	51,43485886	0,29257941	-1,77309985	0,012475525	0,463084053
PTPN11	153,4917675	227,3024034	79,68113148	0,350551205	-1,5123029	0,012557672	0,464159018
ADAM9	388,4215064	575,4654866	201,3775262	0,349938495	-1,514826719	0,012779954	0,468556434
DTD1	70,82589515	104,0529765	37,59881379	0,361342991	-1,468559183	0,012877902	0,470990311
EXOSC1	11404,29307	5997,574478	16811,01166	2,802968386	1,486955473	0,013283161	0,471931747
ZNRF2	1899,916203	1125,136752	2674,695655	2,377218281	1,24927438	0,013256622	0,471931747
HIST1H4C	330,354492	501,5365274	159,1724565	0,317369619	-1,655764067	0,013180323	0,471931747
HIST1H1E	75,95222661	130,0993794	21,80507386	0,167603212	-2,576878297	0,013134944	0,471931747
SMYD3	76,78196499	113,0884841	40,47544584	0,357909527	-1,482333149	0,013108307	0,471931747
PCTP	54,273448	82,16279317	26,38410283	0,321119838	-1,638816301	0,013211213	0,471931747
CHERP	25,10517455	38,1783023	12,03204679	0,315154055	-1,665870868	0,013106066	0,471931747
PNISR	3550,548623	1937,226919	5163,870328	2,665599098	1,414459818	0,013342939	0,472717607
PHACTR3	569,4953426	791,8369304	347,1537548	0,438415716	-1,189628579	0,01341489	0,473231639
MLEC	107,6779079	171,2368877	44,11892808	0,257648505	-1,956523875	0,013471778	0,474117613
FAM177A1	59,50069089	102,924243	16,07713879	0,156203615	-2,678500256	0,013509099	0,474312422
GTF3C5	30,79023732	45,6928538	15,88762084	0,347704718	-1,524065452	0,013787604	0,480697721
C5orf15	36,17589439	57,12372011	15,22806867	0,266580479	-1,907356955	0,013995228	0,485666956
NAP1L1	7111,224753	10528,45038	3693,99913	0,350858768	-1,511037678	0,014118219	0,488798296
CDC42BPB	132,5833432	218,0563318	47,11035466	0,216046717	-2,210584785	0,014287606	0,491243434
FRMD3	62,44253474	92,46465092	32,42041856	0,350625004	-1,511999214	0,014254442	0,491243434
SOX12	24,64947751	38,50943564	10,78951939	0,28017859	-1,835581378	0,014286441	0,491243434
KHDRBS1	1053,7961	569,0355596	1538,556641	2,703797004	1,434986841	0,014453426	0,493533218
GLUL	1363,327475	1869,3779	857,2770502	0,458589486	-1,124724817	0,014520107	0,494678165
PSMB2	510,1721276	298,4380632	721,9061919	2,41894812	1,274379828	0,014609037	0,496574136
PRKCB	2107,482834	3010,865022	1204,100646	0,399918507	-1,322222047	0,014712215	0,498944695
VCP	2238,171926	1231,199763	3245,144089	2,635757565	1,398217679	0,014816158	0,500321957
TRIP11	224,4951326	331,8420069	117,1482583	0,353024198	-1,502161019	0,014903466	0,500321957
EDEM2	129,9390046	69,02915876	190,8488505	2,764757009	1,467152689	0,014909724	0,500321957
KLF10	29,31532074	48,94045963	9,690181841	0,197999404	-2,336432007	0,014920471	0,500321957
ELF1	1978,451031	3030,297951	926,6041101	0,305779869	-1,709434666	0,015271577	0,505259266
FOXJ2	443,7858788	243,8901406	643,6816169	2,639227708	1,400115829	0,015107464	0,505259266
SLC31A1	426,4702783	242,0244584	610,9160982	2,524191573	1,335821408	0,015204635	0,505259266
ARFGEF2	172,3886854	241,1718251	103,6055457	0,429592245	-1,218960146	0,01530473	0,505259266
KIAA1199	22,47877001	35,04834149	9,909198538	0,282729456	-1,822505895	0,015265643	0,505259266
STRAP	174,4106957	262,5286135	86,2927779	0,328698563	-1,605162947	0,015456364	0,506900808
DLGAP5	260,6567471	144,9496821	376,363812	2,596513538	1,376575748	0,015643462	0,510292548
ZNF571	116,8211658	46,9729237	186,6694079	3,973978906	1,990584215	0,015662377	0,510292548
C14orf119	44,81837221	70,08032188	19,55642255	0,279057259	-1,841366919	0,015800062	0,512540267
WIPF1	6545,040175	9925,325947	3164,754402	0,318856471	-1,649020936	0,015895012	0,513388244
UBE2E3	576,4224903	869,2414877	283,6034929	0,326265482	-1,615881733	0,015877038	0,513388244
SPIN4	113,90636	54,77388843	173,0388315	3,159148209	1,659535622	0,015956528	0,514262013
GLYATL2	195,8766152	281,6661831	110,0870474	0,390842259	-1,35534163	0,016192079	0,519609044
TM6SF1	271,2467205	404,0370862	138,4563548	0,342682292	-1,545056451	0,016228318	0,519654423
ERGIC2	530,2244253	362,8270251	697,6218255	1,922739425	0,943163258	0,016460771	0,522657326
ZNF780A	621,8377618	239,895168	1003,780356	4,184245826	2,064967613	0,016449556	0,522657326
STAM	130,2140933	203,6311233	56,79706319	0,278921327	-1,842069843	0,016497226	0,522657326
DLG1	106,6191621	150,0705547	63,16776957	0,420920478	-1,248380397	0,016474767	0,522657326
BEND2	1844,515488	2778,576595	910,4543809	0,327669348	-1,609687374	0,016632492	0,524714685
NLRX1	24,81051032	37,19305861	12,42796204	0,334147352	-1,581443655	0,016932359	0,533047814
MAP1A	432,038075	621,4272233	242,6489266	0,390470384	-1,356714966	0,017000404	0,534063206
SCRN3	88,95328092	133,0389246	44,86763724	0,337251954	-1,568101294	0,017062855	0,534899012
ELOVL5	1559,372228	646,28495	2472,459505	3,825649205	1,935704591	0,017154882	0,535481299
SLC10A7	889,7694892	532,4536273	1247,085351	2,342148287	1,227832419	0,017190502	0,535481299
GCC1	43,08647596	62,62011688	23,55283504	0,376122502	-1,410725475	0,017224971	0,535481299
DOPEY1	1046,494237	654,697565	1438,290908	2,196878353	1,135454986	0,01763969	0,542165792
HNRNPAB	654,0088557	382,7569653	925,2607461	2,41735835	1,273431355	0,017657993	0,542165792
ARAP1	148,6195887	211,2586962	85,98048122	0,406991441	-1,296929639	0,017873868	0,545427113
TMEM163	53,38408724	78,28402183	28,48415264	0,363856531	-1,458558387	0,017844869	0,545427113
GABARAP	1194,863368	1776,599921	613,1268156	0,345112486	-1,534861423	0,018347809	0,548276706
GFI1B	984,6921968	1504,863989	464,5204049	0,308679328	-1,695819224	0,018123388	0,548276706
SLC25A30	1760,314463	942,6169715	2578,011954	2,734951769	1,451515391	0,018249325	0,548276706
ABCC4	357,8424034	649,861298	65,82350879	0,10128855	-3,303456994	0,018346123	0,548276706
SEC31A	651,0519748	423,5024531	878,6014965	2,074607809	1,052838631	0,018346306	0,548276706
MPC1	200,0600993	307,2307811	92,8894176	0,302344112	-1,725736613	0,018069474	0,548276706
TM4SF1	493,7494432	208,9686412	778,5302452	3,725584091	1,897466626	0,018268326	0,548276706
RPL36AL	116,0566009	178,1872422	53,92595953	0,302636479	-1,7243422	0,018176239	0,548276706
ATRX	70,56015778	107,0806255	34,03969002	0,317888412	-1,653407667	0,018123547	0,548276706
C1orf52	32,57021297	51,0887303	14,05169564	0,275044918	-1,862260847	0,018371422	0,548276706
INO80	5173,628044	3276,964667	7070,291421	2,157573285	1,109409563	0,018601293	0,550731133
DACH1	435,241177	237,9373701	632,5449839	2,658451607	1,410586205	0,018572304	0,550731133
TAX1BP1	25,23959496	39,10985117	11,36933874	0,290702685	-1,782383699	0,018517814	0,550731133
PCGF5	4419,88281	6287,319984	2552,445636	0,405967191	-1,300564955	0,018765166	0,550953009
COX8A	68,90184392	105,6434418	32,16024604	0,304422551	-1,715852861	0,018826085	0,550953009
FAM8A1	44,06421673	67,79590004	20,33253342	0,299908009	-1,737408044	0,018871195	0,550953009
YOD1	29,01957456	46,28304121	11,7561079	0,254004655	-1,97707316	0,018908111	0,550953009
EXOSC3	88,14159714	43,26365761	133,0195367	3,074625309	1,620410607	0,018941087	0,550953009
CRELD1	65,74125955	36,34756195	95,13495715	2,61736832	1,388116957	0,018905325	0,550953009
MDM1	237,9332778	364,7288994	111,1376563	0,304713052	-1,714476795	0,019079809	0,55176144
RUFY1	28624,12296	42183,40439	15064,84153	0,35712721	-1,485490034	0,019407659	0,556925173
HS1BP3	34,45393613	53,32484675	15,5830255	0,292228229	-1,774832549	0,019512499	0,55778833
GCNT1	85,27641716	128,6973712	41,85546317	0,325223917	-1,620494737	0,01955295	0,557875957
DDX24	62,00647669	93,25936737	30,75358602	0,329764043	-1,600493998	0,019645923	0,559458912
BANK1	2212,683882	3335,079734	1090,288029	0,326915131	-1,613011942	0,019816274	0,560970635
ZNF542	1793,131941	845,8679483	2740,395934	3,239744383	1,695879988	0,019818433	0,560970635
C6orf120	77,14647973	41,44681454	112,8461449	2,722673532	1,445024003	0,020004368	0,563217328
UGP2	402,1296774	597,1292326	207,1301221	0,34687654	-1,527505824	0,0202693	0,56705651
KPNA6	449,4801846	263,0670532	635,893316	2,417229023	1,273354169	0,0202855	0,56705651
AURKAIP1	52,14222412	78,4740328	25,81041544	0,3289039	-1,60426198	0,020292734	0,56705651
RARG	232,2343598	325,2268468	139,2418729	0,428137696	-1,223853229	0,020394913	0,567785236
RNF24	203,4760286	276,9909055	129,9611517	0,469189237	-1,091758175	0,020357286	0,567785236
STK39	174,1272031	264,8899445	83,36446178	0,314713576	-1,667888679	0,020574454	0,567851548
PDCD6IP	59,95014216	83,87492332	36,025361	0,429512893	-1,219226655	0,020587568	0,567851548
LTA	34,74976691	51,05282051	18,44671332	0,361326037	-1,468626876	0,020508124	0,567851548
MFAP3L	3073,419474	4470,321086	1676,517861	0,375032985	-1,414910605	0,020917034	0,574090501
STAT6	562,2153506	298,7589442	825,6717569	2,763672094	1,466586452	0,020943185	0,574090501
CHMP1A	57,6031082	81,73620539	33,47001101	0,409488193	-1,288106242	0,020946602	0,574090501
ASPM	59,83057736	37,11453405	82,54662066	2,224104997	1,153224898	0,020967653	0,574090501
TNPO2	56,71037427	78,93855341	34,48219512	0,436823246	-1,194878463	0,021038383	0,574972069
PTPRA	1180,324725	1863,437104	497,2123459	0,266825397	-1,906032101	0,021841848	0,575141212
HNRNPU	589,8372272	871,1767948	308,4976595	0,35411602	-1,497705982	0,021688425	0,575141212
STIM1	439,1894013	605,0456546	273,3331479	0,451756237	-1,146383577	0,021552883	0,575141212
NBEAL2	210,4552667	306,7225909	114,1879425	0,372284096	-1,425524109	0,021190742	0,575141212
HNRNPH3	151,170419	227,5241887	74,81664923	0,32882943	-1,604588671	0,021887435	0,575141212
WWP1	107,7946233	158,4736631	57,11558355	0,360410572	-1,472286765	0,02186226	0,575141212
BMI1	107,6069593	157,3450564	57,86886206	0,36778316	-1,443072672	0,021918413	0,575141212
CKAP2	104,9326196	151,2024258	58,66281348	0,387975346	-1,365963116	0,021648009	0,575141212
PGM2L1	61,8296759	93,03777558	30,62157623	0,329130571	-1,603268057	0,021736643	0,575141212
AK2	50,62183269	89,21043711	12,03322827	0,13488588	-2,890188767	0,021759633	0,575141212
ZFR	47,32781416	73,20416632	21,451462	0,293036081	-1,770849784	0,021236538	0,575141212
HIST1H2AJ	123,594028	56,83837943	190,3496765	3,348963823	1,743714791	0,021723383	0,575141212
SRSF7	92,75966811	54,55882488	130,9605113	2,400354326	1,263247384	0,021446447	0,575141212
CKS2	86,99504153	53,39780813	120,5922749	2,258375	1,175285063	0,021677521	0,575141212
LSP1	89,09794347	45,55849422	132,6373927	2,911364719	1,541695583	0,021393192	0,575141212
MTG1	30,56892523	44,49447142	16,64337904	0,37405499	-1,41867772	0,021447518	0,575141212
ADHFE1	28,01769632	42,89649745	13,13889519	0,30629296	-1,707015886	0,021545804	0,575141212
FAM227B	32,18405543	50,84804338	13,52006747	0,265891597	-1,911089909	0,022097781	0,576473939
TCEB2	1258,108449	689,253269	1826,96363	2,650641951	1,406341804	0,02240999	0,579751251
P4HB	133,318999	195,5347951	71,10320292	0,363634528	-1,459438902	0,022413358	0,579751251
ARRDC4	43,59609619	63,4635596	23,72863278	0,373893821	-1,419299466	0,022554651	0,581278929
DNAJA1	398,1671871	221,4369483	574,8974259	2,596212739	1,376408605	0,022795925	0,582789398
ENPP4	142,5830534	91,30223821	193,8638687	2,123320003	1,086321814	0,022764355	0,582789398
HEXIM2	45,30839816	66,38095949	24,23583683	0,365102237	-1,453627585	0,022679153	0,582789398
SMN2	148,1044191	91,03540008	205,1734381	2,25377642	1,172344404	0,023325655	0,587948363
PRKCSH	34,4773203	51,71985035	17,23479025	0,333233568	-1,58539436	0,023255249	0,587948363
HACL1	27,55031605	42,13790296	12,96272913	0,307626346	-1,700749028	0,023183441	0,587948363
RSRC1	24,0310991	37,66871821	10,39348	0,275918069	-1,857688157	0,02329173	0,587948363
LOC100506035	1106,634282	1806,023409	407,2451543	0,225492733	-2,148847155	0,023431589	0,589161418
LATS1	1263,428715	740,5058193	1786,35161	2,412339732	1,270433098	0,023629395	0,591607113
ADCY3	307,623227	462,2092234	153,0372307	0,331099474	-1,594663376	0,023937526	0,594335716
ACSS1	80,87036651	43,41475406	118,325979	2,725478504	1,446509542	0,023926348	0,594335716
TINF2	27,60225282	42,85967647	12,34482917	0,288028986	-1,795714088	0,023909259	0,594335716
NINJ1	155,8497021	228,8690334	82,83037086	0,361911656	-1,466290522	0,023979795	0,594396192
STOM	10436,83572	14790,82395	6082,847489	0,41125819	-1,281883685	0,024096315	0,596293892
AIG1	798,4100413	493,5266735	1103,293409	2,235529442	1,160616547	0,024493143	0,598062224
SNHG11	115,2988794	161,0988885	69,49887034	0,431405027	-1,212885107	0,024528487	0,598062224
HSPA1A	259,8820866	147,5391234	372,2250497	2,522890479	1,335077579	0,024419454	0,598062224
RPS26	52,47009706	75,02436923	29,91582489	0,398748103	-1,32645044	0,024493856	0,598062224
RGS18	24113,37774	37828,00974	10398,74574	0,274895397	-1,863045348	0,024668473	0,600494217
HIST1H4H	16814,93662	9909,907494	23719,96574	2,393560763	1,259158431	0,027164992	0,606418649
ARMC8	14844,75282	8830,736847	20858,76878	2,362064361	1,240048275	0,026805307	0,606418649
LRMP	14212,56908	4755,294453	23669,84371	4,977576877	2,315443598	0,026764258	0,606418649
STX7	2748,676203	3976,541762	1520,810645	0,382445536	-1,386673787	0,025359199	0,606418649
YWHAQ	1760,11556	2615,273126	904,9579932	0,346028101	-1,531038891	0,024999409	0,606418649
GUCY1B3	1573,018019	2281,125837	864,9102015	0,379159355	-1,399123775	0,026054033	0,606418649
TMEM219	4476,949682	2233,748817	6720,150546	3,008462945	1,589026587	0,025794137	0,606418649
YIF1B	3756,997706	1984,069363	5529,926049	2,787163671	1,478797725	0,025711853	0,606418649
CAPN2	691,3940111	913,5840702	469,203952	0,51358596	-0,96132233	0,026941201	0,606418649
RPL10	589,9558324	868,559408	311,3522568	0,35846973	-1,480076794	0,027162011	0,606418649
EPDR1	946,8756027	602,6349588	1291,116247	2,142451625	1,09926263	0,026897072	0,606418649
ZMPSTE24	262,3821502	426,8991987	97,86510171	0,229246394	-2,125029057	0,025803003	0,606418649
SNHG5	569,8559588	378,9159828	760,7959349	2,007822234	1,005631543	0,026165822	0,606418649
MYCBP	240,0426455	358,6865789	121,3987121	0,338453455	-1,562970649	0,027016293	0,606418649
NAA60	239,5129777	354,3737988	124,6521566	0,35175331	-1,507364096	0,026933934	0,606418649
EIF1AX	202,2684275	312,2053414	92,33151355	0,295739699	-1,757600179	0,02564798	0,606418649
C4orf29	187,7705047	309,7293366	65,81167277	0,212481238	-2,23459264	0,025572072	0,606418649
RAP1GDS1	196,5157554	281,7622024	111,2693084	0,394905021	-1,340422384	0,026388896	0,606418649
SYPL1	409,5791522	277,7647823	541,393522	1,949107866	0,962813933	0,027082353	0,606418649
SNORA63	397,1499582	250,7171444	543,5827721	2,168111692	1,11643908	0,025572642	0,606418649
MYBL2	182,3946633	248,6379303	116,1513962	0,467150752	-1,098039903	0,02734178	0,606418649
LDHB	156,8833898	230,196126	83,57065362	0,363041095	-1,46179523	0,0264606	0,606418649
LAMP1	147,9014718	196,6894991	99,11344449	0,503908165	-0,988767263	0,025580358	0,606418649
BCOR	112,2998437	171,1214005	53,47828695	0,312516651	-1,677995037	0,025809231	0,606418649
PMS2P1	269,2416734	144,2698679	394,213479	2,732472724	1,450207095	0,026790618	0,606418649
CD40	206,4120411	130,509595	282,3144872	2,163170357	1,113147287	0,02546893	0,606418649
NFU1	221,5930852	123,6164013	319,5697692	2,585172889	1,370260767	0,025701918	0,606418649
NDUFS4	83,03922984	121,1251705	44,95328915	0,371130864	-1,430000113	0,026314657	0,606418649
SH3PXD2A	77,23280256	109,2837301	45,18187505	0,413436428	-1,274262583	0,025049454	0,606418649
ACADM	36,89264623	57,11080379	16,67448867	0,291967326	-1,776121168	0,025485975	0,606418649
OTUD6B	86,69866287	52,83975049	120,5575752	2,28156973	1,190026746	0,026220983	0,606418649
DHRS7B	33,30534771	51,43449127	15,17620414	0,295058895	-1,760925145	0,026619465	0,606418649
ZBTB49	32,48166983	47,25347511	17,70986454	0,374784384	-1,415867255	0,025943212	0,606418649
SF1	34,00830746	45,20142486	22,81519006	0,504744931	-0,986373579	0,025457073	0,606418649
CSNK1G1	27,49074029	41,33244461	13,64903597	0,330225712	-1,598475638	0,025998373	0,606418649
CSE1L	61,41896221	34,84802015	87,98990428	2,524961358	1,336261309	0,025542434	0,606418649
TMEM87B	819,7652936	1170,55705	468,9735369	0,400641333	-1,319616828	0,027489822	0,60680935
ATP6V0A1	66,64048348	94,11608166	39,1648853	0,416133828	-1,264880525	0,027475967	0,60680935
ARHGAP25	113,0002921	54,96529452	171,0352897	3,111696048	1,637701144	0,027664858	0,609771054
NDUFS5	1273,694226	784,0895172	1763,298934	2,248849009	1,1691868	0,027732831	0,610367699
ABI2	362,967637	523,2258743	202,7093997	0,387422354	-1,368020897	0,027789575	0,610715819
PPT2	71,83665929	104,2314371	39,44188152	0,378406771	-1,401990192	0,027831808	0,610744472
HIST1H2BG	4201,493044	2071,271705	6331,714384	3,056921199	1,612079363	0,027890758	0,611139343
DDX5	372,4423827	550,599983	194,2847825	0,352860132	-1,50283166	0,02819091	0,612344698
EIF3M	742,2031372	459,3404469	1025,065828	2,231603671	1,15808083	0,028233022	0,612344698
LINC00152	201,1558431	304,3037791	98,00790715	0,322072593	-1,634542197	0,028124976	0,612344698
SERAC1	35,82279132	54,96722734	16,67835531	0,303423624	-1,720594681	0,028035204	0,612344698
GALM	127,7901733	185,2300777	70,35026885	0,379799381	-1,396690541	0,028317039	0,613275542
RABGAP1	2326,526379	1619,370886	3033,681872	1,87337064	0,90563636	0,028364413	0,613411264
MLL3	197,456491	269,6628073	125,2501746	0,464469594	-1,106343939	0,028469352	0,61478969
ELMO1	50,53643913	71,47877701	29,59410126	0,414026407	-1,272205306	0,028547443	0,615585176
CCNT2	1037,370717	674,3780822	1400,363351	2,076525599	1,054171657	0,028709546	0,616299829
PHEX	36,26477444	56,1682109	16,36133798	0,291291777	-1,779463118	0,028643949	0,616299829
CPNE4	31,02123777	41,54203637	20,50043917	0,493486621	-1,018917122	0,028862638	0,617031931
UBAC2	596,7520692	834,8729021	358,6312362	0,429563872	-1,219055434	0,028934767	0,617214591
UBE2H	1511,788775	2256,559255	767,0182952	0,339906117	-1,556791768	0,02911169	0,617929787
C2CD2L	153,549154	77,30376802	229,7945399	2,972617581	1,571733877	0,029364989	0,619499102
MIS18BP1	83,93955738	54,15646474	113,72265	2,099890578	1,070314153	0,029354453	0,619499102
ERGIC1	97,98109037	132,0615186	63,90066212	0,483870417	-1,047307356	0,029570487	0,621251485
SMARCC2	189,073433	281,7506776	96,39618852	0,342132943	-1,547371071	0,029780835	0,624142725
HSD17B12	170,816398	244,3474952	97,28530083	0,398143229	-1,328640571	0,02987989	0,625340409
ATL1	361,7383408	537,6249968	185,8516848	0,345690185	-1,532448451	0,030011881	0,627223086
SEPW1	49,24862585	68,13219487	30,36505683	0,445678535	-1,165924615	0,030085431	0,627880836
ITGA2	191,8396503	278,0846726	105,5946281	0,379721137	-1,396987787	0,030265531	0,629384466
SH3GLB2	453,427989	189,6622292	717,1937488	3,781426338	1,918930516	0,030363829	0,629384466
MAGOH	213,2602744	145,6453778	280,875171	1,92848668	0,947469181	0,030339373	0,629384466
SNHG9	442,5677398	297,263052	587,8724277	1,977616874	0,983762958	0,03051118	0,630592569
ZNF484	59,32232441	35,58119449	83,06345434	2,334476274	1,223098926	0,030503056	0,630592569
FUT8	3158,526442	1954,454108	4362,598776	2,2321316	1,158422087	0,031149078	0,634814901
HIST1H2BC	482,1653557	628,4252504	335,905461	0,534519357	-0,9036859	0,031254592	0,634814901
C3orf33	687,1451282	420,1521084	954,138148	2,270935047	1,183286443	0,031235329	0,634814901
NEK11	288,663004	190,7080419	386,6179661	2,02727668	1,019543	0,031066975	0,634814901
KIF18A	253,3828937	156,2284602	350,5373271	2,243748204	1,165910784	0,031311069	0,634814901
KIAA1324L	140,8812298	72,00780601	209,7546536	2,912943266	1,542477603	0,03115623	0,634814901
EIF2AK2	76,14349467	44,1610921	108,1258972	2,448442556	1,291864349	0,030939849	0,634814901
EIF3J	27,08214969	42,0799167	12,08438269	0,287176963	-1,799988071	0,031196282	0,634814901
ABCC3	1023,064949	1470,366302	575,763595	0,391578339	-1,352627132	0,031548267	0,637080342
ZNF616	78,55038558	44,29741708	112,8033541	2,546499582	1,34851548	0,031550889	0,637080342
FAM50A	83,09146291	114,4230809	51,75984493	0,452354932	-1,144472895	0,031624837	0,637690168
ING3	107,9084148	62,42061227	153,3962174	2,457460954	1,297168494	0,03166656	0,637690168
COMT	635,8664829	247,6293734	1024,103592	4,135630512	2,048107297	0,031787419	0,638920385
RNF208	109,0042319	146,1336127	71,87485099	0,491843387	-1,023729091	0,031865416	0,639107168
NEDD8	999,1269558	597,508789	1400,745123	2,344308817	1,22916263	0,031986191	0,640668378
ZNF33A	912,0376377	510,2017328	1313,873543	2,575204	1,364686723	0,032306472	0,644488206
PSMC6	1633,306411	1127,125725	2139,487098	1,898179636	0,92461653	0,032392677	0,645345171
07-mar	28,67865225	44,14461993	13,21268456	0,299304526	-1,740313998	0,032437209	0,645370717
PGM1	107,2198916	171,1621776	43,27760557	0,252845612	-1,983671353	0,032513973	0,645503777
SLC17A5	106,4595656	154,1281278	58,79100338	0,381442403	-1,390462867	0,032575767	0,645503777
KCTD9	31,18322529	48,05869735	14,30775324	0,297714129	-1,748000403	0,03266019	0,645503777
ACOX1	31,02682365	46,22683225	15,82681505	0,342372909	-1,546359543	0,032622547	0,645503777
AQR	66,76947177	38,75308586	94,78585769	2,445891871	1,290360626	0,032788358	0,647179739
AGGF1	2340,529069	1482,922005	3198,136132	2,156644869	1,10878863	0,032921665	0,648096413
RASGRP2	5812,521073	2549,679573	9075,362573	3,559412983	1,831639332	0,033192066	0,648287965
ZNF675	1356,821194	954,3160193	1759,326369	1,843546931	0,882484144	0,033123195	0,648287965
SDCBP	393,95962	604,1000989	183,8191411	0,304285898	-1,71650062	0,03308124	0,648287965
NUP107	172,0067689	114,5049942	229,5085436	2,004354004	1,003137336	0,0330031	0,648287965
LOC100505875	63,47689673	39,68493375	87,26885971	2,199042595	1,136875549	0,033134763	0,648287965
TUBGCP4	1564,183605	957,4661074	2170,901103	2,267339894	1,18100068	0,033297092	0,648463356
MAP3K5	478,8583978	660,3200513	297,3967443	0,450382725	-1,150776602	0,033563743	0,651087547
DNMT1	67,78265939	98,23740317	37,3279156	0,379976612	-1,396017474	0,033696998	0,652174578
TTC39B	201,750527	286,4044385	117,0966156	0,408850562	-1,290354472	0,033834927	0,652305923
CCDC138	326,978218	224,9897906	428,9666453	1,906604936	0,931005937	0,033822287	0,652305923
GNL1	77,8227887	114,5005591	41,14501834	0,359343384	-1,476564971	0,033795484	0,652305923
HMGXB4	1217,296678	739,8962127	1694,697143	2,290452517	1,195632655	0,03433405	0,654320169
KIAA2013	351,2553208	215,0936166	487,417025	2,266069225	1,180191934	0,034289054	0,654320169
FAM149B1	141,1671753	203,7938495	78,54050113	0,385391911	-1,375601803	0,034126214	0,654320169
ATAT1	66,42568214	45,59804851	87,25331577	1,913531798	0,936237875	0,034271911	0,654320169
LCA5	712,6731764	491,3544493	933,9919035	1,900851625	0,926645924	0,034511637	0,656044407
RAB2B	663,899649	409,1361074	918,6631905	2,245373053	1,166955158	0,03513745	0,659835435
BRWD3	155,6219001	219,5941909	91,64960928	0,417358988	-1,260639255	0,035043129	0,659835435
UBE3C	66,86620142	95,63530126	38,09710159	0,398358149	-1,327862007	0,035154079	0,659835435
SOS1	63,29981858	86,12442594	40,47521123	0,469962044	-1,089383852	0,034855044	0,659835435
MAT2A	34,48261164	53,9200651	15,04515819	0,279027078	-1,841522963	0,035202835	0,659920491
SSH2	3553,514478	2131,888752	4975,140203	2,333677213	1,222605026	0,035400493	0,660690122
ZNF672	359,0459574	490,0306891	228,0612256	0,465401924	-1,10345092	0,035509548	0,660690122
SLC25A20	48,86772292	69,50177088	28,23367496	0,406229577	-1,299632812	0,035448292	0,660690122
PRR12	27,45020581	42,41624704	12,48416457	0,294325063	-1,764517697	0,035325284	0,660690122
LRRC8C	775,3945248	478,4886794	1072,30037	2,24101513	1,164152389	0,035630295	0,661633778
SPPL2A	512,9565698	319,4285563	706,4845834	2,211713917	1,145164786	0,035648945	0,661633778
ABTB1	5966,367873	2484,116432	9448,619314	3,803613708	1,927370735	0,035746445	0,662072501
KPNA1	142,8909372	204,6572442	81,12463021	0,396392664	-1,334997832	0,035771539	0,662072501
RIC8A	132,3326989	186,7878706	77,87752717	0,416930323	-1,262121794	0,035827351	0,662072501
PPP2R4	1266,36691	691,8067658	1840,927053	2,66104228	1,411991433	0,035962077	0,663320297
DCAF5	153,3338233	90,69025314	215,9773934	2,381484073	1,2518609	0,03619921	0,666869891
POLR3C	22,86620224	34,7889261	10,94347838	0,31456787	-1,668556773	0,036422016	0,668498548
ZNF121	81,686207	119,8630497	43,50936431	0,362992302	-1,461989143	0,0365016	0,668572133
ZNF384	27,80018262	39,85206284	15,7483024	0,395169065	-1,339458083	0,036515634	0,668572133
UCP2	4993,975084	6937,991931	3049,958236	0,439602448	-1,185728675	0,036792277	0,671988203
MAP7	189,1680187	69,69798036	308,638057	4,428220952	2,146727209	0,036958156	0,673369481
POLR2E	3854,359052	2165,12441	5543,593695	2,560404229	1,356371597	0,037097023	0,674253082
SPOP	116,280375	171,1292468	61,43150326	0,358977232	-1,478035752	0,037466965	0,677675216
FADS1	226,3285753	326,554769	126,1023815	0,386159975	-1,372729455	0,037515465	0,677730946
PRKAR1A	5628,907141	7908,481095	3349,333186	0,423511563	-1,239526737	0,037686498	0,678356966
ASNA1	417,563376	196,3171402	638,8096118	3,253967591	1,702199882	0,037937701	0,681144699
TK2	554,7874531	395,9887462	713,58616	1,802036464	0,849628204	0,038107464	0,681822029
EML4	54,5417213	80,42942348	28,65401911	0,356262893	-1,488985868	0,038281797	0,684120926
CAPZA2	4326,707899	6218,968133	2434,447665	0,39145524	-1,353080738	0,038912481	0,684505365
BTBD1	379,2556907	553,7865424	204,724839	0,36968186	-1,435643842	0,038738377	0,684505365
CDKN3	651,9332713	455,9563453	847,9101974	1,859630217	0,895015773	0,038722877	0,684505365
FAM69B	708,3417155	375,9625636	1040,720867	2,768150258	1,468922256	0,038486379	0,684505365
LOC100271836	711,2959695	365,0018672	1057,590072	2,897492223	1,534804789	0,038763374	0,684505365
VIM	197,0604219	287,9207803	106,2000634	0,36885168	-1,438887289	0,038662712	0,684505365
DENND6A	205,2571721	151,1857009	259,3286434	1,715298748	0,778459868	0,038525976	0,684505365
UPF3A	178,0185539	122,7743887	233,2627191	1,899929794	0,925946109	0,038814715	0,684505365
HNRNPA0	59,58434356	87,67264804	31,49603908	0,359245897	-1,476956416	0,03894552	0,684505365
PLEKHJ1	57,8474287	83,09944143	32,59541597	0,392245909	-1,350169693	0,038902776	0,684505365
ZNF410	113,9274032	62,06392747	165,7908789	2,671292096	1,417537738	0,038818601	0,684505365
PLEKHA8	92,14393927	57,66059287	126,6272857	2,196080189	1,134930735	0,038476114	0,684505365
TREML1	5081,726313	2753,333979	7410,118647	2,691325753	1,428317023	0,039136815	0,684641921
SCLT1	236,9878054	378,8127866	95,16282416	0,251213337	-1,993015036	0,039096059	0,684641921
MBD2	312,8863642	441,9317372	183,8409912	0,415994091	-1,26536506	0,039547282	0,684660367
EIF4ENIF1	458,2225963	308,530739	607,9144536	1,970352956	0,978454088	0,039754456	0,684660367
UBE2E1	221,1663106	301,9866738	140,3459474	0,464742188	-1,105497481	0,039596577	0,684660367
LOC400027	75,27135757	129,9425153	20,60019983	0,158533177	-2,6571433	0,039822379	0,684660367
FAM127B	70,90025456	104,0173029	37,78320622	0,363239626	-1,461006498	0,039505363	0,684660367
ZNF429	96,97474001	54,49167697	139,457803	2,55924961	1,355720864	0,039276595	0,684660367
FUNDC2P2	26,82033859	47,55934312	6,081334067	0,127868336	-2,96726904	0,039552417	0,684660367
GGH	69,61863092	42,86281772	96,37444413	2,248439306	1,168923941	0,039826109	0,684660367
GAB2	28,58944473	41,10860228	16,07028717	0,390922733	-1,355044611	0,039653259	0,684660367
RPRD1A	3028,888253	1938,1799	4119,596606	2,125497538	1,087800588	0,039958751	0,685361467
ERC1	73,58057514	117,2234182	29,93773213	0,25539037	-1,969223969	0,039926148	0,685361467
CLN6	716,3223288	358,6692281	1073,97543	2,994333903	1,582235107	0,040273915	0,687382688
WIPI1	10766,57181	5197,289908	16335,85371	3,143148448	1,652210411	0,040409076	0,687553278
LPP	950,5679584	1264,312804	636,8231126	0,503691104	-0,989388843	0,041018835	0,689749127
SYTL4	402,5042223	565,1153745	239,8930701	0,42450282	-1,236153957	0,041231485	0,689749127
ARL2BP	552,3099201	386,1087995	718,5110406	1,860903045	0,896002891	0,04101817	0,689749127
ULK2	411,7846128	283,3122914	540,2569341	1,906930798	0,93125249	0,040837123	0,689749127
HNRNPH2	174,5669732	248,4864686	100,6474778	0,405042087	-1,303856273	0,04092838	0,689749127
HTR2A	326,6377148	194,7394384	458,5359912	2,354612887	1,235489891	0,041123956	0,689749127
RPS9	48,8623089	69,16819166	28,55642614	0,41285489	-1,276293303	0,040595391	0,689749127
IARS	84,53046417	46,56547997	122,4954484	2,630606373	1,395395389	0,041218868	0,689749127
MTPN	12911,92044	18261,61087	7562,230009	0,414105309	-1,271930397	0,042363008	0,693136849
USP31	6412,218187	2556,745476	10267,6909	4,015922193	2,005731318	0,042324615	0,693136849
ANAPC5	1224,931986	1753,323133	696,540839	0,397268949	-1,331812059	0,042005531	0,693136849
PIKFYVE	2827,584128	1627,235949	4027,932308	2,475321609	1,307615981	0,042296071	0,693136849
SMA5	2419,737032	1464,891143	3374,582921	2,303640743	1,203915744	0,041539935	0,693136849
LRCH3	888,2524378	1300,560202	475,9446738	0,365953589	-1,4502674	0,041749074	0,693136849
PFDN5	1201,459279	780,4788	1622,439758	2,078774924	1,055733561	0,042274868	0,693136849
PTP4A1	258,2178049	414,5976169	101,8379928	0,245630917	-2,025435934	0,041840538	0,693136849
C7orf49	187,7358609	272,5180606	102,9536611	0,377786562	-1,404356711	0,04214611	0,693136849
HADHB	408,7430616	232,5317067	584,9544165	2,515589916	1,330896758	0,042130809	0,693136849
SNX18	42,68511906	63,35417587	22,01606224	0,347507673	-1,524883261	0,04171339	0,693136849
UBXN2B	28,91116577	42,85683769	14,96549385	0,349197343	-1,517885513	0,041613287	0,693136849
MLL	24,56695873	36,31814175	12,8157757	0,352875315	-1,502769585	0,042241093	0,693136849
PTTG1	53,25872498	34,97079722	71,54665274	2,045897104	1,032733588	0,042360591	0,693136849
HLA-E	180751,5046	91844,09991	269658,9093	2,936050433	1,55387675	0,042774128	0,696363154
TIMP1	27047,16752	15397,41686	38696,91819	2,513208452	1,329530337	0,042886861	0,696363154
MEMO1	37417,76184	25906,24372	48929,27996	1,888706078	0,917398206	0,042967776	0,696918638
METTL7A	343,5569338	216,7814243	470,3324432	2,169615984	1,117439712	0,043168235	0,697611852
RBM23	25,11264453	38,91210611	11,31318296	0,290736845	-1,78221418	0,043131601	0,697611852
FAR1	132,823517	190,2516622	75,39537191	0,396292842	-1,335361186	0,043373722	0,698672437
HIBCH	137,0994627	95,40926474	178,7896607	1,873923473	0,906062038	0,043564925	0,699573708
BAG1	60,08377822	88,65962503	31,50793141	0,355380833	-1,492562221	0,043539307	0,699573708
STARD3	31,31134936	44,81121108	17,81148764	0,397478381	-1,3310517	0,043600291	0,699573708
DKFZP686I15217	1759,096802	2448,965951	1069,227653	0,436603723	-1,195603661	0,044541545	0,702183817
SSH1	524,5231819	724,4770635	324,5693002	0,448004936	-1,158413469	0,044151624	0,702183817
CIDECP	145,8455043	196,4051064	95,28590223	0,485149821	-1,043497754	0,044503917	0,702183817
TEC	224,2940405	130,9141104	317,6739705	2,42658312	1,278926279	0,044562932	0,702183817
ATP5O	115,9711452	79,62069638	152,321594	1,913090452	0,935905087	0,044016611	0,702183817
COL4A3BP	40,79774768	58,64769673	22,94779864	0,39128218	-1,353718687	0,044028915	0,702183817
C15orf39	30,22031074	45,58851349	14,852108	0,325786187	-1,618002657	0,044430945	0,702183817
RGS16	24,25393783	35,54016212	12,96771353	0,364874912	-1,454526136	0,044529296	0,702183817
ATP6AP1	1023,268641	614,5885777	1431,948704	2,329930553	1,220286954	0,044685181	0,70336737
ENDOD1	1169,1052	1549,696864	788,5135371	0,508817921	-0,974778609	0,045193171	0,705909579
EIF2B2	312,7546317	441,746146	183,7631173	0,415992576	-1,265370312	0,045225141	0,705909579
USP40	158,0940936	108,5159853	207,672202	1,91374756	0,936400538	0,045032218	0,705909579
XPO5	76,68368269	98,96380098	54,4035644	0,549731961	-0,863199735	0,045155269	0,705909579
LENG8	46,41175998	62,82355161	29,99996834	0,477527417	-1,066344527	0,045191184	0,705909579
RMRP	2343,917583	1248,588093	3439,247074	2,754508949	1,46179515	0,045311069	0,706511772
RPS27	473,1046348	649,8928324	296,3164373	0,455946615	-1,133063179	0,045375176	0,706772829
AXIN1	108,5850826	66,63520857	150,5349567	2,25909035	1,175741971	0,045537222	0,708557272
SPCS2	465,5109902	336,6971381	594,3248424	1,765161551	0,819800227	0,04593102	0,71245601
RSPH1	87,25924801	56,44062008	118,0778759	2,09207262	1,064932931	0,045990128	0,712632071
GIGYF2	24,99969086	37,5353087	12,46407303	0,332062622	-1,590472757	0,046076114	0,713223827
SUB1	1014,926989	1465,871122	563,9828555	0,384742456	-1,378035056	0,046562563	0,717741258
ATG4C	754,7642849	1218,657227	290,871343	0,238681835	-2,066839322	0,046608288	0,717741258
SLC30A5	158,6100273	219,0076648	98,21238984	0,448442706	-1,15700442	0,046603107	0,717741258
PHF5A	39,1825847	58,50931637	19,85585304	0,339362246	-1,559102019	0,046608449	0,717741258
C10orf11	83,89407922	49,49863049	118,2895279	2,38975355	1,256861844	0,046437224	0,717741258
PPM1L	775,6303377	1087,318124	463,9425516	0,4266852	-1,228756023	0,046964332	0,720164972
SNX4	1540,422436	930,1929261	2150,651946	2,312049346	1,209172189	0,047397545	0,720164972
ECM1	542,6037258	296,117534	789,0899177	2,664786198	1,414019787	0,047312351	0,720164972
PSMD2	186,7442425	260,4232975	113,0651875	0,434159265	-1,203703723	0,047245671	0,720164972
PRRC2A	120,0415988	166,562248	73,52094952	0,441402241	-1,179834141	0,047310069	0,720164972
ESCO1	44,38593888	63,97210947	24,79976829	0,38766532	-1,367116415	0,047385052	0,720164972
BLOC1S1	118,7210343	169,306117	68,13595153	0,40244235	-1,313145965	0,047547323	0,720305747
RNF11	13122,03859	17402,58747	8841,48971	0,508056042	-0,97694045	0,047765759	0,720889077
OPHN1	1481,925661	1016,367211	1947,484111	1,916122529	0,938189819	0,047871363	0,720889077
MRPL39	338,2239633	232,6437037	443,804223	1,907656283	0,931801253	0,047836525	0,720889077
DESI1	114,1860131	141,0722881	87,29973821	0,618829817	-0,692385383	0,047875692	0,720889077
NSMCE2	118,3640893	72,3996006	164,3285779	2,26974426	1,182529753	0,047852713	0,720889077
LOC146880	73,58703665	43,94519902	103,2288743	2,34903645	1,2320691	0,048077422	0,723196867
KIAA0317	28,92865669	42,9091622	14,94815118	0,348367351	-1,521318673	0,048308598	0,72521218
PLOD1	243,0591363	151,787757	334,3305156	2,20261846	1,139219611	0,048370525	0,725412033
CRYM	92,56070011	39,34217972	145,7792205	3,70541799	1,889636295	0,048552237	0,727406109
YIPF6	1747,104747	1050,72468	2443,484815	2,325523386	1,217555448	0,048858641	0,730529708
C18orf32	57,19877993	82,69645412	31,70110574	0,383342987	-1,383292308	0,049075822	0,733042459
C15orf54	68,54800972	108,2018672	28,89415227	0,267039313	-1,904875947	0,049192946	0,733440411
STX4	171,3984153	101,9008014	240,8960292	2,364024873	1,241245215	0,049249919	0,733440411
SKA2	61,46962803	89,38054508	33,55871098	0,375458786	-1,413273541	0,049457026	0,735057519
OSBPL2	2245,518223	1438,075348	3052,961098	2,122949331	1,086069938	0,05000096	0,737089319
PIK3R1	1024,686188	755,7541131	1293,618263	1,711691992	0,775423121	0,050035908	0,737089319
PGAM1	862,9527642	511,0954337	1214,810095	2,376875266	1,249066195	0,049758595	0,737089319
ZNF425	317,3851713	211,1002271	423,6701155	2,006961912	1,005013238	0,049701436	0,737089319
ATP6V1B2	133,4056063	178,2925934	88,51861923	0,496479509	-1,01019392	0,050038377	0,737089319
TDRD3	95,77901201	139,586438	51,97158603	0,372325469	-1,425363786	0,049800995	0,737089319
CCT6A	138,6265377	91,71192003	185,5411554	2,023086588	1,016558069	0,050087694	0,737089319
MAPKAPK5	77,74074594	51,14347495	104,3380169	2,040104178	1,028642825	0,049659225	0,737089319
EDEM1	97,1673423	135,99097	58,34371456	0,429026387	-1,220861712	0,05022044	0,737588003
ACOT13	96,43448528	133,3957381	59,47323248	0,445840574	-1,165400178	0,050215755	0,737588003
INSIG1	1641,642942	2022,294571	1260,991312	0,623544824	-0,681434822	0,050765011	0,740269266
CDK12	661,8714744	394,5750808	929,167868	2,354856942	1,235639418	0,050666561	0,740269266
MAP1LC3A	539,0730637	219,4564665	858,6896609	3,912801816	1,96820204	0,050667966	0,740269266
NFX1	67,24762261	97,08743808	37,40780714	0,385300178	-1,375945244	0,050625276	0,740269266
WHSC1	116,8963616	65,53006822	168,2626551	2,567716769	1,360486075	0,050799875	0,740269266
FAM82B	40,32617253	60,08718194	20,56516313	0,342255411	-1,546854746	0,050773297	0,740269266
IKZF1	35,77781468	52,05934119	19,49628816	0,374501246	-1,416957575	0,050567836	0,740269266
ORAOV1	208,804669	121,1117705	296,4975675	2,448131723	1,291681185	0,050883908	0,74077042
BZW2	116,4115852	164,232856	68,59031439	0,417640636	-1,259666004	0,05114473	0,742599769
AGBL3	214,6007976	146,2917943	282,9098009	1,93387334	0,951493308	0,051258394	0,742599769
IFNAR2	59,27686115	38,51435003	80,03937226	2,078170142	1,055313774	0,051136461	0,742599769
CCDC7	13145,87645	9634,270864	16657,48203	1,728982117	0,789922947	0,051746645	0,744807984
COX4I1	2307,26993	1405,137714	3209,402146	2,284048114	1,191593042	0,051678167	0,744807984
RAB8B	816,9890818	1131,745952	502,2322118	0,443767624	-1,172123679	0,051467868	0,744807984
PIAS1	772,3582621	528,2866913	1016,429833	1,92401181	0,944117655	0,051529904	0,744807984
NMNAT1	483,7658147	341,3274251	626,2042043	1,834614386	0,875476858	0,051860039	0,744807984
WDPCP	256,7357181	155,5039582	357,967478	2,301983063	1,202877219	0,051858215	0,744807984
GET4	154,301343	86,98838493	221,614301	2,547630942	1,349156299	0,05174606	0,744807984
IQGAP2	1248,599719	1769,314973	727,8844641	0,411393378	-1,281409522	0,05226787	0,746778403
ATP5I	271,2248351	189,8810891	352,5685812	1,856786176	0,892807687	0,052160368	0,746778403
TBC1D10B	50,78885577	67,339738	34,23797355	0,508436394	-0,975860793	0,052475036	0,747882025
NOP10	1945,796217	1321,957595	2569,63484	1,943810339	0,95888746	0,05272847	0,748633905
CIR1	319,2336458	230,249011	408,2182805	1,772942601	0,82614583	0,052631052	0,748633905
SRSF9	110,1201508	161,6968683	58,5434333	0,362056692	-1,465712476	0,052584023	0,748633905
COPS2	961,2958925	713,7606972	1208,831088	1,693608365	0,760100301	0,052836987	0,749461526
SAV1	2277,741881	3118,613544	1436,870217	0,460740068	-1,117975028	0,052920495	0,749933172
CIRBP	1113,429069	1601,408481	625,4496565	0,390562223	-1,356375682	0,053036264	0,750860656
VPS9D1	30,33410519	43,99138791	16,67682248	0,379092892	-1,399376688	0,053248242	0,752433967
IFITM1	1170,315181	464,7082274	1875,922134	4,036774094	2,013202853	0,053566463	0,754414125
MITF	260,8870428	399,9531839	121,8209017	0,304587903	-1,715069449	0,053557789	0,754414125
PPP1R9B	521,2385967	330,3816471	712,0955464	2,15537259	1,107937283	0,053590603	0,754414125
IPCEF1	238,8456064	339,836933	137,8542797	0,405648316	-1,301698595	0,053886053	0,755284277
ZNF75A	56,81528898	35,10331826	78,5272597	2,237032383	1,161586141	0,053905492	0,755284277
MCL1	154,7718179	215,373022	94,17061373	0,437244242	-1,19348871	0,054159346	0,75600165
ZNF385D	1379,274706	2026,673275	731,8761372	0,361121917	-1,469442115	0,054602295	0,756471442
FAM100B	3462,600421	1703,078374	5222,122469	3,066284293	1,616491464	0,054352876	0,756471442
ZKSCAN1	2729,885998	1677,526131	3782,245866	2,2546569	1,17290791	0,054920209	0,756471442
SLC11A2	2292,481027	1667,917186	2917,044869	1,748914691	0,806459919	0,054450964	0,756471442
ACER2	712,7524089	1218,480962	207,0238558	0,169903234	-2,557214783	0,054707054	0,756471442
ZBED6	1213,02961	739,8676115	1686,191609	2,279045039	1,188429435	0,05505339	0,756471442
FAM204A	1150,172521	700,6356273	1599,709414	2,283225905	1,191073608	0,054828619	0,756471442
RAB1A	374,0249916	541,4721469	206,5778362	0,381511473	-1,390201652	0,055101567	0,756471442
SNORA8	455,0519797	279,740893	630,3630665	2,253381906	1,172091844	0,054626093	0,756471442
CWF19L1	282,3014883	205,3286048	359,2743719	1,749753145	0,807151401	0,054817033	0,756471442
CDC42BPA	195,9745968	135,2522272	256,6969665	1,897913047	0,924413896	0,054784203	0,756471442
SYMPK	84,72440977	50,76643964	118,6823799	2,337811766	1,225158773	0,05441624	0,756471442
S100B	80,14165511	39,24488486	121,0384254	3,084183475	1,624888592	0,054993376	0,756471442
FRYL	27,73785445	38,73533981	16,74036909	0,432173028	-1,210319059	0,055105512	0,756471442
IFT46	55,27569762	82,17659093	28,37480432	0,345290599	-1,534117039	0,055157232	0,756485487
NAMPT	387,165492	259,5331781	514,7978058	1,983552968	0,988086923	0,055346639	0,757412072
B4GALT6	127,513643	177,4520195	77,5752665	0,437161925	-1,19376034	0,055458715	0,757412072
LSM14B	99,82158397	140,5853154	59,0578525	0,4200855	-1,251245106	0,055371707	0,757412072
YTHDF3	70,60681013	98,64515867	42,56846159	0,431531179	-1,212463295	0,055630856	0,757412072
TAF13	85,96136716	63,57577684	108,3469575	1,704217594	0,769109551	0,055535029	0,757412072
DSEL	41,11408408	60,05690501	22,17126315	0,369170925	-1,437639162	0,055629081	0,757412072
CALCOCO1	3032,864622	1774,349916	4291,379329	2,418564281	1,274150883	0,056259076	0,757907619
FAM188A	1110,265706	1482,784672	737,746739	0,497541385	-1,007111563	0,056276741	0,757907619
BTN3A2	2428,593397	1361,044592	3496,142201	2,568719807	1,361049531	0,056217937	0,757907619
CDC37	565,3022997	729,7138472	400,8907522	0,549380766	-0,864121693	0,056177983	0,757907619
VPS13A	173,5662169	239,8805566	107,2518773	0,447105338	-1,161313326	0,055886316	0,757907619
PRRC2B	249,5462705	126,8897185	372,2028225	2,933278022	1,552513819	0,056459946	0,757907619
DZIP3	123,4295236	89,01302607	157,8460211	1,77329126	0,826429516	0,056479914	0,757907619
DHTKD1	52,05027551	70,71844289	33,38210812	0,472042465	-1,083011444	0,055788977	0,757907619
CCDC18	42,35294753	65,04204771	19,66384735	0,302325158	-1,725827057	0,056156887	0,757907619
PSEN1	53,30965634	36,07704555	70,54226713	1,955322728	0,967406745	0,05594207	0,757907619
RNF32	25,0463161	35,83695373	14,25567846	0,397792697	-1,329911306	0,056397874	0,757907619
KLF11	165,5052425	232,9009975	98,10948742	0,421249752	-1,247252258	0,056696156	0,758186164
STX5	112,0663267	71,91812382	152,2145295	2,116497503	1,081678787	0,056600175	0,758186164
LYPLAL1	3446,67354	4944,778375	1948,568705	0,394065933	-1,34349106	0,056777119	0,758485383
YIPF3	3148,174903	1382,967712	4913,382093	3,552781494	1,828948962	0,057217657	0,758988423
AP2B1	881,7324592	1191,279656	572,1852624	0,480311453	-1,057957885	0,05751776	0,758988423
TBC1D5	1004,345939	711,7291321	1296,962746	1,822270141	0,865736846	0,057479722	0,758988423
CD28	189,5722588	276,631152	102,5133657	0,370577807	-1,43215161	0,057279233	0,758988423
KXD1	350,3269265	220,6019948	480,0518583	2,176099354	1,121744427	0,056986807	0,758988423
SLC25A13	79,41288198	117,376878	41,44888597	0,353126499	-1,501743009	0,057333648	0,758988423
NCAPD2	175,8310146	85,75957489	265,9024544	3,100557048	1,632527434	0,057315453	0,758988423
PPP1R21	98,90789015	57,75879081	140,0569895	2,424860139	1,277901538	0,057190181	0,758988423
TATDN3	37,49344756	54,46873214	20,51816299	0,376696174	-1,408526715	0,057477508	0,758988423
PPP3CA	34,43567575	49,00180001	19,8695515	0,405486155	-1,302275438	0,056871629	0,758988423
TUBD1	27,96642689	39,63035196	16,30250182	0,411364043	-1,281512399	0,057555179	0,758988423
DIS3L2	28,16148885	39,21307494	17,10990276	0,436331575	-1,196503216	0,057577645	0,758988423
PPP1R11	175,9520816	242,5420084	109,3621548	0,450899848	-1,14912107	0,057735139	0,759419789
SPTAN1	28,65514448	41,18918176	16,1211072	0,391391781	-1,353314635	0,057763132	0,759419789
CABP5	1567,41113	2181,443083	953,3791764	0,437040592	-1,194160813	0,058487392	0,761560957
PDIA3P	1583,55664	1141,088033	2026,025246	1,775520545	0,828242054	0,058449895	0,761560957
ZCCHC4	172,7835089	128,2027171	217,3643006	1,695473431	0,761688177	0,058462106	0,761560957
LOC642361	136,5505636	88,15226132	184,9488658	2,098061502	1,069056969	0,058478104	0,761560957
URI1	8402,037931	6159,026785	10645,04908	1,728365446	0,789408294	0,058681407	0,761642946
TAF9B	221,0349609	132,9725195	309,0974022	2,324520911	1,216933404	0,058748896	0,761642946
ODF2	167,0241059	102,8622027	231,1860091	2,247531193	1,168341138	0,058744505	0,761642946
PAF1	128,7107018	76,71755064	180,7038529	2,35544346	1,235998702	0,05862755	0,761642946
BTBD11	88,61296551	110,9147075	66,31122357	0,597857805	-0,742125701	0,058899856	0,762616308
RBMS1	74,31292691	46,20731872	102,4185351	2,216500285	1,148283548	0,059108821	0,763655263
FAM168A	43,66453865	60,41915342	26,90992388	0,445387305	-1,166867659	0,059237765	0,764236161
PLEKHO1	1117,540647	1535,881311	699,1999831	0,4552435	-1,135289677	0,059333227	0,764568584
VPS8	301,9631015	414,4603194	189,4658836	0,457138777	-1,129295893	0,05956314	0,766207914
WARS	71,47979954	41,28603457	101,6735645	2,462662388	1,300218859	0,059616036	0,766227806
MMD	66228,03099	34933,96796	97522,09401	2,791612282	1,481098584	0,060344368	0,76666813
MPP1	11923,56143	16199,03288	7648,089981	0,472132506	-1,082736281	0,06016294	0,76666813
GPBP1	10394,45167	6864,913653	13923,98968	2,028283294	1,02025917	0,060226957	0,76666813
ARL15	757,0403702	1121,682045	392,3986955	0,349830593	-1,515271633	0,060676333	0,76666813
MPP6	1071,177277	787,5428569	1354,811697	1,720302184	0,782662008	0,059872886	0,76666813
GSK3B	1317,884711	755,2567718	1880,512651	2,489898431	1,316086892	0,060176356	0,76666813
NRD1	337,3212252	438,6016063	236,0408441	0,538166848	-0,893874573	0,060480167	0,76666813
STAT3	298,7102801	410,5195942	186,9009659	0,455279038	-1,135177059	0,05976389	0,76666813
CMAS	186,0546649	266,3261407	105,7831891	0,397194165	-1,332083665	0,06020844	0,76666813
RPS6KB1	138,9616689	93,00996809	184,9133697	1,988102711	0,991392292	0,060554654	0,76666813
ZNF592	40,71608703	53,5019984	27,93017565	0,522039858	-0,937768133	0,0597422	0,76666813
TNFSF13B	86,98162673	126,3646266	47,5986269	0,37667683	-1,408600803	0,060746444	0,76673897
SLC7A11	37,84679786	50,30343963	25,39015609	0,50473996	-0,986387787	0,060850844	0,76673897
SETD1B	70,88255999	40,34864147	101,4164785	2,513504168	1,329700081	0,060920908	0,76673897
PTGES3	18564,36116	12350,06583	24778,65649	2,006358251	1,004579234	0,061123441	0,767747458
TMBIM6	4037,183682	5686,827687	2387,539677	0,419836824	-1,252099382	0,061673951	0,768516914
TAF10	1458,866456	2022,460182	895,2727306	0,442665195	-1,17571215	0,061611617	0,768516914
SBDSP1	1278,831237	916,8830683	1640,779406	1,789518711	0,839571628	0,061303942	0,768516914
C5orf45	943,0010874	641,0305497	1244,971625	1,942140863	0,957647843	0,061387086	0,768516914
RTF1	759,9111562	511,2613364	1008,560976	1,972691663	0,980165476	0,061824977	0,768516914
ZGLP1	298,6715602	395,560516	201,7826045	0,510118165	-0,971096621	0,061999439	0,768516914
CLCN3	205,0605241	291,1026919	119,0183562	0,408853506	-1,290344083	0,061940551	0,768516914
LYZ	107,3381092	77,43309617	137,2431222	1,772409073	0,825711617	0,061943164	0,768516914
POLDIP2	111,5651551	67,12261273	156,0076976	2,324219681	1,216746436	0,06175362	0,768516914
GMFB	30,44433307	49,07057098	11,81809517	0,240838754	-2,053860537	0,062060239	0,768516914
ARSB	70,51047652	47,38736431	93,63358872	1,975918899	0,982523733	0,06197861	0,768516914
EIF4A2	1618,216879	1141,872789	2094,56097	1,834320766	0,875245944	0,062315105	0,771033166
RBL2	57,44967621	81,91311279	32,98623963	0,402697914	-1,312230097	0,062460591	0,772192988
KCTD20	6382,696808	3968,935023	8796,458593	2,216327187	1,148170876	0,062808477	0,775851071
PDGFA	11736,92345	6860,489594	16613,3573	2,421599373	1,275960206	0,062884979	0,775857198
SRP68	190,8145176	131,901724	249,7273113	1,893283148	0,920890188	0,062964956	0,775857198
QSER1	360,2121183	245,5499114	474,8743252	1,933921794	0,951529455	0,06326893	0,778959553
SPAST	2036,145675	1294,992428	2777,298922	2,144644912	1,100738801	0,063599727	0,781481449
RFX2	61,17318092	85,0720634	37,27429845	0,438149693	-1,190504247	0,063817977	0,783134746
PDE6H	25,93252704	39,74271493	12,12233916	0,305020409	-1,713022319	0,064031095	0,785104358
SUZ12P1	5184,699941	3733,247131	6636,152751	1,77758196	0,82991608	0,064098108	0,785280761
IFITM3	1176,163316	479,8331167	1872,493515	3,902384912	1,964356085	0,064248184	0,786473663
PLSCR1	112,6966119	73,88902368	151,5042001	2,050429043	1,035925819	0,064414873	0,787222553
TSC22D4	727,2544557	961,5805385	492,9283728	0,512623075	-0,964029673	0,064503677	0,787662739
GP6	4053,20522	2370,394771	5736,01567	2,419856701	1,274921617	0,064840127	0,787980208
SS18	391,7173786	544,3336037	239,1011535	0,43925481	-1,186870011	0,06484284	0,787980208
TRIP10	64,2408173	94,29934068	34,18229391	0,362487093	-1,463998467	0,064877164	0,787980208
DLEU2L	51,63491875	37,94600431	65,3238332	1,721494381	0,783661472	0,064865106	0,787980208
SSBP3	688,5311466	889,9426771	487,1196161	0,547360666	-0,869436331	0,065079121	0,788769869
CLEC16A	425,8476599	260,0699318	591,6253879	2,274870393	1,185784352	0,065093967	0,788769869
RPS20	615,9387626	880,5864738	351,2910514	0,398928512	-1,325797858	0,065235293	0,788850113
NIT1	30,49738011	42,62091592	18,3738443	0,431099236	-1,213908088	0,065451283	0,7900366
LOXHD1	733,7853971	482,0001769	985,5706173	2,044751568	1,03192557	0,065612005	0,790608949
ANKRD13C	457,0110401	316,6733321	597,3487482	1,886324763	0,915578082	0,065766307	0,791423251
TSC22D1	27140,33951	39220,9991	15059,67992	0,383969819	-1,380935179	0,066238206	0,793654514
ARHGAP1	597,2454472	373,3512064	821,139688	2,199376014	1,137094274	0,066377217	0,793654514
PLOD2	234,8966219	330,9931179	138,8001259	0,419344447	-1,253792344	0,066191949	0,793654514
FXC1	349,6733387	219,1124389	480,2342385	2,191725129	1,132066877	0,066181173	0,793654514
LGALS3	57,02621445	82,04460903	32,00781987	0,390127033	-1,357984126	0,066276506	0,793654514
TTC19	30,0900622	43,29787651	16,8822479	0,389909373	-1,358789257	0,066367778	0,793654514
TRAK2	1125,192784	1480,502019	769,8835482	0,520015196	-0,943374311	0,066980544	0,794325024
RPL36A	663,5740273	419,7117142	907,4363404	2,162046733	1,112397707	0,066925073	0,794325024
CLASP1	433,9988021	293,3202482	574,677356	1,959214748	0,970275539	0,067072077	0,794325024
BTBD6	165,9117405	228,5276731	103,2958079	0,452005687	-1,14558717	0,066928304	0,794325024
TOX	42,64600947	62,47612291	22,81589604	0,365193853	-1,453265613	0,066903118	0,794325024
ATP8B2	29,9084024	39,04383896	20,77296584	0,532042094	-0,910387702	0,066955455	0,794325024
BAK1	70,40299856	40,69131898	100,1146781	2,460344876	1,298860558	0,067449795	0,796051024
BTBD10	1018,387264	638,0620428	1398,712485	2,192126144	1,132330819	0,067564867	0,796311095
SGTB	63,88688983	90,84022952	36,93355015	0,406577024	-1,298399406	0,067613333	0,796311095
TARSL2	7486,659948	4522,155128	10451,16477	2,311102665	1,208581349	0,067689302	0,796577098
PSD3	156,3543286	215,7371285	96,97152875	0,44948929	-1,153641353	0,068072782	0,799199102
CPED1	59,65849927	92,42191111	26,89508742	0,291003368	-1,780892244	0,068068274	0,799199102
TOP1	14169,62546	7566,742812	20772,5081	2,745237762	1,456931105	0,06849871	0,802305929
IMMT	35,62277126	51,82755675	19,41798576	0,374665274	-1,416325827	0,068490907	0,802305929
SNHG1	473,0526143	300,9263611	645,1788674	2,143975905	1,100288692	0,068697219	0,803999918
ACVR1	1293,151636	1788,763128	797,5401448	0,445861239	-1,16533331	0,068906135	0,80578498
TGFBR2	100,8578756	143,793011	57,92274034	0,402820276	-1,311791792	0,069011741	0,80578498
SPC24	101,1855191	57,2694662	145,1015721	2,533663777	1,341225088	0,068966026	0,80578498
UBXN2A	465,0655324	601,1828306	328,9482343	0,547168378	-0,869943239	0,069234892	0,807758449
POLR2L	626,6313322	408,3030278	844,9596365	2,069442495	1,04924216	0,069324858	0,808176199
UBE2D4	107,6291232	72,59998997	142,6582564	1,964990029	0,974521992	0,0694217	0,808673391
RAB10	4396,156583	3255,408295	5536,904871	1,700832697	0,766241237	0,06986031	0,809666517
EGLN3	1153,294886	1557,597391	748,9923824	0,480863917	-1,056299421	0,069624567	0,809666517
PPP2R5E	500,6442714	351,1474962	650,1410466	1,851475672	0,888675593	0,070006598	0,809666517
NDUFA2	56,09650393	81,73320869	30,45979916	0,372673478	-1,424015944	0,070049556	0,809666517
C11orf30	86,90523385	59,04334661	114,7671211	1,943777372	0,958862991	0,069835814	0,809666517
PHF20	69,35561103	46,79725078	91,91397129	1,964089124	0,973860396	0,069861865	0,809666517
DDX20	62,61170462	38,37275316	86,85065609	2,263341797	1,178454468	0,069939315	0,809666517
DAAM1	5219,519667	3531,000196	6908,039138	1,956397268	0,968199355	0,07021831	0,810988868
FBXL17	4388,702441	2811,517701	5965,88718	2,121945445	1,085387565	0,070548596	0,812903951
PIP5K1B	66,47000129	94,47211258	38,46789	0,407187782	-1,296233821	0,07069806	0,812903951
CHSY1	24,4852154	42,69518991	6,275240897	0,146977702	-2,766330795	0,070650151	0,812903951
RAB11B	5139,913634	3157,681469	7122,145799	2,255498494	1,173446323	0,070951163	0,813036092
ZNHIT1	29,26246548	39,90815376	18,6167772	0,466490565	-1,100080192	0,07110388	0,813036092
DLEU1	139,9777992	190,6345225	89,32107598	0,468546173	-1,093736869	0,071177952	0,813259877
NACC1	26,22182286	37,95009201	14,4935537	0,381910898	-1,388692008	0,07127359	0,813729539
RPS27A	141,2233349	203,8146804	78,63198931	0,385801401	-1,374069711	0,071464847	0,814467341
MORN2	60,00094197	88,84341226	31,15847167	0,350712235	-1,511640334	0,071522221	0,814467341
RPS5	96,50581628	61,07069051	131,9409421	2,160462588	1,111340248	0,071611121	0,814467341
FAM117A	333,4734135	167,5798887	499,3669384	2,979873912	1,575251287	0,071806567	0,815807407
EIF3K	136,7993222	82,49594849	191,102696	2,316510077	1,211952958	0,072041547	0,81625206
ANGEL2	32,22718214	45,94842953	18,50593476	0,402754456	-1,312027543	0,071994115	0,81625206
ZNF451	68,30661513	97,0186132	39,59461707	0,408113616	-1,29295725	0,072264518	0,81811648
STAC	150,7027648	60,06614648	241,3393831	4,01789356	2,006439345	0,072591725	0,819995251
VAMP5	26,48833702	36,9615958	16,01507825	0,433289686	-1,206596199	0,072564257	0,819995251
TMEM106C	5397,358373	3771,773775	7022,942971	1,861973541	0,896832572	0,073701406	0,820022754
PTPN4	3322,469923	2390,916551	4254,023295	1,779243735	0,831264156	0,073846721	0,820022754
ADCY6	1654,233747	1046,737956	2261,729538	2,160740923	1,111526101	0,072957779	0,820022754
PPP2R5A	312,5118985	428,1724869	196,8513101	0,459747686	-1,121085781	0,073468345	0,820022754
ZBTB16	717,7490915	415,5219366	1019,976246	2,454686881	1,295539007	0,073968009	0,820022754
ZC3H13	593,1031662	415,2779959	770,9283366	1,856415086	0,892519327	0,073376387	0,820022754
SMG1P1	532,6941744	404,5166465	660,8717024	1,633731784	0,70817115	0,07325242	0,820022754
SLC39A4	203,0490035	286,2301414	119,8678657	0,418781422	-1,255730651	0,073956969	0,820022754
NADKD1	97,43071935	137,5046864	57,35675229	0,4171258	-1,261445547	0,073323904	0,820022754
ZNF41	172,6659387	108,7078659	236,6240116	2,17669632	1,122140145	0,072815697	0,820022754
OR2L1P	209,0893749	90,88345158	327,2952983	3,601263955	1,848503346	0,073833718	0,820022754
ATG5	124,6908072	89,25431104	160,1273034	1,794056797	0,843225564	0,073750002	0,820022754
PHYH	44,3793619	69,58593627	19,17278753	0,27552676	-1,859735652	0,073465835	0,820022754
EXOC3	105,8917112	66,0715818	145,7118407	2,205363285	1,141016328	0,073117637	0,820022754
COX14	36,98511257	53,10023947	20,86998567	0,393029973	-1,347288757	0,073371248	0,820022754
ZC3H4	1034,906514	708,1801635	1361,632864	1,922720988	0,943149424	0,074172413	0,821678352
YPEL5	119230,1271	77450,66842	161009,5857	2,078866316	1,055796987	0,074416098	0,821937095
LEMD3	109,2295485	71,32516307	147,133934	2,062861515	1,044646973	0,074264971	0,821937095
TUBB	1916,61537	2460,09345	1373,13729	0,558164687	-0,841237242	0,074487411	0,822116237
FNBP1L	101,1409799	142,3341223	59,94783755	0,421176852	-1,247501948	0,074612442	0,822164344
MANEA	88,11646768	67,1172037	109,1157317	1,625749073	0,701104601	0,074569872	0,822164344
FBXL15	70,92487228	43,63318371	98,21656085	2,250960221	1,170540562	0,074657063	0,822164344
TMEM222	41,23494596	57,3685085	25,10138343	0,437546384	-1,192492132	0,074771095	0,822615463
HEATR5B	40,1360091	56,98583898	23,28617921	0,40863098	-1,291129511	0,074883174	0,822832639
ACTR10	505,6550526	706,8795288	304,4305764	0,43066826	-1,215351095	0,075032745	0,823263689
GGTA1P	37,05914366	59,93560944	14,18267789	0,236631913	-2,079283444	0,075003478	0,823263689
POC1B	1395,931802	976,6519035	1815,2117	1,858606627	0,894221457	0,075096273	0,823355316
TAOK1	5545,800825	4244,971076	6846,630574	1,612880383	0,689639447	0,075875125	0,823553336
PHKB	966,0403412	1303,028856	629,0518262	0,48276124	-1,050618246	0,076014621	0,823553336
SERPINE1	839,076638	1186,031361	492,1219154	0,414931621	-1,269054488	0,075463096	0,823553336
RSBN1L	726,0262794	518,443251	933,6093077	1,800793637	0,848632864	0,075682025	0,823553336
PRRC2C	366,4024089	486,4785672	246,3262506	0,506345535	-0,981805864	0,076273335	0,823553336
VMP1	172,9459027	264,6843353	81,20747018	0,30680875	-1,704588464	0,076119706	0,823553336
FYCO1	101,3439025	136,24697	66,44083498	0,48765	-1,036082037	0,075937203	0,823553336
TNFAIP8L1	98,85127181	132,1472898	65,55525379	0,496077172	-1,011363526	0,07580517	0,823553336
CENPI	82,08113966	116,7516036	47,41067571	0,40608158	-1,300158506	0,076260936	0,823553336
NBR2	79,92838941	116,5901622	43,26661663	0,371100064	-1,430119846	0,075834836	0,823553336
ANLN	152,9372866	96,66365913	209,210914	2,164318172	1,113912602	0,075511185	0,823553336
LOC100505648	73,32165156	41,4452456	105,1980575	2,538241866	1,343829548	0,075171324	0,823553336
THUMPD2	27,97299176	39,1293034	16,81668013	0,429772029	-1,218356503	0,076245538	0,823553336
SEL1L3	35,38886691	43,30153512	27,4761987	0,634531746	-0,656235749	0,076615014	0,826047134
TBC1D14	578,071977	821,1505104	334,9934435	0,407956202	-1,293513822	0,076950509	0,828467172
LAMTOR3	355,3579275	264,8003651	445,9154899	1,683968561	0,751865204	0,076942261	0,828467172
TMEM248	291,5271177	403,2833341	179,7709013	0,445768238	-1,165634269	0,07714399	0,829023668
SLTM	241,7237942	334,2336586	149,2139297	0,446435976	-1,163474803	0,077224131	0,829023668
APBB1IP	53,59691279	81,19760967	25,9962159	0,320159867	-1,643135623	0,077224427	0,829023668
PARL	1304,129353	899,3594392	1708,899267	1,900129351	0,926097633	0,07735387	0,829816285
SCFD1	1748,410192	1300,553768	2196,266616	1,688716506	0,755927156	0,077556405	0,831391285
CTAGE5	458,2705862	265,534878	651,0062945	2,451679039	1,293770121	0,077617124	0,831444887
NRAS	414,7785417	576,4141108	253,1429725	0,43916859	-1,187153219	0,077800359	0,832809869
SCCPDH	578,3607972	426,6774533	730,0441411	1,710997699	0,77483782	0,077926829	0,833565693
AP2M1	15421,06133	9643,146432	21198,97623	2,198346399	1,136418733	0,078042153	0,833788259
KIAA1919	5440,603066	7716,450534	3164,755597	0,410131003	-1,285843289	0,078288726	0,833788259
SEC14L5	550,8324221	706,4782101	395,186634	0,559375545	-0,838110911	0,078319325	0,833788259
C2orf68	215,8306598	262,8471373	168,8141824	0,642252315	-0,63878791	0,078436871	0,833788259
SLC38A9	38,3943375	56,96689483	19,82178016	0,347952617	-1,523037235	0,078381627	0,833788259
KAT7	78,61101437	54,8006613	102,4213674	1,868980502	0,902251518	0,078420418	0,833788259
MED15	31,86976547	44,97341082	18,76612011	0,417271445	-1,260941899	0,078450524	0,833788259
VDR	1504,988465	877,3846264	2132,592303	2,430624197	1,281326853	0,078662262	0,834256062
GCH1	47,68499044	63,68316434	31,68681654	0,497569756	-1,007029299	0,078732421	0,834407088
PAIP1	143,3423792	199,4930276	87,19173073	0,437066557	-1,194075103	0,079664545	0,839007874
FAM190B	85,9950238	120,8988461	51,09120147	0,422594616	-1,242653708	0,079477264	0,839007874
CPSF2	59,433647	88,02601056	30,84128345	0,350365571	-1,513067081	0,079300882	0,839007874
SETDB2	51,97110038	72,757321	31,18487976	0,428615008	-1,222245726	0,079502349	0,839007874
PDCL	46,15982104	63,47969294	28,83994915	0,454317717	-1,138226529	0,079672575	0,839007874
TUBG2	79,48830162	48,46314177	110,5134615	2,280361063	1,189262273	0,079327202	0,839007874
PGS1	94,16876017	47,34151646	140,9960039	2,978273922	1,57447645	0,079594565	0,839007874
SLC45A3	81,64786973	104,3230431	58,97269632	0,565289264	-0,822938796	0,079984902	0,840663325
DANCR	50,79616176	37,1224355	64,46988801	1,736682605	0,796334113	0,080151211	0,841080428
LEPRE1	26,59652769	36,90164014	16,29141525	0,441482145	-1,179573003	0,080383222	0,842330366
CEP57	28,51781689	41,58720344	15,44843034	0,371470767	-1,428679415	0,080485403	0,842809252
HIST1H2AM	638,9989639	806,1231774	471,8747504	0,585363085	-0,772596326	0,080770588	0,842838264
SIDT1	959,2864334	655,501593	1263,071274	1,926877504	0,94626486	0,080715914	0,842838264
CCDC175	411,5212677	550,6940832	272,3484521	0,494554891	-1,01579744	0,080750507	0,842838264
PAFAH1B2	108,6027599	146,9229964	70,28252335	0,478362987	-1,06382233	0,08069741	0,842838264
HIST1H3E	23,70449992	42,55534717	4,85365268	0,11405506	-3,132197641	0,080676049	0,842838264
TMEM65	58,50453124	87,36065092	29,64841156	0,339379472	-1,559028793	0,080988675	0,843125531
EIF4A1	304,9821302	201,8015468	408,1627135	2,022594573	1,016207162	0,08113847	0,843139445
RAB22A	384,2991455	264,4240231	504,1742678	1,90668859	0,931069234	0,081350025	0,844124363
PRKCD	1362,191152	1744,957162	979,4251423	0,561288932	-0,833184483	0,081572906	0,844712635
MAPK8IP3	630,1161166	438,4737803	821,7584528	1,874133619	0,906223816	0,081540595	0,844712635
CRLF3	2052,018926	1458,459792	2645,578059	1,813953373	0,859137372	0,082159606	0,845597169
HIST1H2BF	328,7713934	437,4524506	220,0903361	0,503118306	-0,99103041	0,082080982	0,845597169
DAXX	28,49202364	40,85009349	16,1339538	0,394955125	-1,340239351	0,082168335	0,845597169
PA2G4	58,19021957	38,43467337	77,94576577	2,028006457	1,020062246	0,081854403	0,845597169
DCTN6	684,5867286	482,0289875	887,1444697	1,840438008	0,880049156	0,082615174	0,847856689
TRIM24	225,7115808	290,8738725	160,549289	0,551955003	-0,857377437	0,082566808	0,847856689
MEPCE	7894,34079	4801,421453	10987,26013	2,288334868	1,194298187	0,0827395	0,848549019
PRMT5	760,9120359	457,6713385	1064,152733	2,325146112	1,217321378	0,08333898	0,851770037
FAM214B	87,38041521	118,4188604	56,34196998	0,475785443	-1,071616963	0,083300823	0,851770037
CLK4	116,2378471	90,06396267	142,4117315	1,581228799	0,661046136	0,08379798	0,854121213
CMTM3	2393,652553	1526,931925	3260,373182	2,135244623	1,094401361	0,084119825	0,854903369
NT5C	85,34460975	59,3957081	111,2935114	1,873763525	0,905938892	0,084161175	0,854903369
WNT11	154,1712707	96,33884533	212,0036961	2,200604495	1,137899879	0,084269195	0,855418318
NCOA3	371,0607016	496,6147886	245,5066146	0,494360257	-1,016365329	0,085114124	0,858571028
RPS25	264,6330196	384,272842	144,9931972	0,377318356	-1,406145806	0,085031944	0,858571028
FRMD8	560,9388061	332,4254945	789,4521176	2,374824226	1,247820735	0,085249199	0,858571028
MRVI1	112,4518866	153,5849705	71,31880261	0,464360558	-1,106682657	0,084933543	0,858571028
ZNF426	146,9577469	97,10289522	196,8125985	2,026845833	1,019236358	0,085332054	0,858614231
TYMP	185,518191	98,03210483	273,0042771	2,784845614	1,47759735	0,085590518	0,859888677
TPP2	2354,113361	1691,30738	3016,919341	1,783779446	0,834937245	0,085886334	0,861866763
MOB1A	4323,836593	5669,890327	2977,782859	0,525192321	-0,929082273	0,086448111	0,862403212
SZRD1	838,1557918	1122,132112	554,1794714	0,493862947	-1,017817364	0,086691115	0,862403212
SGMS1	472,5722515	325,0788884	620,0656146	1,907431201	0,931631022	0,086063965	0,862403212
IGFBP2	814,849997	280,3250539	1349,37494	4,813608065	2,267118679	0,086263236	0,862403212
APH1A	131,0351443	181,380468	80,68982054	0,444864992	-1,168560521	0,086601154	0,862403212
ERCC6	35,41999709	45,66396061	25,17603357	0,551332675	-0,859004988	0,086574098	0,862403212
ANKRD54	64,04850922	37,28402274	90,81299571	2,435708087	1,284341241	0,086672465	0,862403212
GATA3	93,3491624	40,269966	146,4283588	3,636167927	1,862418828	0,086809967	0,863010214
LEO1	23,87896408	36,63162952	11,12629865	0,303734745	-1,719116144	0,086874567	0,863077426
NBEAL1	1899,118922	1447,350826	2350,887018	1,624268958	0,699790544	0,087254334	0,863082559
SYNRG	544,4744418	353,5936629	735,3552207	2,079661764	1,056348908	0,087314037	0,863082559
ZNF280D	445,7596983	329,098692	562,4207045	1,708972773	0,773129413	0,087130514	0,863082559
ATG3	117,5376596	81,06967479	154,0056445	1,899670189	0,925748967	0,087119149	0,863082559
RPL21	907,8419598	690,3923826	1125,291537	1,629930407	0,704810367	0,08774188	0,865532425
RPS3A	195,5155686	273,1621113	117,869026	0,431498444	-1,212572738	0,087724044	0,865532425
ORC3	278,5613234	198,5006902	358,6219566	1,80665345	0,853319797	0,087806177	0,865532425
RPPH1	80402,16797	62447,03414	98357,3018	1,575051612	0,655399105	0,08797657	0,865780014
PRKG1	538,8450237	395,1109062	682,5791412	1,727563402	0,788738658	0,088372269	0,865780014
CHD8	646,143017	228,7195459	1063,566488	4,650090065	2,217258659	0,088394174	0,865780014
ZNF506	268,5600428	182,660807	354,4592786	1,940532753	0,956452783	0,088423049	0,865780014
C11orf49	254,3823541	170,1533798	338,6113284	1,990035865	0,992794431	0,08826959	0,865780014
COA1	210,2344889	124,1469953	296,3219824	2,386863908	1,255116311	0,088238865	0,865780014
ATG4A	73,70983289	56,00168781	91,41797797	1,632414692	0,7070076	0,08804405	0,865780014
DGCR14	75,56613801	47,81039378	103,3218822	2,161075743	1,111749638	0,088616753	0,867107669
ZMAT3	191,4703339	280,6355599	102,3051079	0,364547914	-1,455819649	0,089199815	0,871669706
USP48	194,8305555	135,4468384	254,2142726	1,876856453	0,908318313	0,089314799	0,872222138
CCNI	1080,70242	1481,934484	679,470356	0,458502291	-1,124999152	0,089653592	0,873389759
GCSAML	1864,309235	1376,993259	2351,625212	1,707797185	0,772136654	0,089851929	0,873389759
PAPD4	344,0662065	524,1234012	164,0090118	0,312920605	-1,676131436	0,089961135	0,873389759
MAOB	157,8083192	213,1515506	102,4650878	0,480714719	-1,056747116	0,089936498	0,873389759
KIAA0494	155,1999017	205,4674451	104,9323583	0,510700653	-0,969450192	0,089869122	0,873389759
MMGT1	96,48421378	136,8044617	56,16396586	0,410541916	-1,284398567	0,08981878	0,873389759
SETD2	1639,682645	882,419157	2396,946132	2,716335104	1,44166147	0,090068491	0,87356245
DGKD	1759,539553	1119,103665	2399,975442	2,144551498	1,10067596	0,090479351	0,8746709
MBP	1239,191885	1664,584924	813,7988465	0,488889954	-1,032418336	0,091039963	0,874757451
TRAFD1	1446,893218	1119,103236	1774,6832	1,585808299	0,665218381	0,090998209	0,874757451
PMS2P3	571,6341958	310,1624129	833,1059787	2,686031395	1,425476168	0,090979765	0,874757451
GTF2H2C	297,8760201	188,8094051	406,9426352	2,155309133	1,107894808	0,090903416	0,874757451
POMZP3	206,4628835	138,5610575	274,3647096	1,980099709	0,98557308	0,090679322	0,874757451
TYROBP	277,0862215	137,1690234	417,0034196	3,040069903	1,604104497	0,090988411	0,874757451
AGAP7	182,6857981	130,0025724	235,3690239	1,810495128	0,856384294	0,090819331	0,874757451
NMRAL1	26,33296624	36,95782207	15,7081104	0,425028033	-1,234370098	0,090762073	0,874757451
PIK3C3	287,147935	191,2875967	383,0082733	2,002264025	1,001632225	0,091149002	0,875241577
C10orf12	1395,070862	919,6049902	1870,536734	2,034065445	1,024366098	0,091451353	0,875578746
EIF2S3	139,8094612	109,3720649	170,2468576	1,556584469	0,638383868	0,091455018	0,875578746
ZNF524	29,06600866	40,88185879	17,25015852	0,421951424	-1,244851174	0,091965687	0,879123627
MOB4	1959,744736	1198,176681	2721,312792	2,271211613	1,183462131	0,092267943	0,880884353
MAGT1	107,243307	145,0813273	69,40528662	0,478388831	-1,063744387	0,09244637	0,882023484
SH3BGRL2	21972,26066	28309,6474	15634,87392	0,552280772	-0,856526195	0,093365918	0,882181006
ASAH1	3565,978769	4792,063046	2339,894492	0,488285415	-1,03420341	0,093546422	0,882181006
MCTP1	725,4106294	946,2663574	504,5549015	0,533206002	-0,907235074	0,093301787	0,882181006
SERPINE2	522,7413442	422,3438825	623,1388059	1,475429932	0,561135409	0,093110519	0,882181006
UIMC1	227,89914	311,7752667	144,0230133	0,461944961	-1,114207126	0,092774011	0,882181006
MXI1	200,0384158	130,3691503	269,7076813	2,068799871	1,04879409	0,093201781	0,882181006
SRRM2	91,00082551	126,3971688	55,60448221	0,439918732	-1,184691062	0,093196728	0,882181006
NEDD1	67,77435084	100,0352408	35,51346084	0,3550095	-1,494070463	0,09309834	0,882181006
C14orf142	38,64374825	55,52476798	21,76272851	0,391946321	-1,351272013	0,093578708	0,882181006
SLC25A15	21,15206271	34,69609454	7,608030876	0,21927629	-2,189178273	0,093865817	0,882181006
PFDN1	31,58240332	46,24112896	16,92367768	0,365987554	-1,450133507	0,094257665	0,884043288
EPSTI1	80,27202241	111,5907085	48,9533363	0,438686491	-1,188737816	0,094333788	0,884201497
PARP4	24,42090492	34,90350005	13,93830979	0,399338455	-1,324316089	0,094410969	0,884369419
CTNS	117,1982334	157,2489782	77,14748869	0,49060725	-1,027359543	0,094515637	0,88479444
06-sep	1583,887157	2063,337469	1104,436846	0,535267188	-0,901668876	0,094891941	0,884957899
HMGB1	223,6414556	269,1407615	178,1421496	0,661892121	-0,595331997	0,094948237	0,884957899
RB1	110,8988761	157,4760351	64,32171703	0,408454004	-1,29175447	0,094707964	0,884957899
ZNF800	75,30608555	100,0230556	50,58911553	0,505774546	-0,983433662	0,095324021	0,887351867
ZMYM6	315,0944289	228,0558747	402,1329831	1,763309029	0,818285337	0,095636959	0,887496708
TAOK2	64,68736221	88,20857744	41,16614698	0,466690975	-1,099460528	0,095567257	0,887496708
IDS	1409,132667	1861,031022	957,2343109	0,514356988	-0,95915809	0,096758376	0,887692252
CTDNEP1	2208,918231	1008,903929	3408,932533	3,378847514	1,756531244	0,096607377	0,887692252
RHOF	691,9361554	827,2533928	556,6189179	0,67285178	-0,571639361	0,096961175	0,887692252
MFNG	990,3984705	609,0617772	1371,735164	2,252210227	1,171341499	0,097000424	0,887692252
PRPF4B	248,6276884	179,533891	317,7214858	1,769701999	0,823506444	0,095906461	0,887692252
FAM81B	109,1960175	164,8487291	53,54330595	0,324802661	-1,622364641	0,096375415	0,887692252
TMEM129	61,74544411	84,2869376	39,20395062	0,465124867	-1,104310023	0,097026274	0,887692252
LOC100506939	111,4676564	74,00431424	148,9309985	2,012463733	1,008962785	0,096758404	0,887692252
TEX261	105,1733497	72,00986387	138,3368355	1,921081753	0,941918915	0,09657693	0,887692252
PARP1	26,32397522	37,85938906	14,78856138	0,390618067	-1,356169415	0,09591183	0,887692252
CCDC47	27,10944556	37,77503275	16,44385837	0,435310235	-1,199884155	0,096394175	0,887692252
C21orf91	380,400202	289,1169158	471,6834883	1,631462784	0,706166078	0,097294864	0,889059372
M6PR	196,8981918	275,3633405	118,433043	0,43009735	-1,217264853	0,097530706	0,890669031
PDS5A	1535,715125	1138,856139	1932,57411	1,696943138	0,762938223	0,097787481	0,890833205
SEC22A	496,4427759	770,9993241	221,8862276	0,287790431	-1,796909472	0,097776022	0,890833205
KLHL20	95,65804497	47,96721499	143,348875	2,988476087	1,579409999	0,097778	0,890833205
IFRD1	2673,008065	1913,784231	3432,231898	1,793426784	0,842718849	0,098409991	0,892159697
MAPK1	675,8716962	880,8567061	470,8866863	0,53457808	-0,903527414	0,098232167	0,892159697
SPCS1	886,0027984	601,4994658	1170,506131	1,945980333	0,96049713	0,098121949	0,892159697
DNAJC7	440,1299574	286,0028611	594,2570536	2,07780108	1,055057543	0,098239279	0,892159697
CABIN1	60,20178804	79,39284025	41,01073583	0,516554587	-0,95300728	0,098095561	0,892159697
STAG2	48,7603296	63,00747447	34,51318473	0,547763341	-0,868375378	0,098407999	0,892159697
TPM4	21410,54444	28330,70753	14490,38134	0,511472625	-0,96727107	0,100494143	0,892989522
ARPC5	12187,64767	15099,13658	9276,158756	0,614350278	-0,702866638	0,099883912	0,892989522
RTN4	19366,18445	14544,34559	24188,02331	1,663053394	0,733834489	0,099829366	0,892989522
EPB49	2434,577322	3065,531866	1803,622778	0,58835558	-0,765239766	0,098924478	0,892989522
SCYL2	1284,836552	1861,273999	708,3991051	0,380599044	-1,393656156	0,100369383	0,892989522
ST7	514,280009	724,6961832	303,8638348	0,419298241	-1,253951317	0,099855983	0,892989522
KDELR1	609,62017	438,2552755	780,9850645	1,782032318	0,833523501	0,09953412	0,892989522
TDG	385,3276403	308,305224	462,3500567	1,499650414	0,58462623	0,099208733	0,892989522
MLLT11	225,8944836	292,3987661	159,3902011	0,545112427	-0,875374284	0,100492941	0,892989522
RPIA	710,7538656	232,867427	1188,640304	5,104364829	2,351731448	0,099292307	0,892989522
FAM217B	237,7021928	167,6951676	307,7092181	1,834931934	0,875726548	0,099693445	0,892989522
KNTC1	225,1065596	157,6638925	292,5492266	1,855524571	0,891827106	0,099731567	0,892989522
UPF1	106,9841166	142,6883	71,2799332	0,49954995	-1,001299153	0,098953183	0,892989522
GNB4	87,24912676	108,9418115	65,55644202	0,601756489	-0,7327483	0,1001021	0,892989522
LOC202181	128,3850223	84,70169405	172,0683505	2,031462918	1,02251903	0,100104813	0,892989522
G2E3	51,01520596	70,37023067	31,66018125	0,449908732	-1,152295727	0,100074417	0,892989522
METTL21D	62,75031399	44,52803062	80,97259736	1,818463477	0,86271995	0,10057296	0,892989522
PRMT7	68,44428752	38,38846204	98,500113	2,565878073	1,359452617	0,100079534	0,892989522
ERN1	55,14082845	71,88539336	38,39626354	0,534131647	-0,90473273	0,100764707	0,893411147
VPS39	506,7408415	288,5037564	724,9779267	2,512889038	1,329346967	0,100939482	0,893898487
PAIP2	3788,391228	5440,234002	2136,548454	0,392730984	-1,348386672	0,101282327	0,896402655
ATP6V0E1	23959,50544	15514,67215	32404,33874	2,088625426	1,062553783	0,101679672	0,898772379
HIST1H2BH	6184,049715	7640,935434	4727,163996	0,618662995	-0,692774354	0,101949116	0,898772379
MED12L	1829,319456	940,6680042	2717,970909	2,889405079	1,530772476	0,102131139	0,898772379
ATRAID	44,85466938	61,27661863	28,43272013	0,464006023	-1,107784562	0,102108589	0,898772379
GGA2	27,50746758	37,19297342	17,82196173	0,479175503	-1,061373941	0,101965742	0,898772379
RBX1	39592,81836	26040,33715	53145,29957	2,040883698	1,029193971	0,103094319	0,900136149
ZBTB8OS	2063,160412	1581,179916	2545,140908	1,60964662	0,686743995	0,103455619	0,900136149
COG3	851,1788877	620,9267475	1081,431028	1,74164027	0,80044667	0,103461644	0,900136149
GDI2	767,844238	531,108741	1004,579735	1,891476561	0,919512898	0,103456084	0,900136149
CETP	267,9974565	113,717239	422,277674	3,713400692	1,892740997	0,103123258	0,900136149
SUDS3	57,25322415	74,79843318	39,70801511	0,530866937	-0,913577804	0,103256984	0,900136149
FBXO42	799,2193026	531,0680736	1067,370532	2,009856334	1,00709238	0,103939035	0,901731562
TESC	208,2778392	75,04516699	341,5105114	4,550732914	2,186098916	0,103907352	0,901731562
SUZ12	2563,405795	2003,77416	3123,037429	1,558577554	0,640229944	0,104761057	0,902610546
TIA1	1760,223377	1188,351133	2332,095622	1,962463415	0,972665759	0,10471301	0,902610546
REPS2	738,9705406	1019,48903	458,4520512	0,449688067	-1,153003494	0,104942347	0,902610546
SCGB1C1	964,7123536	513,4235174	1416,00119	2,757959349	1,463601192	0,10500817	0,902610546
ERV3-1	267,2752482	410,9307895	123,6197068	0,300828534	-1,732986682	0,104578172	0,902610546
NAE1	121,3568958	163,570244	79,14354767	0,48385052	-1,047366682	0,104375501	0,902610546
CYBB	120,9332926	151,8738662	89,99271901	0,592549075	-0,754993451	0,104692022	0,902610546
HELQ	35,67219128	49,96868435	21,37569822	0,42778189	-1,225052688	0,104801591	0,902610546
APOOL	170,324198	99,99317318	240,6552229	2,406716531	1,267066228	0,105116581	0,903022234
NUP54	2249,981523	1618,132218	2881,830828	1,780961281	0,832656152	0,105251649	0,90366232
YEATS2	3109,610851	2274,493629	3944,728073	1,734332435	0,794380459	0,105667263	0,904024797
NPL	277,6722689	382,5254652	172,8190726	0,451784491	-1,146293349	0,10576242	0,904024797
NAA38	220,8860976	166,1969669	275,5752283	1,658124293	0,729552156	0,105778535	0,904024797
PRMT2	68,17178535	94,21739178	42,12617891	0,447116802	-1,161276333	0,10560214	0,904024797
CDC16	1483,693795	835,6338771	2131,753713	2,551061861	1,351097883	0,105881242	0,9043846
RAB6B	3714,64085	2400,033841	5029,247858	2,095490393	1,067287908	0,106144799	0,905221128
ASB8	1224,769139	1634,630199	814,9080799	0,498527484	-1,004255052	0,106126701	0,905221128
PAG1	157,5755431	112,4726862	202,6784001	1,802023291	0,849617658	0,10616117	0,905221128
ZMIZ2	379,5363176	479,6318641	279,440771	0,582615109	-0,779384978	0,106679825	0,906168737
SFXN5	539,5680488	243,7558221	835,3802755	3,427119271	1,776996402	0,106521111	0,906168737
SRSF5	125,2641952	169,4147889	81,11360145	0,478787017	-1,062544062	0,106550431	0,906168737
LMBRD1	84,28589443	118,3179361	50,25385278	0,424735712	-1,23536268	0,106697391	0,906168737
FAM213B	90,13586033	112,6206711	67,65104954	0,600698334	-0,735287432	0,106589046	0,906168737
FOPNL	2027,114909	1633,932233	2420,297586	1,481271706	0,566836295	0,106857349	0,906929602
CMAHP	222,7205458	166,2932796	279,1478119	1,678647583	0,747299381	0,106986202	0,907072787
BTG1	254,8724171	405,935356	103,8094783	0,255729088	-1,967311826	0,107246117	0,908760114
RAB33A	168,1901564	117,1990286	219,1812842	1,870162977	0,903164	0,107373071	0,909319504
POLR2M	180,0657667	245,4781148	114,6534185	0,467061671	-1,098315039	0,107757185	0,909475514
BAG6	289,1835101	174,1266771	404,2403431	2,321530221	1,215076061	0,107544149	0,909475514
BRAP	3198,21055	2207,008324	4189,412776	1,898231524	0,924655966	0,107900726	0,910037336
EEF1B2	81,75781103	112,0515819	51,46404019	0,459288832	-1,122526391	0,107945723	0,910037336
C7orf31	33,8041003	48,138294	19,46990659	0,404457761	-1,305939051	0,10801623	0,91011755
TBXA2R	1159,756763	1493,450548	826,0629784	0,553123757	-0,854325786	0,10815659	0,910785908
PICALM	490,5591229	339,3264423	641,7918035	1,891369854	0,919431507	0,108982812	0,912133874
UBE2V2	229,2843048	170,9034073	287,6652022	1,683203435	0,751209554	0,10907984	0,912133874
RAB38	144,2474857	100,8695897	187,6253817	1,860078763	0,895363712	0,108696387	0,912133874
IFI6	182,8504311	75,29914668	290,4017155	3,856640192	1,947344555	0,109416944	0,912133874
CDC23	82,20516306	56,42440807	107,9859181	1,913815701	0,936451906	0,109039216	0,912133874
PAPD7	25,59304194	37,11816332	14,06792055	0,379003682	-1,399716232	0,108405325	0,912133874
HNRNPK	2483,509734	3415,3508	1551,668669	0,454321901	-1,138213241	0,109790509	0,912707021
FOXP1	1704,764858	1086,571163	2322,958553	2,13787981	1,096180748	0,109826361	0,912707021
HSDL1	679,9255244	856,3052317	503,5458171	0,588044775	-0,766002086	0,109852688	0,912707021
CNST	3048,156353	3935,530586	2160,78212	0,549044677	-0,865004545	0,109966555	0,913144651
PDLIM7	4360,566452	2786,739193	5934,39371	2,129511697	1,090522655	0,110677181	0,915590087
PAN3	611,7912226	450,9935618	772,5888835	1,713081846	0,776594081	0,110690559	0,915590087
ATP11A	96,11719865	113,9244497	78,30994758	0,68738491	-0,540809915	0,110556916	0,915590087
TMEM167B	306,5755763	416,7830464	196,3681062	0,471151857	-1,085735965	0,111012211	0,9174535
SLC16A3	143,861434	92,34557481	195,3772931	2,115719064	1,081148072	0,111046997	0,9174535
SLC30A4	68,73629907	46,34137298	91,13122516	1,966519749	0,975644675	0,111100286	0,9174535
HGD	7415,718545	5230,891766	9600,545324	1,835355376	0,876059436	0,111290383	0,918109582
STAM2	992,3809478	795,505782	1189,256113	1,494968535	0,58011512	0,111358543	0,918109582
NEIL3	381,6667767	508,4488702	254,8846831	0,501298553	-0,996258024	0,111532422	0,918109582
CATSPERB	433,9467236	306,7875141	561,1059331	1,828972521	0,8710334	0,112376668	0,918109582
SUGT1P1	171,4192958	295,82181	47,01678162	0,158936157	-2,653480729	0,111846408	0,918109582
SPTLC1	344,9853117	275,2725785	414,6980448	1,506499656	0,591200343	0,112815663	0,918109582
MLXIP	221,8982874	261,5096175	182,2869573	0,697056418	-0,520652666	0,111441313	0,918109582
PTPN1	134,6904376	169,159331	100,2215441	0,592468317	-0,755190089	0,112199867	0,918109582
SPTLC2	206,1057423	144,7773932	267,4340914	1,847208915	0,885347041	0,112917291	0,918109582
SF3B5	80,75024195	111,3622016	50,13828228	0,450227111	-1,151275162	0,111461237	0,918109582
ERLEC1	48,83981972	66,44111751	31,23852192	0,470168521	-1,088750146	0,112520273	0,918109582
TIPIN	88,99529665	62,7059793	115,284614	1,838494754	0,87852506	0,112977782	0,918109582
SNX27	36,88414374	49,70702495	24,06126254	0,48406161	-1,046737413	0,112607641	0,918109582
SPICE1	63,74750142	44,60827813	82,88672471	1,858101863	0,893829594	0,112727258	0,918109582
HNRNPC	1015,342912	720,4984624	1310,187362	1,818445743	0,862705881	0,113280447	0,918679801
TBC1D23	539,2594516	408,064518	670,4543852	1,643010739	0,71634191	0,113502849	0,918985086
TMEM184B	111,0749712	46,81047574	175,3394667	3,745731356	1,905247433	0,113497683	0,918985086
SNX2	45,4618335	62,44883135	28,47483566	0,455970673	-1,132987058	0,113576107	0,919079535
SHISA5	1092,907569	579,6684939	1606,146644	2,770802037	1,47030364	0,113695308	0,91954547
RNF130	601,3781309	450,4470555	752,3092063	1,670139026	0,7399682	0,113863646	0,919909761
KIAA0146	3001,33614	2298,239762	3704,432519	1,611856422	0,68872324	0,115250635	0,920223857
BSG	3501,329697	1747,474949	5255,184445	3,007301735	1,588469627	0,11527398	0,920223857
LGALS12	727,2201807	965,949009	488,4913524	0,505711324	-0,98361401	0,115365137	0,920223857
SRC	689,0434585	867,1313784	510,9555387	0,589248125	-0,763052833	0,114125746	0,920223857
NARS	1029,330181	643,8674864	1414,792875	2,197335484	1,135755154	0,114700379	0,920223857
PKIG	1278,282318	364,5748765	2191,98976	6,012454234	2,587954007	0,115212048	0,920223857
GUSBP11	199,3002301	127,262795	271,3376651	2,132105186	1,092278614	0,115258977	0,920223857
RNPS1	86,92530186	111,427908	62,4226957	0,560207015	-0,835968047	0,114863314	0,920223857
C19orf6	133,0135292	70,51489161	195,5121668	2,772636565	1,471258521	0,115363365	0,920223857
PINLYP	100,0388461	57,22799248	142,8496997	2,496150808	1,319705099	0,114151042	0,920223857
NOSIP	69,98943201	36,93686884	103,0419952	2,789678671	1,480098955	0,114385122	0,920223857
ZNF124	1483,379833	547,948275	2418,811392	4,414306061	2,142186661	0,115516169	0,92030554
VDAC3	6041,450687	8393,657028	3689,244345	0,43952765	-1,18597417	0,115815124	0,920735616
METTL9	968,0952382	709,7046482	1226,485828	1,728163724	0,789239903	0,115794733	0,920735616
ZNF131	199,098702	312,6623749	85,53502919	0,273569947	-1,870018345	0,115969042	0,920735616
SETD3	140,3470915	184,6666714	96,02751148	0,520004561	-0,943403816	0,115888967	0,920735616
ABRACL	131,6889098	99,97344288	163,4043767	1,634477838	0,708829815	0,115967656	0,920735616
DNM1	493,2250482	324,5977437	661,8523526	2,038992462	1,027856442	0,116359748	0,921873681
ZNF792	197,5027044	263,8154465	131,1899623	0,497279307	-1,007871698	0,116516135	0,921873681
CD58	340,8908746	249,1160343	432,665715	1,736803961	0,796434921	0,116510608	0,921873681
POLR2H	110,3725981	82,64470643	138,1004898	1,671014343	0,740724117	0,116484006	0,921873681
NGFRAP1	9397,550784	5321,866001	13473,23557	2,531675086	1,340092262	0,116714698	0,921978153
SENP6	426,3592681	602,0104613	250,7080749	0,416451359	-1,263780094	0,116645975	0,921978153
USB1	36,13719828	49,31883074	22,95556583	0,465452353	-1,103294603	0,116674265	0,921978153
ALG8	187,2537278	273,0873456	101,4201099	0,371383411	-1,429018721	0,116818267	0,922174814
TCEAL3	85,95574103	118,7947737	53,11670833	0,44713001	-1,161233718	0,116924993	0,922174814
PTBP1	3213,369315	1917,897116	4508,841514	2,350929816	1,23323147	0,116993729	0,922229493
SEC22B	143,7038715	199,8493951	87,55834792	0,438121656	-1,190596568	0,11713677	0,922382522
PPP1R15A	4936,300465	2817,134625	7055,466306	2,504483188	1,324512927	0,117701008	0,922444562
PITPNC1	3632,451312	2707,395604	4557,507019	1,683354665	0,751339169	0,11768561	0,922444562
EEF2	1234,282222	715,7235679	1752,840876	2,449047306	1,292220642	0,117695241	0,922444562
ANKIB1	104,3667558	173,7716729	34,96183875	0,20119412	-2,313339955	0,117656486	0,922444562
CDC34	156,6582043	67,90467759	245,4117309	3,614062236	1,85362135	0,117468409	0,922444562
YPEL2	90,50516389	52,5427993	128,4675285	2,445007312	1,28983878	0,11753116	0,922444562
LAPTM4B	5270,449153	3901,258865	6639,639442	1,701922295	0,767165169	0,117775394	0,922543009
MYH9	87841,00394	54748,47263	120933,5353	2,208893316	1,143323742	0,118101739	0,922553442
ADORA2A	502,860754	629,0165664	376,7049417	0,598879206	-0,739663055	0,118333152	0,922553442
PNPLA2	448,7050518	271,4204673	625,9896363	2,306346469	1,205609257	0,117865032	0,922553442
VPS13D	79,20545774	104,2133035	54,19761195	0,520064235	-0,943238269	0,117966343	0,922553442
LST1	77,30245625	57,99248465	96,61242784	1,66594738	0,736342833	0,11830473	0,922553442
SLC25A46	147,9166294	106,7763601	189,0568987	1,770587595	0,824228219	0,118594616	0,922663642
PRKAR2B	19194,44587	24810,70851	13578,18322	0,547271079	-0,869672477	0,119280767	0,922687458
CCDC91	9575,517197	7082,592703	12068,44169	1,703958169	0,768889918	0,118832169	0,922687458
CD63	704,0352676	953,3507027	454,7198325	0,476970155	-1,068029098	0,119604217	0,922687458
ATP6AP2	607,8064666	823,5413897	392,0715436	0,47607995	-1,070724224	0,11913586	0,922687458
UNC45A	1123,284786	695,5827854	1550,986786	2,229765915	1,156892262	0,118934553	0,922687458
POLR2A	657,5263422	422,8472055	892,2054789	2,109994975	1,077239563	0,119441593	0,922687458
FAM26E	126,8112562	167,2070539	86,41545852	0,516817063	-0,952274393	0,119366785	0,922687458
SMG5	205,5611028	135,8776918	275,2445138	2,025678463	1,018405193	0,119241058	0,922687458
BBS2	143,0125594	89,34913721	196,6759816	2,201207395	1,13829508	0,119700139	0,922687458
TTPAL	37,10501491	56,35668038	17,85334944	0,31679207	-1,658391872	0,119026626	0,922687458
SNRPA1	79,35538723	46,84228354	111,8684909	2,38819465	1,255920428	0,119425224	0,922687458
LOC730102	29,1103596	39,68782432	18,53289488	0,466966764	-1,098608225	0,11971069	0,922687458
CPEB4	1647,75564	1164,464806	2131,046473	1,830065162	0,871895018	0,12008007	0,922879927
CYB5B	84,9132049	58,95537697	110,8710328	1,880592382	0,911187179	0,120134287	0,922879927
NHP2L1	264,4776674	344,7771113	184,1782235	0,534195042	-0,904561508	0,120320722	0,923122218
MPPE1	30,34700151	40,60522459	20,08877844	0,494733834	-1,015275529	0,120323865	0,923122218
EIF4E	2390,875687	3344,30705	1437,444323	0,429818286	-1,218201235	0,120932147	0,925979884
DCAF10	167,8044069	127,142458	208,4663559	1,639628172	0,713368683	0,120944565	0,925979884
VPS37C	91,24891765	125,42488	57,07295533	0,455036954	-1,135944382	0,120885671	0,925979884
PHGDH	123,9516427	74,22362189	173,6796636	2,339951341	1,22647853	0,12113749	0,926700241
MYL9	35477,37945	41957,65062	28997,10828	0,691104193	-0,533024862	0,121885144	0,926739288
ALOX12	5987,575384	4036,370112	7938,780657	1,966811872	0,975858969	0,121830078	0,926739288
ANP32B	1344,159221	1835,259229	853,0592122	0,46481674	-1,105266068	0,121647271	0,926739288
POLE3	512,201515	684,2508852	340,1521448	0,497116119	-1,00834521	0,122239779	0,926739288
LOC100129250	332,2782488	434,3835151	230,1729825	0,529884249	-0,916250852	0,121948015	0,926739288
EPOR	575,1062835	378,859137	771,35343	2,035990041	1,025730505	0,122655378	0,926739288
ATP11B	452,2563332	368,7507672	535,7618992	1,452910602	0,538945936	0,122407224	0,926739288
BEX1	299,2378993	341,6017327	256,8740659	0,751969446	-0,41125405	0,122159409	0,926739288
MRPL37	170,1220937	203,8559654	136,3882219	0,669042094	-0,579831112	0,121833107	0,926739288
ZZEF1	114,2020829	133,9337587	94,4704071	0,70535172	-0,503585265	0,122553161	0,926739288
UBE2Q2	74,82705328	104,4211706	45,23293597	0,433177829	-1,206968691	0,122628483	0,926739288
PDE6D	61,53577624	80,7198864	42,35166609	0,524674501	-0,930505419	0,122632936	0,926739288
EZH2	51,22494704	73,06976141	29,38013267	0,402083326	-1,314433586	0,122853447	0,926739288
C4orf36	51,47915446	71,74965948	31,20864944	0,43496582	-1,201026059	0,122722776	0,926739288
PLXNC1	42,45406088	64,17442758	20,73369419	0,32308343	-1,630021333	0,121706852	0,926739288
CNP	74,32377889	49,83864691	98,80891088	1,982576113	0,987376254	0,121408722	0,926739288
GTF3C1	34,66172521	47,64602988	21,67742054	0,454968034	-1,136162909	0,122947241	0,926739288
UNKL	67,48412208	36,74990697	98,2183372	2,672614581	1,418251801	0,122462136	0,926739288
BAGE2	1836,191934	1332,821802	2339,562066	1,755344985	0,811754597	0,123250228	0,927286537
TOM1L1	923,8595687	652,3415988	1195,377539	1,832441072	0,873766805	0,123140995	0,927286537
POLK	62,56343097	78,70214597	46,42471596	0,589878654	-0,761509891	0,123290208	0,927286537
EHD1	4939,304098	2748,645118	7129,963078	2,593991866	1,375173956	0,123489901	0,928075993
TAPBPL	61,14326572	39,96112366	82,32540777	2,060137459	1,042740602	0,123850473	0,929626137
C16orf5	1151,062406	1531,388742	770,7360699	0,50329224	-0,990531742	0,123950243	0,92990725
NR4A3	186,6244963	127,6127131	245,6362795	1,924857434	0,944751596	0,12405286	0,930209437
LBR	325,0199351	430,2617124	219,7781577	0,510801104	-0,969166452	0,125201897	0,931490172
TCEB1	523,0587452	395,3427299	650,7747604	1,646102764	0,719054404	0,12487676	0,931490172
CCNJL	548,5949454	322,5056667	774,6842242	2,402079418	1,26428385	0,125115493	0,931490172
CD40LG	325,672542	254,2242586	397,1208253	1,562088636	0,643476317	0,12510388	0,931490172
EIF2C3	239,2400794	147,3725148	331,107644	2,246739458	1,167832833	0,12501772	0,931490172
GPR180	238,3059408	140,0664071	336,5454745	2,402756532	1,264690469	0,124889213	0,931490172
CNOT1	45,37400251	61,13642412	29,61158091	0,484352517	-1,045870656	0,125131042	0,931490172
OXNAD1	29,59995901	41,88555366	17,31436436	0,413373176	-1,274483319	0,124904878	0,931490172
KIFAP3	335,2298427	529,0536002	141,4060852	0,267281208	-1,903569688	0,125725093	0,931916251
CTDSPL	335,9867046	405,4530131	266,5203961	0,657339784	-0,605288791	0,125515199	0,931916251
SLC35F5	168,2290581	234,8156696	101,6424466	0,432860579	-1,208025677	0,125565721	0,931916251
ERMAP	44,66427031	58,69929483	30,62924579	0,521799212	-0,938433329	0,125655442	0,931916251
BCL2L2	46,89012913	56,40460655	37,37565172	0,662634739	-0,593714256	0,125539843	0,931916251
TMED1	84,99366385	52,24043147	117,7468962	2,253941878	1,172450314	0,125779341	0,931916251
SH3KBP1	91,40140155	49,87023203	132,9325711	2,665569532	1,414443816	0,125628309	0,931916251
NDUFB2	95,74493603	123,1965695	68,29330252	0,55434419	-0,851146078	0,126099889	0,931977486
PNKP	63,20292875	35,07160793	91,33424957	2,604221904	1,380852385	0,126061047	0,931977486
FCER1G	31113,56727	19616,37219	42610,76235	2,172204011	1,119159606	0,126300947	0,932078499
HIST1H2AD	66,72769972	36,70627439	96,74912504	2,635765319	1,398221923	0,126253997	0,932078499
WAC	2209,053095	1631,253981	2786,852209	1,708410978	0,772655074	0,126509293	0,932449111
MCFD2	590,9391372	403,9553322	777,9229422	1,925764757	0,945431481	0,126444425	0,932449111
RAB8A	5257,494992	7127,739172	3387,250811	0,475220926	-1,073329729	0,126862746	0,932994531
ALAS2	85,3866509	43,60874734	127,1645545	2,916033186	1,544007139	0,127087701	0,933728542
GPR108	414,6011644	302,1862554	527,0160735	1,744010735	0,80240892	0,127298713	0,934426253
TMEM63B	81,99277686	57,0780494	106,9075043	1,873005568	0,905355188	0,127863936	0,937479196
HIST1H2BM	114,3973888	52,16142358	176,633354	3,386283232	1,759702647	0,12791232	0,937479196
MRPS35	463,134483	743,654095	182,614871	0,245564265	-2,025827465	0,128144492	0,937798183
FNDC3B	92,23037482	72,36239154	112,0983581	1,549124562	0,631453153	0,128095639	0,937798183
RPL15	2663,896252	3536,36809	1791,424414	0,506571818	-0,981161275	0,128589791	0,939219743
GPR155	160,2686091	112,8790418	207,6581765	1,839652191	0,879433033	0,128590399	0,939219743
PTK7	110,4137839	141,3099878	79,51758005	0,562717337	-0,829517682	0,129141517	0,941862031
ARPC2	15860,57744	11659,92742	20061,22746	1,720527644	0,782851073	0,129726088	0,943987761
BRWD1	503,1204761	366,6889192	639,552033	1,744126969	0,802505069	0,129749289	0,943987761
PPP2R1A	197,6781093	115,4039916	279,9522269	2,425845268	1,278487532	0,129844243	0,944052497
GP9	23019,36092	16182,86021	29855,86162	1,844906353	0,883547587	0,131689272	0,944627572
CTNNBIP1	1897,949172	1296,849719	2499,048625	1,927014818	0,946367665	0,131541051	0,944627572
ABHD4	1594,682097	1119,284924	2070,07927	1,849465874	0,88710868	0,131715145	0,944627572
CD99L2	997,5411265	688,2889262	1306,793327	1,898611582	0,924944789	0,131205915	0,944627572
AGTPBP1	710,9006011	591,8063073	829,9948948	1,402477271	0,48797739	0,130927491	0,944627572
KANSL3	269,8783509	320,3969959	219,3597058	0,684649696	-0,546562079	0,130829738	0,944627572
FXR2	386,2729676	289,0391094	483,5068258	1,672807624	0,742271542	0,131718087	0,944627572
C6orf1	275,3618175	190,5054255	360,2182096	1,890855384	0,919039028	0,130857233	0,944627572
SMURF1	177,156527	109,7564703	244,5565837	2,228174639	1,155862312	0,131626247	0,944627572
DCTN5	70,24987866	107,7325981	32,76715922	0,304152687	-1,717132344	0,131557874	0,944627572
KCNMB4	75,26280275	47,03133904	103,4942665	2,200538377	1,137856532	0,130521896	0,944627572
CLIP4	28,95222749	43,83601219	14,0684428	0,320933454	-1,639653911	0,13088154	0,944627572
NARG2	48,90054055	36,11174541	61,6893357	1,708290059	0,772552958	0,131595757	0,944627572
TSTA3	50,810133	34,96115771	66,65910829	1,906661926	0,931049059	0,131648498	0,944627572
CNPY3	3123,900781	1994,70893	4253,092633	2,132187092	1,092334035	0,132222384	0,944693009
EIF2S2	522,7216286	748,5099634	296,9332938	0,396699187	-1,333882655	0,132001615	0,944693009
CBR4	1411,312888	739,8796574	2082,746118	2,814979568	1,493124451	0,132489708	0,945403202
FLVCR2	207,437742	152,4112338	262,4642501	1,722079426	0,784151685	0,132462071	0,945403202
SPOCD1	1439,745578	1707,564313	1171,926844	0,686314908	-0,543057402	0,132935699	0,945954458
SLC39A8	1110,482379	794,5222385	1426,44252	1,795346249	0,844262108	0,13285115	0,945954458
TNS1	53,37590697	37,81873488	68,93307907	1,822723031	0,866095356	0,133491895	0,949007174
PPM1D	642,2469119	461,439147	823,0546767	1,783668945	0,834847871	0,133568152	0,949091346
TAL1	1643,356134	2068,574422	1218,137845	0,58887794	-0,763959465	0,133820687	0,949986817
FGGY	1650,94104	956,8863382	2344,995741	2,450652337	1,29316583	0,134026607	0,950144333
DAK	207,825223	132,9119424	282,7385035	2,127261843	1,088997624	0,133909822	0,950144333
STX1B	58,01109205	36,91424278	79,10794132	2,143019479	1,099644963	0,134033898	0,950144333
KCNMB1	24,8728026	34,75451315	14,99109205	0,431342312	-1,213094853	0,134323108	0,950990514
CMIP	10429,18423	13068,62117	7789,747295	0,596064971	-0,746458502	0,134894982	0,951762552
SQSTM1	11648,34256	7699,92567	15596,75946	2,02557273	1,018329887	0,134959075	0,951762552
CMTM5	5455,614788	3890,471757	7020,757818	1,804603209	0,851681656	0,135091347	0,951762552
MYO5A	743,3429421	484,3044686	1002,381415	2,06973398	1,049445352	0,134537651	0,951762552
FDFT1	91,02416704	124,2225614	57,82577267	0,465501371	-1,103142677	0,134989019	0,951762552
MARS	77,73986847	108,3528962	47,12684069	0,43493845	-1,201116843	0,135020761	0,951762552
SLC25A40	95,04645494	71,86827592	118,224634	1,645018368	0,718103693	0,134716078	0,951762552
RNASE1	76,14714896	51,25282453	101,0414734	1,971432293	0,979244164	0,135342941	0,952635547
PNKD	4051,066979	1538,481376	6563,652581	4,266319167	2,092991899	0,135460127	0,953010851
DCTN4	773,552748	1038,231265	508,8742313	0,490135723	-1,028746796	0,135962285	0,954403467
C17orf59	653,4637303	340,8076679	966,1197926	2,834794764	1,50324429	0,136050829	0,954403467
C19orf33	93,07362731	144,3338825	41,81337217	0,289698936	-1,787373709	0,136182688	0,954403467
GUF1	73,69296731	54,7735439	92,61239073	1,690823418	0,757725999	0,136044762	0,954403467
CCT4	1056,865926	650,2568744	1463,474977	2,250610542	1,170316427	0,136390055	0,954602439
DIAPH1	4178,611254	5368,451444	2988,771064	0,556728713	-0,844953603	0,139667062	0,956488244
ZCCHC17	6637,302434	4817,721926	8456,882943	1,755369669	0,811774884	0,139528029	0,956488244
C20orf94	3209,74976	2662,277619	3757,2219	1,41128103	0,497005302	0,140377139	0,956488244
USP22	1108,294443	1428,203174	788,3857115	0,552012295	-0,857227695	0,141351327	0,956488244
PCMTD1	1412,659624	1039,513966	1785,805281	1,717923317	0,78066564	0,139755626	0,956488244
PNRC2	1436,729581	1029,092724	1844,366438	1,79222571	0,841752339	0,139353979	0,956488244
ATF7IP	1285,426925	927,4442466	1643,409604	1,771976709	0,825359641	0,136922247	0,956488244
RPS28	464,1406021	626,9102883	301,3709158	0,480724151	-1,056718812	0,140285353	0,956488244
ARMCX3	484,627986	595,3245706	373,9314014	0,628113503	-0,670902811	0,140802573	0,956488244
DHDDS	809,7765764	574,0640619	1045,489091	1,821206308	0,864894362	0,138204911	0,956488244
RPS19	702,4769073	562,4439881	842,5098264	1,497944407	0,582984083	0,140218392	0,956488244
HNRNPL	403,8073264	542,1751261	265,4395266	0,489582634	-1,030375708	0,139586256	0,956488244
CEP85	737,5096911	527,0683407	947,9510414	1,798535348	0,846822514	0,13713723	0,956488244
UBA1	384,1045709	508,8276744	259,3814674	0,509762893	-0,972101735	0,138109325	0,956488244
ZNF81	790,5354214	472,4227442	1108,648099	2,346728882	1,230651177	0,141486634	0,956488244
CTPS2	632,276189	318,1823729	946,3700051	2,974300545	1,572550435	0,141478575	0,956488244
ZC3H12C	433,5426414	297,7765063	569,3087766	1,911865995	0,934981407	0,137572544	0,956488244
PPFIA1	324,1814423	238,6602299	409,7026547	1,716677533	0,779619064	0,13911659	0,956488244
RPL13A	174,8548604	229,0884152	120,6213056	0,526527304	-0,925419749	0,140892892	0,956488244
HSP90AB1	573,1342417	220,0115544	926,2569291	4,210037657	2,073833138	0,13679214	0,956488244
FAM210B	282,2649832	205,9067232	358,6232432	1,741678162	0,800478059	0,139733075	0,956488244
NPAT	157,4359743	203,344737	111,5272115	0,548463723	-0,866531896	0,140816733	0,956488244
IK	135,0430772	183,692334	86,39382046	0,470318051	-1,088291391	0,138289358	0,956488244
ARHGEF3	111,2939267	149,4121	73,1757534	0,48975788	-1,029859389	0,14072068	0,956488244
RPS2	219,75046	145,1200194	294,3809006	2,028534049	1,020437518	0,141146366	0,956488244
H19	209,8809079	131,1463125	288,6155033	2,200713827	1,137971554	0,140728	0,956488244
VNN1	99,03041828	116,4615139	81,59932271	0,700654834	-0,513224195	0,141539796	0,956488244
RIC8B	90,8581141	114,3811297	67,33509846	0,588690622	-0,764418449	0,139129213	0,956488244
ZMYM6NB	73,84786471	105,4059014	42,28982799	0,401209301	-1,317573045	0,139540813	0,956488244
DCAKD	85,06965254	100,7878411	69,351464	0,688093556	-0,539323361	0,139374611	0,956488244
FASTKD5	72,19023052	94,80614892	49,57431212	0,522901865	-0,935387878	0,141002177	0,956488244
HSPD1	182,2899653	76,19754212	288,3823885	3,784667857	1,920166695	0,138234925	0,956488244
GRIN2D	110,1076619	54,98469737	165,2306264	3,005029296	1,587379056	0,137427337	0,956488244
ITSN2	77,80902183	54,44634616	101,1716975	1,858190763	0,893898617	0,137127467	0,956488244
PROK2	33,15887759	53,27178598	13,04596919	0,244894534	-2,029767523	0,140042822	0,956488244
PHACTR4	88,84508818	49,1243433	128,5658331	2,617151181	1,387997265	0,138724591	0,956488244
ACSM3	73,32714609	47,92575988	98,7285323	2,060030609	1,042665774	0,137364462	0,956488244
YIPF1	34,33029117	46,75764482	21,90293751	0,468435431	-1,094077893	0,141078725	0,956488244
PLIN2	83,36874939	44,92200183	121,8154969	2,711711232	1,439203555	0,140719416	0,956488244
TTC13	63,47993779	44,05667918	82,90319641	1,881739567	0,912066973	0,141610017	0,956488244
SCARF1	62,05902582	37,43117139	86,68688024	2,315900812	1,211573465	0,141851527	0,956488244
IQCE	26,39183239	35,65788846	17,12577632	0,480280159	-1,058051886	0,140183024	0,956488244
GNG11	9606,566087	12251,57592	6961,55625	0,568217207	-0,815485575	0,142189149	0,957091939
LOC100507217	1850,960887	1501,390024	2200,53175	1,465662962	0,551553385	0,142184687	0,957091939
KANSL1-AS1	353,6315798	215,4196508	491,8435088	2,283187755	1,191049502	0,142197616	0,957091939
NT5C3	13956,06652	19077,633	8834,500032	0,463081559	-1,110661788	0,142362248	0,957342929
VRK3	125,4714643	169,4430899	81,4998388	0,4809865	-1,055931692	0,142363219	0,957342929
HIST1H2BD	7516,424885	9704,064945	5328,784825	0,549129139	-0,864782627	0,142688804	0,957979206
C12orf23	98,87442822	70,11609782	127,6327586	1,820306072	0,86418105	0,142779383	0,957979206
HIST1H3F	28,8973249	38,45843976	19,33621004	0,502781968	-0,991995185	0,142885992	0,957979206
CCT6P3	1162,840118	874,6941378	1450,986098	1,658849689	0,730183167	0,143099277	0,958618027
GSKIP	177,1076529	133,1115883	221,1037176	1,661040337	0,732087109	0,14314451	0,958618027
SDCCAG8	344,8266887	425,9270464	263,726331	0,619181931	-0,691564724	0,143360571	0,959136149
STK38	327,7381223	434,1437525	221,3324922	0,509813837	-0,971957565	0,143474095	0,959174437
MESDC2	470,6720366	328,7720044	612,5720689	1,863212381	0,897792131	0,144006361	0,96060032
PPIG	28,93028172	37,47424675	20,38631669	0,544008712	-0,87829834	0,143958007	0,96060032
ITPK1	116,2401017	76,45576517	156,0244382	2,040715148	1,029074819	0,144109979	0,960861978
CLK1	6968,275311	5689,426425	8247,124197	1,449552834	0,535607918	0,144232686	0,961031128
PCCA	83,57445242	58,27116516	108,8777397	1,868466837	0,901854958	0,144264155	0,961031128
MTDH	3601,914089	2523,596365	4680,231814	1,854588111	0,891098811	0,14464877	0,961875644
LGMN	1689,706212	1193,769433	2185,642992	1,83087532	0,872533549	0,144735662	0,96200567
RUFY2	144,1675721	197,3671402	90,96800399	0,460907545	-1,117450712	0,144797261	0,96200567
DNAJB6	13443,0375	9299,967146	17586,10785	1,890986018	0,919138696	0,14493993	0,962096816
ZBTB2	103,7320133	77,69252533	129,7715013	1,670321575	0,740125882	0,144911945	0,962096816
C6orf47	156,1772067	113,0307826	199,3236307	1,763445551	0,818397031	0,145125805	0,962902293
NINJ2	106,5407855	68,44366774	144,6379033	2,1132401	1,079456692	0,145298854	0,962959421
LSM3	70,21763188	52,04318334	88,39208041	1,698437235	0,764207905	0,145315771	0,962959421
TMEM8A	42,00269548	51,67103873	32,33435223	0,625773219	-0,676288177	0,145342359	0,962959421
FOXO1	116,6646539	151,0037975	82,32551018	0,545188343	-0,875173379	0,145522201	0,962963319
DPY19L3	521,0640971	386,9411881	655,1870061	1,693247	0,75979244	0,145710053	0,963351979
PPA1	95,79665986	65,90585571	125,687464	1,907075823	0,931362205	0,145667225	0,963351979
ENO2	1545,983819	1031,17209	2060,795548	1,998498184	0,998916262	0,146740224	0,963551455
15-sep	528,246874	705,5376283	350,9561198	0,497430762	-1,007432367	0,146265495	0,963551455
SFMBT2	283,5083063	216,7147723	350,3018403	1,616418837	0,692801069	0,146411054	0,963551455
SUMO1P3	100,9943264	140,3057908	61,68286195	0,439631619	-1,185632945	0,146773385	0,963551455
CDC25C	98,89980973	127,2242946	70,57532486	0,554731508	-0,850138423	0,146177912	0,963551455
PSMD14	98,26140167	122,5862362	73,93656711	0,603139222	-0,729437039	0,146335859	0,963551455
TMCO1	87,35040982	61,43298212	113,2678375	1,843762644	0,882652943	0,146289207	0,963551455
PITPNA	68,89243012	49,92270101	87,86215923	1,759964054	0,815545963	0,146630407	0,963551455
CREBZF	68,58170674	47,27745852	89,88595495	1,901243378	0,926943223	0,146445186	0,963551455
OSTF1	4814,51959	3353,047424	6275,991756	1,871727704	0,904370569	0,14709339	0,964937855
RABL6	138,793246	94,20404227	183,3824497	1,946651601	0,960994703	0,1471139	0,964937855
MCM7	180,2182899	67,14586476	293,290715	4,367963925	2,126960941	0,147244779	0,965371965
FERMT3	10621,74039	13297,60873	7945,87204	0,597541423	-0,742889368	0,147761061	0,966245777
HINFP	609,2238396	428,2042352	790,243444	1,84548255	0,883998096	0,147536261	0,966245777
NDUFA11	204,1084196	275,2123227	133,0045165	0,483279655	-1,049069832	0,147757409	0,966245777
PTEN	97,17637341	133,2273548	61,12539206	0,458805117	-1,124046614	0,147490385	0,966245777
ZMIZ1	202,260357	124,6648735	279,8558405	2,244865234	1,166628838	0,147698712	0,966245777
VBP1	244,4687871	173,9087399	315,0288343	1,811460623	0,857153445	0,147948809	0,966404976
COQ2	34,69797093	43,88100546	25,51493639	0,581457424	-0,782254538	0,149108965	0,971030262
RPS16	275,22943	189,4737501	360,98511	1,905198529	0,92994134	0,149285623	0,97107239
LARP1	260,619541	171,1959373	350,0431447	2,044693059	1,031884288	0,149676399	0,972342611
ANAPC13	127,8827776	103,98308	151,7824752	1,459684357	0,545656433	0,149741544	0,972342611
MEX3C	27,49574329	37,46878443	17,52270214	0,467661346	-1,096463907	0,149735033	0,972342611
TALDO1	13928,28584	7507,191459	20349,38022	2,710651557	1,438639673	0,149860046	0,972688822
RABAC1	2841,518841	1960,622276	3722,415405	1,898588755	0,924927443	0,150100304	0,972786226
ZFP106	43,76190195	61,15278705	26,37101684	0,431231643	-1,21346505	0,150266201	0,972786226
BAG4	52,12502113	35,81730606	68,43273619	1,910605339	0,934029801	0,150405521	0,973265906
JUND	168,1961712	112,3062909	224,0860515	1,995311658	0,996614106	0,150591013	0,974043824
PET100	336,8212307	270,0089983	403,6334631	1,494888932	0,580038299	0,150930868	0,974595215
ASB3	68,39174534	91,36773922	45,41575145	0,497065505	-1,008492107	0,150968675	0,974595215
RGS6	417,5679937	544,9976592	290,1383282	0,532366191	-0,909509141	0,151398369	0,975211329
FLOT1	575,1304512	418,9451456	731,3157568	1,745612199	0,803733089	0,151853964	0,975447632
APIP	293,230897	222,3597745	364,1020196	1,637445534	0,711446919	0,152388289	0,976230684
FBXW11	144,5289674	178,9567214	110,1012135	0,615239331	-0,700780361	0,15239594	0,976230684
RHOG	88,01902316	114,0702616	61,96778472	0,543242243	-0,880332427	0,152562479	0,976230684
POLR3K	101,283129	72,31218373	130,2540743	1,801274247	0,84901785	0,152482168	0,976230684
ALAD	45,93034253	57,52306281	34,33762224	0,596936612	-0,744350353	0,152259431	0,976230684
MCF2L	69,09706625	36,74078135	101,4533511	2,761328077	1,465362307	0,152399165	0,976230684
MED10	140,1288323	109,0793535	171,1783111	1,569300748	0,650121864	0,152641414	0,97630312
EIF4G1	240,94543	175,1311869	306,759673	1,751599349	0,808672819	0,152939269	0,977311266
MTIF2	98,50067683	73,15047081	123,8508829	1,693097549	0,759665098	0,152995518	0,977311266
CTSA	44023,59954	29932,79233	58114,40676	1,94149634	0,957168988	0,153119673	0,977436036
YARS	43,06179862	57,86754844	28,25604879	0,488288333	-1,034194786	0,153299906	0,977436036
ARRB1	1202,783671	1409,545978	996,0213647	0,706625666	-0,500981944	0,153847079	0,978144911
FGF2	105,8498277	140,5210002	71,17865517	0,506533935	-0,981269171	0,154171885	0,978686965
SFT2D2	175,6708211	126,704891	224,6367511	1,772913021	0,82612176	0,154522617	0,978686965
MRPL14	227,0970151	114,3255111	339,8685192	2,972814344	1,571829368	0,15448709	0,978686965
FAM45A	103,9723621	84,25166692	123,6930572	1,468137804	0,55398739	0,154243197	0,978686965
POLA1	275,9375652	202,5111549	349,3639756	1,725159169	0,786729476	0,154924403	0,980036943
EDEM3	175,5020703	117,12386	233,8802805	1,996862812	0,997735221	0,15490276	0,980036943
EIF1B	5229,078409	4155,168208	6302,98861	1,516903359	0,601129175	0,155487021	0,980202371
TSPAN18	2870,934155	2067,229975	3674,638335	1,777566299	0,82990337	0,155501387	0,980202371
SPTSSA	1257,74457	1626,999231	888,4899082	0,546091167	-0,872786275	0,155550142	0,980202371
FAM135A	169,0079285	130,8790015	207,1368555	1,582659198	0,662350626	0,155438717	0,980202371
ETNK1	167,9063164	130,1819675	205,6306653	1,579563354	0,659525803	0,155394058	0,980202371
LEPROTL1	92,38598278	71,61742301	113,1545425	1,579986235	0,65991199	0,15518945	0,980202371
TUBA8	13072,9617	9069,952701	17075,9707	1,882696775	0,91280066	0,156504702	0,980442211
11-sep	3433,129699	4485,548932	2380,710466	0,530751197	-0,913892374	0,156222185	0,980442211
PPM1A	2040,841338	2530,558428	1551,124248	0,612957295	-0,706141531	0,156347181	0,980442211
NEK7	1055,622578	1366,900755	744,3444005	0,544548972	-0,876866297	0,156498606	0,980442211
CARD8	468,6379114	632,7385598	304,537263	0,481300307	-1,054990751	0,155731117	0,980442211
FOCAD	422,7864999	626,3776622	219,1953376	0,349941179	-1,514815653	0,155680387	0,980442211
PSMD6	416,4633644	540,7412624	292,1854664	0,540342464	-0,88805403	0,156398842	0,980442211
AGPAT5	370,2572299	465,8000591	274,7144007	0,589768926	-0,761778283	0,155912278	0,980442211
BCRP3	269,8364221	338,0271865	201,6456577	0,596536805	-0,745316944	0,156295437	0,980442211
CHMP6	489,5715236	303,5106901	675,632357	2,226057859	1,154491091	0,156515489	0,980442211
POLR2J2	115,8252611	156,0106941	75,63982808	0,484837456	-1,044426936	0,156162305	0,980442211
TFRC	65,53351992	87,94250421	43,12453563	0,490371931	-1,028051693	0,15657377	0,980442211
TMEM63A	43,65479971	53,82300324	33,48659619	0,622161421	-0,684639156	0,155920693	0,980442211
RBM14	25,39166149	36,47431978	14,3090032	0,392303497	-1,349957899	0,156229117	0,980442211
NLK	14928,24438	19785,65038	10070,83839	0,508997086	-0,974270698	0,158253215	0,980443923
02-mar	24556,54288	17715,62379	31397,46198	1,772303496	0,825625678	0,15867659	0,980443923
TPM1	5621,146218	7031,619675	4210,672761	0,598819754	-0,739806282	0,157476866	0,980443923
TFPI	7212,87779	5525,600421	8900,15516	1,61071277	0,687699249	0,15719073	0,980443923
FAM122B	4126,635793	2849,66975	5403,601836	1,896220373	0,923126639	0,158458201	0,980443923
KDM4B	1291,10511	1719,858893	862,3513277	0,501408186	-0,995942545	0,156703875	0,980443923
SERP1	1137,005112	1346,595072	927,415153	0,688711234	-0,538028886	0,157519444	0,980443923
UCHL3	864,356125	1313,305295	415,4069549	0,316306465	-1,660605053	0,158671741	0,980443923
MND1	494,3550482	399,5911576	589,1189388	1,474304242	0,560034274	0,158221329	0,980443923
GTF3A	428,5554839	303,293943	553,8170248	1,826007533	0,868692717	0,157548823	0,980443923
RELA	149,246567	186,0628982	112,4302358	0,604259295	-0,726760334	0,157935657	0,980443923
STAT5A	224,5316605	163,5589837	285,5043373	1,74557417	0,803701659	0,15695966	0,980443923
ITPKB	101,1792388	128,3066913	74,05178627	0,577146722	-0,792989968	0,157509189	0,980443923
HERC2	178,3777979	99,72028279	257,0353131	2,577563018	1,3660077	0,158100298	0,980443923
HIST2H3D	63,25974303	82,23897769	44,28050838	0,538436999	-0,893150545	0,158322458	0,980443923
HERC2P2	96,80948719	75,23749296	118,3814814	1,573437348	0,653919734	0,158674514	0,980443923
NFE2L1	51,53019518	38,58957872	64,47081164	1,670679333	0,740434852	0,158383536	0,980443923
GLMN	25,03405228	37,84250229	12,22560227	0,323065377	-1,63010195	0,158800238	0,980801801
LOC100134229	26,52902065	36,96642068	16,09162062	0,435303725	-1,199905729	0,158877509	0,980873064
C20orf72	32,39445296	45,75636131	19,03254461	0,415954068	-1,26550387	0,159015921	0,98132158
BABAM1	226,9385815	297,9400161	155,9371469	0,523384367	-0,93405726	0,159528143	0,98326268
FAM120B	69,7891691	52,93690568	86,64143252	1,636692425	0,710783229	0,159776628	0,983981366
TJAP1	119,662867	81,91363547	157,4120985	1,921683705	0,942370899	0,160056967	0,984083259
CARS2	31,61372016	38,11732588	25,11011445	0,658758553	-0,602178306	0,159912739	0,984083259
DMTF1	36,02382242	48,01000609	24,03763875	0,500679769	-0,998039934	0,160368579	0,985593057
TYMS	168,5127394	73,46022072	263,5652582	3,587863684	1,843125078	0,160494859	0,985963064
NOP14	383,9234705	283,1424307	484,7045104	1,711875218	0,775577545	0,161181865	0,987848465
TMEM39A	105,4234559	87,32873188	123,5181798	1,414404826	0,500195103	0,161239193	0,987848465
SNAPC3	31,46371385	42,82974256	20,09768514	0,469245994	-1,091583665	0,161425782	0,987848465
POLQ	206,4199937	305,0277393	107,812248	0,353450635	-1,500419363	0,161678976	0,988354639
MORC1	256,5884625	321,9824752	191,1944499	0,593803901	-0,751941523	0,161798851	0,988682416
KLHL2	546,0183577	730,2966138	361,7401016	0,495333122	-1,013529001	0,162122344	0,989443608
TLK1	66,88701664	78,86443085	54,90960242	0,696253074	-0,522316302	0,162043574	0,989443608
HRASLS	799,1006455	917,2019705	680,9993205	0,742474768	-0,429586096	0,162367814	0,990212994
PSMD8	75,60998966	54,81570554	96,40427378	1,758698038	0,814507799	0,162381128	0,990212994
EHD2	160,1380676	198,937936	121,3381991	0,609929919	-0,713284609	0,162714218	0,990624872
DCLRE1B	233,5814876	180,4825376	286,6804376	1,588410943	0,667584205	0,162987524	0,991884111
ARID4A	939,8483745	757,729702	1121,967047	1,480695615	0,566275098	0,16354893	0,992116036
NAALADL2	238,4573512	186,0072797	290,9074226	1,56395719	0,645201023	0,163557529	0,992116036
MAP3K11	62,50420169	80,12485801	44,88354536	0,560170046	-0,836063256	0,163634619	0,992180328
KIAA1191	3158,744284	1342,277675	4975,210892	3,706543723	1,89007453	0,163722624	0,992310721
LDHA	96,33420254	123,1672435	69,50116153	0,564282836	-0,825509627	0,163994124	0,993552706
FTO	2138,377855	1602,104708	2674,651003	1,669460797	0,739382216	0,164765608	0,994219548
TSPAN15	1177,450133	909,6026215	1445,297645	1,588933025	0,668058315	0,165203386	0,994219548
NCOR1	467,1377701	526,7785192	407,4970209	0,773564233	-0,370407005	0,165029858	0,994219548
YIPF5	321,7141437	239,4835065	403,9447809	1,686733198	0,754231791	0,164413622	0,994219548
EZH1	266,7693299	167,5670282	365,9716315	2,184031282	1,12699352	0,165268651	0,994219548
CDC5L	98,04995939	133,1656125	62,93430625	0,472601785	-1,081303015	0,165303491	0,994219548
FOXO3B	80,31013059	103,8918055	56,72845563	0,546033976	-0,872937372	0,164737528	0,994219548
PRR24	82,68590725	101,8878199	63,48399461	0,623077368	-0,682516781	0,16499603	0,994219548
DPY19L1	1649,023472	1312,737096	1985,309847	1,512343829	0,596786171	0,165582043	0,994620003
SPIN2B	278,1558072	125,9957701	430,3158443	3,415319768	1,772020661	0,165636691	0,994620003
COPS3	652,7687312	538,748112	766,7893504	1,423279884	0,509219392	0,165808632	0,995251973
CHST8	133,8723874	180,7759246	86,96885019	0,481086463	-1,055631889	0,166029409	0,99577606
ALDH16A1	56,18874089	42,65491757	69,72256421	1,63457271	0,708913554	0,165969671	0,99577606
WBP1	345,1732565	442,8012931	247,5452198	0,559043579	-0,838967344	0,166498846	0,997199937
UQCRB	123,9939723	103,6648273	144,3231174	1,392209114	0,477375925	0,166667782	0,997199937
TAP1	131,6512772	78,75033131	184,552223	2,343510433	1,228671217	0,166583255	0,997199937
AKAP8L	62,11750802	42,60303591	81,63198014	1,916107113	0,938178212	0,166553261	0,997199937
RFC1	37,91183771	50,84821657	24,97545885	0,491176693	-1,025685991	0,166965469	0,998580653
GRSF1	83,6062081	104,0418584	63,17055778	0,607164835	-0,719839858	0,167196922	0,999237391
KCNQ4	30,04457144	43,50216378	16,5869791	0,381290898	-1,391036002	0,167385335	0,999237391
TMSB4X	861955,17	919353,5414	804556,7985	0,875133191	-0,19242549	0,299877472	1
PPBP	725863,8372	683275,9851	768451,6893	1,124657834	0,169486142	0,940888659	1
B2M	573043,9678	503570,5504	642517,3851	1,275923274	0,351541577	0,412048218	1
NRIP1	547393,2453	399842,2255	694944,2652	1,738046212	0,797466441	0,376990343	1
ACTB	547604,9629	343734,6714	751475,2545	2,18620732	1,128430219	0,325153385	1
FTH1	346659,8038	272159,9239	421159,6836	1,547471345	0,629912695	0,916785745	1
PF4	245707,7397	257972,6505	233442,829	0,904913093	-0,144148851	0,690054193	1
TAGLN2	158607,0633	142835,9629	174378,1636	1,220828145	0,287860128	0,731177955	1
TUBB1	189989,9288	138294,6889	241685,1688	1,74760991	0,805383192	0,244502348	1
CORO1C	150437,8583	123567,5506	177308,1661	1,434908802	0,520959047	0,259336407	1
C21orf7	77417,89677	123250,1906	31585,60294	0,256272244	-1,96425086	0,18626597	1
SPARC	165755,5757	117719,3064	213791,845	1,816115397	0,860855875	0,263361515	1
SH3BGRL3	85119,90672	100495,8686	69743,94487	0,69399813	-0,526996319	0,265646503	1
ACTG1	184451,4967	96264,09646	272638,8969	2,832197122	1,501921681	0,244763228	1
H3F3A	97814,88588	93972,10542	101657,6663	1,081785556	0,11341454	0,890678511	1
CLU	123561,5759	87686,62495	159436,5268	1,818253661	0,862553481	0,306663453	1
F13A1	72850,87182	81175,03071	64526,71294	0,79490839	-0,33113949	0,558559738	1
RSU1	90363,57244	72781,28747	107945,8574	1,483153997	0,568668402	0,224794754	1
MYL12A	81439,06774	72581,25721	90296,87826	1,244079832	0,315079065	0,368594322	1
CCL5	57506,06404	67163,15138	47848,9767	0,712428999	-0,489181854	0,182126865	1
NRGN	52119,8164	60114,84732	44124,78548	0,73400811	-0,446132091	0,18610854	1
LIMS1	53260,0543	58912,60602	47607,50259	0,808103831	-0,307387423	0,571386518	1
SOD2	61095,07687	56653,78987	65536,36387	1,156786934	0,210123162	0,738363545	1
CALM3	96478,36615	55042,74994	137913,9824	2,505579436	1,325144277	0,171322417	1
ITGB3	83011,20732	52974,73554	113047,6791	2,133992326	1,093554988	0,256322079	1
GPX1	64891,9053	49735,87966	80047,93094	1,609460444	0,686577119	0,389711685	1
HIST2H2BE	48436,8492	48449,94288	48423,75553	0,999459497	-0,000779992	0,84754272	1
CXCR2P1	40417,77232	47345,1434	33490,40123	0,707367194	-0,499468783	0,398190078	1
FLNA	59738,97223	46998,15941	72479,78506	1,542183481	0,62497442	0,547913223	1
PGRMC1	54773,90928	44938,82095	64608,9976	1,437710119	0,523772819	0,35197438	1
RAP1B	42081,35123	44340,90365	39821,7988	0,898082707	-0,155079781	0,921236561	1
PTMA	38629,7052	44287,06809	32972,34232	0,744514003	-0,425629112	0,248081529	1
ITM2B	51204,26245	41021,47743	61387,04747	1,496461154	0,581554829	0,225642279	1
CD226	27464,33624	34737,27827	20191,3942	0,58126011	-0,78274419	0,247179621	1
SH3BGRL	32170,91233	34630,63184	29711,19283	0,857945445	-0,221042183	0,921100394	1
PTGS1	56084,33942	33725,63075	78443,04809	2,325917896	1,217800171	0,251558516	1
FTL	32481,34561	32565,17813	32397,51309	0,994851401	-0,007447046	0,757936868	1
PF4V1	51359,18062	31370,90698	71347,45426	2,274319143	1,185434714	0,207101023	1
DYNLRB1	41613,0499	30712,87596	52513,22384	1,709811348	0,773837154	0,776269639	1
HERPUD2	31911,80663	30015,32774	33808,28552	1,126367362	0,171677436	0,644766391	1
OAZ1	27066,85487	29424,68789	24709,02186	0,839737772	-0,251989212	0,341023683	1
SRGN	31670,19584	29332,43757	34007,9541	1,159397476	0,21337525	0,624085646	1
EMC3	34603,30591	29287,75615	39918,85568	1,362987847	0,446772698	0,293705972	1
TGFB1	26290,75438	28764,88169	23816,62706	0,827975839	-0,272339425	0,707567675	1
ANKRD12	26245,73092	28402,28677	24089,17506	0,848142097	-0,237622102	0,909134844	1
SLAIN2	32070,27278	27302,03478	36838,51077	1,34929543	0,432206263	0,301859465	1
ARHGDIB	22852,65977	26382,494	19322,82554	0,732410876	-0,44927488	0,285085795	1
RGS10	26538,52521	25682,79336	27394,25705	1,066638534	0,093071353	0,690741856	1
GAPDH	37314,22488	24916,21932	49712,23044	1,995175504	0,996515657	0,254562756	1
TPM3	21285,17563	24789,89916	17780,4521	0,717245842	-0,479460396	0,43998708	1
DYNLL1	24606,56534	24333,63811	24879,49257	1,022432094	0,032005028	1	1
CFL1	34226,18224	24312,04131	44140,32317	1,815574538	0,860426161	0,522994155	1
ACTN1	38442,87608	24187,14617	52698,606	2,178785609	1,123524244	0,5210144	1
DAD1	24646,37026	22545,15071	26747,58981	1,18640102	0,246591744	0,525951511	1
ARL6IP5	19116,86228	21601,91433	16631,81024	0,769922979	-0,377213965	0,724243211	1
TUBA4A	29218,82916	21491,52639	36946,13192	1,719102276	0,781655379	0,799466509	1
PRDX6	25774,62515	21252,93808	30296,31221	1,425511715	0,511479895	0,289109694	1
YWHAE	23418,31518	20684,3959	26152,23446	1,26434606	0,338391393	0,370387245	1
PDIA5	24159,09414	20614,90194	27703,28633	1,343847592	0,426369529	0,526328903	1
LEPROT	23203,16365	20573,13703	25833,19028	1,255675799	0,328464026	0,667835696	1
TLN1	19701,11085	20353,86574	19048,35596	0,93585937	-0,09563634	0,510626277	1
RAB11A	15682,80108	20179,13071	11186,47145	0,554358441	-0,851108988	0,209836196	1
UBE2D2	19248,11428	20158,88562	18337,34294	0,909640705	-0,13663128	0,859692671	1
BIN2	25340,90414	19679,16695	31002,64133	1,575404153	0,655721984	0,379575471	1
ZYX	20222,68421	19535,11823	20910,25019	1,070392815	0,098140337	0,834330377	1
ITGA2B	35799,29046	19523,19034	52075,39057	2,667360696	1,415412927	0,188306298	1
CA2	15900,94876	19449,56128	12352,33624	0,63509588	-0,654953683	0,574959775	1
DDX11L9	32392,0539	19254,34228	45529,76552	2,364649224	1,241626187	0,622149312	1
EIF2AK1	24911,27686	19099,69309	30722,86064	1,608552582	0,685763097	0,554371911	1
FNIP1	23497,46744	19008,93367	27986,00121	1,472255187	0,558027757	0,189523895	1
ARF1	18096,52706	18313,08048	17879,97363	0,976349863	-0,034529882	0,836164392	1
MAX	20208,56994	18278,18356	22138,95632	1,211222999	0,276464505	0,440871005	1
ANO6	24949,91496	17650,11635	32249,71357	1,827167195	0,869608654	0,249178918	1
AKT3	20083,43703	17541,75689	22625,11717	1,289786269	0,367132016	0,224693964	1
TSC22D3	22147,28237	17464,16813	26830,39661	1,536311172	0,619470456	0,461442697	1
WDR1	18120,84259	17448,05007	18793,63512	1,077119509	0,107178329	0,969718864	1
MITD1	15943,56465	17327,62713	14559,50218	0,840247893	-0,251113076	0,894941951	1
ITGB1	17126,70342	17053,59555	17199,81129	1,008573895	0,01231679	0,830881788	1
ODC1	13479,65014	16751,30022	10208,00006	0,609385536	-0,714572837	0,222765819	1
RBM39	13754,95004	16714,27764	10795,62244	0,645892253	-0,630634579	0,278507273	1
FXYD5	15729,53317	16695,09244	14763,9739	0,884330168	-0,177342989	0,413679037	1
CDC42SE2	18703,05079	16509,37627	20896,72532	1,265748928	0,339991263	0,85540251	1
CD99	16012,15889	16318,39112	15705,92667	0,962467841	-0,055189758	0,937024738	1
RAB31	13869,28603	15680,90893	12057,66313	0,768939045	-0,379058857	0,794034163	1
PTPN18	13924,73384	15533,85693	12315,61076	0,792823754	-0,334927907	0,393852966	1
HIST1H2BK	13656,48103	15411,89102	11901,07105	0,772200571	-0,372952473	0,319555272	1
GNAZ	20588,6718	15210,23065	25967,11294	1,707213621	0,771643592	0,343600935	1
FKBP1A	22970,42969	15190,68107	30750,17831	2,024279107	1,017408222	0,176982165	1
C7orf73	17747,25119	15146,43122	20348,07115	1,343423468	0,425914136	0,532075717	1
HBA2	65976,78098	14985,48656	116968,0754	7,80542393	2,96447699	0,209733488	1
CTTN	19955,58117	14848,12585	25063,03649	1,687959594	0,75528037	0,600948687	1
SNAP23	17738,35023	14629,57552	20847,12495	1,424998622	0,510960524	0,336827562	1
PPDPF	14750,27957	14572,91841	14927,64072	1,0243412	0,034696345	0,914620014	1
CD9	11459,63994	14431,2895	8487,99037	0,588165761	-0,765705293	0,255870067	1
TMEM165	13809,26685	14372,70023	13245,83348	0,921596726	-0,117792503	0,939508894	1
07-sep	13036,16282	14204,85892	11867,46671	0,835451219	-0,259372501	0,918934818	1
EIF1	13393,99095	13938,21323	12849,76866	0,921909318	-0,117303245	0,87871177	1
RANBP17	15101,75869	13818,59384	16384,92354	1,185715691	0,245758124	0,444675085	1
MFSD1	12822,52652	13576,89318	12068,15985	0,88887492	-0,169947673	0,776552473	1
YWHAH	12074,15	13161,76161	10986,53839	0,834731604	-0,2606157	0,467376646	1
ARPC1B	12603,65135	12856,46846	12350,83424	0,960670831	-0,057885911	0,464009385	1
AP1S2	17380,10075	12627,62678	22132,57471	1,752710552	0,809587765	0,20275512	1
CDKN1A	15323,89438	12613,9973	18033,79145	1,429665079	0,515677213	0,577162448	1
R3HDM4	17508,05169	12522,08391	22494,01948	1,796347928	0,845066807	0,220608091	1
MOB1B	9933,121057	12322,6609	7543,581211	0,612171451	-0,707992328	0,228322774	1
EIF4G2	11363,54799	12303,02729	10424,06869	0,847276727	-0,239094854	0,855344135	1
ST6GAL2	13443,30757	12181,00599	14705,60915	1,207257361	0,271733261	0,341274059	1
UBB	10760,11924	12149,84366	9370,394821	0,771235835	-0,374756008	0,579486148	1
PTPRJ	17063,37307	12065,57449	22061,17164	1,828439388	0,870612803	0,53732515	1
ELOVL7	11837,61118	11915,01819	11760,20417	0,987006817	-0,018868047	0,705715637	1
PDZK1IP1	11531,91099	11729,40864	11334,41334	0,966324364	-0,049420559	0,650986517	1
WBP2	14557,45491	11587,30212	17527,60769	1,512656485	0,597084398	0,605696059	1
UBE3A	11396,99964	11528,56488	11265,4344	0,977175782	-0,033309986	0,795293769	1
GP1BA	10298,46486	11450,81797	9146,11175	0,798729992	-0,324220207	0,843145802	1
MSN	13608,43096	11391,71661	15825,14531	1,389180038	0,474233585	0,511033446	1
CMPK1	13136,92542	11144,62422	15129,22661	1,357535823	0,440990268	0,187650159	1
SLC40A1	12030,71205	11121,41296	12940,01113	1,163522224	0,218498767	0,871465404	1
OST4	14850,3344	11111,174	18589,4948	1,673045062	0,742476304	0,369640529	1
TUBA1C	28031,39121	10845,93803	45216,84439	4,169011869	2,059705479	0,258139388	1
CCND3	13367,53762	10839,08401	15895,99122	1,466543778	0,552420138	0,703596627	1
PARK7	13488,30351	10835,88764	16140,71937	1,489561346	0,574887541	0,559852579	1
PSAP	11900,52857	10693,21936	13107,83779	1,22580837	0,293733461	0,808397586	1
PABPC1	8601,389715	10690,89659	6511,88284	0,6091054	-0,715236201	0,199756473	1
TPP1	11042,165	10572,03517	11512,29483	1,088938378	0,122922315	0,910995943	1
PFN1	14335,74109	10542,09439	18129,38778	1,719714044	0,782168692	0,256587257	1
CDC42	7783,701598	10268,93186	5298,471335	0,515971029	-0,954638033	0,235732066	1
ADIPOR1	12317,04576	10153,7025	14480,38902	1,426119095	0,512094466	0,649505524	1
PITPNB	11825,43868	10115,35746	13535,51991	1,338115827	0,420203001	0,394084615	1
CST3	11927,58923	9868,485211	13986,69324	1,417309034	0,503154362	0,397229418	1
P2RY12	8264,625756	9510,043587	7019,207925	0,738083675	-0,438143713	0,648195658	1
GNA13	10484,31151	9502,50606	11466,11696	1,206641373	0,270996955	0,75438561	1
HIST1H3H	11179,10213	9380,382844	12977,82141	1,383506582	0,468329508	0,863027208	1
CXCL5	9532,65841	9353,381211	9711,935609	1,038334201	0,054270868	0,964211595	1
ARF3	10846,73226	9293,534036	12399,93049	1,334253519	0,416032816	0,703787903	1
BNIP3L	14316,14692	9272,806253	19359,48759	2,087770094	1,061962851	0,214387236	1
AGPAT1	12273,24405	9172,661114	15373,82699	1,676048728	0,745064093	0,60377433	1
CLEC1B	9807,750852	9162,675591	10452,82611	1,140804998	0,190052208	0,688121368	1
LAMTOR1	8507,893182	9027,198797	7988,587568	0,884946454	-0,176337931	0,680154659	1
ATF4	9743,615044	9026,280881	10460,94921	1,158943461	0,212810187	0,883018495	1
TPT1	8251,679812	8894,252779	7609,106846	0,855508274	-0,225146287	0,980778889	1
BCL2L1	11896,01611	8872,918517	14919,1137	1,681421245	0,749681207	0,234466024	1
STON2	7886,538923	8868,156911	6904,920934	0,778619617	-0,361009403	0,387410161	1
C7orf41	7229,941953	8743,233949	5716,649956	0,653837012	-0,612997049	0,268526931	1
NDUFA6	7752,868771	8730,740184	6774,997358	0,775993468	-0,365883586	0,57379697	1
ILK	8764,767812	8559,373488	8970,162137	1,047992841	0,067628861	0,922944869	1
H3F3B	7811,225907	8548,60932	7073,842495	0,827484592	-0,273195646	0,722880469	1
TMEM181	6445,911587	8486,696782	4405,126392	0,519062541	-0,946019719	0,200074855	1
05-sep	14184,96775	8414,210198	19955,7253	2,371669454	1,245902951	0,173432313	1
SNCA	9299,48475	8346,913426	10252,05608	1,228245167	0,296598562	0,753561246	1
PPP3R1	7516,796348	8233,809997	6799,782698	0,825836727	-0,276071515	0,713437341	1
SLC2A3	9946,449703	8215,261904	11677,6375	1,421456509	0,507369958	0,197182796	1
WHAMMP1	8761,347246	8157,997569	9364,696923	1,147916121	0,199017227	0,87584671	1
SRSF6	9778,328373	8059,824644	11496,8321	1,426437002	0,512416032	0,288580048	1
RAB1B	10798,08798	8055,248092	13540,92787	1,68100693	0,749325673	0,295275611	1
ASAP2	10768,63245	7917,158117	13620,10678	1,720327746	0,782683444	0,17663272	1
CDKAL1	8192,387856	7915,464389	8469,311323	1,069970239	0,097570669	0,870504557	1
DAB2	7361,873696	7877,592692	6846,1547	0,869066854	-0,202460932	0,93627362	1
PCBP1	8093,579684	7871,332521	8315,826846	1,056470022	0,079251831	0,932250559	1
ATP5L	7805,34351	7788,09431	7822,59271	1,004429633	0,006376497	0,626149615	1
PCNP	6278,493594	7752,825923	4804,161265	0,619665824	-0,690437692	0,390723637	1
NEXN	6784,163063	7667,390612	5900,935513	0,769614568	-0,377791987	0,945935147	1
HBB	6471,173877	7412,924869	5529,422884	0,745916488	-0,422913978	0,822780873	1
PACSIN2	8115,817942	7359,741497	8871,894387	1,205462772	0,269587097	0,964249371	1
GABARAPL2	6170,895539	7332,734945	5009,056132	0,68310885	-0,549812613	0,430914747	1
TMEM55A	7244,363188	7321,662028	7167,064348	0,978884893	-0,030788872	0,858357285	1
RAB37	7484,536938	7312,686473	7656,387404	1,047000638	0,066262322	0,80088724	1
TMOD3	6431,682571	7309,456688	5553,908453	0,759825072	-0,396260778	0,68730789	1
TSPAN33	10732,76738	7297,93926	14167,5955	1,941314526	0,957033878	0,64219872	1
PDE5A	9345,718086	7261,425778	11430,01039	1,574072468	0,654501962	0,276105526	1
RAB27B	5452,511928	7190,711086	3714,31277	0,51654318	-0,95303914	0,219566554	1
CAPZB	7508,911049	7095,670721	7922,151376	1,116476749	0,158953206	0,952347487	1
CDKN2D	6232,072876	7009,396822	5454,748931	0,778205182	-0,361777508	0,477287268	1
HLA-C	5156,084492	6990,940721	3321,228263	0,475076016	-1,073769721	0,250390006	1
RPL4	7934,642911	6988,285359	8881,000463	1,27084113	0,345783688	0,400775243	1
GPX4	5669,766146	6950,697843	4388,834449	0,631423571	-0,663319979	0,262936228	1
COTL1	6262,61246	6935,872561	5589,352359	0,805861456	-0,311396264	0,386858983	1
SEC14L1	9564,998266	6885,519325	12244,47721	1,778293928	0,830493802	0,16965695	1
EPB41	6621,599719	6860,218464	6382,980974	0,930434068	-0,104024172	0,978326068	1
AMD1	5874,944853	6852,427094	4897,462611	0,714704811	-0,484580595	0,398581721	1
CD151	13030,70025	6840,311121	19221,08938	2,809972974	1,490556255	0,238602619	1
CAPZA1	6132,337379	6713,013288	5551,661469	0,826999923	-0,274040901	0,908542667	1
MAP1LC3B2	8379,932367	6675,590443	10084,27429	1,51061908	0,595139914	0,219016275	1
CAPNS1	7278,53266	6556,561271	8000,50405	1,220228672	0,287151535	0,707364429	1
SUMO2	8815,984546	6548,475863	11083,49323	1,69253021	0,759181585	0,197122265	1
PVALB	5008,89271	6488,00342	3529,782	0,544047494	-0,878195495	0,284890678	1
ABI1	7064,876174	6481,492468	7648,259881	1,180015239	0,238805491	0,516484956	1
MYL12B	6584,868641	6474,186963	6695,550318	1,034191684	0,048503609	0,603116753	1
GNAQ	6440,372013	6415,431722	6465,312305	1,007775094	0,011173707	0,776408573	1
PCBP2	7121,649843	6377,810375	7865,48931	1,233258571	0,302475314	0,496147836	1
UBE2D3	8193,506337	6362,690959	10024,32172	1,575484615	0,655795666	0,536389164	1
STRN3	6719,212099	6329,636022	7108,788177	1,123095886	0,167481105	0,454842814	1
GTPBP2	6153,705507	6315,212733	5992,198281	0,948851374	-0,07574597	0,833466689	1
F11R	5567,721047	6313,168957	4822,273137	0,76384351	-0,388650993	0,476081019	1
USF2	5459,992075	6276,244115	4643,740035	0,739891558	-0,434614257	0,25205603	1
STK4	6563,633365	6272,742324	6854,524407	1,092747646	0,12796027	0,802489375	1
BRK1	5131,63536	6259,939713	4003,331007	0,639515904	-0,644947857	0,225261726	1
DAPP1	5473,864092	6240,101647	4707,626537	0,754415041	-0,406569656	0,465003538	1
SLA2	8367,888338	6228,044724	10507,73195	1,687163856	0,754600094	0,376819325	1
THBS1	6105,605769	6216,297366	5994,914172	0,964386647	-0,05231642	0,990474761	1
WDR44	5707,990603	6204,6133	5211,367906	0,839918244	-0,25167919	0,972817018	1
MKRN1	4956,127001	6174,262972	3737,991029	0,605414937	-0,724003824	0,231061307	1
LDLRAP1	6137,012119	6162,685602	6111,338636	0,991668086	-0,012070767	0,4981014	1
FLI1	6221,612379	6146,695739	6296,529018	1,024376232	0,034745684	0,998905879	1
PIP4K2A	5913,175938	6084,320077	5742,0318	0,943742559	-0,08353473	0,979261618	1
ARL8B	7356,872775	6032,461498	8681,284053	1,439094813	0,525161646	0,248253033	1
CLIC1	7874,460341	6023,843001	9725,077681	1,614430801	0,691025604	0,271141938	1
BARD1	8004,878182	6020,102572	9989,653793	1,659382656	0,730646612	0,314482069	1
MFN2	6562,051266	5919,998124	7204,104407	1,216909914	0,283222371	0,728851394	1
CERS2	5907,421031	5905,571013	5909,27105	1,000626533	0,000903614	0,91193272	1
BET3L	5078,020552	5900,060623	4255,98048	0,721345212	-0,471238244	0,578797438	1
RBPMS2	11271,15708	5849,36626	16692,9479	2,853804524	1,512886519	0,220777403	1
KIAA0368	5705,103328	5829,378196	5580,82846	0,957362565	-0,062862701	0,767527213	1
DNAJC3	4733,928625	5827,011729	3640,845522	0,624822069	-0,678482685	0,290185023	1
TMEM189	6884,742424	5822,44102	7947,043829	1,364898983	0,448794181	0,542311587	1
CHD9	5610,260022	5764,79615	5455,723894	0,946386265	-0,07949896	0,838121245	1
RDH11	5243,682495	5518,029601	4969,33539	0,90056338	-0,151100281	0,718615056	1
ARHGEF12	7710,437272	5461,312367	9959,562177	1,823657302	0,866834647	0,258197056	1
CAP1	5198,332433	5427,729377	4968,93549	0,915472225	-0,127411979	0,829280269	1
LIPA	5312,775151	5425,834316	5199,715987	0,958325611	-0,06141217	0,802970178	1
SUSD1	5288,897662	5381,803637	5195,991688	0,965474038	-0,05069063	0,892080534	1
GLE1	6529,813336	5355,294876	7704,331795	1,438638203	0,52470382	0,365288598	1
SEMA4D	4730,837237	5321,804062	4139,870413	0,777907335	-0,362329785	0,432069039	1
PARVB	7250,544151	5316,843499	9184,244803	1,727386711	0,788591096	0,27414703	1
RYBP	5446,727861	5281,010359	5612,445364	1,062759772	0,087815524	0,921233204	1
FAM46C	7502,14595	5280,050993	9724,240908	1,841694507	0,881033772	0,374191508	1
CALM1	4719,131132	5275,894019	4162,368244	0,788940837	-0,342010979	0,455917257	1
EMP3	5529,219564	5273,344562	5785,094565	1,097044674	0,133622276	0,86309	1
SKAP2	4717,218891	5221,004261	4213,43352	0,807015913	-0,309330974	0,925451234	1
NUTF2	4608,009745	5219,763557	3996,255934	0,765600949	-0,385335476	0,44619088	1
02-sep	4577,810111	5212,945867	3942,674355	0,756323671	-0,402924323	0,394804064	1
APP	4264,210038	5191,147421	3337,272655	0,64287765	-0,637383899	0,184354087	1
EHD3	6062,812486	5154,907803	6970,717169	1,35224866	0,435360468	0,71193753	1
SUPT4H1	7166,282112	5152,674294	9179,88993	1,781577761	0,833155454	0,23590284	1
ETV6	4787,268251	5049,438874	4525,097629	0,896158512	-0,158174156	0,730044017	1
EIF4G3	4933,293796	5043,046556	4823,541037	0,956473628	-0,064202903	0,760752153	1
CNOT6L	5194,060196	4962,534168	5425,586223	1,093309595	0,128701991	0,666740299	1
BMP6	6505,332761	4924,88807	8085,777451	1,641819537	0,71529556	0,438452549	1
HNRNPM	4478,44282	4877,210926	4079,674714	0,83647699	-0,25760224	1	1
CDK2AP1	5480,069623	4832,315245	6127,824001	1,268092765	0,342660287	0,853749964	1
LY6G6F	5124,413886	4812,155064	5436,672709	1,129779202	0,176040848	0,909383856	1
PYGL	4621,732902	4800,063768	4443,402036	0,92569646	-0,111388891	0,989612378	1
PRKACB	4685,218541	4730,13566	4640,301421	0,981008105	-0,027663039	0,798969563	1
RASA3	5306,032635	4725,660808	5886,404462	1,245625681	0,316870594	0,832249095	1
MAN2A1	4035,252152	4698,251612	3372,252692	0,71776758	-0,478411333	0,702634571	1
CAPRIN1	3678,724684	4674,311376	2683,137993	0,574017813	-0,800832588	0,382608245	1
RIT1	5528,610217	4665,635641	6391,584793	1,369927977	0,454100046	0,421801954	1
C14orf2	5182,630322	4665,267362	5699,993282	1,221793488	0,289000456	0,422411136	1
RAP2B	5239,960657	4644,236406	5835,684908	1,256543466	0,329460577	0,919958691	1
GNAI2	6762,229975	4642,915037	8881,544913	1,912924282	0,935779769	0,311233992	1
ELK3	3902,656374	4636,644525	3168,668223	0,683396841	-0,549204515	0,263164457	1
PCSK6	4899,219482	4629,370382	5169,068583	1,11658134	0,159088351	1	1
SMIM5	13517,27521	4610,023584	22424,52683	4,864297638	2,282231507	0,251925159	1
ARHGAP18	4712,728609	4594,024432	4831,432785	1,051677643	0,072692562	0,925502154	1
DOK2	6215,062948	4585,27974	7844,846157	1,710876239	0,774735402	0,18437544	1
CD68	3747,000341	4570,171135	2923,829546	0,639763689	-0,644388982	0,281139708	1
CCDC90A	5100,15249	4565,867173	5634,437807	1,234034542	0,303382778	0,371856856	1
LRBA	4366,595864	4563,018827	4170,172902	0,913906574	-0,129881405	0,686874914	1
RAB6A	4799,078293	4557,342555	5040,814032	1,106086271	0,145463915	0,960237614	1
PROS1	4850,440186	4515,7536	5185,126773	1,148230668	0,199412494	0,604982311	1
PTK2	4407,123145	4495,791747	4318,454544	0,960554845	-0,058060105	0,56043246	1
ACTR2	4417,83558	4484,171308	4351,499853	0,970413384	-0,043328647	0,851649241	1
ARPC4	4864,264851	4431,597501	5296,932201	1,195264732	0,257330188	0,745769595	1
HBG2	3912,703993	4417,606425	3407,80156	0,771413574	-0,374423563	0,884739552	1
RNASEK	3538,359705	4391,107104	2685,612307	0,611602551	-0,70933367	0,231434611	1
PGD	6365,653771	4385,313426	8345,994117	1,903169353	0,928403945	0,336854828	1
CD36	3328,878069	4368,153882	2289,602256	0,524157875	-0,931926682	0,213186481	1
DEK	4454,444607	4360,522276	4548,366937	1,043078478	0,060847705	0,454613945	1
RAB7A	4934,608692	4357,957104	5511,26028	1,264643077	0,338730267	0,455318222	1
G3BP2	3907,111511	4313,828703	3500,39432	0,811435632	-0,301451439	0,788426458	1
AZIN1	4849,339786	4293,695995	5404,983577	1,258818412	0,332070186	0,344457955	1
GAS2L1	4494,298048	4275,219085	4713,377011	1,10248783	0,14076273	0,665170806	1
GRK5	3746,807565	4183,909711	3309,70542	0,791055651	-0,338148903	0,51528808	1
KIAA0513	3659,588365	4173,168236	3146,008494	0,753865724	-0,407620516	0,528698438	1
PPIA	4024,404932	4101,730576	3947,079288	0,962296088	-0,055447231	0,863943512	1
ENO1	3807,450634	4068,276803	3546,624464	0,871775603	-0,197971264	0,594947965	1
LUC7L2	3976,28611	4067,988304	3884,583915	0,954915212	-0,066555454	0,84863477	1
PYGB	11090,80646	4062,963977	18118,64895	4,459465812	2,156870904	0,253714908	1
FYB	4903,989311	4038,770848	5769,207773	1,428456327	0,514456929	0,441008898	1
ASAP1	3281,135637	4031,878895	2530,392379	0,627596326	-0,672091189	0,405869314	1
XRCC6BP1	4527,817944	4005,493298	5050,142589	1,260804154	0,334344193	0,435571408	1
JAM3	3709,309613	3998,86203	3419,757196	0,855182592	-0,225695609	0,766454296	1
GNB1	5481,059042	3992,060297	6970,057787	1,745980088	0,804037106	0,337787817	1
BICD2	3758,533078	3975,768445	3541,297712	0,890720313	-0,1669556	0,472045833	1
ESAM	4194,27727	3961,993756	4426,560784	1,117255871	0,159959626	0,906932331	1
HSPB1	4428,96939	3946,894164	4911,044617	1,244280797	0,315312096	0,755260016	1
ZDHHC20	4228,73343	3935,418412	4522,048448	1,14906421	0,200459418	0,400807803	1
TUBA1B	13920,16599	3924,117528	23916,21445	6,094673333	2,607548896	0,391721324	1
SPINT2	5185,985518	3920,196094	6451,774942	1,645778626	0,718770292	0,296972526	1
DBNL	3999,17858	3915,618734	4082,738425	1,042680277	0,060296843	0,739668905	1
LMNA	4270,577004	3912,404009	4628,749998	1,183096119	0,242567288	0,953337242	1
PTTG1IP	3885,878622	3906,145896	3865,611348	0,989622879	-0,01504924	0,927339143	1
BET1	3368,57539	3899,472215	2837,678566	0,727708369	-0,458567692	0,600556326	1
ZFAND1	4012,118021	3838,275369	4185,960672	1,090583731	0,125100539	0,562712053	1
SIAH2	4129,322209	3832,253894	4426,390523	1,155035821	0,207937594	0,999503643	1
IKBKB	4089,383565	3830,73628	4348,03085	1,135037897	0,182740467	0,441043437	1
MAP2K4	4147,766742	3824,067354	4471,46613	1,169295861	0,225640014	0,41775281	1
INPP5A	3187,419655	3820,411739	2554,42757	0,668626249	-0,580728102	0,425979195	1
DNM3	3603,121187	3804,792579	3401,449796	0,893990862	-0,161668011	0,854264274	1
FNTA	3312,571624	3779,819222	2845,324027	0,752767225	-0,409724279	1	1
TMBIM1	3373,40749	3770,941822	2975,873157	0,789159127	-0,341611858	0,522576693	1
SUSD3	3475,167102	3767,918568	3182,415636	0,84460839	-0,243645516	0,659325676	1
CMTM6	4093,219397	3754,054037	4432,384756	1,180692849	0,239633704	0,422896095	1
C9orf89	3185,526395	3727,976583	2643,076208	0,708984123	-0,496174775	0,30887586	1
ARHGAP6	3890,681808	3692,416843	4088,946772	1,107390348	0,147163852	0,847944829	1
STXBP2	3921,250412	3652,663433	4189,83739	1,147063634	0,197945427	0,855050424	1
GSN	4388,283954	3633,165092	5143,402816	1,415681007	0,501496222	0,560988285	1
HIST1H2AE	3802,751074	3599,03212	4006,470028	1,113207633	0,154722706	0,779422988	1
SRP14	4536,362681	3582,208564	5490,516798	1,53271835	0,616092613	0,193157315	1
PBX1	3870,400668	3574,921756	4165,87958	1,165306506	0,220709471	0,601536197	1
SNHG6	3378,970413	3566,807668	3191,133158	0,894674862	-0,160564614	0,883060412	1
SERPINB1	2688,248357	3549,355872	1827,140842	0,514780965	-0,957969386	0,226043968	1
RAC1	3253,730866	3518,811524	2988,650208	0,84933512	-0,235594188	0,440062199	1
CTDSP1	4819,26388	3489,471916	6149,055844	1,762173759	0,817356188	0,263472067	1
HOOK3	3435,958799	3482,411454	3389,506143	0,973321558	-0,039011585	0,899831817	1
FLJ44511	4220,821518	3409,856284	5031,786751	1,47565948	0,561359847	0,209640093	1
DUSP22	4678,582282	3407,536367	5949,628198	1,746020455	0,804070461	0,548226396	1
GMPR	2823,411424	3388,895403	2257,927446	0,666272392	-0,585815981	0,244354679	1
HIPK2	7271,288575	3378,52737	11164,04978	3,304413005	1,724394014	0,281920085	1
NDUFAF3	3340,908615	3358,561049	3323,25618	0,989488097	-0,015245743	0,713543356	1
UBA52	4215,865326	3346,513595	5085,217058	1,519556671	0,60365048	0,274416258	1
P2RX1	2919,695881	3339,284336	2500,107425	0,748695581	-0,417548856	0,464460609	1
TAB2	3676,527479	3337,910251	4015,144706	1,202891751	0,266506819	0,537038401	1
ECE1	3115,564093	3334,299348	2896,828838	0,86879687	-0,202909189	0,823705873	1
ATP6V0C	2837,566032	3333,998414	2341,13365	0,702199989	-0,510046121	0,297769217	1
SMAD2	4263,724912	3328,2713	5199,178523	1,562125817	0,643510656	0,330478843	1
G6PD	3616,342129	3288,413995	3944,270264	1,199444556	0,262366471	0,719608464	1
HP1BP3	4058,956769	3272,713372	4845,200165	1,480484116	0,566069012	0,312800055	1
DNA2	4506,038044	3257,120667	5754,955421	1,766884315	0,821207584	0,219827966	1
CALD1	3311,789565	3243,944286	3379,634845	1,041828881	0,059118336	0,950039877	1
TBL1XR1	3522,048591	3243,210087	3800,887095	1,171952169	0,22891369	0,844155713	1
PDIA3	2957,675566	3242,28964	2673,061491	0,824436367	-0,27851995	0,925906793	1
FYN	2983,575538	3230,263087	2736,887988	0,847264732	-0,239115278	0,650180087	1
TMEM140	2013,72101	3229,507355	797,9346661	0,247076281	-2,016971575	0,217325417	1
GSR	4169,187688	3226,029445	5112,34593	1,58471769	0,664225854	0,169288197	1
ACP1	3585,840316	3211,036747	3960,643885	1,233447075	0,302695814	0,444429712	1
DAP	4922,659569	3207,820478	6637,49866	2,069161509	1,049046259	0,317955263	1
CCNY	3705,175287	3203,488016	4206,862558	1,313213141	0,393101092	0,520881998	1
AP1G1	2466,086172	3202,576239	1729,596105	0,540063991	-0,888797735	0,245860952	1
HLA-B	2140,768531	3196,949952	1084,587109	0,339256831	-1,559550231	0,447216499	1
ANKRD28	2911,773787	3187,541059	2636,006515	0,826971784	-0,27408999	0,514552108	1
COX6B1	3347,085126	3173,855902	3520,31435	1,109160106	0,149467632	0,790890835	1
CAPN1	5118,70375	3167,720326	7069,687174	2,231790198	1,158201412	0,217648533	1
TPST2	2671,647601	3156,053093	2187,242108	0,693030834	-0,529008552	0,398352001	1
SKP1	2889,167856	3155,819344	2622,516368	0,831009663	-0,267062843	0,73800414	1
C11orf58	2834,788723	3144,563441	2525,014005	0,8029776	-0,316568352	0,792977763	1
PTP4A2	2656,91265	3142,786126	2171,039173	0,690800801	-0,533658339	0,340482479	1
IVNS1ABP	4913,47197	3138,939801	6688,004139	2,130657025	1,091298379	0,228213695	1
NUCB1	3787,74474	3121,689898	4453,799583	1,426727103	0,51270941	0,555860989	1
MGLL	3062,320483	3112,778042	3011,862923	0,967580368	-0,047546597	0,783303999	1
VCL	4095,939293	3106,58086	5085,297725	1,636943622	0,711004635	0,273758965	1
FARSA	7184,976115	3105,671652	11264,28058	3,627003058	1,858777962	0,18733329	1
FIP1L1	3544,755807	3096,412275	3993,099339	1,289589042	0,36691139	0,533637471	1
FBXO11	2520,159201	3087,470043	1952,848359	0,63250763	-0,660845212	0,356583016	1
DDX11L2	4537,879165	3085,516224	5990,242106	1,941406777	0,957102433	0,725826779	1
ATP7A	4487,26098	3077,780586	5896,741373	1,915907001	0,938027534	0,359386296	1
UBE2J1	2811,69435	3074,499594	2548,889105	0,829041939	-0,270483009	0,68628859	1
UBE2K	3010,789908	3038,866338	2982,713477	0,981521773	-0,026907824	0,886809269	1
DYNLL2	3063,005321	3032,259831	3093,750812	1,020278929	0,028963617	0,858587723	1
CHD2	3748,973199	3023,49849	4474,447909	1,479890903	0,565490825	0,432990155	1
RAP1A	2719,389	3001,76177	2437,01623	0,811861972	-0,300693625	0,938801202	1
TTC7B	3565,595682	2984,715398	4146,475967	1,389236632	0,474292358	0,52698254	1
AK3	3273,489899	2967,921621	3579,058176	1,20591398	0,270127001	0,660048869	1
TMEFF1	2581,624505	2965,435219	2197,813791	0,741143754	-0,432174696	0,543319803	1
MPL	3667,882523	2964,145394	4371,619652	1,47483307	0,560551671	0,345096113	1
CD164	3463,131246	2951,285704	3974,976788	1,346862753	0,429602846	0,222565582	1
UBE2L3	3499,470095	2937,761219	4061,178972	1,38240608	0,467181468	0,229318264	1
ZFAND3	3936,40003	2916,614208	4956,185852	1,699294284	0,76493572	0,205500739	1
CALM2	2340,479935	2892,075513	1788,884356	0,618546905	-0,693045096	0,506160393	1
HSPA4	3355,897361	2888,845447	3822,949275	1,323348495	0,404193036	0,44063998	1
DCTD	3899,42612	2887,198274	4911,653965	1,701183466	0,766538738	0,230525764	1
ENKUR	2912,168996	2885,117826	2939,220166	1,018752212	0,026803191	0,621315968	1
CSDA	3797,444846	2863,916809	4730,972883	1,65192399	0,724147306	0,707999058	1
FSTL1	3299,835142	2856,209511	3743,460774	1,310639419	0,390270828	0,484655824	1
LAPTM5	4062,531087	2831,534687	5293,527486	1,869490602	0,902645218	0,467997713	1
RPN2	4066,250057	2830,687742	5301,812372	1,872976765	0,905333003	0,171634469	1
UXS1	2989,99558	2824,538468	3155,452691	1,117156918	0,159831844	0,976306356	1
GOLIM4	3437,043207	2755,215792	4118,870623	1,494935764	0,580083494	0,223380271	1
SMIM3	4251,91014	2725,70491	5778,11537	2,119860939	1,083969628	0,330482259	1
H1F0	2846,436729	2708,160151	2984,713307	1,102118464	0,140279304	0,742841573	1
PLXDC2	2686,383364	2700,210292	2672,556436	0,989758629	-0,014851355	0,876550705	1
NDST1	3340,577819	2697,186145	3983,969494	1,477083627	0,562751509	0,449130934	1
TAOK3	2915,911496	2686,414382	3145,40861	1,170857568	0,227565586	0,921335907	1
TMEM66	3031,951076	2679,63371	3384,268442	1,262959348	0,336808202	0,461439291	1
SF3A1	3009,654685	2661,121272	3358,188098	1,26194478	0,335648783	0,736862097	1
SELP	2798,226466	2644,426775	2952,026156	1,116319871	0,158750477	0,746979507	1
PION	3199,970573	2633,390482	3766,550665	1,430304655	0,516322474	0,246940318	1
PPP1CB	3813,655473	2629,727597	4997,583348	1,900418642	0,926317264	0,599360259	1
BRAF	3912,244563	2626,696772	5197,792354	1,978832277	0,984649337	0,385499588	1
UBQLN1	2597,23069	2626,190296	2568,271083	0,977945539	-0,032173971	0,679956504	1
TAX1BP3	2700,928413	2613,500177	2788,356649	1,066905093	0,093431846	0,995851991	1
TTC33	1987,849567	2609,517468	1366,181667	0,523538042	-0,933633722	0,208137155	1
SLC44A2	2509,524353	2606,012793	2413,035913	0,925949374	-0,110994779	0,506215703	1
MAPRE1	3159,18161	2604,265063	3714,098156	1,426159805	0,512135649	0,407074648	1
C19orf43	2610,842182	2596,220263	2625,464101	1,011264005	0,016159683	0,858579121	1
ADAMTS6	2434,362072	2579,822085	2288,90206	0,887232524	-0,172615842	0,746830383	1
PIK3CB	2573,852482	2570,188344	2577,516621	1,00285126	0,004107646	0,9198105	1
MTMR10	2894,284189	2566,651656	3221,916721	1,25529957	0,328031696	0,334833714	1
HPCAL1	3347,771863	2565,033851	4130,509876	1,610313983	0,687342016	0,365900576	1
CDC27	2370,969738	2564,010236	2177,929241	0,84942299	-0,235444939	0,926498329	1
TMEM185A	3429,891141	2562,483822	4297,298459	1,677005108	0,745887083	0,33644908	1
MIER1	3083,551034	2551,96691	3615,135157	1,41660738	0,502439963	0,280863626	1
BNIP2	2494,282688	2551,286851	2437,278524	0,955313403	-0,065953989	0,7726006	1
ZNF367	2442,189883	2538,08639	2346,293376	0,924434009	-0,113357759	0,7983124	1
MPP7	2458,383072	2531,147827	2385,618317	0,942504539	-0,085428528	1	1
STX11	2517,558957	2522,576646	2512,541268	0,996021775	-0,005750812	0,864765353	1
PTPLAD2	1984,670866	2521,198871	1448,142862	0,574386606	-0,799905988	0,3294755	1
CGGBP1	2244,317718	2492,593464	1996,041971	0,800789218	-0,320505545	0,639072426	1
PLEK	2223,922304	2486,473511	1961,371098	0,788816406	-0,342238538	0,738695667	1
FAM108A1	3282,72051	2483,623161	4081,817858	1,643493233	0,716765516	0,382283528	1
VPS37B	1895,852201	2478,108604	1313,595799	0,530079996	-0,915717997	0,207690639	1
ATP6V1E1	2201,412032	2468,278512	1934,545553	0,783763074	-0,351510492	0,647083507	1
ARF4	2653,130207	2464,89846	2841,361953	1,152729818	0,205054407	0,559591953	1
GPR137B	2123,541273	2453,911649	1793,170897	0,730739796	-0,452570317	0,374112511	1
SNX6	1594,180596	2442,212709	746,1484829	0,305521497	-1,710654201	0,23212587	1
LRRC8D	2160,365965	2441,863493	1878,868438	0,769440406	-0,378118502	0,46497583	1
PRDX5	2376,355938	2433,823389	2318,888488	0,95277599	-0,069791038	0,789594226	1
STK40	3347,578675	2433,399232	4261,758118	1,751360016	0,80847568	0,673464703	1
ETFA	2513,824391	2428,860043	2598,788738	1,069962325	0,097559998	0,709330772	1
JARID2	2523,549352	2427,195827	2619,902877	1,079394933	0,11022282	0,931880198	1
RAB32	2255,638453	2403,986461	2107,290446	0,876581662	-0,190039597	0,965767591	1
MTHFD2	3680,475918	2389,357161	4971,594675	2,080724789	1,057086157	0,614456892	1
HIST1H2AG	2053,051414	2384,607867	1721,494961	0,721919518	-0,470090086	0,209329966	1
ZNF271	2654,241856	2382,54243	2925,941282	1,228075205	0,296398911	0,572960592	1
CD47	2467,079712	2372,597327	2561,562096	1,079644686	0,110556595	0,541391278	1
CRAT	2247,057868	2371,259601	2122,856134	0,895244086	-0,159647012	0,586198602	1
CDYL	2183,340664	2367,741621	1998,939707	0,844238953	-0,244276699	0,685464614	1
PPIF	2846,058402	2367,256411	3324,860393	1,404520599	0,490077784	0,480581107	1
XPO7	2844,102339	2355,636457	3332,56822	1,414720939	0,500517502	0,532881288	1
MTSS1	1895,620361	2344,156076	1447,084646	0,617315827	-0,695919315	0,265277392	1
SLC9A3R1	2669,090152	2326,343031	3011,837273	1,29466602	0,37257998	0,818175271	1
OSBP2	3533,751327	2323,760559	4743,742094	2,04140744	1,029564155	0,685663193	1
TBC1D1	1909,874631	2320,405258	1499,344004	0,646156097	-0,630045366	0,519885435	1
RAD23B	3137,14752	2319,189519	3955,10552	1,70538263	0,770095467	0,268426009	1
GOLGA7	2564,555223	2294,020312	2835,090134	1,235860955	0,305516437	0,291759159	1
ATF2	3470,064853	2293,321794	4646,807911	2,026234575	1,018801203	0,432151069	1
CYB5R1	2671,973158	2292,391924	3051,554393	1,33116609	0,412690587	0,382161239	1
SHOC2	2548,716557	2289,500645	2807,932469	1,22643882	0,294475268	0,251832447	1
GDI1	2478,195132	2286,002545	2670,387719	1,168147308	0,224222216	0,842513745	1
EEF1A1	1759,578676	2277,027285	1242,130068	0,545505131	-0,874335328	0,242604226	1
ATP2A3	2671,938221	2272,471778	3071,404664	1,351569993	0,434636226	0,902791445	1
TMEM164	3111,085343	2265,487109	3956,683578	1,746504565	0,804470414	0,384567634	1
HIST1H2BN	2548,739573	2253,243293	2844,235853	1,262285286	0,336038007	0,732446523	1
SIAE	2689,919605	2246,062832	3133,776379	1,39523095	0,480503948	0,645175112	1
TRAM1	1989,592536	2244,472049	1734,713023	0,772882435	-0,371679115	0,988136808	1
UHRF2	2794,426358	2243,769005	3345,083711	1,49083248	0,576118156	0,174289973	1
SORT1	2870,286834	2221,96028	3518,613387	1,583562685	0,663173978	0,298856832	1
ITFG1	1723,22122	2206,392932	1240,049508	0,562025689	-0,83129202	0,267293269	1
UQCRH	2865,791863	2196,341629	3535,242098	1,609604832	0,686706541	0,304504259	1
TMEM167A	2180,81778	2186,089268	2175,546291	0,995177243	-0,006974599	0,901216266	1
CSNK1A1	3062,516852	2178,475348	3946,558356	1,81161488	0,857276294	0,17026759	1
UQCR11	2072,44639	2156,564032	1988,328748	0,9219892	-0,117178243	0,927910197	1
APLF	2338,258056	2151,806135	2524,709977	1,173298066	0,230569564	0,486372052	1
SSFA2	3024,199299	2149,149104	3899,249495	1,814322463	0,859430892	0,293008009	1
ZMYM2	2505,059203	2139,97995	2870,138456	1,34119876	0,423523055	0,337443954	1
SCFD2	2317,256492	2134,698619	2499,814365	1,171038545	0,227788564	1	1
MICU1	1893,337036	2133,924031	1652,750042	0,774512128	-0,368640265	0,667890322	1
HEMGN	1775,845942	2128,051263	1423,640621	0,668987935	-0,579947901	0,83661451	1
RAB5B	2489,760513	2127,761438	2851,759589	1,340262841	0,422515958	0,559940219	1
SSX2IP	2384,140474	2124,515746	2643,765202	1,244408382	0,315460018	0,410453831	1
MTMR12	1966,59915	2117,897723	1815,300576	0,857123815	-0,222424472	0,950671101	1
C11orf21	2258,440431	2115,827678	2401,053184	1,134805641	0,182445227	0,656737869	1
CD84	1687,923974	2110,39254	1265,455408	0,599630345	-0,737854699	0,40544758	1
MAPK1IP1L	2482,608065	2098,228921	2866,987208	1,366384372	0,45036338	0,4254699	1
PDLIM5	2016,762599	2097,682136	1935,843062	0,922848619	-0,115834083	0,944184924	1
TACC1	2757,419034	2097,1098	3417,728268	1,629732629	0,704635298	0,273202574	1
DCK	2572,848205	2082,859489	3062,836921	1,470496179	0,556303036	0,598358902	1
GLA	2155,375784	2080,273001	2230,478567	1,072204738	0,100580415	0,947743438	1
BLOC1S6	1842,220815	2077,191803	1607,249827	0,773760914	-0,370040242	0,459282116	1
06-mar	1871,134517	2072,143383	1670,125652	0,805989424	-0,311167187	0,702760386	1
PCYT1B	1728,433407	2070,050719	1386,816095	0,669943051	-0,577889631	0,322929222	1
YPEL3	3063,889604	2067,529247	4060,249961	1,963817425	0,973660809	0,193903331	1
DEDD	2389,866173	2064,889564	2714,842782	1,314764154	0,394804029	0,433110987	1
NDUFA5	2009,513132	2055,4443	1963,581965	0,955307796	-0,065962456	0,804494437	1
RHOC	2867,891303	2049,611278	3686,171328	1,798473383	0,846772808	0,211580577	1
FBXO7	1617,337983	2045,371567	1189,3044	0,581461295	-0,782244933	0,209749308	1
HSBP1	1672,665452	2035,019927	1310,310977	0,643881153	-0,635133673	0,53160627	1
UQCC	2338,304134	2028,606458	2648,001809	1,305330464	0,384415093	0,284658639	1
FN3K	1830,370441	2028,100695	1632,640187	0,805009431	-0,31292241	0,651377486	1
PGK1	1780,628141	2021,310749	1539,945534	0,761854918	-0,392411808	0,483628751	1
PRPSAP2	2449,707239	2014,471063	2884,943416	1,432109634	0,518141941	0,18973363	1
TWSG1	2170,040601	2014,112786	2325,968417	1,154835237	0,207687034	0,601711069	1
VAMP7	2006,99477	2012,119855	2001,869686	0,994905786	-0,007368181	0,830569954	1
ZNF664	2111,910199	2010,031663	2213,788734	1,10137008	0,139299322	0,966340823	1
ELK4	2212,316208	2006,009702	2418,622714	1,205688443	0,269857154	0,795587878	1
ANXA7	2495,088404	2004,137339	2986,039469	1,489937546	0,575251858	0,286940338	1
BTK	1635,602775	2003,210681	1267,994869	0,632981284	-0,659765253	0,391388845	1
TST	1677,69526	1999,117355	1356,273166	0,678435992	-0,559715386	0,378044953	1
SUMO3	2181,623792	1995,075761	2368,171823	1,187008468	0,247330227	1	1
MEA1	1970,969248	1990,575525	1951,362972	0,980300897	-0,028703452	0,935408455	1
MAP4K2	2739,070823	1984,993874	3493,147773	1,759777609	0,81539312	0,780929705	1
LOC729013	2058,601946	1983,922566	2133,281325	1,075284571	0,104718515	0,632032397	1
PSTPIP2	2408,336795	1983,548174	2833,125416	1,428311877	0,514311032	0,230382331	1
ARF5	2205,038449	1978,658646	2431,418252	1,228821483	0,297275344	0,715149561	1
CTSD	3006,999038	1966,85823	4047,139847	2,057667292	1,041009729	0,403150611	1
ROCK2	1867,736695	1964,65563	1770,817761	0,901337483	-0,149860707	0,902970214	1
ACTR3	1705,598886	1961,847344	1449,350428	0,738768199	-0,43680633	0,799545994	1
ANGPT1	1812,075614	1953,75185	1670,399379	0,854970082	-0,226054158	0,75953823	1
SLC38A2	2079,078516	1951,578877	2206,578154	1,130663065	0,177169074	0,607909685	1
GATAD2A	1839,006375	1949,590285	1728,422465	0,886556769	-0,17371508	0,636234688	1
TLK2	1603,616101	1941,581311	1265,650892	0,651866025	-0,617352609	0,278267333	1
NUMB	1742,678357	1938,2673	1547,089414	0,798181661	-0,325210962	0,521235955	1
SLC35E1	2337,924944	1937,176818	2738,673071	1,413744499	0,499521411	0,580555244	1
WASF3	1895,805647	1926,879224	1864,732071	0,96774725	-0,047297791	0,830619307	1
CA13	2331,983188	1915,927664	2748,038712	1,434312351	0,520359234	0,349653783	1
CAB39	1614,341503	1904,837723	1323,845284	0,69499111	-0,524933571	0,370060269	1
UBL4A	1645,495796	1902,193279	1388,798313	0,73010368	-0,453826743	0,291882413	1
MBNL1	2007,344194	1894,228946	2120,459443	1,119431444	0,162766177	0,678538896	1
PDIA6	1896,450098	1891,917806	1900,98239	1,004791214	0,006895755	0,912420413	1
GPD2	1977,164095	1891,301034	2063,027156	1,090797879	0,1253838	0,74976366	1
CBFA2T2	1573,05262	1891,13095	1254,974289	0,663610465	-0,591591457	0,315654586	1
CCDC66	1794,879834	1890,002075	1699,757593	0,899341654	-0,153058804	0,882128616	1
PPA2	1480,817302	1885,211539	1076,423065	0,570982642	-0,808481208	0,658573252	1
SRP9	2025,153577	1883,958019	2166,349134	1,149892467	0,201498952	0,506627488	1
SRSF3	1487,829843	1877,742831	1097,916856	0,584700332	-0,774230686	0,344629765	1
TRAPPC9	1686,747169	1869,535148	1503,95919	0,804456226	-0,313914175	0,634603206	1
GUCY1A3	1487,684117	1868,536265	1106,83197	0,592352416	-0,755472343	0,230877121	1
CSK	1931,937392	1865,207046	1998,667738	1,071552749	0,099702871	0,904606601	1
ZEB2	1478,58167	1856,54463	1100,61871	0,592831808	-0,754305237	0,260463018	1
SPPL3	1821,276734	1844,847225	1797,706244	0,974447217	-0,037344054	0,787481658	1
SACM1L	2190,901549	1842,65946	2539,143637	1,377977695	0,462552536	0,280773438	1
LAT	2396,007123	1841,188879	2950,825367	1,602673903	0,680480909	0,545680268	1
SRBD1	2062,823881	1835,975418	2289,672345	1,247114925	0,318594419	0,550216631	1
GPI	2654,008129	1831,537643	3476,478614	1,898120209	0,924571362	0,294563969	1
FER	1780,918936	1831,416336	1730,421535	0,944854264	-0,081836272	0,631682119	1
FAM54B	2242,112574	1825,447626	2658,777521	1,456507151	0,542512785	0,460550461	1
LIPH	2262,565833	1823,774325	2701,357341	1,481190575	0,566757275	0,265406474	1
STX6	1741,802212	1821,011287	1662,593137	0,913005399	-0,131304703	0,583051622	1
KIAA1586	1417,106932	1808,47003	1025,743835	0,567188738	-0,818099208	0,579491151	1
CYCS	1439,667114	1808,005892	1071,328336	0,592546928	-0,75499868	0,36094205	1
ARHGAP21	2295,635212	1802,483873	2788,78655	1,547190847	0,629651165	0,298466967	1
RHOBTB1	1677,776905	1798,309379	1557,244432	0,865949124	-0,207645828	0,317311117	1
SLC24A3	1965,509982	1796,883067	2134,136897	1,187688246	0,248156195	0,902041294	1
UBXN4	2152,997095	1791,535668	2514,458522	1,403521329	0,489050988	0,327275308	1
DSTN	1583,070472	1787,35749	1378,783454	0,771408888	-0,374432326	0,339899523	1
IL6ST	1568,570788	1785,510426	1351,631151	0,756999865	-0,401635052	0,417729538	1
WRNIP1	1888,849492	1781,701452	1995,997533	1,120276088	0,163854324	0,492950711	1
LYN	1497,586071	1781,053659	1214,118483	0,681685516	-0,552821765	0,356038848	1
MEIS1	2041,031353	1780,538102	2301,524604	1,292600592	0,370276557	0,617364768	1
ACSL4	1770,708804	1775,134565	1766,283042	0,995013604	-0,007211844	0,724034949	1
NAPG	2118,590283	1764,915323	2472,265243	1,400784055	0,486234567	0,630818924	1
ATP5C1	1512,995331	1756,675309	1269,315354	0,722566855	-0,468797016	0,245705128	1
PPP6R1	2836,41983	1751,951601	3920,888059	2,238011631	1,162217534	0,404377745	1
EID1	1922,557225	1749,4335	2095,680951	1,197919756	0,26053127	0,850193109	1
RAB5C	2034,270064	1746,994781	2321,545348	1,328879383	0,410210163	0,433920631	1
AEBP2	2329,782612	1741,933239	2917,631985	1,674939039	0,744108588	0,286488211	1
SERINC3	1498,782645	1736,770821	1260,79447	0,725941762	-0,46207428	0,450943817	1
KCNA3	1595,698778	1735,591139	1455,806416	0,838795718	-0,253608598	0,580501927	1
ARPP19	1511,475443	1729,830791	1293,120095	0,747541379	-0,419774656	0,577735229	1
RBL1	1387,775675	1729,084113	1046,467238	0,605214767	-0,724480907	0,352220341	1
LSM14A	1414,546326	1727,577512	1101,515139	0,637606783	-0,649261119	0,215717898	1
FAM13B	1820,939034	1725,472793	1916,405276	1,110655169	0,151410964	0,402371772	1
MGEA5	1371,165016	1725,371839	1016,958193	0,589413928	-0,762646943	0,210914305	1
IRAK3	1614,308805	1707,194517	1521,423092	0,891183211	-0,166206041	0,790812775	1
CRYL1	2127,138332	1701,452723	2552,823941	1,500379004	0,585326979	0,417286659	1
NT5M	1740,909523	1701,280484	1780,538561	1,046587308	0,065692668	0,88730257	1
EPS15	1661,185581	1699,074427	1623,296734	0,955400604	-0,065822305	0,861546069	1
DCUN1D1	1161,256198	1696,661844	625,8505511	0,368871707	-1,438808957	0,210644726	1
GPSM3	2047,556294	1689,067551	2406,045037	1,424481238	0,51043662	0,676567029	1
DHRS3	1578,656817	1678,331354	1478,98228	0,881221861	-0,182422809	0,509394987	1
AP2S1	2236,820257	1675,83699	2797,803524	1,669496223	0,739412829	0,198819656	1
LAMP2	1936,042365	1671,853107	2200,231624	1,316043625	0,396207313	0,189530174	1
ARHGAP32	1839,282543	1670,511192	2008,053894	1,202059528	0,265508342	0,835296292	1
TRAPPC6B	1861,854147	1669,525546	2054,182747	1,230399111	0,299126366	0,251386796	1
CRKL	1962,109655	1666,857281	2257,362028	1,354262332	0,437507228	0,497532067	1
CDS2	1735,92242	1664,600819	1807,244021	1,085692138	0,118615066	0,678411632	1
PRKCA	1519,878911	1661,493012	1378,26481	0,829533919	-0,269627122	0,755440767	1
GNB5	1664,725103	1657,363945	1672,086261	1,008882972	0,012758834	0,859493123	1
PIP5K1C	1748,310688	1652,791721	1843,829656	1,115585003	0,157800445	0,878735645	1
ERBB2IP	1499,908201	1652,766374	1347,050027	0,815027489	-0,295079376	0,734120719	1
CLTC	1682,852183	1639,007837	1726,696529	1,053501081	0,075191795	0,784862279	1
MYCT1	1335,27204	1637,749443	1032,794638	0,63061822	-0,665161242	0,392786272	1
LASP1	1675,933534	1637,435632	1714,431435	1,047022186	0,066292013	0,952479516	1
TMCC2	1878,062961	1634,099123	2122,0268	1,298591236	0,376947378	0,960341562	1
MAF1	2118,412976	1624,960858	2611,865093	1,607340313	0,684675415	0,243259627	1
SNTB1	2093,262286	1624,523059	2562,001514	1,577079192	0,657255106	0,292540998	1
PNMA1	1440,768367	1620,047118	1261,489615	0,778674645	-0,360907445	0,170369116	1
MAPKAPK2	1347,407262	1619,759832	1075,054691	0,663712403	-0,59136986	0,170733207	1
SMNDC1	1669,033417	1615,557494	1722,509341	1,066201201	0,092479713	0,435614756	1
OSBPL8	1434,849899	1614,339812	1255,359985	0,777630568	-0,362843163	0,733753207	1
ARHGAP10	1485,569939	1610,599649	1360,54023	0,844741417	-0,243418307	0,900801868	1
NAT8B	1732,54184	1605,521442	1859,562238	1,158229463	0,211921102	0,727409994	1
HIPK1	1668,546793	1605,207166	1731,886421	1,078917699	0,109584818	0,687840864	1
ISCU	1335,752477	1604,381027	1067,123927	0,665131231	-0,588289081	0,470411861	1
UBAP2	1381,573396	1584,430789	1178,716003	0,743936568	-0,426748481	0,594511523	1
AIDA	1220,929708	1576,744878	865,1145373	0,548671221	-0,86598619	0,228341034	1
NDUFA4	1428,601312	1566,245006	1290,957617	0,82423734	-0,278868272	0,97398226	1
SLC10A3	1873,142483	1563,97751	2182,307455	1,395357312	0,480634604	0,690063189	1
PTPN22	1828,477214	1561,237479	2095,716948	1,342343479	0,424753875	0,17556564	1
HMHA1	1901,583812	1557,103822	2246,063801	1,442462455	0,528533768	0,795728507	1
CBX3	1516,856839	1548,786453	1484,927225	0,958768216	-0,060746012	0,62459586	1
FAM193B	2257,965268	1544,757979	2971,172557	1,923390329	0,94365157	0,318164805	1
SRSF8	1549,551132	1538,431773	1560,670491	1,014455446	0,020705505	0,956542541	1
SNURF	1972,44255	1538,2957	2406,589399	1,564451749	0,645657163	0,678149179	1
RPS11	1344,104154	1537,117945	1151,090362	0,748862744	-0,417226777	0,613023148	1
C10orf54	1220,843207	1532,247723	909,4386909	0,593532415	-0,752601273	0,186326998	1
FURIN	1839,243793	1525,713584	2152,774001	1,410994845	0,496712717	0,982310981	1
BSDC1	1226,057231	1521,461337	930,6531255	0,611683717	-0,709142224	0,249366905	1
ADD1	1922,513136	1520,191457	2324,834815	1,52930396	0,612875181	0,415860347	1
ABLIM1	1632,965644	1519,889142	1746,042146	1,148795723	0,200122284	0,757741511	1
COX5A	1969,307534	1516,291839	2422,323228	1,597531007	0,675843933	0,180991099	1
BMP2K	1228,588822	1514,781357	942,3962877	0,62213354	-0,684703809	0,335861409	1
PDGFC	1682,95391	1508,734673	1857,173147	1,230947482	0,299769211	0,506497917	1
PADI4	1399,473009	1505,374079	1293,57194	0,859302654	-0,218761745	0,862005493	1
COX6A1	1495,886192	1505,04065	1486,731734	0,987834936	-0,017658103	0,822164607	1
TNIK	1884,356537	1501,797397	2266,915676	1,509468375	0,594040531	0,447578333	1
CCDC92	1338,464594	1500,272297	1176,656891	0,784295553	-0,350530674	0,267837765	1
LTBP1	1485,39025	1497,317891	1473,462609	0,984067991	-0,023170098	0,852400829	1
IRF2	1352,977908	1495,321545	1210,63427	0,809614677	-0,304692651	0,496435577	1
MATR3	1807,223434	1492,120714	2122,326153	1,422355533	0,508282127	0,341727135	1
AQP10	1312,746684	1490,20577	1135,287597	0,761832775	-0,392453739	0,683482528	1
C15orf26	1814,915772	1485,790102	2144,041442	1,443031179	0,529102472	0,472350828	1
INF2	1735,463687	1485,160242	1985,767131	1,337072644	0,41907785	0,89225079	1
NREP	1409,427218	1482,991559	1335,862878	0,900789266	-0,150738458	0,446858499	1
WRB	1934,107176	1481,125313	2387,08904	1,611672569	0,688558673	0,53180395	1
CUX1	1985,696513	1480,668126	2490,724899	1,68216284	0,750317371	0,190108645	1
NUDT21	1596,020655	1478,655024	1713,386287	1,158746469	0,212564942	0,83908865	1
PPP6C	1545,839814	1475,716316	1615,963312	1,095036556	0,130979032	0,624648796	1
PITPNM2	2170,001132	1467,288355	2872,71391	1,95783869	0,969261904	0,551127709	1
ZMAT2	1126,123193	1466,959512	785,2868743	0,535315984	-0,901537365	0,291322796	1
EPS15L1	1557,369794	1464,63412	1650,105468	1,126633228	0,172017927	0,91586087	1
RHEB	1218,35122	1462,048562	974,6538784	0,666635776	-0,58502935	0,436994329	1
SREBF2	2051,89932	1460,038437	2643,760202	1,810746988	0,856584976	0,652397582	1
PKN2	1756,453034	1458,188007	2054,71806	1,409089947	0,494763706	0,264899559	1
GPATCH2L	1887,204709	1447,494879	2326,914539	1,607545957	0,684859982	0,283442294	1
CLINT1	1263,849407	1444,790596	1082,908218	0,749526071	-0,415949434	0,583886768	1
AHCTF1	1424,507673	1439,37988	1409,635466	0,979335258	-0,030125269	0,752072678	1
H2AFZ	1200,878325	1436,155032	965,6016174	0,672351937	-0,572711498	0,669061392	1
NAP1L4	1462,599518	1435,956071	1489,242965	1,037109	0,052567529	0,81394034	1
STXBP3	1219,194816	1428,544487	1009,845146	0,706904934	-0,500411884	0,753471668	1
BBX	1405,84033	1428,412076	1383,268584	0,96839603	-0,04633093	0,793728752	1
CPT1A	1344,063439	1425,553129	1262,573749	0,885672883	-0,175154148	0,398871131	1
DNM1L	1633,078964	1418,810445	1847,347483	1,30203967	0,380773404	0,35352805	1
PUM2	1584,846559	1413,458123	1756,234996	1,242509395	0,31325676	0,523336994	1
MED13	1793,969006	1412,485462	2175,45255	1,540159249	0,623079531	0,293518181	1
INTS8	1160,387891	1411,732682	909,0430994	0,643920135	-0,635046332	0,484179478	1
ZCCHC7	1465,673481	1409,39638	1521,950582	1,079859863	0,110844101	0,631944562	1
ANK1	3088,920504	1402,213338	4775,62767	3,405778237	1,767984499	0,195961887	1
HIPK3	1896,536687	1400,62422	2392,449154	1,708130646	0,772418324	0,469276788	1
ZFAND6	1317,766521	1398,725558	1236,807484	0,884238853	-0,177491968	0,95522248	1
DCP1A	1853,898332	1397,663344	2310,133319	1,652853907	0,724959213	0,520519277	1
GOLGA1	1578,110894	1397,413361	1758,808427	1,258617154	0,331839511	0,287806005	1
KIFC3	1365,046248	1394,889838	1335,202659	0,957210112	-0,063092457	0,815848851	1
ADD3	1136,006676	1394,785802	877,2275504	0,628933525	-0,669020556	0,358940113	1
CAV2	1030,354803	1385,023322	675,6862836	0,487851918	-1,035484796	0,80261475	1
FAM133B	1359,497271	1383,367259	1335,627283	0,96549002	-0,050666748	0,938205876	1
HEXIM1	1421,842454	1377,616918	1466,067991	1,064205856	0,089777247	0,884423076	1
TNFSF4	1433,659863	1373,515575	1493,804152	1,087577148	0,121117744	0,539792932	1
MAZ	1554,869417	1372,761577	1736,977256	1,265316049	0,339497785	0,623314995	1
GNA12	1780,146728	1371,83623	2188,457225	1,595275862	0,673805923	0,338613731	1
MOB3C	1630,216691	1370,810414	1889,622967	1,378471412	0,463069348	0,467170506	1
RGCC	1608,134426	1367,780393	1848,488458	1,351451203	0,434509421	0,349703319	1
ICAM2	1433,276711	1365,411623	1501,1418	1,09940605	0,136724324	0,736111169	1
PELI2	1854,884616	1361,733707	2348,035525	1,724298601	0,786009631	0,280008907	1
NFAT5	1081,391175	1360,798078	801,984272	0,589348475	-0,762807159	0,192074245	1
NDUFA1	1513,592475	1357,508227	1669,676724	1,229956984	0,29860786	0,351985855	1
LIN7C	1451,401254	1355,54532	1547,257188	1,141427856	0,190839676	0,413335097	1
MBNL3	1351,896144	1354,48569	1349,306598	0,99617634	-0,005526949	0,967338427	1
FKBP3	1369,849681	1353,038024	1386,661338	1,024850236	0,035413101	0,558269301	1
DPY19L2	1212,918806	1352,683579	1073,154033	0,793351859	-0,333967237	0,884693467	1
VIL1	1628,116173	1349,324589	1906,907758	1,413231311	0,498997618	1	1
ACTN4	1934,740189	1341,87818	2527,602197	1,88363015	0,91351572	0,242996829	1
MCM6	1251,473899	1341,159995	1161,787803	0,866255933	-0,207134767	0,649732356	1
DNAJC1	1385,398884	1340,811363	1429,986406	1,066508269	0,092895152	0,785020082	1
PHF20L1	1240,418622	1331,078429	1149,758814	0,863779916	-0,211264322	0,973190657	1
PSMB9	1533,472912	1327,798886	1739,146937	1,309796955	0,389343182	0,509326049	1
RBBP4	1404,841284	1325,403066	1484,279503	1,11987028	0,163331627	0,731383298	1
UBASH3B	1604,329146	1321,604461	1887,053831	1,427850681	0,513845116	0,412399124	1
KCTD10	1054,156717	1321,331655	786,9817786	0,595597461	-0,747590492	0,187081188	1
F2R	1017,226089	1320,9061	713,5460776	0,5401944	-0,888449412	0,250054006	1
FBXL3	1573,707248	1314,232919	1833,181577	1,394868102	0,480128708	0,576104233	1
WAPAL	1944,345519	1310,128287	2578,56275	1,968175769	0,976859067	0,191900085	1
ANKRD10	1382,533356	1307,982521	1457,084191	1,113993626	0,155740978	0,893079872	1
NENF	1091,75582	1307,130767	876,3808735	0,670461514	-0,576773573	0,366752396	1
MBNL2	1208,926539	1302,123247	1115,729831	0,856854244	-0,22287828	0,84351301	1
KANSL1L	1640,993883	1298,437194	1983,550572	1,527644603	0,611308949	0,588960942	1
NBR1	1539,204964	1295,511702	1782,898226	1,376211596	0,460702305	0,47778969	1
HAUS1	1201,523059	1293,763271	1109,282847	0,857407898	-0,221946388	0,937184217	1
SLBP	1277,528989	1282,324631	1272,733347	0,992520393	-0,010831349	0,926362816	1
WBP1L	2192,570625	1280,379847	3104,761403	2,42487525	1,277910529	0,46751938	1
HLA-A	19096,0008	1272,641386	36919,3602	29,01002639	4,858479703	0,204923862	1
RC3H2	1248,043309	1268,462918	1227,623699	0,967804168	-0,047212943	0,882637501	1
VKORC1	1353,920187	1265,102125	1442,73825	1,140412478	0,18955573	0,946089972	1
TBCD	937,6338275	1262,394496	612,8731589	0,485484657	-1,042502393	0,232332398	1
FHL2	1051,335742	1258,539745	844,1317402	0,670723149	-0,5762107	0,65880718	1
MRFAP1	1329,033499	1257,011493	1401,055505	1,114592438	0,156516271	0,955685626	1
TEX9	1484,129346	1251,241905	1717,016786	1,372250066	0,456543409	0,208112632	1
FLII	1680,412647	1245,937416	2114,887879	1,697427054	0,763349577	0,631937737	1
WDR33	1641,037067	1244,994557	2037,079578	1,63621565	0,710362905	0,263486018	1
HIST1H3D	1607,30977	1243,011931	1971,607609	1,586153407	0,66553231	0,372734502	1
TTC1	1062,99819	1236,990576	889,0058036	0,718684378	-0,476569767	0,74843916	1
RALY	1313,596303	1235,904213	1391,288392	1,125725099	0,170854565	0,980461829	1
SRPR	1082,872317	1234,900316	930,8443177	0,753780937	-0,407782785	0,318128277	1
CNTLN	837,492605	1231,327593	443,6576171	0,360308353	-1,472695997	0,170682094	1
JKAMP	1523,255678	1229,851822	1816,659535	1,477136922	0,562803562	0,312620031	1
CHCHD2	1869,523288	1228,282062	2510,764513	2,044126988	1,031484824	0,241843017	1
ZMYND11	1298,688442	1226,841047	1370,535838	1,117125842	0,159791712	0,480083418	1
RAB14	908,1146155	1226,302791	589,9264403	0,481060995	-1,055708267	0,175137662	1
GTF2F2	1584,892398	1226,251793	1943,533003	1,58493795	0,66442636	0,174379027	1
DMC1	1416,064517	1224,300931	1607,828102	1,313262174	0,393154958	0,309445223	1
NPM1	1245,022916	1220,868126	1269,177707	1,03956986	0,055986712	0,855128103	1
LOC100128252	913,9842151	1219,829624	608,1388061	0,498544054	-1,0042071	0,407168014	1
PABPN1	1255,566882	1219,272524	1291,86124	1,059534447	0,083430493	0,959939425	1
LRRFIP1	905,2655426	1216,781376	593,7497092	0,487967453	-1,03514317	0,229666658	1
CCNG1	941,4476475	1215,535971	667,3593242	0,549024743	-0,865056926	0,245997622	1
PBX2	1276,020737	1215,442291	1336,599183	1,09968132	0,137085501	0,924023254	1
FAM32A	1248,207477	1212,277132	1284,137822	1,059277444	0,083080507	0,959795564	1
VPS28	1398,971707	1212,004285	1585,939129	1,308526008	0,387942599	0,826169127	1
SMARCA2	1536,062227	1207,664646	1864,459807	1,543855584	0,626537806	0,323230717	1
DDX17	1239,647193	1207,412105	1271,882282	1,053395337	0,075046979	0,932498755	1
DCP2	1048,332586	1207,234002	889,4311693	0,736751257	-0,440750477	0,740783839	1
RAD21	1172,50293	1203,272415	1141,733445	0,948856992	-0,075737429	0,905768817	1
CETN2	1116,579153	1200,955501	1032,202805	0,859484639	-0,21845624	0,908039253	1
HIST1H2AK	1394,73136	1200,869463	1588,593258	1,322869227	0,40367045	0,688034424	1
MAN2A2	1791,789926	1198,714211	2384,865642	1,989519788	0,992420248	0,492073594	1
RASA1	1111,425973	1195,54435	1027,307595	0,859280206	-0,218799433	0,957849516	1
BECN1	1309,332108	1193,986089	1424,678127	1,193211663	0,254849984	0,608485361	1
ATP2C1	1178,028596	1192,294393	1163,762799	0,976070009	-0,034943465	0,731781846	1
CREBRF	1118,377039	1192,014509	1044,739569	0,876448701	-0,190258443	0,893021422	1
C1GALT1	1165,947807	1191,291577	1140,604037	0,957451609	-0,062728522	0,738658608	1
SOD1	1472,795469	1191,008583	1754,582354	1,473190352	0,558943854	0,229088387	1
SLC6A6	1100,772152	1190,055263	1011,489041	0,849951319	-0,234547881	0,581002607	1
GP5	1237,910027	1186,485634	1289,334419	1,086683549	0,119931877	0,793076973	1
LINC00674	969,2626334	1185,309234	753,2160332	0,635459517	-0,654127876	0,378048054	1
VWA5A	1182,348835	1185,199658	1179,498011	0,995189294	-0,006957129	0,955526155	1
PCP2	1268,355979	1184,708397	1352,003562	1,141212103	0,190566953	0,805479616	1
FAM216A	1008,025293	1184,101278	831,949307	0,702599788	-0,509224954	0,783209062	1
MEST	1108,577426	1181,640822	1035,514029	0,876335693	-0,190444474	0,872734187	1
ARMC1	1109,859202	1180,211651	1039,506753	0,880779945	-0,183146476	0,94048297	1
BCR	2960,668087	1179,663811	4741,672363	4,019511593	2,007020212	0,204417898	1
FAM175A	934,5264554	1169,180335	699,8725761	0,59860105	-0,740333285	0,525510045	1
KIF3C	1297,449033	1168,811045	1426,087022	1,220117682	0,287020304	0,832008122	1
KLHL6	949,6842816	1168,071674	731,2968894	0,626071932	-0,675599671	0,396199202	1
HK1	1268,008281	1162,333636	1373,682927	1,181831864	0,241024802	0,816400126	1
SDC4	1616,398606	1161,001197	2071,796014	1,784490851	0,835512505	0,21913937	1
CIRH1A	982,5774625	1159,560937	805,5939882	0,694740537	-0,525453816	0,455411574	1
UBE2W	1337,569831	1158,800046	1516,339616	1,308542938	0,387961265	0,317976645	1
VKORC1L1	1592,552299	1153,294232	2031,810365	1,761745015	0,817005132	0,325104976	1
SF3A2	1583,735083	1153,015286	2014,45488	1,747118971	0,804977853	0,536032164	1
NUCB2	1201,727131	1152,596353	1250,85791	1,085252358	0,118030557	0,579803172	1
MAP4K3	1394,209051	1149,118145	1639,299957	1,426572162	0,512552726	0,28187834	1
ZNF569	1073,887174	1148,37565	999,3986973	0,870271585	-0,200462403	0,934623228	1
GMPS	1132,242411	1147,248795	1117,236028	0,973839356	-0,038244289	0,724929808	1
NPRL3	997,9817727	1145,912381	850,0511649	0,74181166	-0,430875151	0,209468484	1
SET	1066,664223	1145,422391	987,9060546	0,862481877	-0,213433952	0,90505503	1
ST6GAL1	943,8879995	1144,320677	743,4553223	0,649691417	-0,622173448	0,290151785	1
C12orf57	1134,601356	1143,020852	1126,181861	0,985267993	-0,021411903	0,824619002	1
C12orf75	1325,630154	1140,954265	1510,306043	1,323721808	0,404599959	0,845922053	1
MBTD1	1232,585322	1140,851634	1324,319011	1,160816158	0,215139507	0,416476604	1
HBP1	889,7792084	1135,522757	644,0356601	0,567171073	-0,818144142	0,334673852	1
MAPK14	1008,708417	1133,585312	883,8315229	0,779677995	-0,359049677	0,655600691	1
PHC3	1173,406527	1132,353086	1214,459968	1,072509964	0,100991051	0,975881335	1
EPB41L3	932,3475255	1132,232255	732,4627957	0,64691921	-0,628342542	0,480172645	1
ZNF24	910,9673717	1127,321554	694,6131899	0,616162432	-0,698617373	0,277658646	1
DPYD	1133,167243	1123,274194	1143,060292	1,017614664	0,025191365	0,878349031	1
CD82	1543,72385	1122,8028	1964,6449	1,749768438	0,80716401	0,439108153	1
TSPAN9	968,0608745	1120,357032	815,7647174	0,728129243	-0,457733543	0,333532134	1
LZIC	1179,748183	1119,534624	1239,961743	1,10756891	0,147396462	0,963049166	1
GCLM	910,4956831	1117,216119	703,7752476	0,629936532	-0,666721614	0,307273366	1
EMR1	1200,347694	1116,271821	1284,423566	1,150636916	0,202432662	0,738666282	1
PMS2P5	1116,26333	1114,0725	1118,45416	1,003933011	0,005663006	0,845254398	1
TM2D1	1247,763131	1111,483511	1384,042751	1,245221127	0,316401959	0,284950255	1
ARHGAP5	1021,674622	1110,230407	933,1188371	0,840473141	-0,250726379	0,881841912	1
EFNB1	1324,733249	1109,025337	1540,441161	1,38900448	0,474051252	0,539941093	1
CTDSP2	1410,954271	1106,729292	1715,179249	1,549773066	0,632056977	0,366870948	1
ST3GAL3	1009,182167	1105,610951	912,7533823	0,825564708	-0,276546796	0,865631725	1
GPBP1L1	1531,802399	1102,565132	1961,039665	1,778615711	0,830754835	0,213760258	1
HCST	1181,789241	1102,427031	1261,151451	1,143977257	0,194058371	0,7048553	1
ADIPOR2	1358,231038	1101,673302	1614,788775	1,465760105	0,551649003	0,647105238	1
AES	1179,74268	1101,621081	1257,864279	1,141830254	0,191348194	0,487210495	1
ANXA11	1175,329445	1097,677517	1252,981373	1,141484045	0,190910695	0,837586871	1
AVPR1A	1000,115355	1095,184333	905,0463778	0,826387258	-0,275110086	0,790374147	1
SPTBN1	2021,584198	1092,688717	2950,479679	2,700201468	1,433067054	0,224412911	1
BRD3	1112,261916	1091,594042	1132,92979	1,037867326	0,053622031	0,862671909	1
PTGIR	1899,423515	1088,682374	2710,164657	2,489398856	1,3157974	0,219118056	1
HDAC5	1383,085475	1088,011907	1678,159042	1,542408711	0,625185104	0,349872303	1
AKIRIN2	1170,08147	1087,006271	1253,156669	1,152851371	0,205206528	0,829506852	1
FOXO3	2136,896483	1085,420061	3188,372905	2,937455295	1,554566895	0,208517637	1
TUG1	1489,475559	1084,783888	1894,167229	1,746124043	0,80415605	0,194513607	1
DGKG	1218,489252	1083,509911	1353,468592	1,249152018	0,320949059	0,574522751	1
C7orf50	1432,129798	1083,270517	1780,98908	1,644085252	0,71728511	0,384136905	1
FAM192A	1334,085497	1081,862664	1586,308329	1,466275141	0,552155845	0,247077671	1
TADA3	1237,845679	1081,55757	1394,133787	1,289005621	0,366258555	0,596612297	1
LOC401093	1797,040137	1077,237245	2516,843028	2,336386938	1,224279224	0,49317264	1
POLI	999,9751919	1076,696307	923,2540773	0,857487921	-0,221811746	0,881160596	1
08-mar	1017,043228	1069,838583	964,2478738	0,901302205	-0,149917175	0,688343016	1
SFT2D1	1099,3926	1069,539381	1129,245819	1,05582444	0,078369967	0,649214264	1
LYL1	1061,147416	1068,427361	1053,867472	0,986372598	-0,019795373	0,55442879	1
NCKAP1	908,9877119	1067,97382	750,0016038	0,702265907	-0,509910696	0,843781179	1
TMEM123	1009,428039	1065,57827	953,2778084	0,894610781	-0,16066795	0,940097033	1
SDF4	1453,632939	1064,723717	1842,542161	1,730535474	0,791218515	0,200045708	1
SYNM	926,5638194	1062,038555	791,0890835	0,744877933	-0,424924072	0,325079576	1
SAP18	879,6627198	1058,94958	700,3758592	0,661387352	-0,596432638	0,461553177	1
MINK1	1320,870736	1052,667327	1589,074145	1,509569172	0,594136866	0,970498636	1
FRA10AC1	843,8928986	1052,524758	635,2610389	0,603559236	-0,728432725	0,606402615	1
PPP2CB	1012,399266	1051,824203	972,9743288	0,925035121	-0,112419953	0,491968704	1
CMC2	1417,797507	1050,55613	1785,038884	1,699137089	0,764802256	0,58802497	1
YY1	949,7722346	1045,449933	854,0945365	0,816963596	-0,291656302	0,723618129	1
SMEK2	931,4500518	1043,606403	819,2937004	0,785060055	-0,349125074	0,844979659	1
UBE2O	1149,193782	1043,149731	1255,237834	1,20331511	0,267014488	1	1
CHMP1B	1061,424481	1035,513344	1087,335619	1,050045009	0,070451169	0,6515527	1
RAB30	989,7236958	1033,458274	945,9891173	0,915362662	-0,12758465	0,947328346	1
MFSD6	1500,785356	1031,85276	1969,717952	1,90891378	0,932751942	0,42959224	1
GMFG	859,9323878	1028,812196	691,0525792	0,671699443	-0,574112263	0,461963031	1
AMFR	992,9620337	1027,938685	957,9853825	0,931947981	-0,101678665	0,870667998	1
PLEKHB2	1260,594062	1026,130999	1495,057124	1,456984659	0,542985687	0,476128005	1
CNPPD1	958,0905029	1025,077532	891,1034737	0,869303488	-0,202068162	0,815497638	1
WDR26	879,999168	1023,888612	736,1097239	0,718935356	-0,47606604	0,407191658	1
EIF4E3	745,2650202	1022,750223	467,7798178	0,457374447	-1,128552328	0,435754595	1
APOBEC3C	976,8929403	1022,661299	931,1245819	0,910491658	-0,135282295	0,974157969	1
ARNT	1314,433946	1021,872651	1606,995241	1,572598346	0,653150242	0,457728375	1
CDK19	972,86674	1020,526008	925,2074715	0,906598621	-0,141464129	0,86431167	1
COPZ1	1133,360889	1015,936399	1250,785379	1,231165041	0,300024172	0,394650163	1
CD2AP	969,5982979	1015,056459	924,1401366	0,910432251	-0,135376431	0,899146567	1
HBG1	659,3682285	1013,556981	305,1794764	0,301097503	-1,731697349	0,697190907	1
PIK3CG	893,8721485	1012,595993	775,1483036	0,765505995	-0,385514418	0,691279243	1
LGALS8	948,5846763	1011,405822	885,763531	0,875774602	-0,191368483	0,830824355	1
CHMP4B	770,3768668	1010,043735	530,7099987	0,525432692	-0,928422128	0,176085863	1
DDX6	1006,3881	1009,58031	1003,19589	0,993676164	-0,009152336	0,998752155	1
CASP2	929,6587036	1003,20721	856,1101976	0,853373251	-0,228751205	0,784428865	1
ITCH	964,2350592	1002,976833	925,4932849	0,922746422	-0,115993856	0,920314732	1
ATE1	854,3916698	1000,507665	708,275675	0,707916291	-0,498349319	0,433624994	1
FAM114A2	772,5104099	1000,42725	544,5935695	0,544360991	-0,877364408	0,335954631	1
SSR1	1191,548146	996,0647629	1387,03153	1,392511392	0,47768913	0,2526146	1
ATF6	690,9791627	995,5293955	386,4289299	0,388164259	-1,365260811	0,258292719	1
TGFB1I1	1116,306861	995,1718025	1237,441919	1,243445519	0,314343298	0,701124394	1
VPS41	843,5644383	994,6797927	692,4490838	0,696152761	-0,522524175	0,378398595	1
ABHD2	1251,137144	994,0281844	1508,246104	1,517307182	0,601513192	0,303291449	1
SSBP2	1152,706835	992,5528325	1312,860838	1,322711291	0,403498198	0,375633392	1
ORMDL3	1547,947604	991,355253	2104,539954	2,122891817	1,086030853	0,296893832	1
MFSD11	909,6085151	987,3707663	831,8462639	0,842486219	-0,247275007	0,763915123	1
GRB14	780,8279109	987,2589476	574,3968742	0,581809743	-0,78138064	0,170011774	1
STAT5B	1362,266054	984,549975	1739,982133	1,767286758	0,821536149	0,277853327	1
METTL8	1015,789045	983,9609049	1047,617185	1,064693912	0,09043873	0,621068666	1
ING5	763,1747488	983,201671	543,1478267	0,552427689	-0,856142463	0,301828715	1
EIF3E	1262,162105	979,8880159	1544,436194	1,576135404	0,656391481	0,222742262	1
C1orf50	1202,505659	979,7761658	1425,235153	1,454653831	0,540675871	0,317490771	1
DYNLT3	1112,714689	977,9769022	1247,452475	1,275543903	0,351112556	0,438299213	1
CCT6P1	856,2322392	975,3637473	737,100731	0,755718811	-0,404078561	0,40812311	1
ANTXR2	1049,328511	973,5415342	1125,115488	1,155693361	0,20875866	0,807143387	1
SLC50A1	1207,694122	972,0581335	1443,330111	1,484818718	0,570286802	0,266168457	1
RNASEH2B	1360,478022	970,7098031	1750,246241	1,803058169	0,850445941	0,82318241	1
MAST4	1225,528597	969,607471	1481,449722	1,527886043	0,611536945	0,376109025	1
GTF2A1	1208,247404	967,0795463	1449,415263	1,498754956	0,583764524	0,262671973	1
NPEPPS	1088,97163	966,7927164	1211,150543	1,252751001	0,325099691	0,760402119	1
CNEP1R1	1052,909978	965,2423843	1140,577572	1,181648869	0,240801398	0,486511626	1
NUDT3	940,8562544	964,7916069	916,9209018	0,950382337	-0,073420072	0,54125491	1
MPST	1031,723531	963,9766898	1099,470373	1,140557012	0,189738563	0,90309147	1
PNP	1237,074771	961,0578433	1513,091699	1,574402321	0,654804253	0,879936984	1
TWF2	877,4274201	959,5004753	795,3543648	0,828925452	-0,270685734	0,648604376	1
UBE2F	742,3819231	958,4305373	526,3333089	0,549161664	-0,864697177	0,174119767	1
LY6G5C	1279,742345	958,0234758	1601,461214	1,67163045	0,741255944	0,210922526	1
TJP2	1164,88285	957,8851055	1371,880595	1,432197439	0,518230393	0,500414425	1
E2F1	1436,277714	957,5509766	1915,004451	1,999898176	0,999926548	0,551742206	1
EGF	1243,375199	956,3920077	1530,358391	1,60013716	0,678195575	0,264343589	1
RPLP1	979,6067551	945,6853254	1013,528185	1,071739359	0,099954093	0,923241883	1
SNX5	1207,437456	940,9204113	1473,9545	1,566502843	0,647547388	0,244276694	1
ATXN10	867,8520741	939,3239557	796,3801926	0,847822722	-0,238165464	0,741484961	1
PIGN	993,6870056	937,6182415	1049,75577	1,119598279	0,162981174	0,84867872	1
MALAT1	984,6180264	935,2458664	1033,990187	1,105581135	0,144804904	0,425272209	1
PSMF1	1018,628818	934,9886448	1102,268991	1,178911634	0,237455585	0,676793243	1
TBPL1	844,219088	934,2627304	754,1754456	0,807241283	-0,308928137	0,72349512	1
VRK2	636,2526382	930,7456139	341,7596624	0,367189119	-1,445404786	0,171411974	1
TSPAN2	725,6899825	929,7564376	521,6235274	0,561032445	-0,833843889	0,392576605	1
MAGED2	786,8589042	928,611114	645,1066943	0,694700596	-0,52553676	0,396482996	1
WSB2	1314,853205	928,3959964	1701,310413	1,832526659	0,873834186	0,232559131	1
PSMA7	984,3964714	922,7014423	1046,0915	1,133726959	0,181073231	0,877056407	1
SLMAP	912,8571563	921,0033409	904,7109716	0,982310195	-0,025749422	0,735064444	1
SEC23A	1132,737749	919,0651157	1346,410382	1,464978225	0,550879221	0,321501498	1
SMIM7	897,0736453	915,3321294	878,8151611	0,960105226	-0,058735563	0,918430061	1
ACTR3B	1115,495444	914,680007	1316,310881	1,439094406	0,525161238	0,65802983	1
CCZ1B	757,2860976	913,8457867	600,7264085	0,657360812	-0,605242641	0,411900213	1
NUCKS1	1002,040426	913,7667066	1090,314145	1,193208439	0,254846086	0,471817072	1
TMEM64	729,8414308	910,4178097	549,2650518	0,60331097	-0,72902628	0,300783962	1
FLJ45340	1402,818492	907,1064531	1898,530532	2,092952294	1,065539428	0,286247587	1
NDE1	898,6579061	904,8685906	892,4472216	0,986272737	-0,01994144	0,824671216	1
CHMP5	1048,883664	904,5067432	1193,260585	1,319239015	0,399705971	0,30268917	1
PPP1R14A	1040,894944	899,5543102	1182,235577	1,314245915	0,39423525	0,605194324	1
STYX	1039,479933	897,6153033	1181,344563	1,316092271	0,39626064	0,366110804	1
TMEM245	1405,955187	895,0774083	1916,832965	2,14152759	1,098640264	0,31383156	1
VEPH1	720,0019065	892,9544106	547,0494024	0,612628591	-0,706915397	0,221449002	1
RAB5A	823,3057754	891,7966169	754,8149339	0,846398068	-0,24059176	0,833842029	1
UBXN6	789,6426136	889,6477403	689,6374869	0,775180395	-0,36739601	0,331023492	1
DGKH	987,1430226	887,2317367	1087,054308	1,225220271	0,293041141	0,961660955	1
NEK1	944,3089755	885,8561648	1002,761786	1,131969078	0,178834549	0,656420495	1
KCMF1	1093,025221	885,5907953	1300,459647	1,468465632	0,554309502	0,402595147	1
SPECC1	1078,745306	883,5454401	1273,945172	1,441855861	0,527926949	0,273275986	1
DNAJC4	930,4984296	883,2062351	977,7906241	1,107092076	0,146775215	0,906928665	1
ARMC3	883,8712383	877,336234	890,4062427	1,014897377	0,021333855	0,695496472	1
RNF34	748,8525769	873,6747135	624,0304402	0,714259473	-0,48547983	0,544641579	1
ERP44	708,486261	871,8654542	545,1070678	0,625219253	-0,67756589	0,608552983	1
GNG8	905,6208765	870,4568181	940,7849348	1,080794492	0,112092228	0,724343086	1
KLF9	829,366079	870,4089139	788,323244	0,905692981	-0,142906018	0,897405472	1
KIDINS220	729,204338	868,6939576	589,7147184	0,678852101	-0,558830801	0,483919232	1
NDUFAF6	1062,156214	867,0586071	1257,253821	1,45002173	0,53607452	0,383046941	1
CCNK	728,0800701	866,252672	589,9074683	0,680987762	-0,554299224	0,461832986	1
ATP5H	808,5216004	862,9747813	754,0684195	0,873801223	-0,19462297	0,943190752	1
R3HDM1	1072,519098	862,4965678	1282,541627	1,487010703	0,572415031	0,318706757	1
POLR2G	806,1382978	855,6134455	756,6631501	0,884351636	-0,177307967	0,859096323	1
DSCR3	851,5009762	852,4946918	850,5072606	0,997668688	-0,003367299	0,880564002	1
MYZAP	1227,323992	851,7380107	1602,909973	1,881928425	0,91221176	0,545807847	1
OTUD5	1358,372844	851,1747758	1865,570913	2,191760102	1,132089897	0,351875429	1
DBN1	1023,170659	846,434106	1199,907211	1,417602626	0,503453181	0,62466561	1
JAK2	908,3021843	844,5615954	972,0427732	1,150943612	0,202817153	0,669757621	1
TSEN2	630,2440184	842,2690503	418,2189864	0,496538471	-1,010022595	0,210324427	1
EIF4EBP2	851,2814752	841,8520001	860,7109503	1,022401741	0,031962198	0,968224133	1
MASTL	1035,552963	841,0089285	1230,096997	1,462644397	0,54857906	0,193321329	1
HNRNPUL2	867,4461299	838,649218	896,2430418	1,06867451	0,095822513	0,935241472	1
FXR1	767,7746642	838,0175481	697,5317804	0,832359396	-0,264721505	0,934507897	1
MAT2B	1179,664419	836,6876318	1522,641205	1,819844285	0,863815012	0,184625595	1
EIF4H	1103,136459	836,5751075	1369,69781	1,637268187	0,711290657	0,406473626	1
ZNF207	641,0699092	835,1557599	446,9840584	0,535210412	-0,901821912	0,220075511	1
KPNA3	995,1844767	832,3652464	1158,003707	1,391220635	0,476351237	0,314315832	1
TAB3	1152,627745	831,6870499	1473,568439	1,771782354	0,825201394	0,24048971	1
UPF2	703,3972845	830,1173294	576,6772396	0,694693652	-0,52555118	0,330087237	1
CD27-AS1	916,5162431	828,8380011	1004,194485	1,211569069	0,276876652	0,834598718	1
PANK3	978,3051079	827,2019121	1129,408304	1,365335702	0,449255718	0,533654399	1
VASP	730,0287519	827,1082562	632,9492476	0,765255627	-0,385986346	0,401844856	1
PIGB	861,8732219	825,6810292	898,0654146	1,087666281	0,121235976	0,431700497	1
LOC113230	712,2160484	825,4972592	598,9348377	0,725544308	-0,462864374	0,379684985	1
ABHD16A	1019,846702	822,782266	1216,911138	1,479019649	0,564641219	0,483400095	1
RALB	813,0003843	820,6419063	805,3588622	0,98137672	-0,027121046	0,873642494	1
NOL10	638,3539363	817,1372937	459,5705789	0,562415377	-0,830292056	0,342293201	1
RNPC3	792,5949937	815,6980451	769,4919422	0,943353912	-0,084128975	0,958062711	1
RAB2A	711,7886212	814,9193607	608,6578817	0,746893387	-0,42102577	0,75255623	1
BTBD2	1016,97082	814,817106	1219,124534	1,496194085	0,581297333	0,514979121	1
TMSB10	1034,733066	813,0608829	1256,40525	1,54527819	0,627866584	0,26404967	1
NID1	1400,619716	812,4046923	1988,834741	2,448083768	1,291652925	0,311815888	1
LOC100506343	820,6735015	811,5342489	829,8127541	1,022523393	0,03213385	0,702210357	1
LRRFIP2	914,8051783	808,9073592	1020,702997	1,261829288	0,335516743	0,46924401	1
RPS10	778,8865964	804,8395123	752,9336806	0,935507849	-0,096178338	0,890554182	1
MGST3	753,9210925	804,3302701	703,5119149	0,874655525	-0,193213158	0,893396158	1
SLC18A2	1013,102256	796,6384717	1229,566041	1,54344296	0,626152167	0,294283568	1
TCTA	738,1332434	795,5622388	680,704248	0,855626643	-0,224946688	0,610260405	1
SLC25A5	769,7279358	793,9090593	745,5468123	0,939083392	-0,090674818	1	1
RPS15A	599,3422291	792,4329139	406,2515443	0,512663643	-0,963915507	0,169131051	1
STAU2	846,150905	792,0935712	900,2082388	1,136492293	0,1845879	0,6159095	1
SH3TC2	1428,53342	790,4811548	2066,585686	2,614338967	1,386446209	0,219841273	1
GNA15	995,4743251	790,0343928	1200,914257	1,520078453	0,604145785	0,52777504	1
PPP1R18	1090,234869	789,8963297	1390,573408	1,760450525	0,815944683	0,400977329	1
RANBP9	687,163279	789,8900319	584,436526	0,739896065	-0,43460547	0,669027427	1
QKI	744,5041865	787,6240726	701,3843004	0,890506429	-0,167302068	0,7604414	1
EEF1G	884,7756362	784,6007281	984,9505443	1,255352575	0,328092612	0,456486444	1
PTPN7	1014,199179	783,7827261	1244,615631	1,587960017	0,667174587	0,185487311	1
GATA2	767,8060588	783,3969483	752,2151693	0,960196706	-0,058598108	0,725395704	1
SNAP29	876,4907697	783,2225714	969,7589679	1,238165246	0,30820387	0,795355404	1
GAB1	691,3379169	782,9323391	599,7434948	0,766022126	-0,384542031	0,711497945	1
ITM2A	820,917333	781,1934278	860,6412381	1,101700561	0,139732158	0,498579647	1
SLC44A1	774,9859458	777,4314755	772,5404161	0,993708694	-0,009105108	0,87792372	1
MED4	821,536645	776,9208633	866,1524266	1,114852834	0,156853281	0,833450804	1
THRB	727,4736381	772,8490765	682,0981996	0,882576198	-0,180207255	0,839413014	1
RPS4X	834,9183422	771,8668176	897,9698668	1,163374103	0,218315095	0,346553321	1
NCOA2	995,0660793	771,7915351	1218,340623	1,578587699	0,658634412	0,786438732	1
TXNIP	923,5014646	771,1095299	1075,893399	1,395253667	0,480527438	0,53299745	1
MDM2	628,6344807	770,040659	487,2283024	0,632730618	-0,660336684	0,512076159	1
TMEM70	482,7029834	767,8486249	197,5573419	0,257286834	-1,958550461	0,470139239	1
FAM126B	532,6581093	767,4950377	297,8211808	0,388043135	-1,365711062	0,197640878	1
FBXL4	696,6343876	766,5048906	626,7638845	0,817690653	-0,290372946	0,47540835	1
ARL6IP6	763,6830749	765,4645457	761,9016041	0,995345386	-0,006730865	0,855907442	1
LYPLA1	952,7172364	764,7902226	1140,64425	1,491447219	0,576712922	0,31845272	1
SCAF8	889,1794528	764,7091162	1013,649789	1,325536427	0,406576317	0,559112817	1
MTRF1L	661,2177831	764,2578914	558,1776749	0,730352517	-0,453335121	0,351106313	1
DLST	722,3555745	760,8432049	683,867944	0,898829009	-0,153881407	0,626440599	1
SNW1	871,8641588	760,5546993	983,1736184	1,292705994	0,370394194	0,319454003	1
PACS1	712,6734629	757,4035878	667,9433381	0,881885627	-0,181336532	0,435978015	1
IGF2BP2	651,2082886	755,0678504	547,3487268	0,724900056	-0,464145995	0,191024235	1
UBR4	576,3808338	753,4142482	399,3474194	0,530050262	-0,915798926	0,271989994	1
TESPA1	609,9126561	750,8295977	468,9957144	0,62463669	-0,678910783	0,898936556	1
SMARCE1	566,6805524	748,8578583	384,5032464	0,51345291	-0,961696126	0,189443669	1
FKBP1B	702,7995326	748,3940686	657,2049966	0,878153668	-0,187454676	0,494693526	1
E2F3	745,8956411	744,3862207	747,4050615	1,004055476	0,005838984	0,683790049	1
ADI1	624,4843794	744,2542611	504,7144977	0,678147945	-0,560328048	0,335272638	1
NNT	605,5355073	741,7548876	469,3161271	0,632710529	-0,660382491	0,301201877	1
SIN3A	1711,294901	736,0614024	2686,528399	3,649869957	1,867845062	0,216570373	1
GRHPR	1315,25584	735,7126993	1894,79898	2,575460478	1,364830401	0,204159788	1
HNRNPUL1	686,0147509	734,1522086	637,8772932	0,868862459	-0,202800278	0,6503863	1
CCAR1	803,3535303	731,8921795	874,814881	1,195278356	0,257346631	0,874876522	1
RNF115	574,8435272	730,2836935	419,4033608	0,574301966	-0,800118595	0,237015643	1
NCOA7	818,0974532	729,3632376	906,8316688	1,243319682	0,31419729	0,695805153	1
ANKS1A	640,0545636	729,106609	551,0025182	0,755722841	-0,404070867	0,417094464	1
PRIM1	695,0780858	727,7126715	662,4435	0,910309145	-0,13557152	0,960833462	1
GATA1	952,1438282	727,3252699	1176,962386	1,618206372	0,694395609	0,288810654	1
NFIB	825,2487019	724,9546152	925,5427885	1,276690663	0,352409009	0,499298315	1
SCAMP1	549,4552495	723,4301096	375,4803895	0,519027871	-0,946116084	0,20567981	1
LCP2	573,2746895	722,5840992	423,9652798	0,586734859	-0,769219386	0,206936216	1
ATP5E	694,158301	722,3277351	665,988867	0,922003731	-0,117155506	0,833781139	1
SPHK1	1054,183695	720,8982796	1387,46911	1,924639231	0,944588041	0,309659827	1
TMEM204	1274,285291	718,5472643	1830,023317	2,546837777	1,348707069	0,517392883	1
ZC3H11A	665,8977279	716,2675803	615,5278755	0,85935465	-0,218674451	0,760507946	1
THOC7	950,8141162	713,974027	1187,654206	1,663441751	0,734171348	0,199978675	1
AP3S1	903,5992885	712,8815663	1094,317011	1,53506145	0,618296409	0,169622082	1
RILPL2	817,9781641	712,693858	923,2624702	1,295454507	0,373458352	1	1
ANO10	616,8854992	712,1610963	521,609902	0,732432458	-0,44923237	0,780741593	1
PKHD1L1	624,2818146	711,0789738	537,4846553	0,755871957	-0,40378623	0,460304936	1
ALKBH5	658,5356598	710,7976356	606,273684	0,852948369	-0,22946968	0,828334209	1
SUCNR1	933,1551198	710,261028	1156,049212	1,627639932	0,702781581	0,290343177	1
GPR89C	801,7433434	709,7814455	893,7052414	1,259127365	0,332424224	0,393236611	1
RNF6	683,828418	709,344747	658,3120891	0,928056621	-0,107715267	0,765276964	1
CTR9	441,307811	708,7633591	173,8522629	0,245289575	-2,027442178	0,242553374	1
ZNF215	782,7906348	706,270142	859,3111275	1,216689021	0,28296047	0,367815869	1
UFD1L	806,7609816	706,1978948	907,3240684	1,284801435	0,361545409	0,799736255	1
ZFAND2A	656,1078743	705,5831869	606,6325616	0,859760511	-0,217993246	0,707580999	1
CYTH2	629,128179	705,096643	553,1597151	0,784516166	-0,350124918	0,40572483	1
MKLN1	700,6446007	704,4297406	696,8594608	0,989253322	-0,01558809	0,911326248	1
RAP2A	787,8521008	700,5745571	875,1296444	1,249159901	0,320958164	0,493305633	1
NDUFB4	588,3744177	700,3428687	476,4059668	0,680246759	-0,555869917	0,624873384	1
CARD16	630,0934503	696,6343814	563,5525192	0,808964551	-0,305851611	0,618038821	1
RNPEPL1	693,6467302	695,8301712	691,4632892	0,993724213	-0,009082577	0,80399781	1
UBR3	757,1156334	694,8376676	819,3935992	1,179259038	0,237880657	0,436632927	1
TTYH3	817,0269128	692,5162562	941,5375694	1,359589123	0,443170725	0,934298816	1
ATP6V1D	841,6856584	690,7956181	992,5756988	1,436858707	0,522918202	0,170967716	1
DCAF12	1060,764027	689,9674154	1431,56064	2,074823546	1,052988647	0,190585895	1
C2orf29	903,4225172	689,8070917	1117,037943	1,619348302	0,695413325	0,377316511	1
HIST1H3J	740,4601295	689,4011308	791,5191283	1,14812566	0,199280551	0,867869859	1
KIF5B	647,4795523	688,8955964	606,0635082	0,879761043	-0,184816377	0,887473369	1
NAA50	901,2418444	688,8220998	1113,661589	1,616762281	0,693107569	0,178891632	1
FAM20B	800,2754995	686,6439535	913,9070454	1,330976616	0,412485224	0,541987796	1
ATXN7L3B	689,0525073	684,7523371	693,3526775	1,012559783	0,018007089	0,98601919	1
ANKRD13A	624,9633459	682,5715142	567,3551775	0,831202542	-0,266728029	0,830556871	1
RCOR3	906,6763575	681,4765666	1131,876148	1,660917196	0,731980151	0,808084064	1
COX7A2L	683,5926214	681,3657859	685,8194569	1,006536388	0,009399329	0,887843868	1
LOC100132832	775,0167364	680,1111639	869,9223089	1,279088412	0,355115989	0,87550909	1
RPS12	517,0037257	679,1974517	354,8099997	0,522395952	-0,936784376	0,252387835	1
FAU	681,4209475	675,5082724	687,3336225	1,017505855	0,025037097	0,852836338	1
DNAJC8	604,489118	675,1131086	533,8651275	0,790778791	-0,338653918	0,939943877	1
AP1B1	1016,005148	674,5462827	1357,464013	2,012410486	1,008924612	0,350754817	1
NIPBL	652,6508641	674,284734	631,0169942	0,935831649	-0,095679075	0,915230661	1
LOC100287036	765,1352705	672,3373077	857,9332333	1,276045853	0,351680171	0,735864997	1
HIGD1A	554,6993193	670,3689852	439,0296535	0,654907466	-0,610637017	0,38245459	1
BSCL2	900,2481472	667,680767	1132,815527	1,696642443	0,762682557	0,619204513	1
SLC9A9	558,4991311	666,4192029	450,5790593	0,676119562	-0,564649707	0,699106841	1
GNB2L1	781,8525509	665,7553941	897,9497078	1,348768205	0,431642433	0,370068099	1
NCOA1	553,9643373	664,9106237	443,0180509	0,666282106	-0,585794946	0,26361532	1
MSRB3	646,1281072	661,3105464	630,9456681	0,954083783	-0,067812132	0,963797329	1
ARRB2	630,2102145	660,9440629	599,4763662	0,907000153	-0,140825301	0,617933939	1
LSM1	616,9851334	654,3865598	579,583707	0,885690114	-0,175126078	0,838430118	1
ALG10	689,4708155	653,8397951	725,1018358	1,108990063	0,149246439	0,627471558	1
ATP5J2	596,9364434	653,7072015	540,1656854	0,826311358	-0,275242596	0,889664595	1
CNOT4	487,04558	652,8771972	321,2139627	0,491997521	-1,023277048	0,187929518	1
SAR1A	518,8651105	651,9906411	385,7395799	0,591633615	-0,75722407	0,172696734	1
RPL11	770,3013407	650,513303	890,0893784	1,368287742	0,452371651	0,266049048	1
PSMA6	574,3912694	647,2226488	501,5598901	0,774941809	-0,367840114	1	1
BEX4	499,4334308	646,1496124	352,7172493	0,54587551	-0,873356121	0,230092666	1
CKAP5	739,5082227	645,9539742	833,0624712	1,289662274	0,366993314	0,689924078	1
RAP1GAP2	615,165515	644,1947497	586,1362804	0,909874352	-0,136260763	0,78294427	1
RPL27A	522,4042061	643,8977501	400,9106621	0,622630941	-0,683550823	0,306750154	1
COX7B	698,947329	643,6354168	754,2592412	1,171873426	0,228816753	0,29307958	1
XBP1	466,4455873	641,75739	291,1337845	0,453650849	-1,140345738	0,327140961	1
GTF2IRD2B	582,4231088	641,1267629	523,7194547	0,816873487	-0,291815436	0,888095377	1
STRADB	612,7042612	640,9372835	584,4712389	0,911900827	-0,133051161	0,754096663	1
YWHAZ	790,698487	640,0981999	941,2987742	1,470553697	0,556359465	0,827798435	1
PAPOLA	609,6511699	640,00227	579,3000697	0,905153148	-0,143766184	0,709045543	1
BZW1	658,4451156	639,2466009	677,6436303	1,060066067	0,084154182	0,7388487	1
MAN1A2	575,3351427	638,8592903	511,8109951	0,801132586	-0,31988707	0,444825035	1
MFSD2B	781,2977703	637,1072566	925,488284	1,452641254	0,538678457	0,581670268	1
CTSW	735,0133832	636,1405488	833,8862176	1,310852168	0,390504994	0,5522874	1
HMG20B	685,0733288	636,0485429	734,0981147	1,154154228	0,206836022	1	1
TOLLIP	1162,024911	635,8499518	1688,19987	2,655028699	1,408727455	0,228207963	1
HDGF	541,8088576	634,5697058	449,0480094	0,707641738	-0,498908952	0,311679922	1
EXOC5	608,2516049	633,8158361	582,6873738	0,919332305	-0,121341657	0,639354148	1
CDC42SE1	704,8053188	632,1148208	777,4958168	1,229991437	0,298648272	0,722298084	1
RPS15	588,7849678	631,1118177	546,4581179	0,865865767	-0,20778471	0,855476384	1
VAMP8	624,8183507	630,1734566	619,4632448	0,983004343	-0,024730304	0,66642846	1
ANKRD9	1434,819219	628,8828794	2240,755559	3,563072923	1,833122011	0,286618426	1
GLS	549,4067219	627,8593865	470,9540574	0,750094794	-0,414855165	0,602372796	1
RHD	572,5290262	627,7919067	517,2661458	0,823945228	-0,279379658	0,584161132	1
CASP4	700,8544904	625,7581647	775,9508161	1,240017086	0,31036	0,309254978	1
PDHX	695,6595795	624,3548301	766,9643289	1,22841098	0,296793313	0,760356772	1
SLC30A1	501,2462122	623,7697883	378,722636	0,607151297	-0,719872026	0,250131785	1
H2AFV	644,1952204	623,2377956	665,1526452	1,067253382	0,093902735	0,823757605	1
CTNNB1	711,1935716	623,0945296	799,2926136	1,282779058	0,359272706	0,408844618	1
GSTM2	666,1942242	622,7060578	709,6823905	1,139674782	0,188622195	0,836320601	1
HIST1H3B	679,7243926	618,0985538	741,3502314	1,199404572	0,262318377	0,491817351	1
NPC2	785,7165655	614,9122033	956,5209278	1,555540649	0,637416095	0,25387601	1
PDE3A	735,1651231	614,7659399	855,5643062	1,391691131	0,476839058	0,418488021	1
USP33	604,9795514	613,1602802	596,7988226	0,973316181	-0,039019555	0,764275274	1
GOLT1B	501,2785518	611,6938117	390,863292	0,638985199	-0,646145581	0,398200119	1
KPNA4	847,5320785	611,2940728	1083,770084	1,772911161	0,826120246	0,170394055	1
IGBP1	508,4185083	610,4048191	406,4321976	0,665840414	-0,586751655	0,591581022	1
ADAM10	590,8678185	609,3649087	572,3707282	0,939290596	-0,09035653	0,940488793	1
CAAP1	566,8917026	609,2987588	524,4846464	0,860800451	-0,216249261	1	1
KLHL5	746,5769626	606,8466889	886,3072363	1,460512601	0,546474806	0,866549282	1
MPZL3	946,8449661	602,6495245	1291,040408	2,142274	1,099143015	0,265925745	1
SPAG9	575,6316228	600,4783753	550,7848703	0,917243473	-0,124623362	0,844790759	1
HEBP1	734,7013902	599,8731473	869,5296331	1,449522515	0,535577743	0,85551843	1
FBXW5	1131,177977	597,9824818	1664,373471	2,783314766	1,476804073	0,265592114	1
GDAP2	547,5680763	596,9644063	498,1717462	0,834508291	-0,261001713	1	1
USP9X	662,3972248	596,4146888	728,3797608	1,221263954	0,288375046	1	1
KIF15	729,6075568	594,1711458	865,0439677	1,4558835	0,541894916	0,193239336	1
EIF5A	562,2287278	593,5034962	530,9539594	0,894609657	-0,160669762	0,973459132	1
TMEM104	823,1515135	593,4143799	1052,888647	1,774289068	0,827241074	0,271457341	1
FOXN2	519,9915126	592,90607	447,0769553	0,754043478	-0,407280383	0,448399957	1
HIST1H4E	697,5127196	592,8060932	802,2193459	1,353257592	0,436436481	0,498875266	1
ZNF276	562,6978238	592,6805789	532,7150687	0,898823224	-0,153890693	0,871418939	1
FBRS	528,8452497	592,6103145	465,0801849	0,784799342	-0,349604263	0,401005892	1
TXNDC11	586,7872941	591,6445743	581,9300139	0,983580412	-0,023885092	0,55571273	1
PCYOX1L	901,3423597	591,550538	1211,134181	2,047389198	1,033785377	0,369467426	1
NIPSNAP3A	541,7559135	586,43196	497,079867	0,847634339	-0,238486059	0,511543748	1
SYK	470,28359	585,9053202	354,6618597	0,605322818	-0,724223359	0,377006439	1
UBE2Q1	503,2948012	583,0483135	423,5412889	0,726425717	-0,461112818	0,535152716	1
PPP4C	637,4827939	582,4334408	692,5321469	1,189032254	0,249787851	0,699612055	1
SMPD1	474,0342767	581,978362	366,0901915	0,629044335	-0,668766394	0,200384308	1
MTMR14	760,2323145	580,2156316	940,2489974	1,620516488	0,696453699	0,169936944	1
ISCA1	511,0553474	579,8707777	442,2399171	0,762652532	-0,390902186	0,49415082	1
VAPB	599,8353902	578,0953955	621,5753849	1,075212482	0,104621791	0,603208323	1
TMEM60	788,2687885	575,6716997	1000,865877	1,738605316	0,797930461	0,236001586	1
SSR4	469,5052279	574,7757529	364,2347029	0,633698797	-0,658130819	0,253788638	1
UBA7	696,9882935	573,3738491	820,6027379	1,431182708	0,517207861	0,39736087	1
ANKRD33B	731,3177609	572,9666235	889,6688982	1,552741227	0,634817417	0,420047573	1
TMX4	462,5310709	571,5493429	353,5127988	0,618516674	-0,693115606	0,373653576	1
SP140L	516,5300064	570,9251066	462,1349063	0,809449262	-0,304987443	0,987935555	1
RPN1	658,2603622	570,6398874	745,880837	1,307095514	0,386364568	0,432650399	1
TMEM127	494,3466273	570,2149077	418,4783468	0,733895837	-0,446352782	0,588943121	1
C1orf43	610,4703869	569,7654018	651,1753721	1,142883317	0,192678118	0,766450931	1
ATP5G2	611,0093248	569,3413122	652,6773374	1,1463727	0,197076159	0,679027438	1
SWI5	538,4275044	568,429227	508,4257817	0,894439901	-0,160943546	0,720375281	1
C22orf13	625,8873756	568,0813293	683,6934219	1,203513276	0,267252057	0,817186535	1
TXN	690,8833008	566,3292107	815,4373909	1,439864615	0,525933167	0,402472298	1
TMEM9B	684,7531969	566,0150962	803,4912977	1,41955807	0,505441867	0,514032919	1
PJA2	623,2190004	565,6960721	680,7419287	1,203370436	0,267080818	0,381098001	1
SCAF4	445,4927511	565,5147362	325,470766	0,575530124	-0,797036653	0,173580502	1
SAMD14	589,0052204	565,0734608	612,9369799	1,08470318	0,117300315	0,766733893	1
TTLL5	721,4112703	564,2900158	878,5325249	1,556881214	0,638658875	0,224444729	1
ITGAM	542,9744753	563,5490141	522,3999364	0,926982256	-0,109386372	0,667433336	1
WDR11	543,8070067	562,3924777	525,2215357	0,933905691	-0,098651225	0,805620175	1
KCTD18	666,785826	562,2196105	771,3520415	1,371976408	0,456255673	0,32848356	1
METAP1	635,1001142	561,7658488	708,4343796	1,261084812	0,334665304	0,395820914	1
TERF2IP	453,0736966	561,2214936	344,9258995	0,61459852	-0,702283801	0,29941775	1
BIRC2	555,3735477	561,0997425	549,647353	0,979589387	-0,029750951	0,702723597	1
TERF2	506,3923241	560,7502135	452,0344346	0,806124409	-0,310925587	0,557874286	1
HN1L	441,3236364	560,1765082	322,4707645	0,575659207	-0,796713113	0,218988638	1
DENND3	1156,314816	560,0876916	1752,541941	3,129049196	1,645724341	0,245016427	1
PKIA	556,901565	559,9151752	553,8879549	0,989235476	-0,015614116	0,870023926	1
TRIM8	884,5350485	559,8623436	1209,207753	2,159830478	1,110918082	0,243519994	1
GAPVD1	442,8990638	559,5520988	326,2460289	0,583048531	-0,778312122	0,316503201	1
LEPR	434,5567259	559,1954912	309,9179606	0,554221136	-0,851466363	0,200740615	1
DGCR2	646,7665617	558,4691528	735,0639705	1,316212304	0,396392214	0,585774491	1
TACC3	523,9304709	557,9186525	489,9422893	0,878160798	-0,187442962	0,439071292	1
CCDC85B	599,630258	553,9883517	645,2721643	1,16477569	0,22005215	0,654042679	1
TGFB2	597,2746669	552,8425175	641,7068164	1,16074071	0,215045735	0,92401012	1
IDE	525,6114276	552,4364708	498,7863844	0,902884604	-0,147386483	0,938999477	1
DIMT1	532,2805951	552,0959425	512,4652477	0,928217739	-0,107464825	0,888850948	1
GDE1	447,0354823	551,7188375	342,352127	0,620519191	-0,688452264	0,228802498	1
MECP2	430,674354	550,6868323	310,6618756	0,56413529	-0,825886907	0,255595494	1
RTN1	565,5592208	546,9458713	584,1725703	1,068062858	0,094996555	0,885686909	1
WDR83OS	486,996934	545,8819763	428,1118917	0,784257239	-0,350601154	0,489333558	1
WDR67	606,3055739	544,4397899	668,171358	1,227264007	0,295445632	0,282643798	1
RAB21	420,0329622	543,4635901	296,6023343	0,545763028	-0,873653431	0,178131655	1
SLC30A7	461,6853326	541,4274434	381,9432217	0,705437499	-0,503409827	0,442642032	1
GSTK1	536,9269134	541,2370197	532,6168072	0,984073128	-0,023162566	0,833209769	1
INPP5K	589,8062645	540,475507	639,1370221	1,182545765	0,241896018	0,541830462	1
ZFYVE21	560,9145711	539,2917389	582,5374032	1,08018974	0,11128475	0,775386962	1
CTNNA1	509,0594668	538,6089779	479,5099556	0,890274717	-0,167677509	0,947302779	1
RPL7	545,7960144	537,7541017	553,8379271	1,029909257	0,04251723	0,502082047	1
CUL4B	480,1611473	537,472473	422,8498216	0,786737634	-0,346045498	0,684677152	1
RAD51C	532,3251782	537,4443664	527,20599	0,980949886	-0,027748659	0,894333529	1
GTF2H3	556,2129721	537,0401604	575,3857837	1,07140178	0,099499598	0,388272207	1
TBC1D20	593,9599734	535,3171395	652,6028073	1,219095671	0,285811349	0,885039682	1
USP4	545,980149	534,9632235	556,9970746	1,0411876	0,058230035	0,971837922	1
SEL1L	515,1074718	534,7315012	495,4834425	0,926602307	-0,109977821	0,897969719	1
EIF1AY	414,54128	533,9536892	295,1288708	0,552723723	-0,855369561	0,392671349	1
LRP10	684,6848139	533,5234246	835,8462031	1,566653242	0,647685894	0,585185024	1
C6orf62	466,5316927	533,211593	399,8517924	0,749893284	-0,415242793	0,581101761	1
UBE2Q2P1	487,9740365	533,1594727	442,7886003	0,830499359	-0,26794904	0,858847488	1
CCNDBP1	529,1467791	532,5626811	525,7308772	0,987171831	-0,018626867	0,895612284	1
HMGB2	451,1795798	531,9785926	370,380567	0,696232089	-0,522359786	0,599392294	1
SMARCB1	586,714823	531,8006639	641,6289822	1,206521589	0,270853731	0,374156037	1
TBC1D13	537,7409712	531,7941674	543,687775	1,022365058	0,031910435	0,979364262	1
TSPAN14	611,2605722	531,4973734	691,0237709	1,300145223	0,378672777	0,49932576	1
UBE2G1	614,7730577	531,1032402	698,4428753	1,315079296	0,395149793	0,315320157	1
UBE2B	435,6981187	530,192298	341,2039393	0,643547521	-0,63588141	0,467368018	1
LEFTY1	580,3920785	529,4632744	631,3208827	1,192378987	0,253842856	0,684044226	1
WBP11	517,7519045	527,938413	507,565396	0,961410239	-0,056775926	0,825156115	1
ZFP91	562,7084314	526,9775471	598,4393157	1,135606857	0,183463465	0,607530789	1
NDFIP1	434,4297635	526,4859865	342,3735405	0,650299437	-0,620823921	0,22661868	1
GALNT10	468,3695503	526,156999	410,5821016	0,780341423	-0,357822609	0,5024454	1
ATF7	451,0521251	525,2890965	376,8151536	0,717348135	-0,479254655	0,394840517	1
DDA1	494,4345991	524,4960778	464,3731204	0,885370053	-0,175647518	0,601126261	1
CYB5D2	665,3179029	522,1184954	808,5173104	1,548532215	0,630901397	0,387469818	1
FOXO4	1232,875608	519,2148493	1946,536367	3,748999801	1,906505749	0,197286429	1
AFF1	572,055031	519,0640894	625,0459727	1,204178801	0,268049625	0,703753169	1
PHTF2	395,1192796	517,6063766	272,6321825	0,526717202	-0,924899517	0,243356038	1
EGLN2	735,3206405	516,9246954	953,7165856	1,844981666	0,88360648	0,260666231	1
PTBP3	483,6755427	515,7385325	451,6125529	0,875661841	-0,191554251	0,740280184	1
VAPA	512,3940076	515,1199444	509,6680708	0,989416303	-0,015350424	0,832068403	1
PPP4R1	758,4119966	514,6159787	1002,208014	1,947487167	0,961613822	0,385467854	1
DNAJC9	551,9036545	513,7195739	590,0877351	1,148657293	0,199948428	0,528228446	1
MAVS	536,9504158	513,6023806	560,2984511	1,090918719	0,125543615	0,878032379	1
USP3	720,9129282	512,1724256	929,6534309	1,815118082	0,860063405	0,18763155	1
FAM110A	607,9920676	510,5426689	705,4414662	1,381748303	0,46649484	0,719794848	1
SERPINB6	603,6798127	509,0026189	698,3570064	1,372010635	0,456291664	0,224606276	1
CBL	635,2681955	508,0553459	762,4810451	1,500783431	0,585715805	0,471178266	1
KATNAL1	424,1348827	507,1301403	341,1396252	0,672686551	-0,571993679	0,193896222	1
SESTD1	424,0089498	506,4668049	341,5510946	0,674380021	-0,568366299	0,277785641	1
GLRX5	388,762239	506,3428254	271,1816526	0,53556926	-0,900854937	0,358418551	1
PDCD4	489,1629964	505,6493795	472,6766133	0,934791246	-0,097283872	0,809354808	1
WDFY1	718,525394	505,4454513	931,6053367	1,843137245	0,882163502	0,418875075	1
TAMM41	545,0408249	505,197944	584,8837057	1,157731762	0,21130103	0,509208832	1
PRKAA1	538,1784278	503,2898864	573,0669691	1,138641933	0,187314136	0,578785718	1
ZNF431	422,3882087	503,2495057	341,5269118	0,678643313	-0,559274585	0,567549305	1
DRAP1	419,0843017	503,2257008	334,9429026	0,665591805	-0,587290424	0,407963188	1
SSU72	447,3715705	502,8969237	391,8462173	0,779177996	-0,359975158	0,878514996	1
BCAP29	490,7625052	502,7004647	478,8245456	0,952504681	-0,070201913	0,718135967	1
BIVM	411,3516452	502,6930435	320,0102469	0,636591755	-0,651559623	0,418218336	1
DNAJC16	490,7491632	502,3680312	479,1302953	0,953743601	-0,068326622	0,963239173	1
LIPC	461,4237688	502,0355285	420,812009	0,838211611	-0,254613589	0,814573739	1
UBE3B	572,0259237	498,7374005	645,314447	1,29389624	0,371721929	0,828166655	1
GTDC1	416,5797479	496,588121	336,5713749	0,677767672	-0,561137269	0,485944811	1
RPL28	385,6751687	496,4965796	274,8537578	0,553586408	-0,853119575	0,171032171	1
APPL2	490,0784563	495,7724981	484,3844146	0,977029618	-0,033525797	0,791909054	1
COPE	728,4511372	494,2764718	962,6258026	1,947545266	0,96165686	0,235954505	1
SMN1	574,4576834	491,8941186	657,0212482	1,335696491	0,417592223	0,38378823	1
GPCPD1	382,721596	491,625053	273,8181391	0,556965389	-0,844340416	0,242103626	1
N4BP2L1	422,6487081	490,0238707	355,2735455	0,725012733	-0,463921763	0,369682668	1
SYNJ1	392,7288795	489,7617936	295,6959654	0,603754661	-0,727965674	0,386585012	1
SMARCC1	535,0228211	489,281217	580,7644251	1,186974699	0,247289183	0,592283797	1
VPS52	477,2252087	489,2058889	465,2445286	0,951019886	-0,072452587	0,974410483	1
UBAP2L	729,0967953	488,8798297	969,3137609	1,982723978	0,987483849	0,16766844	1
GNG5	461,1874068	488,7099822	433,6648314	0,887366428	-0,172398122	0,805441981	1
INPP5B	565,434789	487,2950991	643,5744789	1,320707883	0,401311404	0,396442034	1
ACOT7	533,5318634	486,9126524	580,1510745	1,191489011	0,252765645	0,808892417	1
HACE1	502,3462904	486,5040027	518,1885782	1,06512706	0,091025541	0,414106541	1
LOC100128420	395,9809892	485,1415998	306,8203786	0,632434693	-0,661011585	0,40743478	1
TRIM37	535,2213547	484,1203292	586,3223801	1,211108777	0,276328449	0,411109525	1
PARD3B	668,6091156	483,7890756	853,4291556	1,764052143	0,818893206	0,578976204	1
SERBP1	397,9042362	483,786346	312,0221265	0,644958522	-0,632721714	0,337650868	1
ZFAND2B	556,5711902	483,7339718	629,4084086	1,301145765	0,379782593	0,436457306	1
ENSA	480,5443465	480,6533069	480,4353861	0,999546615	-0,000654244	0,829030511	1
ZNF253	531,5110006	479,4598714	583,5621299	1,217124028	0,28347619	0,593119922	1
UBA3	512,761234	478,4177958	547,1046721	1,143570906	0,193545821	0,409342671	1
POLR2J3	637,0423382	477,1942956	796,8903807	1,669949511	0,739804485	0,707231269	1
C6orf106	520,4300391	476,8566628	564,0034154	1,182752511	0,242148224	0,633411065	1
JHDM1D	538,5050755	476,6198384	600,3903126	1,259683849	0,333061697	0,501845179	1
MED16	637,1448685	476,5758633	797,7138737	1,673844471	0,743165483	0,545449544	1
STX16	486,003535	476,1951384	495,8119315	1,041194862	0,058240098	0,964783778	1
BAD	366,0493954	474,8921346	257,2066563	0,541610689	-0,884671883	0,193843678	1
SUV420H1	484,7739909	474,8708511	494,6771307	1,041708771	0,058952002	0,807028223	1
ILKAP	472,2741921	474,6656595	469,8827247	0,989923571	-0,014610951	0,945712056	1
ARHGEF7	521,4474819	472,8595588	570,0354049	1,205506782	0,269639767	0,840552873	1
TMBIM4	468,8672471	472,3890067	465,3454875	0,985089578	-0,021673174	0,880877114	1
09-sep	651,5657959	471,8780426	831,2535493	1,761585567	0,816874554	0,491787076	1
LINC00338	300,2565087	471,8234085	128,6896089	0,272749521	-1,87435143	0,263346771	1
HOMER2	403,0348966	471,6291028	334,4406904	0,709118009	-0,495902359	0,28092987	1
MTMR2	363,052322	471,548099	254,5565451	0,539831558	-0,889418776	0,217805653	1
EFHC2	408,2217303	471,3105602	345,1329005	0,732283402	-0,449525999	0,658817312	1
C22orf32	439,290146	470,660609	407,919683	0,866696034	-0,206401993	0,760796344	1
VPS26A	504,8998183	470,0380282	539,7616085	1,148336041	0,199544884	0,325597496	1
ATP6V0D1	506,6639154	469,6313067	543,6965241	1,157709285	0,21127302	0,891373849	1
SLC9A7	662,2174397	469,5704104	854,8644689	1,820524569	0,864354211	0,380398724	1
MEIS3P1	463,9832547	469,4528927	458,5136167	0,97669782	-0,034015819	0,966810861	1
RPL30	504,6224564	469,3196119	539,925301	1,150442657	0,202189075	0,389256725	1
SNAPIN	521,1804623	467,3913844	574,9695401	1,230167177	0,298854389	0,47303409	1
DDX3X	724,8763866	467,2945869	982,4581864	2,10243862	1,072063682	0,202814976	1
NEK4	505,4166695	466,7346817	544,0986573	1,165755789	0,221265594	0,798719018	1
DRAM1	687,1469857	466,5343089	907,7596624	1,945751138	0,960327201	0,563500107	1
PXK	437,5319032	466,5164285	408,5473779	0,875740602	-0,191424494	0,742133745	1
B4GALT1	636,4881839	466,3653803	806,6109874	1,729568749	0,790412361	0,171413691	1
PPP6R3	507,9396831	466,251073	549,6282931	1,178824725	0,237349226	0,712364792	1
RPLP2	498,9122606	465,7502595	532,0742617	1,142402502	0,192071044	0,587112107	1
SFXN3	759,21981	465,5146407	1052,924979	2,26185148	1,177504201	0,219925143	1
DENND2C	448,359894	465,3782624	431,3415256	0,926862212	-0,109573212	0,721139968	1
CHTF8	696,9920256	465,2803228	928,7037285	1,996009036	0,997118252	0,366579353	1
ORAI2	457,1634023	465,1447891	449,1820156	0,965682141	-0,050379698	0,387073422	1
HAUS6	272,3761897	464,4560744	80,29630497	0,172882452	-2,532136656	0,222973752	1
IDH3G	600,5457222	462,8901751	738,2012693	1,594765473	0,673344277	0,329985385	1
WDR13	404,507232	462,7490885	346,2653756	0,748278893	-0,418352014	0,44556514	1
SLC9A1	505,0904545	462,5219698	547,6589392	1,18407119	0,243755823	0,855628588	1
GTF2H2	669,8527954	462,2366096	877,4689813	1,898311304	0,9247166	0,175422779	1
ANP32A	440,0742169	460,9136274	419,2348065	0,909573468	-0,136737923	0,715265892	1
TBXAS1	478,664537	460,4917612	496,8373128	1,078927691	0,10959818	0,769817238	1
DCTN2	453,4961926	460,172893	446,8194922	0,970981774	-0,042483879	1	1
XPR1	386,3587108	460,1181915	312,59923	0,679388983	-0,557690272	0,407201837	1
MYO9B	779,1746725	459,1687721	1099,180573	2,39384871	1,259331978	0,211404305	1
CDK2	355,5197891	458,9215908	252,1179875	0,549370508	-0,864148631	0,187381545	1
TUBAL3	548,8896865	458,6675306	639,1118425	1,393409823	0,478619639	0,638788901	1
ANO2	424,6756564	457,6365742	391,7147386	0,855951558	-0,224398944	0,772036762	1
CCDC53	491,0348418	456,114585	525,9550986	1,153120545	0,205543337	0,657297768	1
RABIF	460,8115282	454,9472479	466,6758084	1,025780045	0,036721411	0,797884212	1
RAB13	480,0805859	454,8264192	505,3347527	1,111049691	0,151923342	0,98002968	1
NOTCH2NL	485,0214825	454,6918653	515,3510998	1,133407345	0,180666457	0,834731131	1
SCAMP2	479,1642685	454,0154628	504,3130741	1,110783917	0,151578193	0,674840179	1
CDK7	511,7188393	453,4590871	569,9785914	1,256957039	0,329935341	0,560490369	1
AP3B1	349,261651	453,3231713	245,2001308	0,540894766	-0,886580157	0,308272639	1
STON1	445,5236983	451,9048491	439,1425476	0,971758875	-0,041329717	0,916622351	1
RBM3	407,4856854	451,8103207	363,1610502	0,803790957	-0,315107748	0,528240578	1
TSPAN13	362,0703436	451,5870779	272,5536093	0,603546077	-0,728464179	0,269793458	1
ATL3	459,5994115	450,6011146	468,5977084	1,03993908	0,056499017	0,93774975	1
NEMF	579,6813533	449,852726	709,5099806	1,577205026	0,657370213	0,25959625	1
PPP1CA	363,7852251	447,1512323	280,4192179	0,627123885	-0,673177627	0,272001505	1
UBXN7	508,0605328	446,8415125	569,2795531	1,274007757	0,349374062	0,59788757	1
TMX1	353,905653	446,6769505	261,1343556	0,584615694	-0,774439535	0,390071513	1
TNIP1	565,6543628	446,6553191	684,6534065	1,532845076	0,616211891	0,632712461	1
C16orf87	406,9230642	444,7956159	369,0505126	0,829708071	-0,269324274	1	1
RBM18	350,0185791	444,2721855	255,7649728	0,575694318	-0,796625122	0,368781906	1
SP2	537,4140876	444,1627445	630,6654307	1,419897185	0,505786468	0,58003834	1
TM7SF3	334,1736531	444,1114647	224,2358415	0,504908923	-0,98590492	0,239069476	1
NUSAP1	407,1116258	443,9084748	370,3147769	0,834214253	-0,261510133	0,298173037	1
RAB11FIP3	508,3934446	443,6801735	573,1067156	1,291711349	0,369283716	0,826413668	1
ABCE1	429,4741162	442,713492	416,2347404	0,94018987	-0,088975959	0,860726345	1
HIST1H4I	595,6525545	442,097048	749,208061	1,694668771	0,761003321	0,352001396	1
RCC2	473,1383487	441,8666594	504,4100379	1,141543557	0,190985908	0,937888553	1
HSP90AA1	384,7008641	440,5760114	328,8257167	0,74635411	-0,422067812	0,781207175	1
COX17	393,617482	439,2144237	348,0205403	0,792370472	-0,335752976	0,881267422	1
FBXW4	575,6833801	438,1816792	713,185081	1,627601324	0,702747359	0,602783831	1
HECA	768,048903	437,4747411	1098,623065	2,511283422	1,32842486	0,402173977	1
LOC440944	491,1471012	435,632919	546,6612835	1,254866792	0,327534226	0,444292959	1
MACF1	531,493882	435,5076798	627,4800843	1,440801422	0,52687151	0,47110978	1
TSPAN32	400,4520496	435,4847174	365,4193818	0,839109542	-0,253068934	0,751277037	1
C9orf78	539,1415984	435,3852244	642,8979723	1,476618719	0,562297353	0,247644702	1
TH1L	465,3977909	435,3424071	495,4531748	1,138076986	0,186598154	0,890238068	1
MBOAT2	372,6059732	435,1940256	310,0179209	0,712367134	-0,489307137	0,550860451	1
RCHY1	473,5529561	435,0885107	512,0174016	1,176812048	0,234883922	0,479718202	1
SRSF4	449,2918606	434,6296561	463,954065	1,067469876	0,094195357	0,960693579	1
TRUB2	428,6666543	434,496498	422,8368105	0,97316506	-0,039243572	0,803010111	1
EGFL7	530,7294973	432,4835713	628,9754234	1,454333679	0,540358316	0,537050928	1
UBP1	421,1509208	431,7624141	410,5394276	0,950845683	-0,072716876	0,832181912	1
USP47	338,517944	431,3862369	245,6496511	0,569442486	-0,812377959	0,18128346	1
LYSMD3	305,6711115	431,1606681	180,1815549	0,417898867	-1,258774246	0,208493481	1
VEZT	460,5370244	431,1364067	489,9376421	1,136386616	0,184453745	0,858607692	1
CEP57L1	508,1093179	430,1647307	586,0539052	1,362394133	0,446144127	0,248306932	1
TDP2	416,5727757	429,6284027	403,5171488	0,939223632	-0,090459386	0,977277634	1
SMARCD1	348,1763605	429,359936	266,992785	0,621839074	-0,685386822	0,301059135	1
PFKP	442,1646541	428,563498	455,7658102	1,063473236	0,088783727	0,898733278	1
CRTAP	497,1301569	428,4285371	565,8317766	1,320714489	0,40131862	0,783210463	1
HNRNPR	382,6021331	427,6793977	337,5248685	0,789200673	-0,341535908	0,806964965	1
CAMTA2	374,7253618	427,2225053	322,2282184	0,754239803	-0,406904807	0,205631731	1
ATXN7L3	420,0727935	426,2232727	413,9223142	0,971139637	-0,042249344	0,974226722	1
WDR82	525,8413631	425,6885994	625,9941269	1,470544731	0,556350669	0,261652047	1
KANSL1	511,8917074	425,32267	598,4607448	1,407074645	0,492698865	0,353943654	1
CSRP1	415,1608557	425,0619147	405,2597967	0,953413568	-0,068825938	0,818839773	1
KIAA0528	418,2387348	424,8891126	411,5883569	0,968695937	-0,045884205	0,992136178	1
COMMD7	421,9507299	424,7597944	419,1416654	0,986773397	-0,019209273	0,518173412	1
EIF2C1	417,3254934	424,5123636	410,1386232	0,966140585	-0,049694962	0,865001136	1
ZFAND5	373,8566788	424,0356246	323,6777331	0,763326745	-0,389627354	0,767574452	1
TMEM116	347,7723053	423,7039497	271,8406608	0,641581607	-0,640295313	0,670565605	1
THAP11	462,8005603	423,3042559	502,2968647	1,186609531	0,246845276	0,693826276	1
PRR13	372,166195	422,5923016	321,7400885	0,761348674	-0,39337078	0,529264251	1
RPL29	428,4047402	422,1501131	434,6593674	1,029632242	0,042129136	0,478644695	1
NT5C2	734,4586561	421,6127828	1047,304529	2,484043587	1,312690489	0,417266054	1
C20orf112	463,8591836	421,1283542	506,5900129	1,202934943	0,266558621	0,831331819	1
UBE2R2	405,0227106	420,7845707	389,2608505	0,925083469	-0,112344551	0,444457792	1
MANBA	530,1614897	419,9168427	640,4061367	1,525078472	0,608883477	0,427438083	1
TUBA1A	520,3049532	419,2630776	621,3468288	1,48199749	0,567543005	0,357274368	1
DAG1	420,1102394	418,2464973	421,9739814	1,008912171	0,012800588	0,745161564	1
MLL5	375,3554771	417,3894588	333,3214954	0,79858628	-0,324479808	0,830996021	1
COPS4	440,347486	416,8765266	463,8184454	1,112603891	0,153940056	0,457545421	1
LUC7L3	358,6687924	416,822914	300,5146708	0,720964853	-0,471999166	0,469783226	1
CALU	414,750522	415,7231635	413,7778805	0,995320725	-0,006766611	0,793056523	1
FAM18B1	405,0722439	415,1927459	394,9517419	0,951249139	-0,072104853	0,91548277	1
LPIN2	466,2337713	414,7950725	517,6724701	1,248019816	0,319640842	0,670734003	1
XRCC5	398,2187951	414,7071822	381,730408	0,920481787	-0,119538919	0,992573229	1
KDM5D	451,2077971	414,687828	487,7277661	1,176132341	0,234050405	0,846906904	1
SYF2	463,9547986	413,7095104	514,2000868	1,242901297	0,313711731	0,330084532	1
CHD1L	344,3967086	413,4333785	275,3600387	0,666032432	-0,586335664	0,225658085	1
TOX4	453,1731637	412,4705649	493,8757625	1,197360017	0,259857001	0,664719949	1
XRN1	319,1314277	412,3504365	225,9124189	0,547865114	-0,868107354	0,403764545	1
SDHA	357,2936621	412,2911898	302,2961345	0,73321027	-0,447701102	0,515609417	1
TBC1D9B	391,2352392	411,8819669	370,5885115	0,899744444	-0,152412806	0,307433435	1
DUSP3	581,5735777	411,8006339	751,3465215	1,824539497	0,867532382	0,175543735	1
VMA21	443,6379971	410,8752562	476,400738	1,1594778	0,213475197	0,509867959	1
CTBP1	463,6603216	410,8018318	516,5188114	1,257343009	0,330378278	0,743579705	1
CLIP1	286,0161725	410,7445009	161,2878442	0,39267195	-1,34860355	0,25527722	1
TBC1D17	578,6167087	410,4470026	746,7864149	1,819446628	0,863499732	0,502585607	1
GLYR1	337,448679	410,0530442	264,8443137	0,64587818	-0,630666014	0,547755177	1
ARCN1	512,1691336	409,4346591	614,9036081	1,50183575	0,586727039	0,18838073	1
FAM120A	467,7177492	409,0443418	526,3911567	1,286880426	0,363878008	0,605396648	1
CSNK2B	372,21081	408,8674904	335,5541296	0,820691636	-0,285087845	0,791004519	1
SETX	333,6868755	408,0474272	259,3263239	0,635529859	-0,653968186	0,513916996	1
GTF3C6	397,9286377	407,5441187	388,3131567	0,952812564	-0,069735658	0,988118538	1
HMGN2	337,0445073	407,4977822	266,5912324	0,654215174	-0,612162873	0,389829376	1
SLC25A16	397,3811113	407,3792634	387,3829592	0,950914772	-0,072612054	0,737156235	1
EIF2C2	536,7403092	406,4366228	667,0439956	1,641200517	0,714751514	1	1
SMAD3	410,8513457	406,0408448	415,6618466	1,023694665	0,03378547	0,66845253	1
PTPRS	381,8831984	404,9201077	358,8462892	0,886215039	-0,174271285	0,67375011	1
WIPI2	473,5166378	404,1880328	542,8452428	1,34305125	0,425514359	0,44851592	1
C18orf8	492,3723364	403,9953324	580,7493403	1,437514975	0,523576986	0,537069808	1
ATP5S	327,6600426	402,6477881	252,6722972	0,627526848	-0,672250911	0,22642312	1
SLC9A8	347,9897538	401,6331869	294,3463207	0,732873503	-0,448363889	0,667705624	1
GSK3A	369,7739931	400,8957001	338,6522861	0,844739133	-0,243422209	0,616122351	1
LRRC59	405,2958983	400,4871185	410,1046781	1,024014654	0,034236361	0,815326094	1
FAM65B	348,7920473	400,1982207	297,3858739	0,743096442	-0,428378634	0,38894324	1
NDUFB9	376,2810694	399,9538189	352,6083198	0,881622585	-0,181766912	0,931683497	1
PLEKHF2	457,4370528	399,823164	515,0509417	1,288196853	0,365353073	0,485485513	1
TMED3	420,1543869	398,4461354	441,8626385	1,108964548	0,149213245	0,910366941	1
HIF1A	325,413225	398,2844262	252,5420239	0,634074564	-0,657275591	0,349997744	1
TPRG1L	428,984554	395,5706665	462,3984415	1,168940169	0,225201088	0,877112149	1
POLE2	316,488481	394,9683779	238,0085841	0,602601619	-0,730723545	0,355052318	1
VPS35	337,5721261	394,107748	281,0365041	0,713095608	-0,487832577	0,531550872	1
MTHFD2L	365,7638509	393,8175824	337,7101193	0,857529309	-0,221742114	0,63174542	1
ARID3B	470,1959379	393,7990682	546,5928076	1,387999241	0,473006779	0,94095482	1
DYRK1A	334,7556823	393,4146762	276,0966883	0,701795599	-0,510877194	0,457924151	1
ASF1A	299,0164103	393,2972416	204,735579	0,52056195	-0,941858232	0,199089171	1
LOC643723	304,7349956	393,2717592	216,1982321	0,549742581	-0,863171864	0,263956228	1
HIST1H4K	1252,587693	392,8756162	2112,29977	5,37651023	2,426670056	0,220607035	1
NR2C2	452,7836531	392,7369194	512,8303868	1,30578604	0,384918523	0,522759617	1
CPSF6	323,9414617	391,5065145	256,3764089	0,654845831	-0,610772799	0,331910356	1
FBXW2	482,2360336	390,551963	573,9201041	1,469510228	0,5553354	0,385817189	1
HLA-DPA1	472,5528497	390,0959266	555,0097729	1,422752034	0,508684242	0,311624122	1
FLOT2	371,0166581	390,0865312	351,9467849	0,902227472	-0,14843688	0,704532332	1
SLC7A5	859,6318203	387,3552071	1331,908434	3,438467869	1,781765864	0,287928155	1
GNB2	432,9667442	387,3274972	478,6059912	1,235662313	0,305284532	0,952579518	1
ACTR1A	360,3873611	387,0663678	333,7083543	0,862147637	-0,213993152	0,718490847	1
TAF7	447,0638079	386,4281878	507,699428	1,313826072	0,3937743	0,218398149	1
POLD4	840,6953512	385,3151116	1296,075591	3,363677031	1,75003919	0,169384989	1
CCSAP	324,416927	384,5446034	264,2892505	0,687278532	-0,541033199	0,416545607	1
XYLT2	554,0275303	383,6495905	724,4054701	1,888195603	0,917008225	0,356997096	1
SKA3	375,3098612	383,3536945	367,2660278	0,958034403	-0,061850631	0,537259404	1
WDR41	467,6949535	383,3170646	552,0728424	1,440251148	0,526320408	0,641304772	1
METTL3	439,1846499	382,4083965	495,9609033	1,296940412	0,375112196	0,967958723	1
INO80C	417,0774802	381,9945405	452,1604199	1,183682938	0,243282692	0,489702166	1
THOC2	500,3372998	381,2914007	619,383199	1,624435269	0,699938256	0,258153019	1
DCLRE1A	480,5416369	378,8866355	582,1966383	1,536598507	0,619740257	0,543394729	1
TBC1D25	400,7839169	378,310796	423,2570378	1,118807717	0,16196211	0,816520619	1
KIAA0226	419,9878564	378,1475339	461,8281789	1,221290998	0,288406993	0,663661138	1
DLG4	378,1789889	377,3562754	379,0017023	1,004360407	0,006277062	0,649515782	1
C6orf70	316,7744051	376,6359956	256,9128147	0,682124963	-0,551892034	0,586267269	1
SCAI	324,7829847	376,3661776	273,1997917	0,725888265	-0,462180601	0,529102191	1
CDIPT	472,666919	375,8950633	569,4387747	1,514887612	0,599210765	0,259699063	1
YWHAG	481,7525459	374,9471423	588,5579494	1,569709122	0,650497242	0,502102356	1
EVI5	359,7794071	374,4376496	345,1211647	0,921705296	-0,117622554	0,796736925	1
EWSR1	327,8771257	373,9007131	281,8535383	0,753819205	-0,407709544	0,581371868	1
IL17RA	449,3619313	373,7949977	524,9288649	1,404322872	0,489874668	0,47439293	1
PABPC3	376,816245	373,2514575	380,3810326	1,019101265	0,027297416	0,779424352	1
KDELR2	395,9760747	372,7671456	419,1850037	1,124522396	0,169312394	0,702708821	1
USP37	469,9475642	372,0497714	567,845357	1,526261809	0,610002457	0,208042649	1
AFTPH	311,3326498	371,9177407	250,7475589	0,674201662	-0,568747911	0,366531808	1
RERE	336,4031541	371,6339836	301,1723247	0,810400388	-0,303293229	0,717071978	1
CRYZL1	338,4977817	371,3568494	305,638714	0,823032386	-0,280978893	0,875750004	1
FAM134A	372,1805989	371,2233036	373,1378941	1,005157517	0,007421602	0,881891062	1
WIPF2	460,4318971	370,6880399	550,1757542	1,484201525	0,569686995	0,432822047	1
NPLOC4	483,4792689	370,0633437	596,8951941	1,612954118	0,6897054	0,335549643	1
CHMP2A	355,9289007	369,9068644	341,950937	0,924424416	-0,11337273	0,948485505	1
ADRBK2	282,1549364	369,8389254	194,4709473	0,525826066	-0,927342434	0,200198457	1
NME4	965,4927779	368,8099996	1562,175556	4,235719091	2,082606914	0,178345873	1
RNF13	301,2705668	368,7106	233,8305337	0,634184463	-0,657025563	0,436608969	1
COG5	319,4092593	368,6671612	270,1513575	0,732778468	-0,448550984	0,477773397	1
CTIF	352,3779367	367,8925299	336,8633435	0,915656927	-0,127120936	0,548654431	1
SAFB	444,5029968	367,8666876	521,1393061	1,416652618	0,502486034	0,477185363	1
DNAJC5	388,0892246	367,6408272	408,5376219	1,111241167	0,152171952	0,716765627	1
LRRC28	579,0868068	367,5320197	790,6415938	2,151218265	1,105153909	0,180730625	1
ZNF407	320,156341	365,1911122	275,1215697	0,753363268	-0,408582402	0,617396997	1
ZSWIM7	389,9209592	364,9364929	414,9054255	1,136925009	0,185137098	0,657915301	1
PEF1	330,0640117	364,432383	295,6956404	0,811386842	-0,301538188	0,271966636	1
CORO1B	518,4668126	364,2946947	672,6389305	1,846414291	0,884726296	0,201419737	1
DDX19B	427,3483758	363,9495695	490,7471822	1,348393358	0,431241426	0,383018157	1
SHKBP1	479,9043638	363,4867133	596,3220144	1,640560693	0,714188968	0,290350117	1
VPS26B	299,6656857	362,1902906	237,1410809	0,654741684	-0,611002263	0,21123201	1
TMED2	364,6506882	362,1389581	367,1624183	1,013871637	0,019875009	0,661259155	1
PCIF1	350,5932944	361,6497663	339,5368226	0,938855363	-0,091025177	0,624521357	1
HPGD	322,7816291	360,9530345	284,6102238	0,788496554	-0,342823645	0,815080354	1
SH3BP5L	437,285692	360,9114078	513,6599762	1,423230092	0,50916892	0,926936327	1
PCED1B	345,8017722	360,2723551	331,3311894	0,919668647	-0,120813937	0,668777186	1
USMG5	265,5094669	360,0786438	170,94029	0,474730432	-1,074819561	0,219041232	1
USP32	337,6812269	359,157921	316,2045329	0,880405288	-0,183760284	0,973418185	1
GTF2A2	318,8942819	359,0864186	278,7021452	0,776142262	-0,365606981	0,872843663	1
C5orf44	436,0036775	358,2392982	513,7680567	1,434147675	0,520193587	0,246670966	1
GTPBP1	407,6238191	358,2332818	457,0143565	1,275745107	0,351340108	0,889444028	1
HDAC1	429,6801153	358,2072586	501,1529721	1,399058673	0,484456467	0,317014405	1
LOC729737	519,1308459	357,9670095	680,2946824	1,900439606	0,926333178	0,710982864	1
ZMYM4	389,2494439	357,7686039	420,7302839	1,175984363	0,233868877	0,842561916	1
MAPK10	355,2931048	357,6831246	352,903085	0,986636105	-0,019410012	0,836290134	1
EAF1	309,6743125	357,5340759	261,8145492	0,73227859	-0,449535478	0,610352168	1
CLCN4	392,6540504	356,1923998	429,115701	1,204730088	0,268709956	0,726049975	1
C14orf166	332,9964547	355,8354141	310,1574952	0,871631892	-0,198209111	0,722565159	1
UQCRC2	323,2141195	355,7303215	290,6979175	0,817186222	-0,291263215	0,624846254	1
PAPOLG	469,8552218	355,2414557	584,468988	1,645272472	0,718326527	0,21155925	1
BRD4	293,6203225	354,5654236	232,6752214	0,656226484	-0,607734274	0,359200234	1
AMPD2	446,407214	353,5840703	539,2303576	1,525041434	0,60884844	0,441050362	1
EXOC6	298,4718698	353,4212982	243,5224415	0,689042915	-0,537334255	0,701908918	1
ALG13	434,1691852	353,0358738	515,3024966	1,459632108	0,545604792	0,30292205	1
WASF1	269,3301962	353,0198882	185,6405043	0,525864152	-0,927237942	0,396472189	1
AGTRAP	351,5787854	352,9983659	350,159205	0,991957014	-0,011650491	0,88600883	1
ITPR2	324,2766557	352,7033792	295,8499322	0,838806628	-0,253589834	0,621023107	1
UPK3BL	474,2694721	352,2936555	596,2452888	1,692466724	0,759127468	0,678956577	1
LSM12	349,6361202	352,0871511	347,1850893	0,986077135	-0,02022759	0,609749376	1
ATP8A1	310,8531798	351,8985247	269,8078348	0,766720563	-0,383227223	0,640971883	1
LIMS3L	353,4321087	351,8455859	355,0186315	1,00901829	0,012952326	0,990618914	1
SPTB	313,0636154	351,7116102	274,4156205	0,780229064	-0,358030354	0,254973097	1
WDR43	313,895523	351,696893	276,094153	0,785034382	-0,349172254	0,66435905	1
NTAN1	432,7972636	351,5480677	514,0464596	1,462236624	0,548176792	0,303136184	1
ATP5B	367,5842171	351,0269619	384,1414723	1,094336088	0,130055881	0,711095776	1
SNX1	381,6464695	350,7310356	412,5619033	1,176291407	0,234245508	0,904208842	1
PBLD	317,5019473	349,8540484	285,1498462	0,815053727	-0,295032932	0,764912286	1
ATL2	430,3402591	348,7864621	511,8940561	1,467643133	0,55350121	0,251017802	1
RAC2	640,097406	348,3270225	931,8677894	2,675267002	1,419682885	0,17503572	1
TMED4	451,8716134	348,087375	555,6558517	1,596311419	0,67474213	0,27322919	1
SEPN1	306,2473225	348,0807186	264,4139265	0,759633937	-0,396623736	0,330443525	1
MAD2L1BP	471,6907899	347,5486493	595,8329306	1,714387127	0,777692923	0,217535221	1
ZBTB4	459,7644744	347,2776822	572,2512665	1,64782045	0,720559052	0,44103193	1
ATF6B	466,1943291	346,3142494	586,0744088	1,692319649	0,759002093	0,233149858	1
RPL37A	349,9930469	346,255521	353,7305728	1,021588253	0,030813841	0,663547278	1
AFAP1L2	297,8171984	346,2011226	249,4332742	0,720486613	-0,472956471	0,223994212	1
KBTBD2	443,3071007	345,5216471	541,0925544	1,566016367	0,64709929	0,181277396	1
TMED7	321,5148662	345,2769999	297,7527326	0,862359012	-0,213639486	0,891843598	1
CASP9	325,2716847	343,9102973	306,633072	0,891607708	-0,165519006	0,860668478	1
DUSP19	289,0704022	343,7817225	234,3590819	0,681708964	-0,552772142	0,874949166	1
RCAN3	259,290265	343,727925	174,8526051	0,508694792	-0,975127772	0,21530138	1
TMEM59	405,1334334	343,3286406	466,9382262	1,36003284	0,443641488	0,248224983	1
RPAP3	416,3325281	342,5456781	490,1193781	1,43081466	0,516836806	0,181449254	1
ELAVL1	386,7948234	342,3992396	431,1904072	1,259320575	0,332645585	0,922349377	1
MTSS1L	334,62948	342,3564482	326,9025118	0,954860098	-0,066638723	0,467347382	1
TCEA1	281,1593212	342,1290373	220,1896052	0,643586428	-0,635794191	0,244783705	1
CMTM7	409,2182492	341,6091756	476,8273229	1,395827036	0,48112018	0,369013656	1
KIAA1009	268,032491	341,4041784	194,6608036	0,57017698	-0,8105183	0,334629066	1
UACA	312,4439073	340,6424485	284,245366	0,834439064	-0,261121396	0,681545936	1
ZNF93	274,4361112	340,5389669	208,3332555	0,611775085	-0,708926741	0,40793604	1
DNAJC15	250,6861331	340,0648411	161,3074252	0,474343142	-1,075997006	0,171585017	1
CDKL1	438,1871076	340,0355603	536,3386548	1,577301663	0,657458606	0,225645655	1
GHITM	337,9707767	339,9167178	336,0248357	0,988550483	-0,016613451	0,861970687	1
BLOC1S5	428,0070943	338,8129583	517,2012304	1,526509591	0,610236654	0,262567217	1
REEP5	354,1024305	338,1935692	370,0112917	1,094081394	0,129720071	0,84135486	1
SLC30A9	373,5235582	337,675025	409,3720915	1,212325642	0,277777272	0,828561996	1
STYXL1	310,8810754	337,196805	284,5653458	0,843914715	-0,244830885	0,991142616	1
NBPF11	418,8277904	336,2738846	501,3816962	1,490992072	0,576272587	0,611919719	1
UBL5	310,9093655	336,1433589	285,6753722	0,849861717	-0,234699979	0,710719357	1
GSTM4	332,4523571	333,685387	331,2193272	0,992609626	-0,010701649	0,856629583	1
TTLL7	446,9039275	333,3940382	560,4138167	1,680935328	0,749264219	0,261047381	1
PLEKHO2	441,8015249	333,3379935	550,2650564	1,650772091	0,723140952	0,282381534	1
GABPA	403,2550991	332,3671529	474,1430454	1,426564091	0,512544564	0,21268325	1
REL	280,1085609	332,2145492	228,0025725	0,68631122	-0,543065155	0,740277876	1
CLEC2L	415,3309713	332,1617178	498,5002247	1,50077567	0,585708345	0,2727084	1
NCOA6	457,9788274	331,0038531	584,9538016	1,767211458	0,821474677	0,388699775	1
PDK1	274,128416	330,9793921	217,2774398	0,656468182	-0,607203007	0,215267215	1
ATN1	386,4307039	330,5733097	442,2880981	1,337942553	0,420016173	0,792069625	1
GALNT1	407,5286337	330,413463	484,6438045	1,466779834	0,552652337	0,289807111	1
NSFL1C	395,3629179	330,4066401	460,3191957	1,393189906	0,478391925	0,547225504	1
RP2	334,257728	330,3517013	338,1637547	1,023647686	0,033719261	0,820053816	1
GLRX3	258,3875931	330,011157	186,7640292	0,56593247	-0,821298182	0,322290313	1
WWC1	341,1845281	329,8905065	352,4785497	1,068471334	0,095548203	0,931150935	1
STIP1	360,189571	329,2312035	391,1479384	1,188064601	0,248613285	0,555933857	1
ZC3HAV1L	251,000756	328,3828889	173,618623	0,528707886	-0,919457249	0,170944729	1
EFTUD2	286,7338805	328,3240715	245,1436895	0,746651588	-0,421492903	0,51137926	1
AKT2	331,6852028	327,5311942	335,8392114	1,025365575	0,036138368	0,735865597	1
INPPL1	348,7425825	327,1706894	370,3144755	1,13186935	0,178707439	0,847300143	1
HYI	358,9564683	327,1122655	390,8006712	1,194698923	0,256647089	0,602766295	1
LIMD1	371,2325201	326,2408274	416,2242128	1,275818898	0,351423553	0,607287096	1
UBE2C	263,9101924	326,1413363	201,6790484	0,618379291	-0,693436089	0,339210483	1
RFC2	244,6555094	324,3631209	164,9478979	0,50852852	-0,975599407	0,266748259	1
CCDC134	355,0665055	324,1978847	385,9351263	1,190430736	0,251483681	0,764992987	1
ARAF	336,9766785	323,2888208	350,6645362	1,084678819	0,117267913	0,964243546	1
ZNF117	305,7936501	322,4596699	289,1276303	0,896631912	-0,157412248	1	1
HSD17B3	201,4939923	322,4330876	80,55489705	0,249834462	-2,000955598	0,191684697	1
NIPAL3	323,2758618	322,3985833	324,1531403	1,005442198	0,007830145	0,957153331	1
GIPC3	385,3927223	322,3392962	448,4461484	1,391223949	0,476354673	0,935254556	1
KLF6	411,7455414	322,3071712	501,1839116	1,554988397	0,636903816	0,325172562	1
NIN	377,4599144	322,2659995	432,6538292	1,342536382	0,424961185	0,567325019	1
ADH5	328,5749964	321,4357864	335,7142064	1,044420754	0,062703031	0,707140193	1
HDGFRP3	315,5845661	320,9679454	310,2011869	0,966455347	-0,049225018	0,603219289	1
ZDHHC4	339,9934899	320,8099261	359,1770537	1,119594578	0,162976405	0,704307396	1
CACUL1	397,1386958	320,7524599	473,5249318	1,476293999	0,561980058	0,201691647	1
C10orf76	337,1147459	320,22677	354,0027218	1,105475104	0,144666535	0,775960999	1
EIF5	332,6429995	320,1671387	345,1188602	1,077933424	0,108268077	0,681925837	1
CHP1	420,4858276	319,7265441	521,2451111	1,630284131	0,705123424	0,203792908	1
CAPN7	264,8625395	319,0922394	210,6328397	0,660100164	-0,599243138	0,699309861	1
TOM1L2	294,909189	319,0152149	270,8031631	0,848872249	-0,236380642	0,727865735	1
HHEX	237,4520585	318,6942407	156,2098764	0,490155944	-1,028687276	0,212156552	1
DYM	348,3590827	318,1732351	378,5449303	1,189744732	0,250652066	0,750478146	1
CFLAR	304,9219059	317,993875	291,8499369	0,917784774	-0,123772222	1	1
FHL3	769,0571707	317,2811837	1220,833158	3,847795647	1,944032181	0,411899185	1
PANK2	254,589057	317,1461846	192,0319295	0,605499731	-0,723801776	0,237419959	1
NFE2L2	346,7585121	317,0095167	376,5075075	1,187685188	0,248152481	0,453585806	1
LOC401397	270,6083017	316,6435313	224,573072	0,709229938	-0,495674659	0,805538956	1
MORC3	319,0771372	316,4282819	321,7259926	1,016742216	0,023953946	0,585906157	1
OR2W3	280,515966	316,3856858	244,6462461	0,773253207	-0,370987184	0,469596235	1
PAFAH1B1	253,0367008	314,8372969	191,2361047	0,607412484	-0,719251534	0,291052552	1
SLC25A3	323,9992279	314,8258866	333,1725693	1,058275648	0,081715454	0,865909351	1
TBCE	320,5108343	314,72238	326,2992887	1,036784511	0,05211607	0,81293955	1
SMU1	316,8099518	314,5606792	319,0592244	1,014301041	0,020485903	0,982967865	1
RPL38	343,3730824	314,2486169	372,4975479	1,185359387	0,245324534	0,324641778	1
VAMP2	288,3557037	314,1075094	262,603898	0,8360319	-0,258370103	0,676468608	1
PPP4R2	338,866061	313,8415642	363,8905579	1,159472165	0,213468186	0,52662403	1
TMED5	329,1590709	313,7728559	344,5452859	1,098072314	0,134973067	0,417449639	1
IDH2	293,1711505	313,520384	272,821917	0,870188769	-0,200599698	0,745179443	1
C1orf21	253,2560831	313,366363	193,1458032	0,616357804	-0,698159998	0,208501831	1
NIPA1	608,4506337	313,3618221	903,5394453	2,883374367	1,527758163	0,576938363	1
RAB12	384,4071241	313,1080901	455,7061581	1,455427606	0,541443081	0,201016763	1
KIAA0430	254,1659254	313,103648	195,2282029	0,623525801	-0,681478836	0,191255699	1
TMEM41B	299,1470211	312,166654	286,1273883	0,916585371	-0,125658835	0,720592714	1
CCPG1	249,9059677	311,9854127	187,8265228	0,602036234	-0,732077777	0,30501157	1
SHC1	353,1754612	311,8325513	394,5183711	1,265160963	0,339320947	0,750045241	1
ZBTB38	304,2909547	311,2662883	297,3156211	0,955180925	-0,066154069	1	1
GRK6	389,5198767	311,1575618	467,8821915	1,503682536	0,588500011	0,407427046	1
DYNC1I2	250,6122125	311,0943529	190,1300721	0,611165296	-0,710365471	0,456695189	1
PDGFB	338,5537673	310,928277	366,1792576	1,177696867	0,235968244	0,675790163	1
HAT1	273,9354779	310,6304943	237,2404616	0,76373848	-0,388849381	0,904672624	1
PRKCQ	281,4253356	310,4147523	252,435919	0,813221399	-0,298279917	0,690312675	1
POGK	309,0261428	310,0965202	307,9557654	0,993096489	-0,009994199	0,677456573	1
SDHAF2	258,2086432	309,9256102	206,4916762	0,666262062	-0,585838348	0,39836523	1
ST13	346,3336797	309,7647761	382,9025833	1,236107565	0,305804291	0,705416742	1
MRPS10	293,231449	309,7135174	276,7493806	0,893565715	-0,162354262	0,69256909	1
DNAJA2	332,9361053	309,539119	356,3330916	1,15117305	0,203104722	0,531259111	1
ABHD5	307,9126889	309,5079379	306,3174399	0,989691709	-0,014948902	0,856706544	1
CASC4	305,0755834	309,4429587	300,7082082	0,971772664	-0,041309246	0,931368606	1
YWHAB	256,2056787	309,1016372	203,3097203	0,657743913	-0,604402103	0,591094219	1
HADH	254,5143265	308,4360339	200,5926191	0,650354035	-0,6207028	0,300181084	1
MTR	368,3637243	308,2184893	428,5089593	1,390276619	0,47537196	0,556046012	1
SDE2	270,918941	307,5315634	234,3063187	0,761893564	-0,392338628	0,577631895	1
PRKAB2	329,2768929	307,4996482	351,0541375	1,141640778	0,191108772	0,795225964	1
ZNF160	272,9022247	307,4470223	238,357427	0,775279673	-0,367211255	0,705994805	1
CDK6	392,5260396	306,1531435	478,8989358	1,564246345	0,645467733	0,365036865	1
SATB1	316,3518457	305,4393024	327,2643889	1,071454742	0,099570912	0,761233609	1
ITGA6	233,4692914	305,262764	161,6758189	0,529628366	-0,916947703	0,399353659	1
FAM168B	323,402784	305,1883245	341,6172435	1,119365376	0,162681028	0,95762084	1
PDE8A	335,0290984	304,8485621	365,2096348	1,198003469	0,260632085	0,375817749	1
GABARAPL1	299,3606632	304,8249488	293,8963776	0,964148042	-0,05267341	0,762466987	1
IFNGR1	341,9545248	304,7182585	379,190791	1,244397999	0,31544798	0,354668777	1
INTS12	406,4855224	304,0163476	508,9546972	1,674103058	0,743388343	0,294655774	1
SF3B1	232,7721188	302,9547814	162,5894562	0,536678957	-0,897868772	0,226922845	1
SERPING1	270,578373	302,7273558	238,4293901	0,787604376	-0,344456969	0,196421902	1
FAM78A	433,666473	302,0384691	565,2944769	1,87159761	0,904270291	0,452115361	1
CCZ1	440,9942667	301,9953018	579,9932317	1,920537267	0,941509959	0,369479204	1
ZNF626	300,5228396	301,7875999	299,2580792	0,991618209	-0,012143332	0,747199837	1
FGD3	237,0626687	299,521186	174,6041514	0,582944244	-0,778570192	0,181786152	1
AMN1	242,4882848	299,4028961	185,5736736	0,619812553	-0,69009612	0,783082219	1
PAWR	301,9704117	299,2247227	304,7161006	1,018352019	0,026236352	0,674319818	1
KLHL24	239,5516004	298,554845	180,5483558	0,604741001	-0,725610699	0,332650272	1
RPS19BP1	252,131021	297,9333746	206,3286674	0,692532912	-0,53004546	0,444868677	1
LPGAT1	249,2963371	297,8653332	200,727341	0,673886212	-0,569423088	0,620856444	1
TCF25	284,2493152	296,0782433	272,4203871	0,920095932	-0,120143807	0,633055413	1
PEX7	240,7092018	295,4056663	186,0127373	0,629685746	-0,667296086	0,40769965	1
PEX3	299,6422774	294,9924621	304,2920927	1,031524977	0,044778754	0,989399491	1
PDK2	310,9369606	294,8353141	327,038607	1,10922468	0,149551622	0,744815252	1
MKKS	344,7195619	294,3584328	395,080691	1,342175548	0,42457338	0,260273923	1
BLZF1	204,551006	294,2453044	114,8567077	0,390343383	-1,35718428	0,203101505	1
PI4KA	262,0569802	293,7776409	230,3363196	0,784049865	-0,350982684	0,528121233	1
USP25	345,8761652	293,1696341	398,5826963	1,359563372	0,4431434	0,512042936	1
VOPP1	255,7333757	292,5909521	218,8757992	0,748060723	-0,41877271	0,186060253	1
ZNF267	511,0429001	291,738211	730,3475891	2,503434797	1,32390888	0,171350058	1
TXNL1	298,3142618	291,5164614	305,1120623	1,046637507	0,065761864	0,630186899	1
STXBP5	279,4034461	291,3664017	267,4404906	0,917883768	-0,123616619	0,873629701	1
RNH1	297,951926	291,2694544	304,6343977	1,045885152	0,064724439	0,653864211	1
BAP1	659,0859259	291,1107964	1027,061055	3,528076141	1,818881697	0,374456572	1
PLEKHA2	296,8463466	290,2699514	303,4227419	1,04531227	0,063933989	0,679729329	1
CXCL16	346,1801711	289,479672	402,8806701	1,391740799	0,476890546	0,889828903	1
GSTO1	250,8813645	288,8902179	212,8725112	0,736862995	-0,440531691	0,472976601	1
MST4	198,23157	288,8037419	107,659398	0,372777019	-1,423615171	0,315942297	1
PSMA1	236,5998002	288,4598912	184,7397092	0,640434649	-0,642876731	0,381145111	1
ZFP36L1	347,7682583	288,4545602	407,0819564	1,411251589	0,496975205	0,722399137	1
LARP1B	262,2519564	288,3589865	236,1449263	0,818926884	-0,288193445	0,95061734	1
TNK2	547,0679053	288,3373443	805,7984663	2,794637886	1,482661358	0,300259515	1
ZER1	377,4773734	288,1622779	466,792469	1,619894431	0,695899795	0,249213945	1
STIM2	346,3258405	288,0366395	404,6150416	1,404734628	0,490297613	0,173672506	1
TMEM48	232,9159975	287,4524385	178,3795565	0,62055329	-0,688372987	0,362645045	1
DYNC1LI1	341,9469368	286,3876	397,5062737	1,388000995	0,473008602	0,238687114	1
JTB	317,7373762	286,2951933	349,179559	1,219648695	0,286465657	0,626913071	1
STAU1	320,5818884	286,2561195	354,9076574	1,239825573	0,310137167	0,339447301	1
AP5S1	334,2831632	285,8794518	382,6868746	1,338630224	0,420757494	0,469461362	1
GNPAT	325,8873222	283,792602	367,9820423	1,296658333	0,374798383	0,412014753	1
ATP1A1	277,9580479	283,6815444	272,2345514	0,95964844	-0,059422113	0,992865867	1
USP34	241,1846575	283,5349574	198,8343575	0,701269287	-0,51195955	0,369695432	1
NRDE2	251,5579973	283,2128289	219,9031657	0,776459056	-0,365018245	0,783101255	1
ARHGAP17	318,350715	283,0236106	353,6778194	1,249640688	0,321513333	0,650698786	1
ANKLE2	296,8581786	282,7096825	311,0066747	1,100092052	0,137624248	0,863987404	1
ARL5B	261,176864	282,0958201	240,2579078	0,851689003	-0,231601373	0,766965972	1
PAPSS1	228,99688	281,5377203	176,4560397	0,626758076	-0,674019415	0,392596835	1
BNIP3	306,1246285	281,0055373	331,2437198	1,178780045	0,237294543	0,437421259	1
OXR1	292,7743641	279,7323722	305,8163561	1,093246211	0,128618349	0,764998224	1
RC3H1	253,2743317	279,4855551	227,0631083	0,812432357	-0,299680396	0,711505118	1
TRMT1L	331,0104501	279,132701	382,8881993	1,371706711	0,455972048	0,208121208	1
MPHOSPH9	218,3160491	278,8984088	157,7336893	0,56555966	-0,822248874	0,219215545	1
STARD8	405,8084451	278,7109104	532,9059798	1,91203846	0,935111543	0,208979594	1
SMCHD1	328,2154983	277,9649099	378,4660867	1,361560662	0,445261261	0,172907324	1
SEC61A1	336,5305098	277,7513964	395,3096232	1,423249813	0,509188911	0,379979597	1
PLIN3	235,8274772	277,4758761	194,1790783	0,699805263	-0,514974581	0,376879626	1
RINT1	208,9074594	277,3297955	140,4851232	0,506563397	-0,98118526	0,475094106	1
AP5M1	376,4515186	277,0513771	475,8516602	1,717557462	0,780358366	0,257815409	1
DPY19L4	220,5902235	276,4800635	164,7003835	0,595704375	-0,74733154	0,647176118	1
SNX14	231,160461	275,8144106	186,5065114	0,676202926	-0,564471837	0,619925488	1
HS2ST1	248,9170043	275,6749186	222,15909	0,805873422	-0,311374842	0,530111046	1
GPR89A	242,1186843	275,395775	208,8415936	0,758332598	-0,399097354	0,820371416	1
EFR3A	385,0159426	275,332496	494,6993893	1,796734481	0,845377225	0,180387126	1
TSPYL1	214,6242123	275,1931321	154,0552926	0,559807912	-0,836996218	0,177815021	1
G3BP1	240,9314605	274,8987831	206,964138	0,752873969	-0,409519716	0,485807585	1
WWP2	309,9282598	274,3267879	345,5297317	1,259555198	0,332914348	0,696300172	1
HELZ	203,9400419	273,4822602	134,3978235	0,491431596	-1,024937479	0,179429076	1
CEP135	291,2457224	273,3263969	309,1650479	1,131120343	0,17775243	0,571377195	1
TXNL4A	314,6938109	273,0961158	356,2915061	1,304637765	0,383649295	0,352697535	1
YME1L1	234,9621217	273,043885	196,8803584	0,721057563	-0,471813658	0,339020388	1
ACCSL	234,1666608	272,4294144	195,9039072	0,719099689	-0,475736309	0,303719271	1
IGF1R	246,4952324	272,2430438	220,747421	0,810846874	-0,302498603	0,376650638	1
ING4	262,4970351	272,1296533	252,864417	0,929205671	-0,105930136	0,86434364	1
UXT	316,0506141	271,8883163	360,2129119	1,324856164	0,405835739	0,41587311	1
FADD	285,738812	271,8448662	299,6327577	1,102219666	0,140411774	0,89027236	1
CTCF	275,0705098	271,6082576	278,532762	1,025494455	0,036319691	0,860956218	1
SLC35A5	260,1588773	270,9003056	249,4174489	0,920698293	-0,119199623	0,757033936	1
HIST2H2AC	270,5984826	270,748692	270,4482732	0,998890415	-0,001601682	0,752041733	1
PRRC1	278,6866937	270,3422082	287,0311791	1,061732761	0,086420684	0,581956614	1
CDV3	233,7299853	270,2754772	197,1844934	0,72956857	-0,454884516	0,42567037	1
TREML3P	269,0626101	269,1041532	269,0210671	0,999691249	-0,000445502	0,915756279	1
ATPAF1	246,043637	268,8903583	223,1969157	0,830066638	-0,268700934	0,622477706	1
CALR	227,8139409	268,7079436	186,9199382	0,695624907	-0,523618506	0,461513048	1
HBQ1	506,9872149	268,6312649	745,3431649	2,774595746	1,472277589	0,508328655	1
LONP2	231,535005	268,2697958	194,8002142	0,72613547	-0,461689368	0,542479526	1
PSME4	233,4296425	267,9135657	198,9457193	0,742574266	-0,429392776	0,444819071	1
HIF1AN	297,4469515	267,9011629	326,9927402	1,220572306	0,287557762	0,800453598	1
TMSB4Y	275,2260873	267,5662719	282,8859027	1,057255463	0,080324015	0,512036359	1
SPCS3	234,1282148	267,2861217	200,970308	0,751892043	-0,411402561	0,954929725	1
SHFM1	342,1166557	266,5211549	417,7121565	1,567275801	0,64825908	0,213895645	1
FAM212B	260,2616663	266,0431858	254,4801468	0,956536985	-0,064107343	0,672075412	1
RPL3	289,9706144	265,9996693	313,9415594	1,180232893	0,239071572	0,555400462	1
LURAP1L	263,7792991	265,698357	261,8602413	0,985554612	-0,020992278	0,806039222	1
CCM2	416,2721881	265,4011384	567,1432379	2,13692843	1,09553859	0,264799324	1
SRSF1	272,8306196	265,3572003	280,3040389	1,05632724	0,079056837	0,578105622	1
C1orf174	264,6861268	263,9260273	265,4462263	1,005759943	0,008286001	0,795542097	1
RNF5	274,799171	262,8271718	286,7711701	1,091101685	0,12578556	0,940748528	1
CASP6	241,5693277	262,7568936	220,3817618	0,838728753	-0,25372378	0,612504701	1
MELK	274,9980923	262,3954445	287,6007401	1,096058434	0,132324715	0,526584943	1
C9orf41	203,0005486	262,3822865	143,6188106	0,547364735	-0,869425607	0,325510671	1
IRS2	230,316238	262,366694	198,2657821	0,755681977	-0,404148879	0,481020317	1
IMPAD1	304,4860969	262,0415631	346,9306307	1,323952684	0,404851563	0,459954209	1
MRS2	261,2229816	261,3360581	261,1099051	0,999134628	-0,001249009	0,854692882	1
MED1	203,5213604	261,0738753	145,9688456	0,559109354	-0,838797614	0,167748104	1
ATOX1	399,8819946	260,8365639	538,9274254	2,066149843	1,046944886	0,444595588	1
KAT2B	221,0505119	260,6467179	181,454306	0,696169541	-0,5224894	0,252572719	1
C21orf58	269,5077067	260,448796	278,5666173	1,069563851	0,097022611	0,967675266	1
KIAA1211	264,8485945	259,855414	269,8417751	1,038430452	0,054404596	0,867690662	1
ITPR1	231,543192	259,8010716	203,2853124	0,782465258	-0,353901399	0,602648514	1
COPS8	260,0632838	259,6934673	260,4331003	1,0028481	0,0041031	0,573854837	1
FAM108B1	246,7452945	259,2261024	234,2644865	0,903707167	-0,146072731	0,81803038	1
XRCC6	254,3164477	258,4014599	250,2314355	0,968382437	-0,04635118	0,793649858	1
ZNF292	202,5853741	258,2379896	146,9327586	0,568981964	-0,813545173	0,530273615	1
ATP6V1C1	198,0178879	257,9795164	138,0562594	0,535144268	-0,902000219	0,431199073	1
MRPL30	211,015883	257,5334559	164,4983101	0,638745399	-0,646687101	0,440192103	1
CDK2AP2	317,9344273	257,2698494	378,5990053	1,471602701	0,55738823	0,423873308	1
CHPT1	210,2979849	257,0445124	163,5514574	0,636276791	-0,652273597	0,411099648	1
AMIGO2	250,8994478	256,3961534	245,4027422	0,957123338	-0,063223248	0,776242087	1
HEATR5A	206,7311962	256,3566072	157,1057851	0,612840788	-0,706415775	0,289452317	1
UBE2Z	238,885273	255,6157265	222,1548196	0,869096838	-0,202411159	0,745780186	1
SLA	229,2693191	254,9891215	203,5495166	0,798267453	-0,325055904	0,401201204	1
MRPS6	265,6930482	254,9882814	276,3978149	1,083962813	0,116315264	0,846773862	1
U2AF2	256,247759	254,826391	257,6691271	1,01115558	0,016004992	0,863004497	1
GINS1	339,8555455	254,7700726	424,9410184	1,667939308	0,738066794	0,184311521	1
HSPB11	197,0707751	254,6818712	139,459679	0,547583848	-0,868848203	0,445657836	1
HDLBP	210,5669569	254,5341569	166,5997568	0,654528095	-0,611472976	0,323464355	1
HPS1	344,5971407	254,0910156	435,1032659	1,712391384	0,776012482	0,576452928	1
CCS	263,765089	253,6144427	273,9157353	1,080047857	0,11109524	0,987233255	1
MARK4	236,723368	253,1957308	220,2510052	0,869884356	-0,201104476	0,53206778	1
DOK6	237,3851773	252,5625706	222,2077841	0,879812807	-0,184731494	0,865436904	1
SHARPIN	262,0527113	252,5404064	271,5650163	1,075332934	0,104783403	0,946373348	1
WWC3	237,6260756	251,8037071	223,448444	0,887391399	-0,172357524	0,349128103	1
KRAS	249,0921948	251,7517225	246,4326671	0,978871822	-0,030808137	0,63639603	1
FAM89B	219,0801326	251,2304185	186,9298468	0,744057379	-0,426514213	0,304246303	1
MAPRE2	284,7770306	250,5375227	319,0165386	1,273328383	0,348604528	0,573411155	1
MAP2K1	199,864876	250,1221563	149,6075957	0,598138117	-0,741449436	0,25298167	1
CCR4	265,8753832	249,8266331	281,9241333	1,128479097	0,174379695	0,623645204	1
RTFDC1	199,4935837	249,6546524	149,3325149	0,598156347	-0,741405467	0,269904935	1
TNPO1	277,5342555	249,453795	305,614716	1,225135565	0,292941396	0,914923307	1
KIF3B	260,5701714	249,13148	272,0088627	1,09182855	0,126746328	0,546618228	1
PRCC	241,4158996	248,4417841	234,3900152	0,943440396	-0,08399672	0,769245285	1
ADORA2B	204,6882519	248,1538631	161,2226406	0,649688216	-0,622180558	0,34079523	1
PBRM1	210,3676565	247,5502528	173,1850601	0,699595569	-0,515406943	0,411587781	1
COX18	215,7963349	246,9825211	184,6101487	0,747462403	-0,419927081	0,661935597	1
SEC63	277,2112931	245,9849551	308,437631	1,253888194	0,326408712	0,510591177	1
RNASET2	323,9108196	245,9825516	401,8390877	1,633608096	0,708061921	0,375735699	1
UBE2M	255,9749346	245,4487001	266,5011692	1,085771361	0,118720337	0,714013273	1
ACR	170,4443265	245,2729223	95,61573076	0,389834026	-1,359068076	0,541907572	1
RBM4	218,657443	244,9251801	192,3897058	0,785503988	-0,348309494	0,438665283	1
ALDOA	222,8343078	244,8156348	200,8529807	0,820425464	-0,285555825	0,924981623	1
HIST1H3A	292,2461919	244,5150699	339,9773139	1,390414563	0,475515097	0,494214705	1
TCP1	207,530417	244,5018277	170,5590064	0,697577634	-0,519574311	0,483340949	1
DOK1	350,6842904	244,4123138	456,956267	1,869612295	0,902739127	0,209444008	1
C5orf51	185,694619	243,9686108	127,4206273	0,522282874	-0,937096697	0,308854964	1
KIAA0240	195,6773768	243,2730713	148,0816823	0,608705606	-0,716183442	0,284652383	1
COL24A1	282,8120968	243,1630761	322,4611175	1,326110537	0,407201036	0,579307026	1
CPQ	239,048735	243,1499634	234,9475066	0,966265852	-0,049507917	0,936055046	1
LIMK1	224,8684899	242,9129817	206,8239981	0,851432462	-0,232035999	0,575358093	1
FBXL5	276,0478271	241,8966522	310,199002	1,282361699	0,358803242	0,593007851	1
RPS13	273,6990158	241,7984151	305,5996165	1,263861123	0,337837945	0,312312009	1
DDAH1	161,2330315	241,6578262	80,80823691	0,334391144	-1,580391456	0,279762766	1
MEF2A	208,5738715	241,6113155	175,5364275	0,726524034	-0,460917571	0,662155985	1
GINM1	216,0098999	241,2345562	190,7852437	0,790870291	-0,338486994	0,778090833	1
XK	233,1943386	241,136051	225,2526262	0,934130858	-0,09830343	0,347251897	1
DENND4A	232,0147458	240,7540232	223,2754684	0,927400778	-0,108735158	0,888317685	1
PFKL	529,9572782	240,3179063	819,59665	3,410468502	1,769969938	0,243803593	1
DOK3	199,4326116	239,6874994	159,1777238	0,664105238	-0,590516218	0,255628	1
CUL5	215,7664123	239,5255881	192,0072365	0,801614717	-0,3190191	0,896944896	1
NDRG3	247,0115981	239,4984769	254,5247193	1,062740451	0,087789296	0,73859943	1
SCAP	232,9812573	239,4489355	226,5135791	0,945978643	-0,080120482	0,677832591	1
RNF114	272,1594517	239,1637839	305,1551194	1,275925286	0,351543852	0,435732857	1
NUDT4	277,7526635	238,8942588	316,6110683	1,325318867	0,406339509	0,632444285	1
BPTF	364,8128744	238,7992797	490,8264691	2,055393423	1,039414567	0,420532939	1
ZNF639	222,6149168	238,6164869	206,6133467	0,865880432	-0,207760276	0,797218573	1
PXDC1	239,3357367	238,2194778	240,4519956	1,009371685	0,013457521	0,947900645	1
PIGK	298,1691937	237,7270834	358,611304	1,508499994	0,593114691	0,169906667	1
RCOR1	249,3507767	237,7188147	260,9827388	1,097863201	0,134698299	0,550615114	1
LOC728431	282,1602428	237,2060603	327,1144254	1,379030641	0,463654513	0,769829866	1
TOMM20	177,8705167	236,9121708	118,8288626	0,501573483	-0,995467017	0,1881372	1
C17orf49	274,5219094	236,661737	312,3820818	1,319951783	0,40048523	0,575094501	1
MMRN1	168,3161845	236,5842893	100,0480796	0,42288556	-1,241660798	0,28309224	1
OFD1	240,4396601	236,4470229	244,4322973	1,033771939	0,047917947	0,691756696	1
HIST1H4B	206,3577433	236,1730892	176,5423975	0,747512759	-0,419829891	0,600304349	1
PARP6	360,6715196	236,1178445	485,2251947	2,055012808	1,039147386	0,226129678	1
PTPN6	284,0518633	235,8945908	332,2091357	1,408294843	0,493949411	0,448187454	1
GGPS1	178,3094319	235,8365169	120,7823469	0,512144381	-0,965377512	0,429413518	1
MSRA	266,5668429	235,8287531	297,3049328	1,260681443	0,334203773	0,852210576	1
FAM104A	241,2974372	235,5747923	247,0200821	1,048584527	0,068443162	0,779709423	1
MANBAL	284,6346346	235,3415501	333,9277192	1,418906772	0,504779801	0,693064611	1
ARL1	261,0550297	235,3231761	286,7868833	1,218693747	0,285335628	0,454966944	1
HSPA8	294,294347	235,3120893	353,2766046	1,5013109	0,586222769	0,548331648	1
CISD2	261,5343778	235,2647687	287,8039869	1,223319533	0,290801287	0,628176564	1
RFX3	319,9678675	234,9960555	404,9396796	1,723176497	0,785070477	0,239804185	1
RNF8	203,5299853	234,9810353	172,0789352	0,732309886	-0,449473822	0,497672365	1
ATG12	196,1803191	233,5178392	158,8427989	0,680216978	-0,555933079	0,598795242	1
RDX	257,9820751	233,4305522	282,533598	1,21035398	0,27542904	0,475572493	1
SLU7	245,9213635	232,935264	258,907463	1,111499644	0,152507486	0,388425978	1
PIP4K2B	315,9054338	231,859447	399,9514206	1,724973581	0,786574267	0,553896449	1
PTK2B	282,2849516	231,8407401	332,729163	1,435162615	0,521214215	0,662657281	1
CIC	312,1313947	231,8135306	392,4492587	1,692952338	0,759541357	0,798211542	1
AKIP1	288,2348132	231,7069503	344,762676	1,487925483	0,573302277	0,198206511	1
FAM208A	249,497655	231,5311795	267,4641305	1,155197028	0,208138936	0,651756918	1
KLHDC2	318,9264104	231,1913391	406,6614817	1,758982336	0,814740995	0,203892387	1
CEP170	219,65061	231,1778182	208,1234017	0,900274098	-0,151563783	1	1
ATG16L1	161,9242862	230,830387	93,01818541	0,402972012	-1,311248454	0,255449248	1
MAPK6	233,1084413	230,7293104	235,4875722	1,020622702	0,029449638	0,53787622	1
ZNF175	245,8132645	230,6289526	260,9975764	1,131677413	0,178462773	0,622071533	1
GNAI3	218,3048782	230,5919112	206,0178453	0,893430495	-0,162572597	1	1
SNRPD3	219,1321976	230,4388887	207,8255066	0,901868203	-0,149011478	0,817563434	1
ZDHHC15	262,9816448	229,8143009	296,1489886	1,288644733	0,365854582	0,371732474	1
TMED9	208,3355561	229,6174678	187,0536443	0,814631596	-0,295780323	0,746950248	1
ECD	202,1554157	229,5055671	174,8052643	0,761660236	-0,392780517	0,52168829	1
SLC22A23	233,8191799	229,4487331	238,1896267	1,038095192	0,053938744	0,837463107	1
LRP8	262,0094781	229,0910336	294,9279227	1,28738309	0,364441424	0,678178804	1
NAA35	271,310724	229,0017386	313,6197095	1,369507984	0,453657677	0,346954366	1
JMJD8	321,6023529	228,4962293	414,7084765	1,814946696	0,859927178	0,41654428	1
C15orf23	254,6082124	228,263825	280,9525998	1,230824025	0,299624509	0,581271383	1
MFF	245,469603	228,1117822	262,8274238	1,152186973	0,204374851	0,452539213	1
TSTD3	216,5578716	228,0915425	205,0242008	0,898868054	-0,153818739	0,843520205	1
LOC344595	195,4232088	227,6869071	163,1595105	0,716595928	-0,480768249	0,530398308	1
PPAPDC1B	220,5749203	227,6033196	213,546521	0,938239923	-0,091971205	1	1
VAMP3	205,4722124	227,2417407	183,702684	0,808402028	-0,306855154	0,71791896	1
USP15	176,6273038	227,179671	126,0749365	0,554956947	-0,849552243	0,313744381	1
MUSTN1	290,3742805	226,4922577	354,2563033	1,564098954	0,645331789	0,912816462	1
GPR128	242,0704569	226,0971925	258,0437212	1,141295557	0,190672449	0,831370761	1
CDC73	156,0717622	225,8448749	86,29864959	0,382114713	-1,387922286	0,174855682	1
ZMYND12	210,5039643	225,6678923	195,3400364	0,865608458	-0,208213498	0,966096425	1
CREB1	183,8769093	225,3940146	142,3598041	0,631604191	-0,662907352	0,419374592	1
MSH4	218,1307959	225,136561	211,1250308	0,937764305	-0,092702729	0,691131228	1
SMAD5	210,2581101	225,0076536	195,5085666	0,868897406	-0,202742252	0,756455271	1
SUPT5H	312,755525	224,8448342	400,6662158	1,781967628	0,833471129	0,242245531	1
RNF14	196,5022258	224,3448733	168,6595782	0,751787085	-0,411603964	0,265842467	1
FAM83D	164,66311	224,1846019	105,141618	0,468995716	-1,092353349	0,294046541	1
RREB1	224,101989	223,2661848	224,9377931	1,007487065	0,010761316	0,995568503	1
PLSCR4	270,8203358	222,866818	318,7738536	1,4303334	0,516351468	0,232162117	1
BUB1	171,394748	222,8521666	119,9373293	0,538192341	-0,893806234	0,344982847	1
RBBP7	186,1014061	222,6977326	149,5050796	0,671336335	-0,574892367	0,328380744	1
ACER3	165,8569515	222,5599048	109,1539982	0,490447721	-1,027828732	0,189226181	1
SERINC1	179,9045283	222,5237899	137,2852667	0,61694647	-0,696782777	0,388648517	1
FGFR1OP2	232,146515	222,488825	241,8042051	1,086815057	0,120106458	0,744664978	1
PSMA2	203,7322141	222,3690109	185,0954172	0,83237955	-0,264686574	0,91966417	1
MED6	221,4726211	221,9498098	220,9954325	0,995700031	-0,00621692	0,758068274	1
HJURP	244,6918253	221,3179461	268,0657044	1,211224436	0,276466217	0,9013451	1
NFYB	182,3975668	221,219883	143,5752505	0,649016031	-0,62367398	0,840197604	1
TUBGCP5	264,7832062	220,9344879	308,6319245	1,396938647	0,482268659	0,634450268	1
BRD2	202,5337693	220,9118597	184,1556788	0,833616081	-0,262544986	0,873664494	1
UROD	261,5801583	220,8777344	302,2825821	1,368551624	0,452649856	0,356656268	1
TRPC6	179,332007	220,8403286	137,8236854	0,624087486	-0,680179812	0,32673115	1
RARRES3	359,5983462	220,3042993	498,8923931	2,264560405	1,179231022	0,202468011	1
KIAA0247	196,9595929	220,21286	173,7063257	0,788810997	-0,34224843	0,450222404	1
TPCN1	236,5821595	219,7247861	253,4395328	1,153440799	0,205943959	0,862417783	1
TM9SF4	272,8412062	219,6824157	325,9999966	1,48396036	0,569452555	0,432080231	1
NOL9	361,143224	218,9737044	503,3127435	2,29850769	1,200697493	0,168194868	1
MAPK3	166,6684245	218,8665528	114,4702962	0,523014114	-0,935078215	0,258761137	1
HDAC3	199,0560773	218,1604956	179,9516589	0,824859049	-0,277780481	0,592243947	1
TRIM10	126,0349945	218,1523473	33,91764163	0,155476858	-2,685228233	0,279643974	1
SEC11A	154,0679192	218,0893997	90,0464388	0,412887737	-1,276178523	0,221255133	1
BAG2	225,8899617	217,9617046	233,8182187	1,072749083	0,101312668	0,827478637	1
ENTPD5	251,4141063	217,6089001	285,2193126	1,310696908	0,390334108	0,800154457	1
ATXN2L	208,3211016	217,5274077	199,1147955	0,915354978	-0,127596761	0,601717521	1
GPD1L	190,3036959	216,7594542	163,8479377	0,755897538	-0,403737405	0,425059579	1
LYST	168,4624276	215,8533531	121,071502	0,560897017	-0,834192183	0,283445173	1
NUP214	208,4914062	215,8341449	201,1486674	0,931959433	-0,101660937	0,849972569	1
VPS4B	197,8620468	215,2808025	180,4432912	0,838176415	-0,254674168	0,845233565	1
RPL19	179,2189167	215,2751943	143,162639	0,665021529	-0,588527048	0,476624647	1
RPA1	264,9093072	214,9445261	314,8740882	1,464908616	0,550810669	0,274010045	1
MAPKAPK3	291,4143274	214,5319582	368,2966966	1,71674514	0,77967588	0,297289099	1
TEKT4P2	159,6955725	214,1401434	105,2510015	0,491505235	-1,024721313	0,543846131	1
CREBL2	262,6180544	213,0319229	312,204186	1,46552771	0,551420246	0,199783974	1
SUGT1	186,4628716	212,9343122	159,9914311	0,751365195	-0,412413806	0,739236627	1
RPS6KA3	227,1197468	212,8982876	241,341206	1,133598625	0,180909913	0,656670372	1
ZFP161	199,2803553	212,638859	185,9218515	0,874355009	-0,193708927	0,836455695	1
IREB2	246,2354073	212,6378139	279,8330007	1,316007701	0,396167932	0,316790763	1
DAPK3	270,9565992	212,0970429	329,8161555	1,555024771	0,636937562	0,607958595	1
KCTD2	180,4172359	211,4085838	149,4258879	0,706810884	-0,50060384	0,570038963	1
PCMT1	169,2063183	211,4024538	127,0101828	0,600798054	-0,735047956	0,178285434	1
BCL7B	194,0187063	211,3778669	176,6595458	0,835752335	-0,258852615	0,56427686	1
CPEB2	260,5557792	211,2436723	309,8678862	1,466874169	0,552745119	0,318416176	1
ARID1B	207,9516	211,1198884	204,7833115	0,969985883	-0,043964344	0,797379718	1
WAS	304,8972494	211,0925369	398,701962	1,88875442	0,917435131	0,236194003	1
NUDC	216,0282494	210,8946235	221,1618754	1,048684275	0,068580395	0,917765232	1
SFPQ	194,7406532	210,5595952	178,9217111	0,849743803	-0,23490016	0,816753323	1
TMEM9	236,7369872	210,5429981	262,9309762	1,248823179	0,32056922	0,458914822	1
NCKIPSD	189,9147471	210,4316013	169,3978929	0,805002157	-0,312935446	0,405701128	1
KLHDC8B	246,4735586	210,1845609	282,7625564	1,345306026	0,42793439	0,857505811	1
ATP6V1A	181,1118395	209,9083879	152,3152912	0,725627464	-0,462699034	0,494407976	1
GALNT2	158,0849189	209,6946778	106,47516	0,507762816	-0,977773347	0,172256971	1
PEA15	172,6194634	209,689457	135,5494698	0,64642959	-0,629434856	0,198528112	1
CYFIP1	226,3496774	209,5483846	243,1509702	1,160357169	0,214568949	0,751358039	1
STX18	217,299602	208,8871507	225,7120533	1,080545417	0,111759712	0,390769635	1
ACBD6	211,7998028	208,8336682	214,7659374	1,02840667	0,040410872	0,550751836	1
KIAA0125	231,0098889	208,7781292	253,2416486	1,212970197	0,278544104	0,493347166	1
EMC10	257,2965333	208,5778752	306,0151914	1,467150776	0,553017141	0,831277033	1
JOSD1	256,2034515	208,4105712	303,9963318	1,458641613	0,544625458	0,374837541	1
VEZF1	196,7176872	208,2692599	185,1661146	0,889070786	-0,169629806	0,464884732	1
CCT8	215,7107076	208,1147024	223,3067128	1,072998256	0,101647732	0,600923681	1
ATP5F1	170,0077289	208,0606877	131,9547701	0,63421289	-0,656960894	0,489113265	1
ARID2	243,481941	207,7623812	279,2015007	1,343850119	0,426372242	0,466664593	1
ACAP2	197,4198321	207,4383769	187,4012873	0,903407027	-0,14655196	0,519570279	1
HCFC1	341,031943	207,2383336	474,8255524	2,291205223	1,196106686	0,268631548	1
OGFRL1	171,0786399	206,9694911	135,1877888	0,653177374	-0,614453277	0,762967624	1
TUBGCP3	249,6351532	206,5299336	292,7403729	1,417423459	0,503270832	0,213756601	1
GLCCI1	235,9426143	206,3820127	265,5032158	1,286464902	0,363412097	0,694577782	1
LOC728407	302,903054	205,8241737	399,9819343	1,943318548	0,958522407	0,515430372	1
LOC654433	179,8804753	205,7841136	153,976837	0,748244528	-0,418418271	1	1
POLR3GL	233,4394114	205,7380889	261,1407338	1,269287253	0,344018604	0,383735753	1
ST8SIA6	224,1169822	205,5657898	242,6681747	1,180489103	0,239384724	0,523835425	1
FAM134C	200,2959561	205,543744	195,0481682	0,948937508	-0,075615013	0,911543863	1
OCIAD1	167,7346036	205,3523802	130,116827	0,63362707	-0,658294122	0,389493954	1
HSD17B4	190,5105238	204,5354509	176,4855968	0,862860673	-0,21280047	0,960111465	1
TRPM7	206,9568114	204,5281692	209,3854535	1,02374873	0,033861662	0,700275406	1
SON	198,3914328	204,3131236	192,4697419	0,942033182	-0,086150217	0,718327957	1
VHL	252,0895469	204,2287257	299,9503682	1,468698231	0,554538	0,461780224	1
ATP13A4	212,7334021	204,1080622	221,3587419	1,084517385	0,117053179	0,797037082	1
KLHDC10	287,3401342	204,054691	370,6255774	1,816305107	0,86100657	0,45495919	1
CWC22	254,5379824	204,039997	305,0359679	1,494981241	0,580127382	0,176628617	1
KITLG	159,7359152	203,0074752	116,4643552	0,57369491	-0,801644377	0,382805172	1
KIAA0922	177,7739886	202,8052298	152,7427474	0,753149944	-0,408990977	0,454383597	1
PAQR7	200,516971	202,7580176	198,2759244	0,977894373	-0,032249454	0,815329979	1
IFI27L2	356,2094089	202,678942	509,7398758	2,515011529	1,330565013	0,515582539	1
KDM3B	182,3417381	202,6172111	162,0662651	0,799864258	-0,322172909	0,578914165	1
RRN3P1	231,8971068	202,5834806	261,2107329	1,289397991	0,366697641	0,642915426	1
SLC6A4	179,1576183	202,5222416	155,7929949	0,769263631	-0,378449993	0,850585369	1
NCBP1	223,9686989	202,3261295	245,6112684	1,213937463	0,279694102	0,691147874	1
ADAT2	169,9779844	202,0394442	137,9165246	0,682621778	-0,550841653	0,267970203	1
RPL32	213,2716477	201,9961694	224,5471261	1,111640516	0,152690323	0,841283471	1
WEE1	147,4995648	201,6529616	93,34616795	0,462905019	-1,111211891	0,290543382	1
C17orf67	190,7164072	201,4358875	179,9969268	0,893569309	-0,16234846	0,4863765	1
RAB23	191,2758667	201,4152947	181,1364386	0,899318191	-0,153096443	0,821373572	1
DHCR7	265,7223248	201,0496086	330,395041	1,64335083	0,716640506	0,580108633	1
SLC35A4	182,2632617	200,4772847	164,0492388	0,818293399	-0,289309881	0,629542404	1
ERH	234,2589308	200,4115743	268,1062872	1,337778459	0,419839221	0,177278508	1
RBM33	347,4236211	200,2805561	494,5666861	2,469369447	1,304142697	0,228145859	1
ZFPM1	183,7531049	200,0234773	167,4827324	0,837315372	-0,256156983	0,602604012	1
PCNXL4	208,5884645	199,884175	217,292754	1,087093333	0,120475809	0,480458005	1
SMG1	290,6533394	199,853903	381,4527758	1,908658125	0,932558713	0,168416176	1
SLC39A9	182,7090143	199,7136569	165,7043716	0,829709766	-0,269321327	0,721142399	1
DHRSX	288,2691414	199,4547007	377,0835821	1,890572549	0,918823213	0,231137875	1
GATAD2B	185,1261116	199,363873	170,8883503	0,85716809	-0,222349951	0,724178253	1
TRAPPC10	284,152076	199,1493262	369,1548257	1,853658421	0,890375419	0,314705447	1
MPP5	167,2281697	198,9756591	135,4806803	0,680890722	-0,554504819	0,465810971	1
TBCEL	177,2032921	198,8450513	155,5615328	0,782325392	-0,354159303	0,848445457	1
TLE4	205,1837396	197,738954	212,6285253	1,075299131	0,10473805	0,955935749	1
PRPF8	165,3662495	197,570913	133,1615861	0,67399388	-0,569192604	0,339678526	1
RPL26	198,2572982	197,3502433	199,1643531	1,009192336	0,013201156	0,753405096	1
VPS4A	206,1678407	197,2442087	215,0914726	1,090483082	0,124967388	0,72803707	1
ABCB10	178,5678039	196,9844248	160,1511831	0,813014446	-0,298647107	0,277660606	1
CPNE2	216,9490613	196,9603983	236,9377244	1,202971391	0,266602333	0,591201548	1
CHD1	225,5265896	196,7441728	254,3090063	1,292587235	0,370261649	0,386761777	1
CASC3	346,7398372	196,6380556	496,8416188	2,526680897	1,337243473	0,187637945	1
REV3L	156,2550217	196,6184708	115,8915726	0,589423629	-0,762623197	0,232425374	1
RNPEP	231,9548618	196,303789	267,6059346	1,363223481	0,447022091	0,22929359	1
DOCK11	140,0733379	196,0484831	84,09819272	0,428966301	-1,221063777	0,301719889	1
ARHGAP15	236,2006282	195,0434561	277,3578004	1,422030792	0,507952705	0,187450376	1
PSMD11	242,3494664	194,9850141	289,7139187	1,485826591	0,57126575	0,420422147	1
GNLY	181,9392781	194,9599361	168,9186201	0,866427346	-0,206849316	0,93043709	1
TOMM6	252,7229721	194,5563482	310,8895959	1,597941156	0,676214282	0,361307581	1
SNX17	217,7710833	194,1770262	241,3651405	1,243015949	0,313844808	0,738336016	1
ADNP	161,346732	193,9180249	128,7754391	0,664071528	-0,590589451	0,845786326	1
HIGD2A	203,7760236	193,6173064	213,9347407	1,104936044	0,143962866	0,75970772	1
FAM172A	178,8539397	193,295802	164,4120774	0,850572416	-0,233494025	0,975814511	1
TMEM62	208,6325106	193,2530763	224,0119448	1,159163668	0,213084282	0,599139704	1
LSMD1	165,9853237	193,2077065	138,7629408	0,718206035	-0,477530319	0,610540623	1
ZBTB7A	271,236218	192,2709348	350,2015012	1,821395946	0,865044578	0,344808087	1
CCDC176	208,687828	192,1545901	225,2210659	1,172082675	0,229074336	0,679475629	1
WBSCR22	238,9722298	192,0972997	285,84716	1,488033202	0,573406717	0,483723939	1
RFFL	249,4312595	191,9867897	306,8757293	1,598421067	0,676647503	0,430678942	1
DAZAP1	239,3156331	191,7804199	286,8508464	1,495725406	0,580845341	0,608793566	1
ROCK1	205,5357317	191,4986436	219,5728197	1,14660248	0,197365305	0,443711201	1
RAB18	217,4523804	191,3653274	243,5394334	1,272641375	0,347825931	0,426536997	1
IRAK2	159,1560981	191,2635016	127,0486946	0,664260005	-0,590180042	0,229303464	1
PGGT1B	256,2368549	191,2260504	321,2476594	1,679936697	0,748406871	0,235888807	1
ZNF22	232,9602065	191,0835008	274,8369121	1,438307918	0,524372566	0,451067896	1
UHMK1	159,8406118	190,9907983	128,6904253	0,673804322	-0,569598413	0,450927105	1
MILR1	203,3780611	190,8092387	215,9468835	1,131742283	0,17854547	0,867973252	1
ADRM1	251,306479	190,7716708	311,8412873	1,634631002	0,708965001	0,27312168	1
FAM176C	162,886841	190,6413904	135,1322915	0,708829763	-0,496488913	0,275806773	1
HIST1H4J	553,0075871	190,488828	915,5263461	4,80619444	2,264895016	0,234584304	1
SNPH	273,5788524	190,2714598	356,886245	1,875668823	0,907405121	0,354359777	1
DNAJB14	151,2017889	190,0971336	112,3064443	0,590784523	-0,759296064	0,454753906	1
DARS	215,0395701	189,9303918	240,1487485	1,264404007	0,338457513	0,39191916	1
CTNNAL1	193,8378227	189,8669004	197,8087449	1,041828483	0,059117786	0,673326344	1
ANKRD18DP	168,8346675	189,8030896	147,8662454	0,779050782	-0,360210722	0,745280213	1
CEP41	145,4784708	189,7491527	101,2077889	0,533376763	-0,90677312	0,304523402	1
SEC24B	239,5789608	189,6471671	289,5107545	1,526575687	0,61029912	0,240336526	1
SENP7	179,6248104	189,2229296	170,0266912	0,89855226	-0,15432568	0,870559137	1
TIMM22	185,8914155	189,0224552	182,7603759	0,966871241	-0,048604317	0,860954153	1
PHTF1	163,3284326	188,7823049	137,8745604	0,730336249	-0,453367257	0,4114877	1
HNRNPA1L2	212,2807607	188,5929648	235,9685567	1,251205511	0,323318772	0,724571197	1
EGLN1	177,9028496	188,4942604	167,3114387	0,887620866	-0,171984512	0,833062574	1
PSMB4	195,1469574	188,2198729	202,0740418	1,073606303	0,102465046	0,764645309	1
DHX29	216,0289603	188,159377	243,8985437	1,296233797	0,374325956	0,215218025	1
ARL5A	198,7634142	187,9893754	209,5374529	1,114623912	0,156557009	0,402792335	1
PSMC4	200,2244423	187,8652795	212,583605	1,131574741	0,178331878	0,766149207	1
SHROOM4	156,8022205	187,8226262	125,7818148	0,669684038	-0,578447513	0,259101326	1
C16orf13	183,6583109	187,7921105	179,5245114	0,955974726	-0,064955618	0,449539886	1
TRA2A	203,7995944	187,6253462	219,9738426	1,172410056	0,229477248	0,615469979	1
GSTP1	215,8872972	187,1592638	244,6153307	1,306990238	0,386248365	0,548329596	1
KIAA0232	204,3947783	187,1118881	221,6776685	1,184733214	0,24456222	0,334993092	1
EXOSC4	223,5540224	187,0759321	260,0321128	1,38998165	0,475065837	0,563417845	1
TMEM30A	190,7385656	186,9869444	194,4901868	1,040127092	0,056759821	0,579923659	1
MPC2	144,264969	186,8018184	101,7281196	0,54457778	-0,876789976	0,16811791	1
NR1H2	186,838666	186,7720493	186,9052827	1,000713347	0,001028776	0,875986282	1
RNF7	217,2230058	186,7640952	247,6819164	1,326175227	0,407271411	0,505847656	1
PCGF3	182,9918493	186,6047339	179,3789647	0,961277675	-0,056974867	0,521517871	1
DNAJC6	175,1618742	186,2734529	164,0502954	0,880696057	-0,183283889	0,92878057	1
PCSK7	219,9691773	186,075884	253,8624706	1,364295389	0,448156042	0,404144847	1
HSDL2	186,4456621	185,5126629	187,3786613	1,010058604	0,014439001	0,877834653	1
UPF3B	233,7973171	185,4344797	282,1601545	1,521616449	0,605604747	0,205052135	1
SLCO3A1	234,8212308	185,0979095	284,5445521	1,537265077	0,620365957	0,925960596	1
FMO5	247,0856582	185,0450142	309,1263022	1,670546507	0,740320147	0,205208713	1
CCDC6	162,875416	184,9328373	140,8179947	0,76145479	-0,393169714	0,448848931	1
VPS54	152,8832162	184,92333	120,8431025	0,653476781	-0,613792119	0,627516902	1
U2AF1	238,5204405	184,4322736	292,6086074	1,586536899	0,665881075	0,483846758	1
OGDH	192,8731184	184,4176424	201,3285944	1,09169921	0,126575413	0,842248173	1
ARHGAP35	231,789814	184,2370695	279,3425586	1,516212558	0,60047202	0,646803669	1
PPM1B	153,8397951	184,0741517	123,6054385	0,671498075	-0,574544832	0,470534154	1
ARSE	151,6375696	184,0622293	119,2129099	0,647677203	-0,626653129	0,280900168	1
FAH	229,8937132	183,8810971	275,9063294	1,500460535	0,585405374	0,528540387	1
STIL	229,3806934	183,8756912	274,8856956	1,494953976	0,58010107	0,488366879	1
MYEOV2	187,8687557	183,6805874	192,0569241	1,045602733	0,064334817	0,939233542	1
ANKMY2	175,551821	183,3785287	167,7251132	0,914638777	-0,12872601	1	1
DUSP7	157,6693836	183,2596873	132,0790799	0,720720863	-0,472487488	0,260158195	1
VEGFC	211,2761831	183,1386562	239,41371	1,307281133	0,386569429	0,457528626	1
NFATC2IP	310,0308346	183,1018915	436,9597777	2,386429622	1,25485379	0,576906202	1
SEC61G	145,6789586	183,0708445	108,2870727	0,59150365	-0,757541024	0,42798306	1
GTF2H5	166,3474233	183,0299366	149,6649101	0,817707272	-0,290343625	0,74123696	1
BUD31	180,2300474	182,7903746	177,6697202	0,971986193	-0,040992275	0,688279345	1
AQP1	207,5465925	182,5414881	232,551697	1,273966261	0,34932707	0,780088601	1
FAM118B	191,0734844	182,4112696	199,7356991	1,094974557	0,130897347	0,671790187	1
CCDC23	164,14794	182,3629675	145,9329125	0,800233263	-0,321507498	0,656485212	1
CLUAP1	226,8130656	182,1744418	271,4516894	1,490064615	0,575374892	0,177320804	1
TET2	168,161831	181,9020038	154,4216582	0,848927747	-0,236286325	0,933438112	1
TP53BP2	188,6903869	181,8696854	195,5110884	1,07500647	0,104345342	0,935413702	1
NEDD4	196,1933961	181,8172759	210,5695163	1,15813811	0,211807308	0,414699095	1
KIAA1109	197,7750788	181,6742023	213,8759553	1,177250004	0,235420727	0,629105026	1
TBRG1	244,0475996	181,3280377	306,7671615	1,691780076	0,758542037	0,180361912	1
RBM8A	141,3375159	181,0941091	101,5809227	0,560928918	-0,834110133	0,331764136	1
FLVCR1	140,7775214	181,0577578	100,497285	0,555056498	-0,849293467	0,179478773	1
CHD4	203,4231873	181,0085684	225,8378061	1,247663623	0,319229028	0,752495607	1
KPNA5	140,9505713	180,9210697	100,980073	0,558144351	-0,841289806	0,479358285	1
BAX	156,0560923	180,8921825	131,220002	0,725404494	-0,463142413	0,393221804	1
PIAS4	178,7555399	180,8848438	176,626236	0,976456802	-0,034371874	0,743025548	1
CRLS1	156,7161802	180,7272887	132,7050717	0,734283531	-0,445590853	0,438977022	1
HTRA2	202,2538483	180,5449507	223,9627458	1,240481913	0,3109007	0,480895931	1
OMA1	156,7846135	180,3575778	133,2116491	0,738597461	-0,437139791	0,518785452	1
GSTM5	162,0240998	179,9958302	144,0523695	0,800309481	-0,321370094	0,709624729	1
REPS1	212,6491084	179,8889086	245,4093082	1,364227011	0,448083733	0,319380951	1
PPP2R3C	132,1340676	179,853752	84,4143832	0,469350137	-1,091263513	0,283616379	1
CCDC88C	230,6778521	179,7923778	281,5633264	1,56604707	0,647127575	0,940882665	1
CLTB	243,169855	179,5935224	306,7461876	1,708002513	0,772310098	0,311694192	1
GBF1	214,1041779	179,4168732	248,7914825	1,386667141	0,471621521	0,674778445	1
HECTD1	187,3402586	178,8358643	195,8446529	1,095108376	0,131073651	0,944811338	1
PFKFB3	311,548085	178,6955342	444,4006358	2,486915175	1,3143573	0,339917105	1
CAST	208,5707617	177,528596	239,6129273	1,349714541	0,432654315	0,292003638	1
RNF138	167,664574	177,3648833	157,9642648	0,890617476	-0,167122173	0,914264599	1
PTRHD1	171,2572565	177,1336637	165,3808493	0,933650023	-0,099046235	0,888327025	1
LOC282997	146,6005588	176,7168973	116,4842203	0,659157229	-0,601305462	0,670252455	1
CSNK2A2	189,0999647	176,5606696	201,6392598	1,142039505	0,191612557	0,895261192	1
TBCB	189,1540428	176,1150256	202,19306	1,148073876	0,199215479	0,928614979	1
SNRPB	144,3167866	176,0537674	112,5798059	0,639462634	-0,645068035	0,251871987	1
GPS2	165,6742353	175,8506676	155,4978031	0,884260522	-0,177456614	0,675064952	1
DPCD	171,7715855	175,2274178	168,3157532	0,960556033	-0,058058321	1	1
NDNL2	146,6794803	175,1906904	118,1682702	0,67451227	-0,568083408	0,630297082	1
PDCD6	238,4295643	174,8179322	302,0411965	1,72774722	0,788892158	0,18405439	1
TMLHE	216,4684737	174,4356974	258,50125	1,481928606	0,567475946	0,34916845	1
SPSB1	196,6697159	174,2627451	219,0766868	1,257163065	0,330171792	0,695105038	1
SEC62	234,6092998	174,2444371	294,9741624	1,692875637	0,759475993	0,197784143	1
KLF13	178,2079853	173,9596131	182,4563576	1,048843202	0,068799016	0,897538952	1
RLIM	208,6798026	173,854051	243,5055542	1,40063204	0,486077996	0,277087076	1
HDHD2	225,0510974	173,7830331	276,3191618	1,590023818	0,669048377	0,246457379	1
RPL36	154,4368986	173,5917682	135,2820291	0,779311314	-0,359728333	0,822055378	1
ABCB6	254,5847244	173,5131022	335,6563465	1,934472626	0,951940314	0,23235879	1
HMGN4	217,8079979	173,1712975	262,4446984	1,515520772	0,599813626	0,375747328	1
AAGAB	144,6094246	173,1630089	116,0558403	0,670211502	-0,577311649	0,459872707	1
TBK1	180,9014602	173,1439038	188,6590166	1,089608196	0,12380946	0,419139773	1
RPS3	152,7826189	173,1154871	132,4497507	0,765094752	-0,386289667	0,796335428	1
ZC3H6	140,1668237	173,0930867	107,2405607	0,619554269	-0,690697437	0,723156004	1
ADAR	191,0165045	172,9805335	209,0524754	1,208531799	0,273255434	0,954070792	1
MT2A	264,8700811	172,9196418	356,8205204	2,063504855	1,045096833	0,470083746	1
PLA2G4A	177,1440252	172,8016163	181,4864342	1,050258893	0,070745002	0,953168249	1
STRN4	233,8672698	172,7566174	294,9779221	1,707476834	0,771866005	0,305857258	1
RGP1	148,0596497	171,7188725	124,4004268	0,724442369	-0,465057169	0,337054447	1
ZNF706	143,0852358	171,5323488	114,6381228	0,668317805	-0,581393785	0,5998517	1
NMRK1	131,4133963	171,4534655	91,37332708	0,532933685	-0,907972072	0,176858804	1
PPP1R12A	212,6811164	171,188189	254,1740437	1,484763903	0,570233542	0,309701925	1
BZRAP1-AS1	179,214365	171,0683936	187,3603365	1,095236429	0,131242338	0,574327166	1
ELMO2	154,1882845	170,8174164	137,5591526	0,80529934	-0,312402944	0,719344084	1
UBL3	148,5488891	170,4336768	126,6641014	0,743187049	-0,428202734	0,430629873	1
CTSZ	170,5627524	170,3579361	170,7675688	1,002404542	0,003464856	0,838110546	1
LZTS2	487,5416588	170,2610223	804,8222952	4,726990855	2,240922074	0,169211239	1
SUPT6H	233,3191548	169,9354484	296,7028612	1,745973921	0,80403201	0,225475772	1
WDR45L	141,7066535	168,8725466	114,5407603	0,678267502	-0,560073725	0,439301388	1
SREK1	165,0716984	168,860933	161,2824638	0,955120056	-0,066246008	0,808869521	1
TMED8	166,2506871	168,8510218	163,6503524	0,969199657	-0,045134201	0,578950127	1
SH2B2	168,5479318	168,8269764	168,2688873	0,996694313	-0,004776998	0,646176841	1
PCYT1A	231,6928809	168,7934342	294,5923277	1,745283098	0,803461071	0,186278162	1
RARS	128,8360794	168,6299057	89,04225301	0,528033581	-0,921298411	0,241686598	1
HABP4	101,1285081	168,5636754	33,6933407	0,199884943	-2,322758292	0,38609562	1
CASD1	142,1387016	168,5616114	115,7157919	0,686489592	-0,542690247	0,443841977	1
KPNB1	241,5819017	168,4337788	314,7300246	1,868568329	0,90193332	0,177436167	1
UBE4B	163,4445083	168,1693553	158,7196613	0,943808466	-0,083433982	0,552615663	1
MAP1B	199,2209356	168,0685838	230,3732874	1,370709993	0,454923366	0,705789225	1
LRRC49	172,5713169	167,916407	177,2262268	1,055443181	0,077848914	0,517093654	1
HERC1	143,9484268	167,055739	120,8411146	0,723358056	-0,467218149	0,231437792	1
TEX10	226,5899124	166,9574771	286,2223478	1,714342794	0,777655615	0,445630538	1
RPL12	132,6570894	166,9155004	98,39867842	0,589511928	-0,762407091	0,373462842	1
MAGOHB	171,7990217	166,8907233	176,7073202	1,058820507	0,082458042	0,674124867	1
STAG1	162,806525	166,8474941	158,765556	0,951560926	-0,071632063	0,737626402	1
AGPAT6	157,9730351	166,8293888	149,1166813	0,893827415	-0,1619318	0,338961766	1
RSC1A1	167,681278	166,598533	168,764023	1,012998254	0,018631687	0,954955243	1
CDC42EP3	132,8073225	166,4716969	99,14294803	0,595554379	-0,747694851	0,487395256	1
ABHD14B	178,0425212	166,4407283	189,6443141	1,139410504	0,188287611	0,778336412	1
PTENP1	212,6370344	165,82099	259,4530787	1,564657639	0,645847017	0,242218254	1
GNL3	145,06925	165,2536935	124,8848066	0,755715675	-0,404084547	0,72410304	1
SRF	158,4215898	165,2116822	151,6314973	0,917801304	-0,123746239	0,679654796	1
KRTCAP2	186,5286663	164,7338046	208,323528	1,264607033	0,338689149	0,401452416	1
CBX5	156,1958649	164,6600206	147,7317092	0,89719234	-0,156510792	0,74868075	1
ST3GAL4	121,8074307	164,5690039	79,04585755	0,480320447	-1,05793087	0,23652901	1
KLHDC3	226,9921872	164,4001669	289,5842075	1,761459328	0,816771163	0,264814438	1
APPBP2	172,1674417	164,3416726	179,9932109	1,095237794	0,131244136	0,945539706	1
DNAJC21	212,976482	164,0288485	261,9241156	1,596817377	0,675199325	0,423602376	1
PRPF19	191,6702143	163,9330345	219,4073941	1,338396467	0,420505542	0,649466074	1
ALAS1	248,0181737	163,89757	332,1387774	2,026502146	1,018991703	0,288336798	1
BTF3	131,5579121	163,7854647	99,33035938	0,606466267	-0,721500693	0,46246937	1
ADAT1	167,4020823	163,7663548	171,0378099	1,044401398	0,062676294	0,954813924	1
TMEM107	205,3173009	163,3717252	247,2628765	1,513498595	0,597887336	0,360433017	1
C1orf116	174,9299863	163,1414567	186,718516	1,144519117	0,19474156	0,825789878	1
VASH1	176,767789	162,7913375	190,7442405	1,171710015	0,228615563	0,78404165	1
ATF7IP2	139,2166819	162,6122747	115,8210892	0,712253054	-0,489538193	0,273470465	1
RRAGB	172,3737894	162,4607018	182,286877	1,122036745	0,166119923	0,570202321	1
SNX29	145,8942102	162,4233647	129,3650557	0,796468266	-0,328311214	0,628461656	1
THRAP3	187,3080621	162,3162361	212,2998881	1,30793994	0,387296294	0,492018995	1
HSD17B11	122,0188457	162,2408407	81,79685068	0,504169297	-0,98801983	0,386241445	1
RBM17	184,1421682	162,1833881	206,1009484	1,27078951	0,345725087	0,493264207	1
SIK3	308,8385588	162,0362979	455,6408197	2,8119676	1,491579971	0,426925964	1
C17orf62	168,6678814	161,8509501	175,4848128	1,084237149	0,116680344	0,785335414	1
RABL2A	193,8356116	161,7560272	225,9151961	1,396641596	0,481961846	0,878384242	1
TAF2	159,4149444	161,2945813	157,5353075	0,976693118	-0,034022764	0,922284901	1
CGRRF1	124,4772764	161,2480121	87,70654064	0,543923237	-0,878525035	0,341877834	1
WFDC3	160,4886919	160,9838625	159,9935214	0,993848196	-0,008902588	0,552086744	1
INVS	150,4585719	160,8548498	140,062294	0,870737153	-0,199690813	0,678472169	1
TTC3	150,8072142	160,6791143	140,9353142	0,877122798	-0,18914926	0,661499344	1
ZFC3H1	136,9026031	160,580528	113,2246782	0,705095939	-0,504108524	0,529110451	1
SNRK	129,2457563	160,3625202	98,12899236	0,611919744	-0,708585645	0,350446012	1
ST20	154,13485	160,089402	148,180298	0,925609667	-0,111524164	0,53118251	1
DOCK5	202,0941015	160,0632923	244,1249107	1,525177367	0,608977027	0,548361676	1
ABCD3	199,9529568	159,8966279	240,0092857	1,501027813	0,58595071	1	1
PRR14	156,6180184	159,7996217	153,4364151	0,96018009	-0,058623074	1	1
BMS1P1	268,298574	159,6216983	376,9754498	2,361680485	1,239813794	0,240632063	1
KIF1B	158,0105182	159,3719533	156,649083	0,982914997	-0,024861438	0,584141723	1
DHX36	153,1693947	158,6378161	147,7009733	0,931057783	-0,103057389	0,91403946	1
NAGA	208,9007727	158,2458086	259,5557368	1,640206076	0,713877087	0,466571415	1
GTF2H2B	200,9652406	157,8678237	244,0626574	1,545993678	0,62853442	0,698688404	1
BMPR2	130,1345962	157,8022389	102,4669535	0,649337767	-0,622958972	0,266583006	1
CCDC127	130,5353214	157,5049622	103,5656807	0,657539161	-0,604851275	0,409356151	1
REST	147,5992821	157,3117642	137,8868	0,876519316	-0,190142211	0,90033513	1
IMPA2	363,0169705	157,0322148	569,0017261	3,623471316	1,857372474	0,442675537	1
GFOD1	151,4709309	157,0098082	145,9320537	0,929445462	-0,105557882	0,75506211	1
FAM40B	124,6607146	156,8289537	92,49247546	0,589766579	-0,761784026	0,271113464	1
ARMC7	252,9662494	156,6238594	349,3086394	2,230238999	1,157198322	0,428808657	1
HLA-DPB1	291,7104689	156,4695183	426,9514196	2,728655552	1,448190289	0,281969058	1
XIAP	179,245394	156,114469	202,376319	1,296332879	0,374436228	0,534929015	1
STT3A	260,7601514	155,813125	365,7071778	2,347088397	1,230872178	0,362735913	1
PPIL3	180,8958575	155,5002919	206,291423	1,326630455	0,407766551	0,661000307	1
SEPHS2	214,6880068	155,477435	273,8985787	1,76166129	0,816936568	0,21137099	1
UBE3D	165,7253713	155,0708017	176,3799409	1,137415548	0,185759431	0,604700399	1
HMGCL	225,011249	154,5677782	295,4547198	1,911489724	0,934697444	0,379707592	1
OS9	150,2167795	154,479581	145,9539781	0,94481081	-0,081902623	0,929988762	1
L3MBTL4	212,3104258	154,4503529	270,1704987	1,749238468	0,80672698	0,280782711	1
COPB1	152,5523017	154,1685341	150,9360694	0,979032916	-0,03057073	0,81104621	1
FNDC3A	168,2066275	154,1327337	182,2805214	1,18262044	0,241987118	0,767264957	1
SENP5	131,0546686	154,0957115	108,0136257	0,700951536	-0,512613396	0,63040043	1
PRKACA	131,7850447	154,0932085	109,4768809	0,710458832	-0,493177041	0,420177986	1
CCDC103	129,7947964	153,9196668	105,6699259	0,686526472	-0,542612743	0,402428878	1
FMR1	180,333996	153,8616525	206,8063395	1,3441058	0,426646702	0,51535907	1
MIPEP	168,6283259	153,8590561	183,3975958	1,191984407	0,253365364	0,687950006	1
GLG1	159,7278796	153,8437067	165,6120525	1,076495464	0,10634224	0,940943646	1
FANCL	175,2921155	153,7281322	196,8560989	1,280547002	0,356760208	0,530282449	1
PPM1N	186,1851019	153,6253636	218,7448402	1,42388493	0,509832561	0,354826476	1
FAM125B	164,0434012	153,1406908	174,9461117	1,142388158	0,192052929	0,750934134	1
UCHL5	129,1389655	153,0488837	105,2290474	0,687551878	-0,540459522	0,830815499	1
IFT80	169,9626958	153,0171374	186,9082542	1,221485759	0,288637043	0,670265973	1
NBAS	116,388688	152,9343177	79,84305836	0,522074179	-0,937673288	0,227009213	1
VPS29	140,074374	152,7239671	127,4247809	0,834346981	-0,261280611	0,829293331	1
DUSP28	181,3167242	152,6854889	209,9479595	1,375035447	0,45946881	0,482356433	1
ATXN1L	150,9180337	152,4450683	149,3909991	0,9799661	-0,029196252	0,696605401	1
CASS4	130,6311611	152,3092656	108,9530566	0,715340962	-0,483297039	0,588717983	1
RNF219	149,8734811	152,3080489	147,4389133	0,968031003	-0,046874842	0,662181102	1
RPL18	211,5889439	152,1490762	271,0288116	1,781337215	0,832960651	0,230346834	1
EXOC4	158,2570386	152,0960893	164,4179878	1,081013907	0,112385083	0,958627093	1
XRCC1	206,627962	152,0935202	261,1624038	1,717117228	0,779988536	0,202038987	1
PIAS2	153,2971773	152,0324848	154,5618698	1,016637135	0,023804835	0,52445209	1
GAK	136,2232432	151,6636304	120,7828561	0,796386423	-0,328459469	0,56545342	1
FSIP1	184,5272442	151,634324	217,4201644	1,433845311	0,519889389	0,402897928	1
ERO1LB	146,2429674	151,6177206	140,8682143	0,929101253	-0,106092265	0,733559139	1
SP1	209,2503848	151,6036337	266,8971358	1,760492999	0,81597949	0,230565828	1
NUS1	114,5054038	151,5934869	77,41732064	0,510690283	-0,969479487	0,211850114	1
AHCYL1	133,1458408	151,1970257	115,094656	0,761223016	-0,393608911	0,746027345	1
FAM102B	175,1679717	150,8777719	199,4581715	1,321985134	0,402705954	0,473902726	1
LRPPRC	155,0694837	150,6742661	159,4647012	1,058340653	0,081804069	0,621521549	1
MRPS31P3	155,4377154	150,6499613	160,2254695	1,063561305	0,088903195	0,997068061	1
NFATC2	158,0336186	150,6345037	165,4327336	1,098239311	0,135192458	0,962081282	1
LRRC16A	193,3157237	150,4942306	236,1372167	1,569078202	0,649917257	0,335317851	1
RARS2	161,1704386	150,3573111	171,9835661	1,143832414	0,193875694	0,72522764	1
MRPL28	117,6687848	150,2048829	85,13268673	0,566777092	-0,819146647	0,259064764	1
COCH	267,6998857	150,0331743	385,3665971	2,568542583	1,360949992	0,206653608	1
GOLPH3	126,2715535	149,8316645	102,7114425	0,685512257	-0,544745634	0,411121164	1
RAB35	149,3305027	149,5893921	149,0716132	0,996538665	-0,005002313	0,893812461	1
SLC38A6	124,6252349	149,5507437	99,69972607	0,66666152	-0,584973639	0,742577953	1
AKAP7	133,6414956	149,5146341	117,7683571	0,787671105	-0,344334742	0,974730219	1
PHLDA1	153,784179	149,2731831	158,2951749	1,060439468	0,084662271	0,84972827	1
NR3C1	163,7104677	149,0602263	178,360709	1,196568082	0,258902485	0,897841958	1
RPLP0	146,0214767	148,9605627	143,0823907	0,960538736	-0,058084299	0,80485542	1
C11orf24	175,3195626	148,7464513	201,8926739	1,357294054	0,440733311	0,444551308	1
ZC3H14	155,0137889	148,7248233	161,3027545	1,084571835	0,117125611	0,662728832	1
JAK3	128,1543466	148,273962	108,0347313	0,728615664	-0,456770084	0,311612951	1
EIF3H	144,2677786	147,910192	140,6253653	0,950748312	-0,072864623	0,763453986	1
LPCAT3	132,7117662	147,8921395	117,5313928	0,794710207	-0,33149922	0,607482128	1
WBP5	101,0951812	147,837378	54,35298441	0,367653872	-1,443579917	0,269599249	1
PAOX	140,230637	147,7089613	132,7523127	0,898742443	-0,15402036	0,708890952	1
ANKH	135,082185	147,684728	122,479642	0,829331805	-0,269978675	0,228317621	1
DCAF17	120,3655885	147,6710532	93,06012376	0,630185278	-0,666152043	0,500639794	1
NCK1	252,7682176	147,5887089	357,9477263	2,425305627	1,278166561	0,251081311	1
LOC550643	133,8632976	147,447653	120,2789423	0,815739958	-0,293818772	0,784884458	1
SRXN1	165,1310136	147,3299584	182,9320687	1,241648818	0,312257186	0,807098557	1
FAM96B	195,5318269	147,1796474	243,8840064	1,657049808	0,728616968	0,223547997	1
ERICH1	173,9153387	147,0068543	200,8238231	1,366084759	0,450046999	0,835247325	1
PRKD3	163,5121649	146,947259	180,0770708	1,225453758	0,293316046	0,777272601	1
CCDC125	159,2255811	146,7953475	171,6558147	1,169354599	0,225712484	1	1
CDK13	117,9532818	146,6989435	89,20762014	0,60809995	-0,717619625	0,349151125	1
THAP9-AS1	147,7523286	146,5051317	148,9995256	1,017025983	0,024356538	0,558123831	1
NAA15	132,3760598	145,9988594	118,7532602	0,813384849	-0,297989977	1	1
IL7R	149,4828128	145,7190362	153,2465893	1,051657994	0,072665607	0,515325665	1
TFB2M	105,5402656	145,6389314	65,44159989	0,44934139	-1,154116136	0,353608933	1
MED31	158,2027101	145,5709551	170,8344652	1,173547739	0,230876531	0,750455354	1
FAM160B1	173,3362356	145,3776147	201,2948566	1,384634471	0,469505171	0,291279307	1
MRPL18	128,7430261	145,338187	112,1478651	0,771633852	-0,374011658	0,668370541	1
MSL1	129,5446217	145,1333166	113,9559268	0,785181028	-0,34890278	0,585199963	1
MKL1	169,6364141	145,012307	194,2605212	1,339614031	0,421817392	0,584434422	1
GPR183	150,7117417	144,9870738	156,4364096	1,078967976	0,109652046	0,679013462	1
LMAN2	135,7612967	144,750111	126,7724824	0,875802315	-0,191322831	0,833583285	1
LOC493754	135,0341236	144,4574453	125,6108019	0,869534981	-0,201684028	0,620044308	1
PMS2L2	184,6669176	144,3917441	224,9420912	1,557859783	0,639565388	0,330339428	1
NUP133	185,3603736	144,3884762	226,332271	1,567523095	0,648486699	0,574951704	1
NDUFS6	122,2989394	144,3043731	100,2935056	0,695013626	-0,524886832	0,747305513	1
FAM53C	171,6060104	144,2784188	198,933602	1,378817453	0,463431466	0,464337494	1
CEP68	175,0658388	144,1185331	206,0131445	1,429470173	0,515480517	0,762259015	1
GTF2H1	164,690067	144,0221016	185,3580325	1,287011025	0,364024412	0,437260726	1
UQCR10	124,0278593	143,7766435	104,2790751	0,725285224	-0,463379638	0,359525911	1
WDR47	111,6405259	143,6054493	79,67560245	0,554822974	-0,849900568	0,169170803	1
FRG1	128,9131818	143,5931142	114,2332493	0,795534312	-0,330003938	0,663205367	1
RNF181	167,5736081	143,0923818	192,0548345	1,342173721	0,424571415	0,505640333	1
CCDC3	149,6639087	142,9819816	156,3458358	1,093465303	0,128907443	0,869746296	1
ANAPC10	158,4435406	142,9117217	173,9753595	1,217362421	0,283758737	0,398898932	1
PTDSS1	142,2559801	142,9116488	141,6003115	0,99082414	-0,013299077	0,73387598	1
MTHFR	154,2519008	142,8923551	165,6114465	1,15899445	0,212873658	0,92503993	1
SESN3	126,2888938	142,8915549	109,6862327	0,767618722	-0,381538196	0,520809922	1
HDAC6	175,393107	142,8432364	207,9429775	1,455742553	0,541755238	0,590513326	1
BUB3	156,6979747	142,8011152	170,5948342	1,194632367	0,256566715	0,465574977	1
RPE	139,6836573	142,7324507	136,6348638	0,957279604	-0,062987724	0,857208852	1
TECR	157,1880657	142,6809108	171,6952207	1,203351028	0,267057551	0,929803018	1
FUNDC2	136,213804	142,5998967	129,8277113	0,910433418	-0,135374582	0,612871237	1
TRAPPC5	168,8759611	142,5181333	195,2337889	1,369887356	0,454057267	0,429629532	1
AKR7A2	194,7069449	141,9982002	247,4156897	1,742386096	0,801064347	0,305246667	1
LOC100506713	135,6215619	141,6233006	129,6198233	0,915243627	-0,127772273	0,843883376	1
NAB1	169,5527836	141,5147287	197,5908384	1,396256349	0,481563841	0,505468051	1
FAM73A	127,2560453	141,4718943	113,0401963	0,799029354	-0,32367959	0,33743473	1
PSMG1	163,8827373	141,372196	186,3932786	1,318457829	0,398851427	0,236147522	1
AP1M1	186,6250365	141,2172339	232,0328391	1,643091517	0,716412838	0,347111069	1
DYNLT1	193,3539752	141,0973509	245,6105996	1,7407173	0,799681922	0,184647316	1
GOLGA5	169,3794789	141,0129939	197,7459639	1,402324413	0,48782014	0,254769755	1
ESYT2	133,5060635	140,8087078	126,2034193	0,896275673	-0,157985556	0,680275233	1
FAM109B	226,4431686	140,8011811	312,085156	2,216495299	1,148280302	0,446903873	1
PHF3	119,2492775	140,7911584	97,70739674	0,693988159	-0,527017048	0,598857884	1
PLCB4	116,0349528	140,7643641	91,3055416	0,648641026	-0,624507818	0,376702837	1
NDUFA8	175,9462782	140,7571064	211,13545	1,499998511	0,584961069	0,196258902	1
FAM222B	154,549039	140,4011096	168,6969684	1,201535863	0,26487971	0,519767514	1
PPP1R2	123,2493186	140,2235621	106,2750751	0,757897414	-0,39992551	0,530720757	1
LAMTOR5	146,0991936	139,6755289	152,5228584	1,091979817	0,126946191	0,59995313	1
ABCC1	217,4467249	139,5152205	295,3782293	2,117175662	1,082140975	0,473182299	1
IRF9	163,7897906	139,4822523	188,097329	1,348539516	0,431397797	0,387205904	1
CLPTM1	185,1777993	139,4385534	230,9170451	1,656048771	0,727745162	0,186603048	1
CCNC	130,2725436	139,1454256	121,3996615	0,872466062	-0,196829081	0,845837769	1
UNC13D	175,9202671	139,055046	212,7854882	1,53022486	0,613743666	0,76828174	1
GRTP1	108,0624272	138,9630515	77,1618029	0,555268484	-0,848742582	0,218365397	1
PSME3	138,6376765	138,884075	138,391278	0,996451738	-0,005128163	0,733240174	1
RFX7	148,1059473	138,7497118	157,4621828	1,134864936	0,182520608	0,874487154	1
RAB3GAP1	112,9673058	138,7209953	87,21361623	0,628698028	-0,669560856	0,366535344	1
MRPL47	150,4996028	138,6431178	162,3560877	1,171036041	0,227785478	0,291777051	1
C6orf48	110,2135526	138,634332	81,79277315	0,589989305	-0,761239294	0,21482723	1
DPM2	177,5166847	138,5247531	216,5086163	1,562959771	0,644280645	0,390092652	1
ACAD8	132,3933104	138,4672084	126,3194125	0,91226951	-0,132467994	0,895751777	1
USP7	117,4561266	138,3115963	96,60065704	0,69842775	-0,517817213	0,522785861	1
C16orf52	153,9017372	138,2250275	169,578447	1,226828817	0,294933959	0,533842119	1
UBE2L6	177,3902916	137,9016016	216,8789816	1,572708214	0,653251031	0,234281909	1
HPSE	150,6848686	137,8496023	163,5201349	1,186221303	0,246373186	0,688056979	1
RANBP3	134,7685317	137,6422439	131,8948194	0,958243746	-0,061535418	0,921800915	1
CCDC28A	142,8218474	137,622441	148,0212538	1,075560445	0,105088604	0,743101577	1
HNRNPF	163,5196472	137,5319397	189,5073547	1,377915233	0,462487138	0,28676761	1
QSOX1	144,8738249	137,4883006	152,2593491	1,107434949	0,147221957	0,94152524	1
COQ4	179,6711961	137,3323192	222,010073	1,616590139	0,692953953	0,366869247	1
GPR107	144,4353096	137,2444752	151,626144	1,10478869	0,143770455	0,776986075	1
WRN	171,365547	136,7708839	205,96021	1,505877597	0,590604508	0,258827963	1
AP1M2	125,6570138	136,6860045	114,6280231	0,83862297	-0,253905748	0,986151372	1
CTSC	106,9177175	136,524207	77,31122798	0,566282198	-0,820406919	0,27040192	1
PHLPP1	188,8814811	136,5095779	241,2533844	1,767300055	0,821547004	0,264235924	1
RAB4B	137,3855921	135,8521886	138,9189956	1,022574586	0,032206077	0,649308638	1
AFF4	118,6915452	135,8507957	101,5322947	0,747380935	-0,420084333	0,576642449	1
PLTP	150,2607757	135,8215783	164,6999732	1,21262008	0,278127618	0,870073081	1
CEP128	126,6164817	135,8183634	117,4146	0,864497238	-0,210066741	0,951117157	1
TOP2B	119,1954517	135,3285288	103,0623746	0,761571677	-0,39294827	0,691817572	1
ZNF586	185,1722215	135,2461601	235,0982829	1,738299134	0,797676369	0,492769055	1
ATAD2B	129,8259195	135,2431397	124,4086993	0,919889168	-0,120468044	0,898524223	1
GFPT1	119,2526463	134,7874796	103,7178129	0,769491449	-0,3780228	0,393923693	1
SGSM3	138,1930819	134,5503517	141,835812	1,054146721	0,076075682	0,786964195	1
NXPE3	102,5984715	134,5238015	70,67314154	0,525357898	-0,928627508	0,346513389	1
HIST1H4A	193,3120166	134,4321972	252,191836	1,875977938	0,907642862	0,527481607	1
STARD4	125,1738327	134,1828336	116,1648318	0,865720515	-0,208026747	0,549320357	1
PPP2R2A	165,5048397	134,1430331	196,8666462	1,467587556	0,553446577	0,201084605	1
ZNF347	132,2767613	133,9823116	130,571211	0,974540665	-0,037205709	0,970672101	1
EXOC3L2	133,6527049	133,9128843	133,3925256	0,9961142	-0,005616945	0,970479344	1
GRIPAP1	128,6025471	133,8559241	123,34917	0,921506992	-0,117932982	0,745155381	1
PTPLA	109,5149372	133,8171727	85,21270177	0,636784503	-0,651122869	0,168001042	1
DERL1	136,455516	133,7208921	139,1901399	1,040900474	0,057832131	1	1
HOMER1	125,7439279	133,3236465	118,1642093	0,88629596	-0,174139557	0,742738109	1
TFE3	199,7773002	132,8623021	266,6922983	2,007283436	1,005244345	0,178699887	1
PLP2	119,5397396	132,5218414	106,5576378	0,804076043	-0,314596149	0,269959307	1
CCDC25	103,76292	132,2780605	75,24777948	0,56886062	-0,813852883	0,391131756	1
UPRT	127,8388893	132,2381935	123,4395852	0,93346394	-0,099333803	0,947137657	1
BRMS1L	104,9760721	132,1526711	77,79947307	0,588709047	-0,764373296	0,549116482	1
H2AFY	110,4673767	131,9971377	88,93761578	0,673784427	-0,569641011	0,340138658	1
RNF122	109,6455369	131,901604	87,3894698	0,662535308	-0,593930754	0,59498503	1
KLHL18	134,6978997	131,8851237	137,5106758	1,042654941	0,060261787	0,761430478	1
PROSER1	134,3289888	131,512366	137,1456117	1,042834342	0,060509999	0,717845346	1
MLF1IP	105,4658237	130,9898374	79,94180995	0,610290168	-0,712432746	0,752681527	1
CBLL1	112,8910911	130,9735987	94,80858351	0,723875532	-0,466186442	0,771092	1
PRR11	148,6448918	130,9476504	166,3421333	1,270294907	0,345163466	0,241786581	1
GMIP	112,9955785	130,8131573	95,17799978	0,72758736	-0,458807615	0,249078618	1
MDH2	108,9347651	130,7150452	87,15448502	0,666751749	-0,584778391	0,396126694	1
ACRBP	120,5145168	130,6281326	110,400901	0,845154093	-0,242713689	0,695542629	1
CNOT6	108,5750901	130,4988649	86,65131524	0,664000528	-0,590743706	0,556962822	1
CSNK1G2	163,6989146	130,4286262	196,9692029	1,510168501	0,594709531	0,795254579	1
CARM1	186,0917731	130,3853863	241,7981599	1,854488197	0,891021085	0,182946453	1
NPHP3	123,0091609	130,3256227	115,692699	0,887720286	-0,17182293	0,825739175	1
DHRS4-AS1	110,6259077	130,0381684	91,21364706	0,701437495	-0,511613544	0,215986821	1
SYNCRIP	146,2802964	129,7308693	162,8297235	1,25513476	0,32784227	0,510606503	1
AIMP2	140,8229797	129,6444166	152,0015428	1,172449588	0,229525892	0,977445323	1
ST3GAL1	116,8084398	129,3810975	104,2357822	0,805649235	-0,311776242	0,316355748	1
CDKN2C	150,3302563	129,1247102	171,5358024	1,328450629	0,409744612	0,297100694	1
MON2	105,946025	129,0989249	82,79312515	0,641315373	-0,640894105	0,382605764	1
ALDH9A1	96,45217151	129,0797689	63,82457416	0,494458386	-1,016078987	0,200718479	1
SLC39A1	147,4616688	128,9790389	165,9442987	1,28659897	0,363562439	0,819048736	1
LAMP5	131,6490079	128,6615227	134,636493	1,046439449	0,065488835	0,806881462	1
CEP104	136,8004369	128,4938052	145,1070687	1,129292331	0,175418993	0,731830238	1
NMT1	113,5962066	128,1674028	99,02501044	0,772622432	-0,37216453	0,59604771	1
RGS9	123,664939	127,7582848	119,5715931	0,935920463	-0,095542164	0,595339814	1
DGKE	105,0104066	127,6537974	82,36701585	0,64523749	-0,632097829	0,262707329	1
USP11	167,400442	127,5168269	207,2840572	1,62554278	0,700921524	0,299722126	1
BTBD7	125,7338826	127,4952361	123,972529	0,972369892	-0,040422871	0,927983473	1
HDAC2	110,04875	127,1988366	92,89866347	0,730342084	-0,45335573	0,522557837	1
GLB1	125,5108395	127,1384309	123,8832481	0,974396547	-0,037419073	0,756687484	1
TRIQK	96,88121407	127,1179828	66,64444536	0,524272364	-0,931611596	0,208454384	1
ZNFX1	148,7577412	126,7548661	170,7606163	1,347172077	0,429934141	0,69380207	1
ISPD	154,5778484	126,7267782	182,4289187	1,439545148	0,525613037	0,184741051	1
GBE1	150,8194919	126,7179466	174,9210372	1,380396715	0,465082946	0,631622565	1
CENPN	101,7548933	126,4153446	77,09444204	0,609850349	-0,713472831	0,423891942	1
TMEM232	152,3240979	126,3694671	178,2787288	1,410773764	0,496486652	0,363719269	1
DTNBP1	117,8914637	126,3408688	109,4420586	0,866244309	-0,207154126	0,772041642	1
NDUFS1	124,5022699	126,0125377	122,992002	0,97602988	-0,03500278	0,936411174	1
LMLN	104,4206376	125,9657199	82,87555532	0,6579215	-0,604012637	0,389360788	1
MYSM1	132,0087331	125,8370685	138,1803977	1,098089771	0,134996002	0,877163422	1
FAM104B	110,4755267	125,7606513	95,19040219	0,756917217	-0,401792572	0,889413252	1
PAK2	117,3791183	125,6591916	109,0990449	0,868213806	-0,203877732	0,721506115	1
SLC12A6	119,3424864	125,5849766	113,0999961	0,900585398	-0,151065009	0,85977163	1
C6orf25	124,833811	125,5641725	124,1034495	0,988366722	-0,016881659	0,634595229	1
IRAK1BP1	135,5679556	125,5173651	145,618546	1,160146613	0,214307137	0,586241792	1
XPO6	131,0626807	125,3540343	136,7713271	1,091080378	0,125757386	0,886698302	1
FAM178A	161,0441103	125,2325634	196,8556573	1,571920688	0,652528428	0,220063006	1
LOXL3	110,4677223	125,2038999	95,73154475	0,764605134	-0,387213207	0,32968599	1
SOGA2	200,1138235	125,174038	275,053609	2,197369465	1,135777464	0,277926593	1
SYNJ2	122,022185	125,131918	118,912452	0,950296726	-0,073550035	0,924793108	1
TMSB15A	102,9226653	125,1218563	80,72347422	0,64515886	-0,632273649	0,618845226	1
SLC3A2	127,6593248	125,0759528	130,2426968	1,041308852	0,058398035	0,91470211	1
POLR2J	135,0975639	125,0570581	145,1380698	1,160574798	0,214839505	0,904356169	1
PTAFR	169,2040939	124,9094385	213,4987493	1,709228317	0,773345123	0,404313668	1
RABEP1	96,5644164	124,8875631	68,24126972	0,546421661	-0,871913418	0,287600098	1
PLD3	156,2772774	124,7122657	187,8422891	1,506205408	0,59091853	0,413806436	1
PHACTR1	166,158953	124,6274342	207,6904718	1,666490794	0,736813348	0,441392955	1
VTA1	95,8227219	124,6248404	67,02060345	0,537778851	-0,894915075	0,237812896	1
BRI3	145,85072	124,4826144	167,2188256	1,343310682	0,425793011	0,576128029	1
MTA2	104,0145751	124,1238186	83,90533168	0,675980909	-0,564945593	0,479601124	1
TBCK	132,4175163	124,0657537	140,7692789	1,134634456	0,18222758	0,490618003	1
COQ10B	92,02423179	123,9370013	60,11146225	0,485016271	-1,043894947	0,269810051	1
FUCA2	138,368268	123,9033402	152,8331959	1,233487295	0,302742856	0,377824582	1
LAP3	105,3365832	123,8834991	86,78966721	0,700574877	-0,513388841	0,391596612	1
TARDBP	130,6784505	123,7383757	137,6185252	1,112173361	0,153381687	0,431347802	1
PARP8	102,6911719	123,6387129	81,74363098	0,661149159	-0,596952307	0,42586711	1
SCAF11	101,6729206	123,4246158	79,92122529	0,647530679	-0,626979548	0,367815674	1
DNASE1L1	167,3394348	123,252933	211,4259366	1,7153826	0,778530392	0,265478747	1
ZNF880	115,1600565	123,1960135	107,1240996	0,869541932	-0,201672494	0,623262658	1
HIAT1	118,9066727	122,8928206	114,9205248	0,935128059	-0,09676415	0,682536797	1
APH1B	101,9609629	122,8539391	81,06798674	0,659872914	-0,599739895	0,365984055	1
PSMC1	155,2844351	122,7657662	187,8031041	1,529767702	0,613312594	0,247398608	1
EAPP	99,48546004	122,7420139	76,22890613	0,621049824	-0,687219081	0,591308729	1
SPOPL	94,95203656	122,5095254	67,39454775	0,550116797	-0,86219014	0,352014494	1
SLC35E2B	136,9786428	122,3267327	151,6305529	1,23955369	0,309820761	0,817759429	1
RALGDS	104,2883401	122,2052724	86,37140793	0,706773172	-0,500680817	0,45842245	1
POLR2B	113,9100702	122,168974	105,6511665	0,864795398	-0,209569248	0,967035914	1
DIRC2	152,1465546	122,1051157	182,1879935	1,492058644	0,577304241	0,265100904	1
ATXN3	137,9775773	121,8971912	154,0579634	1,263835219	0,337808375	0,273441205	1
STPG2	115,5844784	121,7050289	109,463928	0,899419925	-0,15293325	0,871744695	1
UQCRHL	103,342248	121,6384262	85,04606987	0,69917108	-0,516282583	0,697229832	1
MAP2K2	159,5585272	121,5522561	197,5647982	1,625348673	0,700749241	0,636499595	1
TMEM109	111,1019037	121,4268016	100,7770057	0,829940379	-0,268920395	0,574577514	1
LAMC1	109,1975517	121,342727	97,05237633	0,7998203	-0,322252196	0,896799299	1
OSBPL11	139,4646209	120,4840294	158,4452124	1,315072322	0,395142143	0,37620194	1
BCAS3	115,3286945	120,3834184	110,2739706	0,916022921	-0,126544397	0,589118112	1
MTHFS	128,029055	120,3823583	135,6757518	1,127040156	0,172538919	0,615854041	1
SDF2	110,6921588	120,3346291	101,0496885	0,839739061	-0,251986997	0,926358876	1
RBM6	115,6534243	120,2836385	111,0232101	0,923011737	-0,115579102	0,651626804	1
MRPL53	136,3655317	119,9033582	152,8277053	1,274590701	0,35003404	0,597843272	1
COPS6	96,03380437	119,8519049	72,21570386	0,602541144	-0,730868337	0,371690813	1
SMARCD2	142,0607569	119,8148434	164,3066705	1,37133819	0,455584402	0,439062483	1
GPAA1	123,6801007	119,7636287	127,5965727	1,065403362	0,091399738	0,687592342	1
MDN1	113,0909569	119,617493	106,5644207	0,89087656	-0,166702549	0,910631459	1
RPL23	130,1275243	119,434982	140,8200666	1,179052102	0,237627472	0,442004821	1
NSF	94,45100057	119,3668915	69,53510961	0,582532633	-0,779589224	0,283853681	1
C19orf59	137,3639533	119,3576849	155,3702217	1,301719465	0,380418565	0,762323802	1
RPS8	120,4770795	119,060107	121,8940521	1,023802642	0,033937634	0,610068884	1
ZNF778	147,5744953	118,8424532	176,3065375	1,483531623	0,569035679	0,593476968	1
RPS23	122,7651862	118,7979843	126,732388	1,066789043	0,093274912	0,640725608	1
TMEM138	143,0987304	118,7848768	167,4125839	1,409376247	0,495056805	0,451929439	1
HECTD4	97,7304176	118,6891587	76,77167653	0,646829731	-0,628542103	0,259826189	1
BAMBI	180,6843093	118,6330512	242,7355675	2,046104059	1,032879518	0,607459789	1
AP4S1	86,97312635	118,5897387	55,35651402	0,466790084	-1,099154182	0,208124602	1
CCDC68	118,4665353	118,397449	118,5356217	1,001167025	0,001682679	0,751607261	1
HIST1H2AH	144,6262649	118,3331934	170,9193364	1,444390466	0,530460802	0,450018076	1
STARD3NL	126,49233	118,3045406	134,6801194	1,138418852	0,187031458	0,75314272	1
RIF1	129,1805616	118,3031964	140,0579268	1,183889625	0,243534583	0,561679793	1
HIST2H2AB	99,64279124	118,1102781	81,17530435	0,687284	-0,541021722	0,424653234	1
HNRNPD	128,5907331	118,0251374	139,1563288	1,179039752	0,237612361	0,475855706	1
DDB1	132,7337739	118,0177767	147,4497712	1,249386112	0,321219399	0,479834054	1
UBQLN2	93,05419272	117,942579	68,16580641	0,57795757	-0,790964511	0,333917854	1
TMEM206	157,4340435	117,9029855	196,9651014	1,670569244	0,740339783	0,189138004	1
RAN	94,45518589	117,8932067	71,0171651	0,602385558	-0,731240912	0,520516492	1
SUV39H1	175,0473051	117,8480278	232,2465825	1,970729479	0,978729752	0,453055217	1
RSBN1L-AS1	79,94415126	117,5863008	42,30200167	0,359752806	-1,474922155	0,475550866	1
RPL27	116,0305492	117,3147112	114,7463873	0,978107401	-0,031935206	0,981642114	1
SPIN1	112,8004041	117,2954575	108,3053507	0,92335503	-0,115042624	0,76630565	1
PPIB	123,5795919	117,1645793	129,9946045	1,1095043	0,149915258	0,488159681	1
NLRC5	148,7995643	117,0587015	180,5404271	1,542306764	0,625089746	0,371220825	1
CUL3	133,1449259	116,8542848	149,435567	1,278819748	0,354812928	0,398130728	1
PPP1R3D	107,6123045	116,8112629	98,41334613	0,842498777	-0,247253503	0,910549976	1
MARK2	174,1121996	116,6937529	231,5306462	1,984087755	0,988475837	0,199591431	1
MKRN9P	103,7620964	116,6120766	90,91211625	0,779611502	-0,359172719	0,538294938	1
ZDHHC12	188,5605147	116,2054835	260,9155459	2,24529461	1,166904757	0,2384436	1
RIMKLB	117,3172418	116,1724365	118,4620472	1,019708725	0,028157112	0,979366365	1
NAPB	128,3593612	116,1675165	140,5512058	1,209901099	0,274889122	0,514572748	1
TRPC2	100,3953343	116,1315673	84,65910136	0,728993015	-0,456023104	0,267283237	1
MSL2	103,2563066	115,9909151	90,5216981	0,780420588	-0,357676258	0,650766071	1
CHD3	122,406086	115,8551207	128,9570513	1,113088921	0,154568849	0,904813577	1
F2RL3	166,7777581	115,8545285	217,7009877	1,879089152	0,910033516	0,400962245	1
TRAPPC12	117,8585178	115,5935734	120,1234622	1,039188067	0,05545677	0,714453329	1
DCAF11	101,0458525	115,5445636	86,54714132	0,749036896	-0,41689131	0,559002547	1
PSME1	146,9424527	115,4583079	178,4265975	1,545376862	0,627958702	0,265739173	1
BTBD3	90,81071053	115,2892135	66,33220761	0,575354846	-0,797476093	0,320457064	1
ATP5D	149,0673298	115,1733158	182,9613437	1,588574075	0,667732365	0,369148078	1
NOLC1	256,2721978	115,1635149	397,3808807	3,450579647	1,786838734	0,235112822	1
CHFR	166,3446573	115,1029162	217,5863984	1,890363907	0,918663989	0,180866586	1
UTP6	131,089117	115,0151715	147,1630625	1,279510003	0,355591426	0,309161867	1
ADRBK1	129,0901168	114,9925573	143,1876762	1,245190815	0,316366841	0,737334179	1
TPM2	91,36101658	114,8726885	67,84934461	0,590648182	-0,759629047	0,355238656	1
IPO7	133,1484197	114,8489553	151,4478841	1,318670106	0,399083688	0,54548087	1
CYP51A1	126,1801057	114,8051319	137,5550795	1,198161417	0,260822282	0,613199646	1
MAPK9	153,5158841	114,8031321	192,2286361	1,674419787	0,743661266	0,257043686	1
ABCD1	162,6934824	114,7787832	210,6081816	1,834905159	0,875705497	0,182094877	1
KIAA1143	85,81241956	114,722204	56,9026351	0,496003678	-1,011577277	0,179232603	1
ABCA3	153,3024841	114,6209375	191,9840307	1,674947308	0,74411571	0,444436865	1
PBX3	99,09285809	114,5568687	83,62884751	0,730020369	-0,453991377	0,281698532	1
PTGDR	91,09278025	114,5160112	67,66954933	0,5909178	-0,758970639	0,506676597	1
TRRAP	154,2141921	114,4504727	193,9779116	1,69486335	0,76116896	0,369641516	1
UGGT1	114,1752817	114,0201015	114,3304618	1,002721979	0,00392165	0,965383611	1
USP14	106,7311535	113,9890582	99,47324876	0,872656116	-0,196514846	0,730267773	1
SLC2A13	107,7006429	113,9454841	101,4558017	0,890388966	-0,167492381	1	1
GADD45A	121,1026779	113,7578348	128,447521	1,129131204	0,175213136	0,69760909	1
MYLK	83,54141564	113,6898931	53,39293814	0,469636629	-1,090383161	0,386177066	1
SPATA7	134,371461	113,6600627	155,0828593	1,364444605	0,448313824	0,307249672	1
RMND5B	114,6788643	113,4386866	115,919042	1,021865163	0,031204843	0,947758889	1
MTIF3	114,3849864	113,3411575	115,4288153	1,018419238	0,026331578	0,789129151	1
MYCBP2	108,6298979	113,2839033	103,9758926	0,917834657	-0,123693811	0,808316579	1
AKT1	154,6075063	113,134998	196,0800147	1,733150822	0,793397206	0,593643222	1
PEAR1	106,3188718	112,9374017	99,70034202	0,88279295	-0,179852986	0,296186174	1
MLLT3	120,7361437	112,8949446	128,5773427	1,138911429	0,187655556	0,850011392	1
PIK3R3	112,7781748	112,8645102	112,6918394	0,998470105	-0,002208862	0,654903776	1
ZBTB33	95,38266299	112,768892	77,99643401	0,691648491	-0,531889075	0,513400536	1
PPP1R3B	143,885941	112,7039378	175,0679441	1,553343631	0,635377019	0,484731671	1
SEPT7P2	122,5664121	112,632699	132,5001252	1,176391283	0,234367999	0,496381839	1
LRRC57	110,7598119	112,5349204	108,9847033	0,968452307	-0,046247092	0,667862168	1
CBFA2T3	134,2076815	112,5039193	155,9114437	1,38583122	0,470751562	0,444157322	1
LOX	94,544983	112,4278926	76,66207337	0,681877705	-0,552415081	0,472654737	1
ZDHHC5	91,01016938	112,4098039	69,61053486	0,619256795	-0,691390301	0,219548141	1
KDM2A	96,69239605	112,2248688	81,15992325	0,723190181	-0,467553004	0,360877747	1
DCAF7	119,8124456	112,1944295	127,4304617	1,135800256	0,183709142	0,684084038	1
ASUN	88,45533721	112,095757	64,81491737	0,578210265	-0,790333874	0,365902199	1
MLLT1	158,9980484	112,0199516	205,9761451	1,838745172	0,878721553	0,298145691	1
CSNK1D	101,332314	111,6114009	91,05322714	0,815805791	-0,293702347	0,721995336	1
HIST1H3C	107,3960425	111,5644302	103,2276548	0,925273894	-0,112047608	0,869974479	1
ACVR1B	129,4051078	111,4864496	147,3237659	1,321449974	0,40212181	0,365923283	1
IL16	109,2396804	111,425624	107,0537368	0,960764077	-0,057745885	0,667334576	1
CD69	249,7392816	111,3803207	388,0982424	3,484441774	1,800927547	0,263996126	1
TMEM230	89,22188311	111,0895272	67,354239	0,606305929	-0,721882164	0,519143524	1
CYLD	115,5875097	111,0481388	120,1268805	1,08175501	0,113373802	0,749038527	1
TSPYL2	146,5483786	110,939951	182,1568062	1,641940568	0,715401908	0,401874807	1
SLC25A1	118,7019596	110,8314246	126,5724947	1,142027138	0,191596934	0,921870743	1
FAM60A	89,80846516	110,7835217	68,83340864	0,621332556	-0,686562447	0,430835081	1
ASF1B	139,3506955	110,7688208	167,9325702	1,516063537	0,600330217	0,527249303	1
NQO2	121,8120502	110,4472788	133,1768215	1,205795407	0,269985139	0,765874281	1
NMI	106,1618627	110,1396702	102,1840553	0,927767944	-0,108164096	0,733919696	1
SH3BP5	88,56952118	110,1036173	67,03542509	0,608839444	-0,715866268	0,45991328	1
LYRM1	107,2321846	109,7652707	104,6990985	0,9538454	-0,068172642	0,872517165	1
EBAG9	123,8725556	109,6824253	138,0626858	1,258749388	0,331991077	0,314640239	1
USP24	114,7775159	109,6176654	119,9373665	1,094142683	0,129800886	0,716847434	1
TEX2	102,5012088	109,4606255	95,5417922	0,872841643	-0,196208161	0,856291932	1
CD244	100,9655855	109,4151498	92,5160212	0,845550377	-0,242037383	0,641273991	1
CD96	85,5473396	109,3662001	61,72847906	0,564420077	-0,825158789	0,697223258	1
FLJ43663	126,6239675	109,3324761	143,915459	1,31631025	0,396499568	0,474559045	1
PPM1G	99,92259155	109,1791869	90,66599617	0,830432967	-0,268064377	0,552149219	1
TSR2	99,47222241	109,1324936	89,8119512	0,822962513	-0,281101379	0,515817646	1
NUMA1	111,3933862	109,1201459	113,6666264	1,041664905	0,05889125	0,801038954	1
UQCRFS1	148,2206173	108,9200555	187,5211791	1,721640503	0,783783924	0,259417664	1
SWT1	129,4034443	108,8443617	149,9625269	1,377770281	0,462335364	0,403944693	1
MIB1	131,5622276	108,8215281	154,302927	1,417944865	0,503801437	0,307135968	1
SNORA64	103,7915456	108,8173647	98,76572649	0,907628362	-0,139826403	0,921011918	1
SBNO1	115,8583859	108,8045407	122,9122311	1,129660861	0,175889721	0,763319098	1
KLHL35	102,9531726	108,798107	97,10823814	0,892554483	-0,163987859	0,54663113	1
TXNDC5	101,3782051	108,579349	94,17706118	0,867357025	-0,205302131	0,397667235	1
DHX9	97,94744155	108,5266295	87,36825356	0,805039776	-0,312868028	0,796263441	1
ZDHHC2	83,02169385	108,1559452	57,88744251	0,535222011	-0,901790646	0,243219725	1
UBR2	112,9411991	108,129958	117,7524402	1,088989975	0,122990673	0,754727973	1
ADCK3	162,2562851	107,9317362	216,5808339	2,006646437	1,004786442	0,210545691	1
POT1	131,3924354	107,8457877	154,9390832	1,436672554	0,522731281	0,192867441	1
PNN	88,22506069	107,8233542	68,62676718	0,636474052	-0,651826395	0,519039011	1
AGPAT3	92,53666709	107,7133604	77,35997382	0,718202213	-0,477537996	0,395789412	1
RFX1	121,1779862	107,7098065	134,6461659	1,250082701	0,322023542	0,80788188	1
SMG7	82,52108295	107,6694579	57,37270803	0,532859635	-0,908172544	0,240036288	1
DMXL1	91,01170687	107,6147897	74,40862401	0,691434924	-0,532334619	0,565786451	1
FBXL20	126,0046239	107,1741205	144,8351273	1,351400195	0,434454968	0,328097187	1
IDI1	81,64194614	107,1145344	56,16935791	0,52438596	-0,931299036	0,346711872	1
OSGIN2	98,65239311	107,0135088	90,29127741	0,843737192	-0,245134398	0,872753715	1
HIST1H2BE	295,2103294	106,9985898	483,422069	4,518022809	2,175691554	0,191048035	1
RNF111	170,759424	106,9395068	234,5793411	2,193570442	1,133281036	0,313964541	1
RBM7	130,9298941	106,8820363	154,977752	1,449988767	0,536041724	0,218259261	1
HERC6	126,7691739	106,7976176	146,7407303	1,374007526	0,458389906	0,330032297	1
MRPS31	115,6884924	106,7617673	124,6152175	1,167227001	0,223085162	0,733941886	1
ELMOD2	111,9320188	106,7519221	117,1121154	1,097049244	0,133628286	0,623588287	1
OTUB1	83,73543064	106,606533	60,86432832	0,570924939	-0,808627012	0,26335181	1
ARIH2	84,76595671	106,6023665	62,9295469	0,590320355	-0,760430005	0,244215713	1
IMPACT	154,0864608	106,5569728	201,6159489	1,892095314	0,919984766	0,28162994	1
TNPO3	126,5409387	106,4974535	146,584424	1,376412479	0,460912877	0,640432217	1
ACPL2	117,8363376	106,271377	129,4012982	1,217649586	0,284099016	0,791772082	1
ZBTB41	93,4138862	106,2536804	80,57409197	0,758318127	-0,399124884	0,834575369	1
ERCC6L2	113,0794145	106,2105814	119,9482476	1,129343668	0,175484577	0,611859777	1
KLHL28	115,7319901	105,9220047	125,5419756	1,185230359	0,245167485	0,429112884	1
WDR7	84,96195059	105,870056	64,05384515	0,605023248	-0,724937516	0,221729079	1
FFAR3	110,6201531	105,7570084	115,4832978	1,091968273	0,12693094	0,955692876	1
ACOT8	88,15001448	105,4269639	70,87306509	0,672247995	-0,572934548	0,312674324	1
CA1	94,36830641	105,2683624	83,46825042	0,792909175	-0,334772475	0,915812856	1
MAU2	126,6580956	105,2433987	148,0727925	1,406955632	0,492576834	0,521081852	1
PSMB1	114,6703574	105,112228	124,2284868	1,181865224	0,241065524	0,733476323	1
RBM43	120,3425268	104,8722368	135,8128169	1,295031183	0,372986837	0,41171139	1
ZBTB1	122,691953	104,8415587	140,5423474	1,340521346	0,422794193	0,359836273	1
POLDIP3	94,13343879	104,8339879	83,43288973	0,795857254	-0,329418404	0,202642409	1
DKFZP586I1420	107,9264329	104,5321709	111,3206948	1,064941958	0,090774802	0,536352095	1
TBC1D22A	100,1657676	104,400735	95,93080016	0,918870927	-0,122065873	0,784366608	1
SEC24D	112,1237489	103,9660586	120,2814391	1,156929875	0,210301421	0,772763905	1
ATF3	80,36874941	103,9455177	56,79198115	0,546362964	-0,872068402	0,268355074	1
RNF168	127,4702947	103,7816721	151,1589173	1,456508787	0,542514405	0,179209638	1
NCSTN	95,77313688	103,7666789	87,77959488	0,845932392	-0,241385729	0,836135644	1
SSR3	86,13205936	103,7447255	68,51939326	0,660461464	-0,598453708	0,536292467	1
METTL10	112,2983884	103,6361968	120,96058	1,167165371	0,223008985	0,681316567	1
LRRC34	96,86380694	103,4271978	90,30041609	0,873081917	-0,195811074	0,779175003	1
RFWD2	97,57221727	103,2129932	91,93144139	0,890696399	-0,166994333	0,989729321	1
VCPIP1	84,08821563	103,1654733	65,01095797	0,630161971	-0,666205402	0,679145139	1
GSS	92,37557615	103,159472	81,59168031	0,790927665	-0,338382337	0,60491594	1
SLC25A39	120,5733922	102,9494478	138,1973366	1,342380552	0,42479372	0,777409203	1
PPM1M	122,2056531	102,810003	141,6013031	1,377310563	0,461853902	0,871419609	1
IFI16	120,9716135	102,7451436	139,1980834	1,354789905	0,438069142	0,422256448	1
ACIN1	122,3967313	102,6663422	142,1271205	1,384359445	0,469218584	0,284546917	1
SEC16A	181,6727677	102,5641374	260,781398	2,542617766	1,346314597	0,18888294	1
CEP350	95,70283161	102,5289256	88,87673758	0,866845498	-0,206153217	0,42880216	1
MZT1	74,03458976	102,4874622	45,58171737	0,444754084	-1,168920241	0,225655858	1
CD109	83,7606762	102,322922	65,19843039	0,637183039	-0,650220231	0,635977729	1
TFDP2	115,3014427	102,2487468	128,3541385	1,255312583	0,328046652	0,321948102	1
HIST1H2AL	91,93962092	102,1844499	81,69479189	0,7994836	-0,322859655	0,462132413	1
RFNG	127,1086394	101,9641695	152,2531093	1,493202073	0,578409417	0,699269987	1
HINT2	85,98206857	101,9234194	70,04071776	0,687189639	-0,54121981	0,340242898	1
INO80D	90,57307984	101,6965932	79,4495665	0,78124118	-0,356160097	0,413000307	1
KIAA1432	111,0487514	101,6561519	120,4413509	1,184791562	0,244633271	0,375579699	1
FAM76B	107,5919831	101,6555993	113,5283668	1,116794034	0,15936314	0,579507612	1
CD163L1	96,92479172	101,6025028	92,24708068	0,907921342	-0,13936078	1	1
C17orf85	108,5096778	101,5098413	115,5095144	1,137914441	0,186392087	0,572904665	1
TRMT112	94,45220848	101,4181832	87,48623376	0,862628683	-0,213188408	0,850729629	1
ANXA5	71,41554484	101,3572534	41,47383626	0,409184689	-1,289175931	0,442116786	1
ZSCAN18	90,23366011	100,9766109	79,49070928	0,787219026	-0,345163006	0,483824593	1
SUCO	76,76692129	100,9209626	52,61287996	0,521327568	-0,939737944	0,287243421	1
RALGAPB	91,27392285	100,7435798	81,80426587	0,812004755	-0,300439919	0,711666851	1
FAM3A	167,35099	100,7200565	233,9819234	2,323091661	1,216046079	0,48269635	1
KCNQ1OT1	111,1735634	100,6384777	121,708649	1,209364964	0,27424969	0,445418993	1
PXMP4	115,2459468	100,6260461	129,8658475	1,290578857	0,368018296	1	1
ZNF736	179,1153005	100,6218121	257,6087889	2,560168453	1,356238739	0,393828576	1
TOMM70A	82,07943818	100,4097507	63,74912567	0,634889791	-0,655421915	0,444818127	1
TSPAN5	83,37091834	100,3784983	66,36333833	0,661131013	-0,596991902	0,43063986	1
VPS36	91,0896179	100,2536751	81,92556068	0,817182618	-0,291269578	0,946309455	1
TMEM14C	98,41827643	100,2478623	96,58869058	0,963498756	-0,053645291	0,899427957	1
BAZ2A	133,1271878	100,1763635	166,0780122	1,657856268	0,729318934	0,321319831	1
FBXO48	102,8790758	100,1669465	105,5912052	1,054152182	0,076083155	0,742967591	1
IKZF5	94,56144688	100,1335742	88,98931961	0,888706114	-0,170221681	0,950999763	1
NDUFA3	105,7856732	100,0171998	111,5541466	1,115349628	0,157496022	0,688570303	1
TMEM67	105,6848494	99,92486335	111,4448355	1,115286344	0,157414162	0,52385431	1
MT1X	128,9407174	99,55489915	158,3265357	1,590343992	0,669338855	0,789618925	1
TNFRSF14	99,39357533	99,54904046	99,2381102	0,996876612	-0,004513148	0,711451936	1
TTK	114,8767337	99,43206324	130,3214041	1,310657748	0,390291004	0,238726542	1
MED21	91,27448962	99,34871594	83,2002633	0,837456856	-0,255913227	0,996087047	1
MRPS16	127,9758854	99,20587396	156,7458969	1,58000621	0,659930229	0,270807725	1
MRE11A	95,55142878	99,05600175	92,04685581	0,929240573	-0,105875948	0,729985045	1
UBE2V1	123,0437004	98,97597508	147,1114258	1,486334696	0,571759022	0,173644471	1
ARSK	95,02295369	98,88798997	91,15791741	0,921830016	-0,11742735	0,651188809	1
PLEKHM1	125,4701337	98,82561591	152,1146514	1,539222903	0,622202171	0,897630386	1
FAM212A	102,3075851	98,74317934	105,8719908	1,072195483	0,100567962	0,714797021	1
PPCS	77,79162777	98,73944857	56,84380698	0,575695001	-0,796623409	0,224857146	1
MAGIX	128,846755	98,62834034	159,0651698	1,612773461	0,689543804	0,637392467	1
SMAP2	104,4927799	98,61571561	110,3698442	1,119191231	0,162456564	0,74079969	1
GALNT12	74,26583637	98,37277603	50,15889672	0,509885954	-0,9717535	0,267078678	1
PHF1	103,5154783	98,28066961	108,7502871	1,106527738	0,146039617	0,81631769	1
SDHC	73,84922591	98,15221019	49,54624164	0,504789872	-0,98624513	0,17274818	1
NDUFB1	88,03924156	97,99460803	78,0838751	0,796818077	-0,327677718	0,883632933	1
NHLRC2	76,8844104	97,80485439	55,96396641	0,572200294	-0,805407857	0,312785936	1
AP2A1	77,6812644	97,76486476	57,59766404	0,589144824	-0,763305773	0,229526479	1
PIAS3	232,4570093	97,60340134	367,3106174	3,763297307	1,911997269	0,211937946	1
TCF4	73,57335403	97,58941378	49,55729428	0,507814243	-0,977627235	0,243688933	1
MTM1	70,12934708	97,42108421	42,83760995	0,439716005	-1,18535605	0,418686373	1
P4HA1	114,5825786	97,39971793	131,7654394	1,352831837	0,435982517	0,338981267	1
AMZ2	107,5231287	97,25295527	117,7933022	1,211205375	0,276443513	0,346399951	1
TRIM28	119,139949	97,24356564	141,0363324	1,450341022	0,536392165	0,40949832	1
TTC4	86,19598735	97,18610856	75,20586614	0,773833496	-0,369904917	0,512479916	1
ST8SIA4	92,65030816	97,16879539	88,13182093	0,906997155	-0,14083007	0,903022005	1
DDX3Y	126,4415349	97,1504374	155,7326324	1,603004954	0,680778884	0,606465487	1
COPG1	99,08149447	97,133881	101,0291079	1,04010163	0,056724503	0,993464393	1
DCTN1	82,13688778	97,10975984	67,16401573	0,691629923	-0,531927807	0,599721143	1
CREBBP	92,3807799	97,10361386	87,65794593	0,902725887	-0,147640116	0,521148284	1
COX7C	78,82409284	97,05963013	60,58855555	0,624240536	-0,679826051	0,328366883	1
RPS6	93,72068066	97,00014223	90,4412191	0,932382335	-0,101006424	0,958109174	1
GTF2F1	138,458233	96,87082401	180,045642	1,858615778	0,894228561	0,497108709	1
DOCK8	75,35906223	96,86350526	53,85461921	0,55598462	-0,846883119	0,245440444	1
TMEM33	117,4339127	96,7824742	138,0853512	1,426759879	0,512742552	0,333314463	1
ZMYM1	106,2929838	96,74528276	115,8406848	1,19737812	0,259878813	0,419768749	1
AK1	104,3476306	96,59239199	112,1028691	1,160576592	0,214841737	0,908210055	1
TMEM69	100,133196	96,55296168	103,7134303	1,074161046	0,103210309	0,491561537	1
DNM2	88,02415278	96,39006211	79,65824346	0,826415522	-0,275060744	0,653181464	1
BUD13	135,103716	96,38061745	173,8268145	1,803545351	0,850835701	0,421273941	1
GFM1	100,2899045	96,29916388	104,2806451	1,082882145	0,114876236	0,673898525	1
CD74	91,33398882	96,05153562	86,61644202	0,901770507	-0,149167768	0,685132165	1
PHKA2	105,6210462	96,00312225	115,2389702	1,200366899	0,263475441	0,539962204	1
CXCL3	97,11963805	95,90768872	98,33158737	1,025273246	0,036008455	0,747112307	1
HDAC10	137,1410972	95,82255336	178,4596411	1,862397054	0,897160682	0,338845985	1
AIF1	81,38333425	95,77954718	66,98712131	0,699388578	-0,51583386	0,431496144	1
KDM5A	92,74710316	95,6856084	89,80859791	0,938579996	-0,091448383	0,739920877	1
FAM129A	100,5140102	95,66024628	105,3677742	1,101479228	0,139442288	0,938282889	1
GCC2	91,14131354	95,3487866	86,93384049	0,91174564	-0,133296699	0,837275953	1
NCOR2	99,15956211	95,34696612	102,9721581	1,079973095	0,110995372	0,796320112	1
GSTM3	99,69205016	95,14377073	104,2403296	1,09560856	0,131732442	0,659820693	1
GLT8D1	114,2764972	95,11680488	133,4361896	1,40286661	0,488377838	0,222905919	1
LOC100130298	84,95675389	94,87941403	75,03409375	0,790836395	-0,338548828	0,765398568	1
STRBP	73,86147565	94,72976048	52,99319082	0,559414386	-0,838010739	0,297715925	1
VIPAS39	148,641097	94,65982074	202,6223732	2,140531977	1,097969388	0,196918746	1
SMCR7L	92,02681504	94,56409717	89,48953291	0,946337306	-0,079573596	0,816058252	1
RSRC2	98,55509191	94,39169318	102,7184906	1,088215363	0,121964101	0,419504887	1
NEK9	104,9472582	94,29010226	115,6044141	1,226050363	0,294018243	0,652946569	1
LCN2	248,6930853	94,24044039	403,1457301	4,277842171	2,096883256	0,31068826	1
KRR1	89,89166082	94,15639269	85,62692894	0,90941174	-0,136994466	0,86829816	1
CHAMP1	89,30986263	94,11052974	84,50919552	0,897978109	-0,15524782	0,905733273	1
ZNF25	97,74523406	94,00399209	101,486476	1,079597512	0,110493558	0,736523835	1
TMEM45A	101,7423101	93,92507719	109,559543	1,166456779	0,222132852	0,467226828	1
NUPL1	99,07426599	93,88171276	104,2668192	1,110619056	0,151364055	0,647859569	1
PDS5B	90,59443937	93,80411805	87,38476069	0,931566359	-0,102269554	0,887886838	1
KTN1	88,95907874	93,7797471	84,13841038	0,897191696	-0,156511827	0,95205049	1
TXNDC16	83,95588221	93,77261774	74,13914668	0,790626821	-0,338931197	0,863831565	1
ERAP1	78,71329184	93,74984675	63,67673693	0,679219637	-0,558049924	0,624214088	1
UCK1	95,37556264	93,57783228	97,17329299	1,038422141	0,05439305	0,790688046	1
FLJ39051	102,8960137	93,45150209	112,3405252	1,20212648	0,265588695	0,947951954	1
NDEL1	105,28346	93,45115501	117,115765	1,253229722	0,325650891	0,573279059	1
FAM200B	76,63760877	93,35421747	59,92100007	0,641867092	-0,639653498	0,501894044	1
FRY	95,70717154	93,31921073	98,09513236	1,051178333	0,072007444	0,657889067	1
ZNF841	90,37722232	93,28580314	87,46864151	0,937641512	-0,092891652	0,95521991	1
CEP70	85,55587124	93,20299914	77,90874335	0,835903824	-0,258591135	1	1
TRIO	89,29050652	93,17542936	85,40558369	0,916610573	-0,125619168	0,515473544	1
BTN3A1	96,70793342	93,13847955	100,2773873	1,076648317	0,106547077	0,497819253	1
ZNF510	71,3594408	93,04454506	49,67433653	0,533876935	-0,905420873	0,200313677	1
CC2D1B	94,82361356	92,89291305	96,75431406	1,041568306	0,058757454	0,608378437	1
C8orf42	72,20989503	92,86769894	51,55209112	0,55511326	-0,849145939	0,204443076	1
ZCCHC14	82,4581572	92,84196795	72,07434644	0,776312136	-0,365291254	0,75279499	1
ZSCAN29	144,1681529	92,83077186	195,5055339	2,106042317	1,074534425	0,267808623	1
CACNB1	110,080918	92,72113156	127,4407045	1,374451566	0,458856069	0,578228032	1
LOC100288778	100,3160653	92,50678748	108,125343	1,16883686	0,225073581	0,771075284	1
CYB5R4	103,2787792	92,46522475	114,0923337	1,233894516	0,303219065	0,93593562	1
TRIM23	115,1056285	92,33607125	137,8751857	1,493188781	0,578396575	0,205861437	1
SLMO2	87,51659852	91,97572748	83,05746956	0,903036832	-0,147143263	0,946017792	1
TTC28	85,02534281	91,95204797	78,09863764	0,849340927	-0,235584325	0,39168514	1
ARL2	100,9433136	91,9478684	109,9387587	1,195664028	0,257812061	0,71629365	1
DENND1B	70,3095918	91,90633921	48,71284439	0,530027034	-0,915862148	0,248600155	1
CTBS	83,3975663	91,84986687	74,94526572	0,815953994	-0,293440284	0,591107017	1
LCMT1	87,51547752	91,83431093	83,1966441	0,905942923	-0,142507935	0,938627902	1
CMTM2	116,6065718	91,79401721	141,4191264	1,540613765	0,62350522	0,406802246	1
DPH3	90,70477668	91,79228495	89,61726841	0,976305018	-0,034596149	0,895994919	1
LOC145783	89,16585993	91,71665194	86,61506791	0,944376687	-0,082565667	0,981545676	1
ATP1B1	68,4516796	91,59653622	45,30682298	0,494634676	-1,015564714	0,477630696	1
ISCA2	90,39378472	91,57333316	89,21423628	0,974238167	-0,037653591	0,957084842	1
SLC35B1	123,109082	91,56670703	154,651457	1,68894855	0,75612538	0,294374811	1
ZWILCH	75,93636509	91,5397052	60,33302498	0,659091318	-0,601449728	0,596859917	1
PSENEN	82,20967478	91,45149865	72,96785091	0,797885786	-0,325745849	0,650328624	1
NDUFA10	91,12525808	91,43357578	90,81694039	0,99325592	-0,009762608	0,818906658	1
MPV17	75,33441644	90,81777578	59,8510571	0,659023595	-0,601597976	0,229404142	1
EVI5L	82,15646109	90,65977502	73,65314716	0,81241264	-0,299715409	0,579194282	1
GTF2B	110,7742735	90,56371663	130,9848304	1,446327904	0,53239467	0,195842466	1
SRR	112,2792756	90,3908788	134,1676724	1,484305432	0,569787993	0,361711899	1
PTOV1	98,3658503	90,35225828	106,3794423	1,177385539	0,235586813	0,758594916	1
DNAL4	77,31627063	90,2401914	64,39234987	0,713566193	-0,486880828	0,325158365	1
DDX41	89,36799272	89,98996356	88,74602188	0,986176884	-0,020081658	0,774424282	1
GRN	173,8205569	89,91543111	257,7256827	2,866312039	1,519195676	0,326219083	1
SLC7A1	75,20463201	89,85221621	60,55704782	0,673962762	-0,569259213	0,395694343	1
SAMD4B	124,53914	89,80818107	159,2700989	1,773447552	0,826556664	0,438299688	1
ECH1	88,57093603	89,68884083	87,45303122	0,975071485	-0,036420104	0,748088735	1
RPL6	66,29669091	89,61663453	42,9767473	0,479562165	-1,060210252	0,336943264	1
C20orf111	89,5887189	89,49214431	89,68529349	1,002158281	0,003110386	0,940358616	1
SPIRE1	72,703499	89,39516261	56,01183538	0,6265645	-0,674465063	0,321649747	1
CCDC82	61,87035384	89,30690855	34,43379913	0,385567026	-1,374946418	0,37407896	1
RAB3GAP2	80,25231544	89,24482793	71,25980295	0,798475437	-0,324680068	0,561141825	1
LOC100132891	85,87371883	89,17940137	82,56803629	0,925864437	-0,111127121	0,370433024	1
FSD1L	112,4627997	88,93032169	135,9952778	1,52923407	0,612809247	0,373927591	1
CTSB	80,33299732	88,82523521	71,84075944	0,80878772	-0,306167003	0,820273115	1
MFAP1	87,19220465	88,78302505	85,60138426	0,964163861	-0,052649739	0,892308376	1
DNTTIP1	83,63864983	88,60268214	78,67461752	0,887948487	-0,171452112	0,944362002	1
DCSTAMP	73,1071102	88,59945521	57,61476519	0,650283515	-0,620859243	0,816831842	1
TXLNA	100,2659252	88,49931012	112,0325403	1,265914278	0,340179715	0,464247912	1
PBX4	84,10774807	88,44888643	79,7666097	0,901838485	-0,149059019	0,629766304	1
CSTF3	81,18451437	88,40145919	73,96756955	0,836723401	-0,257177311	0,784158084	1
MB21D1	61,65774683	88,09974739	35,21574626	0,399725848	-1,322917227	0,228530811	1
AMOTL1	93,22750713	88,06136765	98,39364661	1,117330439	0,160055912	0,656157102	1
PTH2R	107,7430047	88,04801315	127,4379963	1,447369358	0,533433134	0,248826744	1
CREM	95,48353008	87,86735179	103,0997084	1,173356273	0,230641133	0,685177772	1
TPTEP1	146,7188926	87,75605838	205,6817268	2,343789485	1,228842995	0,779750715	1
LIG4	67,18258211	87,62265169	46,74251253	0,533452385	-0,90656859	0,187436896	1
CDKN2B	82,08106764	87,35073421	76,81140108	0,879344653	-0,185499364	0,757429309	1
NECAB3	77,99794288	87,13541873	68,86046703	0,790269537	-0,339583298	0,50995852	1
PUS10	78,3950665	87,09305717	69,69707584	0,800259838	-0,321459587	0,876108259	1
PKP2	68,97936095	86,92872368	51,02999822	0,587032641	-0,768487371	0,279067611	1
PSMD4	103,5519132	86,8890641	120,2147623	1,383543068	0,468367554	0,600567885	1
EPT1	82,83772838	86,88197238	78,79348437	0,906902574	-0,140980521	0,616572756	1
LOC100506123	86,36145808	86,7920241	85,93089205	0,990078212	-0,014385598	0,933289847	1
RIPK2	98,81651311	86,75262751	110,8803987	1,278121504	0,354024992	0,318834183	1
ILF3	114,898631	86,07324927	143,7240127	1,669787233	0,739664284	0,279280143	1
MALL	70,54788742	86,05024447	55,04553038	0,639690575	-0,644553867	0,296804969	1
RTN2	77,12217725	86,01557525	68,22877924	0,793214241	-0,334217515	0,424977201	1
AP3M2	74,48860124	85,97810444	62,99909804	0,732734205	-0,44863813	0,518210442	1
LHFPL2	119,3209275	85,96443632	152,6774186	1,776053274	0,828674857	0,726251174	1
KATNBL1	86,69173733	85,86653479	87,51693988	1,019220586	0,027466322	0,466969819	1
TIMM17B	99,24875129	85,84840342	112,6490992	1,312186304	0,391972568	0,366270421	1
DPP7	108,8757982	85,84383938	131,9077571	1,536601323	0,6197429	0,365840726	1
ILF2	96,25862359	85,8267364	106,6905108	1,243091783	0,313932821	0,505001262	1
FIS1	73,6928726	85,75684221	61,62890299	0,718647065	-0,476644672	0,221104367	1
CAT	88,00264483	85,71448512	90,29080453	1,053390269	0,075040037	0,906135152	1
SRPK1	64,92888215	85,61925947	44,23850482	0,516688711	-0,952632732	0,205583939	1
LHFP	82,47107809	85,60969086	79,33246532	0,926676227	-0,109862734	0,855238352	1
STK3	110,9136844	85,59388865	136,2334802	1,591626252	0,6705016	0,265585962	1
NDUFS3	104,6144075	85,41766496	123,81115	1,44947945	0,53553488	0,184882935	1
C10orf10	113,262345	85,17619006	141,3484999	1,65948371	0,730734467	0,488304966	1
LAPTM4A	86,00905469	85,12323594	86,89487345	1,020812619	0,029718069	0,517354617	1
WDR76	92,96172535	85,12002471	100,803426	1,184250431	0,243974197	0,295650316	1
REXO2	76,32755947	85,10497218	67,55014675	0,793727382	-0,333284519	0,588522185	1
SIN3B	85,35651489	85,0797171	85,63331268	1,006506787	0,0093569	0,623983085	1
FAM214A	99,67243426	85,01444327	114,3304253	1,344835311	0,427429511	0,373147621	1
RICTOR	105,2744033	84,87419462	125,674612	1,480716401	0,56629535	0,2705434	1
NUFIP2	86,38639992	84,85256545	87,9202344	1,036152931	0,051236954	0,705365603	1
RPL35	84,38828987	84,83834925	83,93823049	0,98939019	-0,0153885	0,782473598	1
ZNF688	85,86288566	84,77928905	86,94648227	1,025562767	0,036415791	0,833681766	1
NMD3	92,21565515	84,75079939	99,68051091	1,176160126	0,234084487	0,598148144	1
CORO1A	151,3193176	84,67480314	217,9638321	2,574128596	1,364084128	0,600813673	1
RPL5	66,34810438	84,67043762	48,02577114	0,567208255	-0,818049566	0,226611283	1
AR	56,999927	84,45162706	29,54822693	0,349883454	-1,515053656	0,200829892	1
DHPS	107,8071481	84,42589544	131,1884008	1,553888178	0,635882687	0,462934496	1
PRKD2	111,3534992	84,4169779	138,2900206	1,638177817	0,712091964	0,213982724	1
ZRANB1	109,8626326	84,4020253	135,3232399	1,603317449	0,6810601	0,364970749	1
RBPJ	105,8621457	84,351005	127,3732864	1,510038753	0,594585575	0,231593742	1
SPDL1	69,90474785	84,34909391	55,4604018	0,657510345	-0,604914503	0,432497436	1
ZFY	88,40344325	84,32871307	92,47817342	1,096639212	0,133088965	0,685755367	1
CLEC2D	78,42288817	84,26473114	72,5810452	0,861345479	-0,215336088	0,982026779	1
ANKRD40	67,45232878	84,21225655	50,69240102	0,601959894	-0,732260725	0,270071564	1
PHF6	105,0268321	84,06336161	125,9903026	1,498754037	0,58376364	0,177472961	1
PLAG1	66,82184329	83,87139617	49,77229041	0,593435816	-0,752836094	0,266439989	1
KIAA1468	79,55086287	83,69677095	75,40495479	0,900930274	-0,15051264	0,715817481	1
R3HDM2	82,07098903	83,62708168	80,51489639	0,962784959	-0,054714491	0,634767219	1
GUSB	113,2335051	83,6035256	142,8634846	1,708821292	0,773001528	0,199308799	1
AP3M1	81,99798362	83,53438689	80,46158036	0,96321507	-0,05407013	0,872782288	1
C3orf38	69,39347219	83,31463329	55,47231108	0,665817143	-0,586802079	0,425724532	1
NAA25	79,09482488	83,27059556	74,91905419	0,899705997	-0,152474456	0,869932137	1
P2RY10	65,83172706	83,14568042	48,51777369	0,583527291	-0,777127963	0,556471377	1
LYRM5	64,27987354	83,09987591	45,45987117	0,547051011	-0,870252727	0,384251912	1
ZNF652	94,44084207	83,0482081	105,833476	1,274361946	0,349775092	0,644730662	1
RHOU	68,25441053	82,97907183	53,52974924	0,645099397	-0,632406626	0,349488357	1
HN1	97,51600008	82,8482215	112,1837787	1,354087953	0,43732145	0,211935782	1
RNF40	83,54017624	82,82484833	84,25550415	1,017273268	0,02470728	1	1
PLS3	103,0200687	82,82085907	123,2192784	1,487780732	0,573161919	0,22693846	1
ERC2	74,71346578	82,81843107	66,60850049	0,80427146	-0,314245568	0,83297075	1
VWF	95,56856665	82,6622879	108,4748454	1,31226522	0,39205933	0,776688925	1
ICA1	108,5047412	82,59942494	134,4100574	1,627251734	0,702437451	0,220132592	1
RECK	90,91638148	82,58110495	99,251658	1,201868854	0,265279481	0,398479908	1
LOC93622	72,67169975	82,44468265	62,89871686	0,762920237	-0,390395862	0,42300339	1
MKNK2	148,5776877	82,43223976	214,7231356	2,604844127	1,381197045	0,269227718	1
SAP130	83,31636554	82,40285641	84,22987466	1,022171783	0,031637671	0,950919536	1
CUTA	73,79207307	82,17344087	65,41070528	0,796007866	-0,329145408	0,648744842	1
EMC7	69,13560285	82,16283882	56,10836689	0,682892262	-0,550270107	0,597241458	1
MSL3	105,3708107	82,08695958	128,6546617	1,567297198	0,648278776	0,448632081	1
EXOC7	71,78055423	82,07727474	61,48383373	0,74909692	-0,416775704	0,260653051	1
GTDC2	101,0924865	82,03429754	120,1506754	1,464639535	0,550545644	0,981496239	1
AGPS	70,23342021	82,00537612	58,4614643	0,712897947	-0,488232528	0,655518497	1
RACGAP1	121,0972494	81,9653881	160,2291106	1,954838674	0,967049552	0,392081543	1
CDK11B	63,23220586	81,74843423	44,71597749	0,546994911	-0,870400685	0,23960904	1
MED12	79,19009614	81,66815768	76,7120346	0,939313887	-0,090320757	0,608280398	1
HUWE1	129,8822212	81,62278599	178,1416565	2,182499094	1,125981055	0,426003389	1
STX17	73,92206293	81,59220789	66,25191797	0,811988297	-0,30046916	0,758307617	1
SURF4	63,47155867	81,57710208	45,36601527	0,556112121	-0,846552312	0,272222776	1
UBE2G2	97,54763416	81,43045608	113,6648122	1,395851352	0,481145314	0,467305987	1
ATPBD4	70,79764777	81,35348804	60,24180749	0,740494464	-0,433439146	1	1
CD97	68,93346594	81,15212318	56,7148087	0,6988703	-0,516903357	0,391434747	1
SLC25A43	143,1738821	81,06992406	205,2778402	2,532108456	1,3403392	0,502643899	1
LPAR5	70,44688946	81,05849362	59,8352853	0,738174158	-0,437966862	0,188178204	1
SNX24	64,49124718	81,05217501	47,93031935	0,591351427	-0,757912348	0,419934607	1
ZDHHC7	75,14833517	80,96942236	69,32724797	0,856215173	-0,223954693	0,723636496	1
BEST2	94,72182501	80,88404656	108,5596035	1,342163357	0,424560275	0,526003605	1
FAM100A	61,74087109	80,8227271	42,65901508	0,527809647	-0,921910375	0,185354841	1
LOC100507334	65,06767466	80,80132906	49,33402026	0,610559515	-0,711796165	0,480858116	1
GMPR2	60,93410946	80,7535125	41,11470642	0,509138304	-0,973870486	0,194825995	1
LOC254128	95,77365333	80,73470584	110,8126008	1,372552234	0,456861053	0,482408918	1
C10orf25	75,83314763	80,50092113	71,16537413	0,884031799	-0,17782983	0,615254728	1
PRDM5	134,7358984	80,48433256	188,9874642	2,34812737	1,231510667	0,178222121	1
CABLES1	78,69315819	80,46856871	76,91774766	0,955873192	-0,065108854	0,576770812	1
ARFIP1	78,1477171	80,45553604	75,83989816	0,942631196	-0,085234667	1	1
JMJD1C	71,4621541	80,40982599	62,5144822	0,777448296	-0,363181362	1	1
ACO2	66,83159136	80,39281849	53,27036422	0,662625906	-0,593733486	0,255775758	1
ERI1	92,12325462	80,21861453	104,0278947	1,296804929	0,374961479	0,237523557	1
TM9SF3	65,66003323	80,09138248	51,22868399	0,639627915	-0,644695192	0,529481776	1
CLN8	76,68199602	80,07145274	73,29253929	0,915339198	-0,127621632	0,677976321	1
EIF3A	71,14441994	80,0286633	62,26017659	0,777973466	-0,362207144	0,577575888	1
AGBL5	71,39067918	79,91745513	62,86390323	0,786610424	-0,346278791	0,737848306	1
YTHDF2	73,32190883	79,81487596	66,8289417	0,837299324	-0,256184634	0,786289924	1
SKIV2L2	92,51485111	79,72468021	105,305022	1,320858506	0,40147593	0,320745982	1
FAM65C	96,51954112	79,68896871	113,3501135	1,422406581	0,508333904	0,631422031	1
NID2	68,82089338	79,55669821	58,08508855	0,730109342	-0,453815556	0,479704249	1
TFPI2	77,99157931	79,54096075	76,44219788	0,961041923	-0,057328729	0,768011739	1
RENBP	65,77719401	79,43603164	52,11835638	0,656104734	-0,608001965	0,283170159	1
CR1L	83,46094822	79,3453051	87,57659135	1,103740054	0,142400438	0,584769331	1
RNF167	64,55583274	79,33600895	49,77565653	0,627403082	-0,672535479	0,490760085	1
PNPLA6	109,1076822	79,2188479	138,9965166	1,754588968	0,811133103	0,323417466	1
PPIL4	101,5460394	78,85476509	124,2373137	1,575520688	0,655828698	0,258283514	1
BBC3	98,9980066	78,85284843	119,1431648	1,51095575	0,595461411	0,369591979	1
PDXDC2P	127,8622177	78,53093779	177,1934975	2,256352751	1,173992632	0,269589297	1
YY1AP1	182,572869	78,38719275	286,7585452	3,658232106	1,871146614	0,292083056	1
GSTT1	74,88432387	78,2106334	71,55801434	0,914939711	-0,128251413	0,510502012	1
DGUOK	60,0531784	78,03668503	42,06967178	0,539101216	-0,891371931	0,355742759	1
ARL3	114,1420838	77,89763055	150,386537	1,930566256	0,949024068	0,238937287	1
PKN1	82,63391034	77,86854031	87,39928036	1,122395258	0,166580818	0,780865196	1
RILP	94,97406614	77,86126084	112,0868714	1,439571749	0,525639695	0,441551948	1
BRIP1	60,36459212	77,84860905	42,88057519	0,550820056	-0,860347005	0,287392504	1
WDR60	74,56595179	77,84728972	71,28461386	0,915698082	-0,127056095	0,553217368	1
SEPSECS	57,406593	77,82302304	36,99016296	0,475311309	-1,073055367	0,189604158	1
ATIC	103,491716	77,73926496	129,244167	1,662533947	0,733383799	0,18334035	1
AASDHPPT	71,59698643	77,67315697	65,52081588	0,843545163	-0,245462783	0,953379502	1
ELOVL1	67,46171244	77,66921603	57,25420884	0,737154458	-0,439961152	0,611148896	1
C7orf26	68,33784601	77,66482899	59,01086303	0,759814498	-0,396280855	0,373347881	1
SRCAP	95,53404598	77,62666157	113,4414304	1,461372009	0,54732348	0,616146298	1
FCF1	58,29790242	77,43700951	39,15879532	0,50568579	-0,983686857	0,414686515	1
LMO2	100,7711207	77,40059317	124,1416482	1,603884972	0,681570677	0,486316674	1
ZMYND8	68,88691311	77,21129198	60,56253424	0,784374056	-0,350386278	0,704542696	1
EMC8	106,282396	77,10259875	135,4621933	1,756908269	0,813038868	0,314404831	1
RPS29	70,76551019	77,075929	64,45509138	0,836254486	-0,25798605	0,96418292	1
DDOST	84,51648739	77,04135966	91,99161512	1,194054927	0,255869203	0,438958122	1
GSE1	69,99594501	76,96867985	63,02321016	0,818816307	-0,288388261	0,636049137	1
LXN	124,9521866	76,95344995	172,9509233	2,24747459	1,168304804	0,244806351	1
ATG4B	96,00012457	76,85351511	115,146734	1,498262426	0,583290339	0,39444085	1
LOC100507463	72,04355476	76,84708912	67,24002039	0,874984611	-0,192670451	0,844953802	1
STT3B	59,02400923	76,83777415	41,21024432	0,536327929	-0,898812711	0,29489063	1
CPNE8	87,0339689	76,78022862	97,28770919	1,267093247	0,341522698	0,373188121	1
EVI2A	61,08558737	76,76278826	45,40838649	0,591541651	-0,757448341	0,693371716	1
SFXN1	146,5323567	76,76072524	216,3039882	2,817899225	1,494620018	0,235160857	1
MBD4	59,70874709	76,75526691	42,66222727	0,555821496	-0,847306464	0,346543886	1
MEAF6	66,37786852	76,65890157	56,09683547	0,731771971	-0,450533938	0,49978814	1
KIAA0020	71,2739643	76,62705753	65,92087107	0,860281905	-0,217118601	0,801815432	1
SRSF11	64,92359636	76,59143449	53,25575823	0,695322637	-0,524245535	0,593832069	1
TMEM110	95,05141673	76,39076951	113,712064	1,488557645	0,573915092	0,568761871	1
MTA3	87,22963887	76,27755138	98,18172636	1,287164108	0,364196002	0,230642417	1
SNRNP200	77,7507981	76,26090669	79,24068951	1,03907353	0,05529775	1	1
ARIH1	62,20617008	76,17948597	48,23285418	0,633147541	-0,659386369	0,238449546	1
ATP5G3	62,58556292	76,14845755	49,02266829	0,643777561	-0,635365802	0,2611328	1
TM2D2	68,71826586	76,10045851	61,3360732	0,805988221	-0,311169339	0,81509839	1
GIPC1	107,8768356	76,09198862	139,6616826	1,835432154	0,876119787	0,191583495	1
TMEM183A	81,1823578	76,04857766	86,31613793	1,13501318	0,18270905	0,806418652	1
MTX2	69,7634355	75,97963916	63,54723185	0,836371856	-0,257783578	0,964120524	1
CUL1	94,04813858	75,96397561	112,1323016	1,476124711	0,561814613	0,222189231	1
NDUFB7	78,39438519	75,94746991	80,84130048	1,064437045	0,090090626	0,904572337	1
NUP153	76,38471344	75,92413188	76,845295	1,012132679	0,017398423	0,919395329	1
CNOT7	92,29711576	75,90770984	108,6865217	1,431824539	0,517854711	0,230359597	1
PQLC1	100,5933282	75,88433119	125,3023253	1,651227906	0,723539258	0,711776394	1
LOC100129034	66,65218406	75,82633472	57,4780334	0,758022046	-0,399688287	0,632478675	1
ANAPC16	74,66601942	75,81334095	73,51869789	0,969732991	-0,044340528	0,968689058	1
GORASP1	124,2489709	75,57633446	172,9216073	2,288039087	1,194111698	0,291663706	1
UBE2J2	86,66640424	75,48692343	97,84588505	1,296196488	0,37428443	0,334005277	1
DHRS7	53,55354884	75,448022	31,65907567	0,419614389	-1,252863944	0,570436052	1
ZCWPW2	74,62410514	75,42518772	73,82302256	0,978758221	-0,030975574	0,554057128	1
ARFGAP3	59,94407127	75,29005588	44,59808665	0,592350293	-0,755477513	0,383162538	1
GMCL1	85,49516407	75,07403698	95,91629116	1,277622664	0,353461811	0,689436334	1
ZW10	60,4580837	75,05660044	45,85956696	0,610999788	-0,710756215	0,352820898	1
PARP11	71,85644924	75,02275232	68,69014617	0,915590858	-0,127225037	0,596672533	1
LOC100507053	58,05787292	74,91251186	41,20323398	0,550018054	-0,86244912	0,555313279	1
RHOBTB3	97,1575113	74,79387293	119,5211497	1,598007229	0,676273935	0,506937513	1
C16orf54	63,31515578	74,77870386	51,8516077	0,693400728	-0,528238744	0,760703967	1
TCF12	61,80351858	74,73226917	48,87476799	0,65399818	-0,612641475	0,322864398	1
DUSP14	80,66036038	74,67167498	86,64904577	1,160400457	0,214622769	0,724099112	1
TMCO3	91,24736902	74,54689647	107,9478416	1,448052792	0,5341142	0,453324293	1
ATG14	82,28979781	74,40272833	90,17686728	1,212010222	0,277401866	0,657508271	1
E2F6	70,13317423	74,35171503	65,91463343	0,886524721	-0,173767233	0,647200282	1
ZNF564	87,9158531	74,25803933	101,5736669	1,367847411	0,451907301	0,979242633	1
LOC388796	75,88683795	74,25778564	77,51589026	1,043875596	0,061949789	0,868407475	1
BFAR	83,14113637	74,07694341	92,20532933	1,24472373	0,315825568	0,669649283	1
SART3	96,36025646	74,07375418	118,6467587	1,60173816	0,679638326	0,44282268	1
KCTD13	77,76980704	74,06033165	81,47928243	1,10017442	0,137732265	1	1
SERGEF	76,46868893	73,97947473	78,95790312	1,067294725	0,09395862	0,896836018	1
RBMX	78,37576568	73,83087554	82,92065583	1,123116247	0,16750726	0,548676862	1
GDAP1	67,12710075	73,62618644	60,62801505	0,823457223	-0,280234387	0,570783271	1
ELMSAN1	58,91127763	73,56399674	44,25855853	0,601633414	-0,733043399	0,2473495	1
ARHGAP11B	70,3940071	73,49645213	67,29156207	0,915575652	-0,127248997	0,812481828	1
EEF1D	96,04187236	73,29459599	118,7891487	1,620708146	0,696624316	0,276654051	1
MTCH2	72,47578592	73,21603124	71,7355406	0,979779147	-0,029471509	0,733642564	1
DGCR8	73,94571022	73,17889161	74,71252883	1,020957371	0,02992263	0,940259262	1
TRIP4	58,12020613	73,06804158	43,17237068	0,590851619	-0,759132224	0,291009146	1
ACYP2	58,45417717	72,98509312	43,92326121	0,601811402	-0,732616654	0,183639186	1
SMAP1	70,24549267	72,94191915	67,54906618	0,926066478	-0,110812333	0,840158916	1
BACE1	82,52657903	72,93001687	92,12314118	1,263171807	0,337050877	0,968024315	1
C7orf25	82,66093429	72,82921529	92,49265328	1,269993819	0,344821476	0,490948468	1
MDM4	55,96855274	72,75449637	39,18260912	0,538559279	-0,892822944	0,205149158	1
PPP2R2D	60,67420971	72,70077448	48,64764493	0,669148923	-0,579600769	0,306592158	1
PPP3CB	57,35827174	72,57723247	42,13931101	0,580613363	-0,784350319	0,64050394	1
GXYLT1	81,47862514	72,55701461	90,40023568	1,245920001	0,317211437	0,426331138	1
CIB1	66,61300745	72,46904352	60,75697137	0,83838517	-0,254314897	0,828451164	1
CBX6	75,56804204	72,41696522	78,71911886	1,087025929	0,120386353	0,870404119	1
OGFOD1	74,288146	72,41446537	76,16182662	1,051748794	0,072790164	0,767510037	1
RASSF3	58,76391954	72,41428395	45,11355514	0,622992491	-0,682713321	0,435077763	1
BCKDK	98,56209468	72,38667802	124,7375113	1,723210883	0,785099266	0,217362599	1
TMUB2	91,42311275	72,30903631	110,5371892	1,528677394	0,612283978	0,399569271	1
TTC30A	73,93333205	72,29926281	75,56740129	1,045202929	0,063783073	0,646623506	1
KANK1	159,4163823	72,26638382	246,5663807	3,411909766	1,770579493	0,223072158	1
STK19	93,69466346	72,26316386	115,1261631	1,593151433	0,671883405	0,357391431	1
TMEM115	88,69009345	72,25639668	105,1237902	1,454871749	0,540891981	0,463283804	1
NEURL2	92,94600294	72,25571789	113,636288	1,572696131	0,653239947	0,358002569	1
ULK1	77,59134254	72,1988918	82,98379327	1,14937766	0,200852913	0,978046201	1
CHMP2B	62,90418534	72,19784889	53,61052178	0,742550126	-0,429439676	0,522317812	1
PCCB	65,72553044	72,12859759	59,32246329	0,822454134	-0,281992869	0,602847872	1
ETS2	70,86974657	72,0896425	69,64985063	0,966156139	-0,049671736	0,932880975	1
NSL1	63,2207064	71,99682085	54,44459195	0,756208279	-0,403144452	0,915680194	1
CEL	72,53632561	71,93206823	73,14058299	1,016800779	0,02403704	0,979489145	1
CD22	60,50663532	71,92466299	49,08860765	0,68250035	-0,55109831	0,197222205	1
STXBP1	68,49622597	71,69032052	65,30213142	0,910891888	-0,134648261	0,872237486	1
ABHD3	83,60105146	71,36172189	95,84038102	1,34302226	0,425483217	0,33399006	1
SPRED2	66,45393137	71,2226372	61,68522554	0,866090164	-0,207410871	0,698921023	1
NDUFB8	67,53851371	71,13806637	63,93896104	0,898800942	-0,153926459	0,865093203	1
RAB4A	60,98674052	71,01823665	50,95524438	0,717495207	-0,478958901	0,710180709	1
F8	70,38864477	71,01733373	69,75995581	0,982294774	-0,025772071	0,739786719	1
PLEKHG3	59,29962439	70,91707809	47,6821707	0,672365134	-0,572683181	0,279815861	1
MAP3K2	61,9085736	70,86675551	52,9503917	0,747182389	-0,420467643	0,563684164	1
BET1L	61,87205689	70,85567065	52,88844313	0,746424988	-0,421930811	0,702326326	1
ZNF714	85,44780983	70,81188266	100,083737	1,413374892	0,499144186	0,579631144	1
KATNB1	94,29010985	70,77130968	117,80891	1,66464222	0,735212133	0,513351006	1
HSPA9	53,93690397	70,74872346	37,12508447	0,524745644	-0,930309809	0,204240827	1
ZRSR2	54,687132	70,66086376	38,71340024	0,547876125	-0,868078358	0,523068058	1
UFC1	68,21125275	70,5242185	65,898287	0,934406483	-0,09787781	0,671480955	1
ACADVL	59,97521658	70,50334233	49,44709083	0,701343925	-0,511806009	0,54255374	1
SREK1IP1	50,41452282	70,26896836	30,56007729	0,434901465	-1,201239526	0,200802765	1
MIF4GD	55,6995176	70,26697805	41,13205715	0,585368238	-0,772583627	0,30790847	1
NUP35	77,42243024	70,21139537	84,63346511	1,205409245	0,269523035	0,565287429	1
SLC35E2	53,8370297	70,18045334	37,49360606	0,534245709	-0,904424679	0,236411248	1
SPNS1	52,69333262	70,09020145	35,29646379	0,50358628	-0,989689118	0,42627205	1
PPP1R7	85,3735407	70,06428686	100,6827945	1,437005913	0,523065999	0,579306989	1
PRKAR2A	62,05568449	70,0079032	54,10346578	0,7728194	-0,371796784	0,823831161	1
C10orf88	65,75553613	69,98707024	61,52400201	0,879076689	-0,185939065	0,898249389	1
RSPRY1	85,87270611	69,81478845	101,9306238	1,460014791	0,545982985	0,495122593	1
C5orf34	84,29680626	69,75913536	98,83447715	1,416796189	0,502632237	0,186887587	1
SNX21	60,5559768	69,54041472	51,57153889	0,741605282	-0,431276575	0,485286232	1
DCAF8	82,66462663	69,5379133	95,79133996	1,377541192	0,46209546	0,636195606	1
SARNP	77,29739369	69,49937679	85,09541058	1,224405376	0,292081285	0,448374961	1
HSPBAP1	90,06917601	69,43848237	110,6998696	1,594214992	0,672846201	0,271027088	1
STAMBP	75,09956436	69,4279049	80,77122381	1,163382705	0,218325762	0,535164163	1
CDK8	140,2443453	69,37153785	211,1171528	3,043282005	1,605628027	0,436184944	1
CANT1	80,76066481	69,36939765	92,15193197	1,328423413	0,409715055	0,632605549	1
LOC100129961	79,75643186	69,18194458	90,33091913	1,305700782	0,384824323	0,542341322	1
C1D	74,1558674	69,11148407	79,20025072	1,145978151	0,196579538	0,326010221	1
C16orf62	66,35838715	69,07514193	63,64163238	0,921339147	-0,118195781	0,779244151	1
KIAA1147	62,05733313	69,04238122	55,07228504	0,79765912	-0,326155753	0,775176535	1
PGPEP1	81,24812044	68,92626378	93,5699771	1,357537345	0,440991886	0,835156106	1
MTMR3	80,28461938	68,85547432	91,71376445	1,331974913	0,413566911	0,899029029	1
EHBP1L1	73,30417819	68,72527366	77,88308272	1,13325242	0,180469243	0,707719234	1
LIX1L	55,10131963	68,686332	41,51630727	0,604433314	-0,726344917	0,351422008	1
MSH2	76,68215679	68,65988059	84,70443299	1,233681624	0,302970127	0,540659155	1
VPS72	73,77655058	68,63181694	78,92128422	1,1499227	0,201536883	0,946062636	1
OR51B5	86,17727721	68,28186055	104,0726939	1,524163124	0,608017316	0,798477633	1
NDUFA7	68,33776047	68,22351114	68,4520098	1,003349266	0,004823895	0,986350834	1
KLRAP1	49,33532683	68,09856945	30,57208421	0,448938714	-1,155409582	0,190603911	1
ACD	60,40065996	67,92604972	52,87527019	0,778424042	-0,361371826	0,705847775	1
SPATA5	53,9904333	67,86792648	40,11294011	0,591044138	-0,758662223	0,415301025	1
SLC35B4	78,51689162	67,82863802	89,20514522	1,315154599	0,395232401	0,552642688	1
C8orf40	67,021412	67,81158569	66,23123832	0,976695024	-0,034019948	0,746210154	1
HLTF	55,97054699	67,48360011	44,45749388	0,658789599	-0,602110316	0,716971181	1
HMG20A	86,13794986	67,42234105	104,8535587	1,555175288	0,6370772	0,208695091	1
SLCO2A1	53,12552643	67,41327784	38,83777503	0,576114621	-0,795572223	0,443673445	1
MDK	71,01401182	67,31546417	74,71255947	1,109887013	0,150412817	0,746540663	1
CBR1	50,84590837	67,31394142	34,37787532	0,510709589	-0,969424949	0,205104589	1
SNHG7	50,84263721	67,16421465	34,52105976	0,513979951	-0,96021601	0,35874293	1
ATF1	72,41954808	67,14709942	77,69199674	1,15704174	0,21044091	0,503499339	1
PMVK	60,45480236	67,12637587	53,78322886	0,801223486	-0,319723384	0,586091962	1
CATSPER2P1	75,65517512	67,11694533	84,19340492	1,254428438	0,327030171	0,682186348	1
GSPT1	69,93261622	67,07023626	72,79499618	1,0853547	0,118166601	0,616114181	1
GTF2I	61,19596472	66,75753668	55,63439275	0,833379953	-0,262953699	0,511066097	1
FAM58A	58,16868216	66,74983466	49,58752966	0,74288618	-0,428786908	0,392023746	1
CCP110	51,63506894	66,74675498	36,5233829	0,547193387	-0,869877301	0,432713828	1
LMBRD2	73,51601052	66,74480866	80,28721239	1,202898233	0,266514593	0,53974715	1
PHF10	50,99139934	66,72860284	35,25419584	0,528322104	-0,920510324	0,398871706	1
C11orf82	66,74922319	66,61597185	66,88247453	1,004000582	0,005760106	0,593952646	1
FNTB	53,49790019	66,59627638	40,39952399	0,606633376	-0,721103219	0,331759854	1
NIPSNAP3B	69,10548124	66,58899559	71,62196689	1,075582628	0,10511836	0,83467845	1
RABGAP1L	54,66518265	66,58165337	42,74871193	0,64204942	-0,639243746	0,481982048	1
HSP90B1	71,48829756	66,51385608	76,46273905	1,149576097	0,201101969	0,475399323	1
MINPP1	155,1354674	66,50893637	243,7619985	3,66510144	1,873853129	0,184201357	1
MTHFD1L	48,49517639	66,42637493	30,56397785	0,460118106	-1,119923865	0,257740844	1
PIGF	69,73630117	66,39849376	73,07410857	1,100538648	0,13820981	0,374554381	1
KAT6A	68,16696251	66,37430679	69,95961823	1,054016556	0,075897528	0,874860482	1
TATDN2	59,19251443	66,27712155	52,1079073	0,786212589	-0,347008631	0,500134641	1
LATS2	62,4759522	66,15437638	58,79752801	0,888792718	-0,170081098	0,425908688	1
YAF2	64,96407176	66,10714723	63,82099629	0,965417492	-0,050775128	0,833225388	1
ALS2	77,64850115	66,01345228	89,28355003	1,35250539	0,435634344	0,767672956	1
PCM1	60,54641991	66,00493017	55,08790965	0,834602953	-0,260838069	0,591263289	1
PDZD8	74,49876899	65,92358717	83,07395081	1,260155194	0,33360142	0,529984467	1
EXT1	62,58378061	65,85490802	59,31265319	0,900656534	-0,150951057	0,512466308	1
ARV1	50,32954556	65,79379279	34,86529833	0,529917745	-0,916159655	0,290249388	1
NPTN	97,29465004	65,75163416	128,8376659	1,959459526	0,970455774	0,713716115	1
VDAC1	66,70456138	65,72689989	67,68222288	1,029749205	0,042293012	0,975609762	1
SORD	77,30960379	65,67864664	88,94056094	1,354177735	0,437417104	0,531221538	1
FBXO33	78,28293852	65,57396577	90,99191128	1,387622515	0,472615154	0,374247635	1
TMEM57	70,65397215	65,56924048	75,73870381	1,15509503	0,208011548	0,867846935	1
DCTN3	49,73762845	65,40879462	34,06646229	0,520823881	-0,941132493	0,222978021	1
NFYA	72,3660039	65,38516369	79,3468441	1,213529792	0,279209527	0,917208032	1
GABRD	55,74082177	65,34418503	46,13745852	0,706068313	-0,502120321	0,4221814	1
PPID	49,60336788	65,33095115	33,8757846	0,518525814	-0,947512283	0,28934406	1
OTUD4	56,97541906	65,30227284	48,64856528	0,74497507	-0,424735947	0,590146006	1
MEGF9	57,54162477	64,94127152	50,14197802	0,772112662	-0,373116723	0,741323371	1
RAB3D	78,51638975	64,91540593	92,11737357	1,419037165	0,504912374	0,598306325	1
ZNF737	78,83468653	64,72339745	92,94597561	1,436049084	0,522105061	0,618194736	1
CRK	63,55772793	64,72205887	62,39339699	0,964020584	-0,052864143	0,685734718	1
RNF103	60,77468449	64,67578629	56,8735827	0,87936438	-0,185467	0,854088784	1
WBP4	53,98231695	64,61445237	43,35018153	0,670905346	-0,575818855	0,712287836	1
MAP4	64,35721774	64,55831279	64,1561227	0,993770127	-0,00901592	0,908844532	1
LNX2	62,91799741	64,4319076	61,40408722	0,953007438	-0,06944062	0,662478221	1
SULT1A4	268,5727285	64,19883534	472,9466217	7,366903452	2,881058335	0,225062074	1
CAMK2G	68,19713248	64,1259417	72,26832326	1,126974846	0,172455315	0,81258981	1
FAM169A	64,70618487	64,03583234	65,37653741	1,020936795	0,029893553	0,492770602	1
TPD52L2	74,00288885	64,00080689	84,00497082	1,312561121	0,392384605	0,63087232	1
TXK	49,18842307	63,98033947	34,39650666	0,537610568	-0,895366596	0,277129074	1
MMP1	56,83107774	63,94154174	49,72061374	0,777594853	-0,362909426	0,875680064	1
DGKA	53,36392922	63,88773225	42,84012619	0,670553245	-0,576576201	0,319271606	1
TOR1AIP2	51,75450536	63,8799105	39,62910023	0,62036875	-0,68880208	0,299733577	1
FHOD1	49,25323362	63,86922929	34,63723796	0,542314951	-0,88279715	0,191379397	1
PSMB3	72,1315037	63,85407496	80,40893245	1,259260783	0,332577085	0,400593263	1
STPG1	73,05175464	63,80779506	82,29571423	1,289743896	0,367084619	0,589880854	1
UEVLD	46,07033713	63,79881222	28,34186204	0,444238083	-1,170595019	0,435401363	1
RAB11FIP2	67,00265324	63,79249627	70,21281022	1,100643717	0,138347538	0,580194047	1
MGC2752	78,53132841	63,77790753	93,28474929	1,462649888	0,548584475	0,492558543	1
CHRAC1	71,73831927	63,66657726	79,81006128	1,253562932	0,326034425	0,665473871	1
COASY	60,84280425	63,62515104	58,06045746	0,912539405	-0,132041237	0,534007076	1
ELP6	64,56780129	63,60533601	65,53026656	1,030263665	0,043013598	0,859132964	1
MAP2	77,67158593	63,47675554	91,86641632	1,447244988	0,53330916	0,369320701	1
PDZD2	79,7737167	63,47150961	96,07592378	1,513685815	0,598065787	1	1
KDM6B	87,00287675	63,45778886	110,5479646	1,742070857	0,800803306	0,553017318	1
XPOT	49,39653664	63,44897101	35,34410228	0,557047683	-0,844127268	0,177589791	1
LOC401052	52,97107293	63,38223221	42,55991365	0,671480195	-0,574583246	0,360480723	1
EIF3F	50,01908547	63,36425889	36,67391206	0,578779152	-0,788915138	0,310355168	1
ZNF655	54,9155362	63,19884551	46,63222689	0,73786517	-0,438570878	0,467127779	1
VANGL1	72,0666533	63,18544189	80,94786471	1,281115749	0,357400829	0,97450036	1
MRPL51	55,93155663	63,16438175	48,69873151	0,77098406	-0,375227062	0,611819345	1
PPP2R1B	47,56274891	63,15903446	31,96646336	0,506126536	-0,982429977	0,184334968	1
VPS13B	74,08559883	63,07086292	85,10033475	1,349281282	0,432191135	0,949557597	1
ALCAM	58,85326878	63,03434378	54,67219378	0,867339779	-0,205330818	0,939791603	1
BIRC6	52,91271077	62,96648356	42,85893798	0,68066272	-0,554987999	0,262803516	1
PURB	72,98066549	62,96333331	82,99799767	1,318195739	0,398564612	0,420190089	1
TNIP2	97,95708854	62,94423115	132,9699459	2,112504093	1,078954137	0,322896024	1
SLC35C2	79,16732849	62,92157151	95,41308547	1,516381158	0,600632435	0,220866332	1
LRRC40	60,10251327	62,83748336	57,36754317	0,912950998	-0,131390668	0,695177529	1
CNOT2	56,77875237	62,75623631	50,80126842	0,809501516	-0,304894313	0,818769247	1
IQUB	74,4991021	62,68500036	86,31320384	1,376935524	0,461461006	0,207349034	1
SPRYD7	56,96421621	62,66657091	51,26186152	0,818009678	-0,289810182	0,867940703	1
LRRC37BP1	56,31063326	62,63712369	49,98414283	0,7979955	-0,325547484	0,843331421	1
DEAF1	69,35762686	62,60159263	76,1136611	1,215842248	0,281956055	0,79656649	1
ZC3H7B	51,02746985	62,50889907	39,54604062	0,63264657	-0,660528335	0,552760706	1
ZNF107	46,42352267	62,44302146	30,40402387	0,486908275	-1,038278075	0,32528822	1
YES1	67,62124873	62,28645127	72,95604618	1,171298809	0,228109167	0,532333428	1
GGA3	59,97147023	62,28221814	57,66072233	0,925797508	-0,111231416	0,830154963	1
TRIOBP	53,24793932	62,26428502	44,23159362	0,710384671	-0,493327644	0,179874016	1
MTMR6	70,10606574	62,2620873	77,95004419	1,251966447	0,324195898	0,852463563	1
SELK	68,34441612	62,23981078	74,44902147	1,196164007	0,258415212	0,570064674	1
PTPN2	67,22193479	62,21728135	72,22658824	1,160876635	0,215214667	0,52436635	1
CDK9	55,95088248	62,16422362	49,73754135	0,800099132	-0,321749335	0,610096858	1
ITGAV	52,55477713	62,15112565	42,95842861	0,69119309	-0,5328393	0,556296447	1
FKBP2	57,65033905	62,06578261	53,2348955	0,8577173	-0,221425875	0,690408637	1
ZNF782	122,5706785	62,00519235	183,1361646	2,953561752	1,562455776	0,319893714	1
SLK	46,88866553	61,95149176	31,82583929	0,51372192	-0,960940462	0,209665996	1
CARHSP1	60,79716787	61,92506788	59,66926786	0,963572103	-0,05353547	0,762458522	1
CLPTM1L	70,23069799	61,85439782	78,60699816	1,270839276	0,345781583	0,615463309	1
SNX16	53,93105712	61,8512904	46,01082383	0,743894323	-0,426830406	0,97367283	1
LRCH4	81,73122335	61,82594767	101,636499	1,643913322	0,717134233	0,234011474	1
PRKRIR	58,95589869	61,81447359	56,09732379	0,907511146	-0,140012732	0,975983701	1
GEMIN8	70,96565412	61,75550403	80,17580421	1,29827787	0,376599195	0,693381451	1
DOCK10	47,63624519	61,65868508	33,6138053	0,545159295	-0,875250249	0,36716008	1
RNF187	56,72939702	61,61936153	51,8394325	0,841284804	-0,249333809	0,739160327	1
MBOAT1	58,10304516	61,54039269	54,66569764	0,888289711	-0,170897814	0,581499402	1
CNOT3	73,61294376	61,4950634	85,73082411	1,394109045	0,479343411	0,767594081	1
DYNC1I1	52,8071709	61,44596303	44,16837877	0,718816609	-0,476304351	0,509406383	1
HDGFRP2	59,01561776	61,41659514	56,61464038	0,9218134	-0,117453355	0,634486457	1
CHIC2	58,47031505	61,35092063	55,58970946	0,906094137	-0,142267151	0,84249777	1
C19orf66	59,12014832	61,34178125	56,89851539	0,927565425	-0,10847905	0,82715572	1
COPS7B	53,07626624	61,32963484	44,82289764	0,730852185	-0,452348444	0,385173966	1
PSMD13	60,8875682	61,30125059	60,47388581	0,986503297	-0,019604222	0,67651522	1
NFKBIA	66,79818842	61,19515473	72,4012221	1,183120174	0,242596621	0,734958169	1
RHOQ	54,63404193	61,19272027	48,07536359	0,785638608	-0,348062266	1	1
SLC9B1	57,98951569	61,18525516	54,79377622	0,895538902	-0,159171991	0,813207313	1
DNAJC13	52,38107306	61,14653371	43,61561241	0,713296564	-0,487426071	0,75198448	1
DLG2	56,97495211	61,08745475	52,86244946	0,865356883	-0,208632855	0,785824311	1
SPECC1L	56,14904646	60,95059361	51,3474993	0,842444614	-0,247346255	0,311874758	1
ISOC1	75,59209516	60,94545841	90,23873191	1,480647357	0,566228078	0,338564832	1
UBXN1	66,43541513	60,86920695	72,0016233	1,182890774	0,242316864	0,943721019	1
LMBR1	46,17314459	60,78380808	31,56248109	0,519258041	-0,945476443	0,173610449	1
ACTR8	64,30938994	60,74502531	67,87375457	1,117354948	0,160087556	0,723030236	1
RLF	65,48833352	60,71054164	70,2661254	1,157395792	0,210882303	0,435033736	1
KHSRP	57,71127063	60,66188777	54,76065349	0,902719244	-0,147650731	0,759442906	1
RCL1	48,07311293	60,64854095	35,49768492	0,585301548	-0,772748	0,412114563	1
PATL1	47,58631989	60,59939806	34,57324172	0,570521207	-0,809647581	0,432549197	1
FOXJ3	75,77089938	60,54875666	90,99304209	1,50280612	0,587658897	0,440731188	1
ING2	66,8570276	60,54804818	73,16600702	1,208395798	0,273093073	0,470861717	1
SMC1A	45,73477997	60,53638281	30,93317713	0,510984894	-0,968647454	0,219618936	1
FAM18B2	58,51175353	60,4238538	56,59965326	0,936710416	-0,094324987	0,857500735	1
KIAA1462	65,26380275	60,33749611	70,1901094	1,163291716	0,218212924	0,852374586	1
MAP1S	53,46230074	60,28822987	46,63637162	0,773556824	-0,370420822	0,47429081	1
WDR92	46,36935314	60,20898286	32,52972341	0,540280235	-0,88822019	0,669289828	1
CCDC28B	66,31928168	60,18864415	72,44991921	1,203714093	0,267492763	0,74660944	1
INTS2	73,04317611	60,17095259	85,91539963	1,427855069	0,513849549	0,250581058	1
ADPGK	83,07450862	60,17020276	105,9788145	1,761317224	0,816654771	0,203958476	1
TMEM68	51,34840215	60,13402982	42,56277449	0,707798473	-0,498589445	0,640488589	1
ARL13B	54,55370659	60,08392759	49,02348559	0,815916794	-0,293506058	0,529870953	1
SLC25A11	47,78338336	60,0717324	35,49503432	0,590877488	-0,759069061	0,380237023	1
TADA2A	81,855959	60,04730065	103,6646174	1,726382639	0,787752262	0,457180778	1
TCEAL4	51,32441939	60,00747902	42,64135976	0,710600753	-0,492888878	0,875089294	1
NDUFB11	79,52329923	59,78360082	99,26299764	1,660371678	0,731506229	0,30326701	1
PRDM4	60,86663495	59,78214753	61,95112236	1,036281313	0,051415696	0,953192401	1
ME1	44,15295592	59,68475219	28,62115966	0,479538887	-1,060280282	0,225162114	1
HSPB3	60,03857959	59,6738825	60,40327668	1,012223005	0,017527169	0,723983188	1
SETD5	45,62440778	59,67225551	31,57656005	0,529166524	-0,918206297	0,245566487	1
UBR5	56,70085922	59,63104526	53,77067317	0,901722801	-0,149244092	0,999967575	1
CYBASC3	56,48770121	59,60342943	53,37197298	0,895451377	-0,159312998	0,592941174	1
IRF2BP2	58,84727074	59,52708234	58,16745914	0,977159586	-0,033333898	0,640131818	1
VPS45	57,50267357	59,46269414	55,54265301	0,934075622	-0,098388741	0,988891229	1
PALB2	50,51661749	59,43847941	41,59475556	0,699795082	-0,51499557	0,673031645	1
HADHA	68,08362277	59,43689423	76,7303513	1,290954925	0,368438628	0,497205053	1
KIAA0930	63,31420357	59,36416068	67,26424646	1,133078371	0,18024765	0,846194903	1
DAP3	56,37314806	59,33341083	53,41288529	0,900215992	-0,151656901	0,959214389	1
LOC100134868	73,3977846	59,216254	87,57931521	1,478974256	0,56459694	0,192304276	1
C14orf101	70,17481006	59,21503808	81,13458205	1,370168536	0,454353361	0,270496957	1
LOC284648	46,2086921	59,1670613	33,25032291	0,56197354	-0,83142589	0,538553209	1
PTDSS2	66,04387061	59,04460118	73,04314004	1,237084146	0,306943635	0,860499092	1
LOC387647	75,87431826	59,02277777	92,72585876	1,571018211	0,651699905	0,186495258	1
NFIC	54,24100436	59,02207344	49,45993527	0,837990474	-0,254994252	0,398736525	1
FAM195B	76,3434051	58,99559331	93,69121689	1,588105342	0,667306612	0,419764407	1
CBWD2	71,52252398	58,96756817	84,07747979	1,425825796	0,511797727	0,342206625	1
TNKS2	50,73585175	58,96121403	42,51048947	0,720990742	-0,47194736	0,415800634	1
SEC61B	53,58300088	58,92229233	48,24370942	0,818768373	-0,28847272	0,74140856	1
VPS13C	54,44611503	58,91161405	49,98061601	0,848400045	-0,237183398	0,881191097	1
CWC15	58,48799726	58,89314563	58,08284889	0,986241239	-0,019987516	0,648112503	1
OSGEP	45,93590986	58,79057991	33,08123981	0,562696266	-0,829571704	0,398902195	1
RTCA	46,34195553	58,71333802	33,97057304	0,578583576	-0,789402725	0,366772064	1
APC	50,76405923	58,71246464	42,81565381	0,729242999	-0,455528463	0,46091736	1
ETFB	44,1462331	58,68529115	29,60717506	0,504507594	-0,987052109	0,183244567	1
RAMP3	66,8098643	58,60038322	75,01934538	1,280185235	0,356352575	0,416014553	1
WDTC1	48,37785695	58,50294481	38,25276908	0,653860574	-0,612945059	0,236770989	1
SSNA1	47,61795667	58,37828982	36,85762352	0,631358398	-0,663468895	0,314044182	1
PYURF	62,834371	58,31326371	67,35547829	1,155062742	0,20797122	0,545299966	1
PTBP2	62,00373082	58,31198602	65,69547562	1,126620445	0,172001557	0,68469925	1
ANKRD27	62,40874073	58,24702289	66,57045856	1,142898903	0,192697793	0,939561635	1
SLC25A37	69,1269118	58,24070811	80,01311548	1,373834867	0,458208605	0,466567189	1
DDX59	52,52468695	58,17874952	46,87062438	0,805631348	-0,311808274	0,640308311	1
NFKBIB	50,55791137	58,05721428	43,05860846	0,74165819	-0,431173654	0,673548148	1
ITFG3	70,40462577	58,00948023	82,7997713	1,42734896	0,51333809	0,522606299	1
AP3D1	61,49129759	58,00787364	64,97472153	1,120101763	0,163629809	0,712409748	1
JOSD2	50,39630064	57,93678135	42,85581994	0,739699703	-0,434988399	0,499596867	1
CBFB	45,66835306	57,79194255	33,54476357	0,580440146	-0,784780788	0,290235149	1
FOXD2-AS1	48,45161228	57,68734833	39,21587623	0,679800292	-0,556817114	0,386831646	1
HNRPDL	68,68311808	57,62178939	79,74444676	1,383928677	0,468769593	0,231646416	1
SC5DL	62,29205762	57,60687251	66,97724273	1,162660631	0,21743005	0,672132528	1
HSPA5	66,15624574	57,59892556	74,71356592	1,297134716	0,37532832	0,578021823	1
NAT8	62,4758628	57,53901247	67,41271313	1,171600106	0,228480229	0,790357932	1
RRAGC	70,15799952	57,51253613	82,80346291	1,439746331	0,525814646	0,334928119	1
RPL18A	62,17626326	57,40084893	66,9516776	1,166388282	0,222048132	0,660690933	1
ESRRA	75,18688667	57,39348961	92,98028374	1,620049319	0,696037733	0,407133039	1
ACYP1	58,23222906	57,35717404	59,10728408	1,030512487	0,043361987	0,56548044	1
TBC1D22B	70,98661483	57,34601674	84,62721292	1,475729575	0,561428374	0,20851708	1
NCBP2	53,1970947	57,29543249	49,09875691	0,856940157	-0,222733635	0,981322	1
ANP32E	54,24099779	57,28239265	51,19960293	0,893810481	-0,161959133	0,737035049	1
TAF12	56,78660199	57,17876112	56,39444285	0,986283049	-0,019926356	0,659884418	1
PPM1K	52,29274367	57,1096163	47,47587103	0,831311329	-0,266539222	0,709379032	1
SYT11	65,15573408	57,02534369	73,28612448	1,285150071	0,361936837	0,471204828	1
MBD1	56,67343555	57,02342528	56,32344583	0,987724704	-0,017819102	0,948730161	1
ZNF385A	55,31578836	57,01222087	53,61935586	0,940488812	-0,088517314	0,925691445	1
CCDC69	57,51759168	56,94409656	58,0910868	1,020142391	0,028770537	0,900942109	1
COPS5	42,3335486	56,88671821	27,78037898	0,488345608	-1,034025574	0,225825074	1
FBXL12	80,93275015	56,75177387	105,1137264	1,85216636	0,889213686	0,241438915	1
SYAP1	45,65618919	56,72346379	34,58891459	0,609781425	-0,713635891	0,300182604	1
SNX8	56,87943959	56,69875697	57,0601222	1,006373424	0,00916573	0,943359369	1
C11orf31	46,92530168	56,60541034	37,24519302	0,657979384	-0,603885714	0,409984273	1
MED14	51,61152363	56,45535965	46,76768761	0,828401199	-0,271598453	0,661625466	1
WDR48	71,06361503	56,41728023	85,70994984	1,519214494	0,603325575	0,241297249	1
RNF2	42,16231827	56,37849232	27,94614421	0,495688037	-1,012495653	0,195487519	1
PIN1	61,99919662	56,14547641	67,85291684	1,208519745	0,273241045	0,957085311	1
MTA1	60,8709864	56,14089771	65,60107508	1,168507768	0,224667325	0,824950792	1
COPG2	71,40780067	56,13437971	86,68122164	1,544173501	0,626834861	0,432672479	1
[truncated: 41,288 more chars]
