# Supplementary material for: Differential Expression Analysis by RNA-Seq Reveals Perturbations in the Platelet mRNA Transcriptome Triggered by Pathogen Reduction Systems
Source: PLoS One. 2015 Jul 14;10(7):e0133070. doi: 10.1371/journal.pone.0133070 (PMC4501785; doi:10.1371/journal.pone.0133070)
Supplement: S5 Table — (TXT) [file pone.0133070.s006.txt]

S5_Table. Differential expression data for platelets treated with Intercept pathogen reduction							
id	baseMean	baseMeanA	baseMeanB	foldChange	log2FoldChange	pval	padj
KCNA3	852,9033226	1614,551676	91,25496936	0,056520315	-4,145086683	1,94E-15	2,83E-11
NCOA3	242,2891968	462,4268346	22,15155903	0,047902841	-4,383744975	2,23E-12	1,63E-08
DDB1	57,7697384	110,0718239	5,467652847	0,049673501	-4,33137976	1,12E-11	5,44E-08
PPM1L	556,2975678	1015,957083	96,63805255	0,095120211	-3,394104268	2,16E-11	6,58E-08
DDX41	43,45175578	84,00398061	2,899530957	0,03451659	-4,856566246	2,25E-11	6,58E-08
UBA1	259,194044	475,1843465	43,20374137	0,090919959	-3,459259154	4,03E-11	9,81E-08
LY6G6E	612,0730194	1163,056559	61,08948013	0,052524944	-4,250853482	6,69E-11	1,40E-07
SPOCD1	878,9564908	1589,560969	168,3520131	0,105911013	-3,239075475	9,37E-11	1,64E-07
HK1	598,4687162	1083,026594	113,910838	0,105178246	-3,249091747	1,01E-10	1,64E-07
PARD3	199,6228467	365,1863603	34,05933304	0,093265622	-3,422510793	1,53E-10	1,86E-07
AKT2	160,8307724	306,3021107	15,35943401	0,050144721	-4,317758349	1,42E-10	1,86E-07
STARD8	141,6459864	259,8113261	23,48064665	0,090375762	-3,467920278	1,34E-10	1,86E-07
ZZEF1	66,84437005	124,8121544	8,876585726	0,071119562	-3,813609755	2,26E-10	2,37E-07
RBL2	39,97763192	76,21182733	3,743436507	0,049118839	-4,347579717	2,27E-10	2,37E-07
SDPR	3540,312824	6289,647747	790,9779009	0,125758696	-2,991269928	1,46E-09	1,27E-06
ATP6V1B2	90,74930084	166,342885	15,15571665	0,091111301	-3,456226182	1,48E-09	1,27E-06
SETD5	29,06303789	55,75683457	2,36924121	0,042492391	-4,556651668	1,37E-09	1,27E-06
DAXX	19,30497087	37,9228441	0,687097648	0,018118305	-5,78640821	1,76E-09	1,35E-06
ATXN2L	111,8085811	203,112008	20,50515422	0,100954909	-3,308217035	1,97E-09	1,44E-06
TSPYL4	18,36218155	36,04574666	0,678616444	0,018826533	-5,731088834	3,54E-09	2,46E-06
RPPH1	247642,0304	57943,75472	437340,3061	7,547669429	2,916031237	4,38E-09	2,91E-06
TRIM58	1286,601361	2287,962799	285,2399222	0,124669825	-3,003815775	4,72E-09	3,00E-06
WWC3	130,0450349	233,9372153	26,15285454	0,111794331	-3,161081059	5,11E-09	3,11E-06
ELMO2	87,86789372	159,3131815	16,42260595	0,103083786	-3,278110662	5,39E-09	3,15E-06
HERC1	86,10306447	155,7566376	16,44949132	0,105610211	-3,243178769	5,64E-09	3,17E-06
NR1D2	52,1720412	96,10602316	8,238059249	0,085718449	-3,544250443	1,04E-08	5,62E-06
FOXO3	577,3907317	1011,548874	143,2325893	0,1415973	-2,82013434	1,15E-08	6,02E-06
ATP2A2	289,1145272	511,004383	67,22467127	0,131554001	-2,926272965	1,40E-08	7,06E-06
ZNF792	137,255009	244,852678	29,65733987	0,1211232	-3,04545287	1,53E-08	7,21E-06
DANCR	153,7535406	34,53522905	272,9718521	7,904156411	2,982611496	1,62E-08	7,39E-06
MAP2K3	125,8248907	224,384223	27,26555845	0,121512814	-3,04081963	1,84E-08	8,14E-06
HNRNPK	1820,490595	3170,387677	470,5935129	0,148434059	-2,752105926	2,97E-08	1,24E-05
HABP4	609,6694323	158,3890604	1060,949804	6,698378042	2,743811801	3,28E-08	1,33E-05
ARID1A	107,5304486	191,913442	23,14745526	0,120614038	-3,051530261	3,61E-08	1,42E-05
UBAP1	163,0581869	288,1260393	37,99033461	0,13185318	-2,922995725	4,29E-08	1,65E-05
SH3PXD2A	54,53490106	101,8600471	7,209755006	0,07078099	-3,820494243	4,41E-08	1,65E-05
TUBB	1328,047045	2294,995185	361,0989044	0,157341901	-2,668025179	4,75E-08	1,69E-05
C11orf10	3048,485557	801,4255682	5295,545546	6,60765735	2,724138876	4,67E-08	1,69E-05
HCLS1	901,7311845	235,8160153	1567,646354	6,647751856	2,732866531	5,05E-08	1,71E-05
P4HB	102,5098832	182,4157694	22,60399704	0,123914709	-3,012580642	5,16E-08	1,71E-05
TAOK2	44,80185559	82,16781794	7,435893234	0,090496418	-3,465995494	5,05E-08	1,71E-05
MAGOH	497,682314	135,2496838	860,1149441	6,359459924	2,66890425	6,01E-08	1,95E-05
RMRP	4582,84784	1165,432325	8000,263355	6,864631421	2,779182261	6,51E-08	2,00E-05
MCL1	113,980198	200,9219159	27,03848016	0,13457208	-2,893548972	6,58E-08	2,00E-05
ZNF571	176,2067489	43,59217659	308,8213212	7,084329009	2,824631215	6,41E-08	2,00E-05
IGF2BP2	408,1077575	704,5421444	111,6733706	0,158504884	-2,657400803	6,92E-08	2,06E-05
UBE3B	268,8553108	464,8027657	72,90785598	0,156857621	-2,672472472	1,00E-07	2,93E-05
GATA1	394,3609999	679,0973839	109,6246158	0,161426945	-2,631046688	1,06E-07	2,98E-05
CHD4	95,56227607	168,3967413	22,72781085	0,134965859	-2,889333585	1,05E-07	2,98E-05
CNNM4	26,49777457	50,93827416	2,057274974	0,040387607	-4,629943539	1,16E-07	3,20E-05
SYNM	575,5515472	992,6003524	158,502742	0,15968435	-2,646705169	1,47E-07	3,99E-05
NUP54	5131,36939	1502,019834	8760,718947	5,832625342	2,544145406	1,58E-07	4,21E-05
AP3D1	29,05068889	54,23472495	3,866652835	0,071294781	-3,81005972	1,80E-07	4,62E-05
ZNF484	127,3940396	33,05358774	221,7344914	6,708333545	2,745954423	1,94E-07	4,88E-05
LRBA	2506,06845	4255,407599	756,7293011	0,177827689	-2,491448112	2,01E-07	4,89E-05
DAZAP2	2108,560004	3782,017453	435,1025558	0,115045095	-3,119728624	2,07E-07	4,89E-05
RPS10	415,3457991	745,7293781	84,96222019	0,113931706	-3,133758806	2,01E-07	4,89E-05
NCOA1	361,2601419	619,6500265	102,8702574	0,16601348	-2,590627703	2,07E-07	4,89E-05
URI1	19094,81228	5720,797148	32468,82742	5,675577473	2,50476719	2,22E-07	5,07E-05
PRRC2A	81,07946683	155,7107169	6,448216775	0,041411516	-4,593824187	2,20E-07	5,07E-05
PTPN7	2473,831739	728,270878	4219,3926	5,793713202	2,534488271	2,46E-07	5,52E-05
XPO1	29,88361068	55,16891769	4,598303684	0,083349536	-3,584682024	2,67E-07	5,92E-05
STRADB	342,0409314	594,6779689	89,40389386	0,150340013	-2,733699056	2,88E-07	6,11E-05
HECTD4	62,24660585	110,586917	13,90629469	0,125749908	-2,991370745	2,85E-07	6,11E-05
NUMA1	57,23506662	101,4839061	12,98622718	0,127963415	-2,966196696	3,21E-07	6,70E-05
CYP20A1	5490,321147	1680,586963	9300,055331	5,533813801	2,468274102	3,26E-07	6,71E-05
FGD3	161,1229628	277,8514748	44,39445077	0,159777632	-2,645862639	3,53E-07	7,17E-05
MAPK1	481,3737726	820,8416731	141,905872	0,172878494	-2,532169687	3,67E-07	7,34E-05
CNST	2161,944003	3660,290794	663,5972117	0,181296309	-2,463578539	4,78E-07	9,44E-05
C12orf75	3395,7327	1058,982107	5732,483292	5,413201274	2,436482031	5,07E-07	9,65E-05
TPI1	103,4798546	180,1137963	26,84591277	0,14904973	-2,74613433	5,04E-07	9,65E-05
CBR1	34,4922831	62,50635002	6,478216175	0,103640929	-3,270334244	5,08E-07	9,65E-05
GGA2	18,34992581	34,65920581	2,040645809	0,058877454	-4,086140893	5,92E-07	0,000110911
ARFGEF2	130,45065	224,7199892	36,18131074	0,161006197	-2,634811882	6,26E-07	0,000115778
NAB1	75,61528922	132,0251789	19,2053995	0,145467703	-2,781229217	6,59E-07	0,000118958
SORD	33,86904956	61,24292053	6,495178584	0,10605599	-3,237101985	6,59E-07	0,000118958
ASCC2	1460,105844	448,5133035	2471,698384	5,510869721	2,462280022	6,95E-07	0,000121642
ZDHHC5	59,72542069	104,8055787	14,64526265	0,139737434	-2,839209541	7,61E-07	0,000130882
TMEM63A	27,49612054	50,15855893	4,833682158	0,096368043	-3,375301384	8,11E-07	0,000137908
SVIL	130,3520554	223,6756551	37,02845575	0,16554531	-2,594701953	8,52E-07	0,000141462
MTA2	65,89462216	115,5542242	16,23502014	0,140496985	-2,831388921	8,45E-07	0,000141462
RNF4	1733,167734	568,373185	2897,962284	5,09869635	2,350128422	1,02E-06	0,000165153
TLN1	11405,0015	19021,5205	3788,482496	0,199168226	-2,327940586	1,05E-06	0,000168254
FOXO4	288,7476881	484,4566358	93,03874051	0,192047613	-2,380464062	1,09E-06	0,000173902
ITGB5	852,9579644	1437,213096	268,7028324	0,186961024	-2,419190553	1,20E-06	0,000184093
C10orf12	513,449281	858,2528942	168,6456678	0,196498805	-2,347407558	1,19E-06	0,000184093
SERTAD2	123,9105008	212,0436146	35,77738704	0,168726548	-2,567241108	1,21E-06	0,000184093
UBE4B	91,19762966	156,7497313	25,64552799	0,163608114	-2,611683792	1,24E-06	0,000187071
R3HDM1	2492,283423	800,9983589	4183,568487	5,222942645	2,384862861	1,27E-06	0,000188711
SSFA2	1206,503963	2005,27793	407,7299967	0,203328422	-2,298116202	1,31E-06	0,000193125
SERPING1	166,6129302	282,6311122	50,59474815	0,179013371	-2,481860744	1,41E-06	0,000205887
SEC31A	1220,968466	394,0430899	2047,893841	5,197131719	2,377715624	1,45E-06	0,000210152
SHROOM4	102,0788678	175,2326965	28,92503918	0,16506645	-2,598881172	1,48E-06	0,000211752
FAM40B	84,4022364	146,2712121	22,53326065	0,154051233	-2,698517861	1,55E-06	0,000220356
PTGES3	36999,81939	11475,92623	62523,71255	5,448249779	2,445792846	1,71E-06	0,000230946
SNHG4	9695,170947	3220,271633	16170,07026	5,02133736	2,328071656	1,64E-06	0,000230946
VPS37B	1375,625969	2302,11293	449,139008	0,195098599	-2,357724675	1,68E-06	0,000230946
HSCB	307,6539863	99,05409683	516,2538758	5,211837696	2,381792157	1,70E-06	0,000230946
SURF4	43,27132237	76,02846866	10,51417609	0,138292619	-2,854203931	1,70E-06	0,000230946
MLL3	149,0840924	251,4858068	46,68237802	0,185626293	-2,429527021	2,14E-06	0,000279375
LXN	240,7768295	71,21809143	410,3355675	5,761675991	2,526488533	2,42E-06	0,000313283
LY6G6F	2725,540427	4496,747311	954,3335439	0,212227523	-2,236316328	2,53E-06	0,000321405
EIF4G1	95,08546457	163,7066462	26,46428296	0,161656741	-2,628994423	2,51E-06	0,000321405
H2AFY	67,88055532	123,5065343	12,25457633	0,099222089	-3,333194859	2,55E-06	0,000321763
FN3K	1044,198743	1897,977053	190,4204331	0,100328101	-3,317202349	2,92E-06	0,000364666
RBPMS2	17087,02334	5455,706956	28718,33972	5,263908042	2,396134286	3,00E-06	0,00037155
POLR2J2	640,2718953	145,4449581	1135,098832	7,804318881	2,964272727	3,22E-06	0,000395888
FDFT1	66,8476075	115,2441888	18,45102615	0,160103744	-2,642921046	3,75E-06	0,000449234
ABHD16A	463,2881841	767,6753666	158,9010016	0,20698984	-2,272368137	3,85E-06	0,000450142
DENND4A	133,3489302	224,2641714	42,43368904	0,189212966	-2,40191714	3,82E-06	0,000450142
UCK1	50,36589682	87,24721872	13,48457492	0,154555929	-2,693799098	3,82E-06	0,000450142
CARD16	1871,324768	651,791351	3090,858186	4,742097576	2,245525349	4,00E-06	0,00046431
LOC100134868	30,82239113	54,96520499	6,679577278	0,12152374	-3,04068992	4,07E-06	0,000468531
BTK	1131,670732	1864,399525	398,9419389	0,213978782	-2,224460351	4,29E-06	0,000489537
TBC1D10B	35,58071923	62,76177483	8,399663628	0,133834068	-2,901482691	4,41E-06	0,000499116
SPATS2	116,3304356	195,9256248	36,7352464	0,187495875	-2,415069242	4,68E-06	0,000525762
SUMF1	27,49205198	49,11296987	5,871134094	0,119543455	-3,064392953	4,81E-06	0,000536756
SH3GLB2	101,829031	177,4093206	26,24874151	0,14795582	-2,756761647	5,28E-06	0,000584592
RAB5B	1213,839186	1984,604095	443,0742783	0,223255751	-2,163230753	5,38E-06	0,00058656
USP28	212,5398395	50,44265557	374,6370234	7,42698851	2,892777346	5,37E-06	0,00058656
FARSA	8015,775416	2889,07688	13142,47395	4,549021884	2,185556375	5,83E-06	0,000626065
KCMF1	502,3916501	825,039975	179,7433251	0,217860141	-2,198525826	5,87E-06	0,000626065
TOR1A	23,96569361	43,47326228	4,458124948	0,102548664	-3,285619404	5,86E-06	0,000626065
TMEM219	6634,566656	2084,049137	11185,08417	5,366996379	2,424114915	5,99E-06	0,000630161
MYOM1	41,59101745	72,90866414	10,27337077	0,140907406	-2,827180651	5,98E-06	0,000630161
KCTD7	37,58267967	66,18716803	8,978191303	0,135648519	-2,882054801	6,53E-06	0,000676555
PSMC6	2889,929422	1045,395568	4734,463276	4,528872535	2,179151935	7,69E-06	0,000791602
CNPPD1	582,4403841	955,4021603	209,4786079	0,219256996	-2,189305217	8,20E-06	0,00083761
STAT5B	565,6460597	919,8331669	211,4589524	0,229888375	-2,120994579	8,42E-06	0,000854432
GUCY1B3	1297,620784	2124,292994	470,9485737	0,221696619	-2,173341329	8,56E-06	0,00086295
AHSA2	92,02837708	155,5636057	28,49314844	0,183160761	-2,448817629	8,63E-06	0,000864265
FAM100B	4287,587366	1583,823098	6991,351634	4,414225075	2,142160193	9,17E-06	0,000905507
ZNF410	33,05172913	57,90035925	8,203099003	0,141676133	-2,819331354	9,16E-06	0,000905507
NOP10	3331,665792	1231,317182	5432,014402	4,411547636	2,141284863	9,66E-06	0,000935609
MGST3	1977,068544	748,3464766	3205,790611	4,283832037	2,098901915	9,71E-06	0,000935609
HIST1H4I	250,6072485	410,7486359	90,46586107	0,220246285	-2,182810411	9,73E-06	0,000935609
S100B	108,7225833	36,56461626	180,8805504	4,946874026	2,306517161	9,73E-06	0,000935609
TK2	1058,767333	367,5268464	1750,00782	4,761578202	2,251439827	9,87E-06	0,000942873
SH3TC2	454,7425753	737,0364034	172,4487472	0,233975888	-2,095568231	1,01E-05	0,000956251
ARL2BP	968,9775861	358,7695245	1579,185648	4,401671657	2,138051531	1,01E-05	0,000956251
PGK1	1160,967364	1884,530066	437,4046619	0,232102777	-2,10716431	1,07E-05	0,00096998
SNHG9	1001,031722	276,5130742	1725,55037	6,240393425	2,641636986	1,06E-05	0,00096998
AGAP7	327,5729086	120,4907878	534,6550293	4,437310428	2,149685486	1,08E-05	0,00096998
GNL1	62,95479667	106,7422486	19,1673447	0,179566619	-2,477408913	1,04E-05	0,00096998
ACO2	40,69974264	75,2701784	6,129306882	0,081430747	-3,618282546	1,07E-05	0,00096998
RBM27	24,10403533	43,25485691	4,953213759	0,114512314	-3,126425348	1,05E-05	0,00096998
CA1	52,46661113	97,50829065	7,424931607	0,07614667	-3,715075247	1,08E-05	0,000972773
CYLD	55,33747302	103,8905761	6,78436997	0,065303035	-3,936706137	1,13E-05	0,001008558
IRAK2	106,9711548	178,2323627	35,70994697	0,200356133	-2,319361422	1,15E-05	0,001008797
PDE3A	353,3315972	574,3031921	132,3600024	0,230470602	-2,117345358	1,15E-05	0,001010699
CCNI	846,442535	1380,886852	311,9982176	0,225940465	-2,14598542	1,17E-05	0,001011492
GOLGA2	71,26054576	138,3878773	4,133214274	0,029866881	-5,065309601	1,17E-05	0,001011492
CMTM3	3768,014779	1417,076698	6118,95286	4,318011064	2,11036694	1,18E-05	0,001012138
SPTB	183,1049682	329,0250583	37,18487806	0,113015338	-3,145409516	1,20E-05	0,001024368
BSDC1	872,5321294	1419,481679	325,58258	0,229367229	-2,124268812	1,21E-05	0,001024597
NDUFA13	934,9665391	344,0382726	1525,894806	4,43524726	2,149014535	1,21E-05	0,001024597
SENP2	202,9889719	333,924369	72,05357488	0,215778127	-2,212379466	1,25E-05	0,001050927
SNHG5	927,2683002	351,7171734	1502,819427	4,272806506	2,095183986	1,29E-05	0,001071161
LMLN	69,52690103	117,4305902	21,62321189	0,184136108	-2,441155533	1,28E-05	0,001071161
SRP68	338,8615939	122,6629122	555,0602756	4,525086399	2,177945338	1,43E-05	0,001178943
MT2A	423,6346225	160,9761378	686,2931073	4,263321985	2,091978018	1,57E-05	0,001275992
GOLIM4	6602,203929	2556,408336	10647,99952	4,165218588	2,058392209	1,64E-05	0,001306405
GSTM2	357,8146823	578,6550905	136,974274	0,23671143	-2,078798724	1,71E-05	0,001357746
SNORA64	59,45051538	101,055494	17,84553678	0,176591456	-2,501512555	1,77E-05	0,001398423
ATP8B2	20,17226358	36,43332113	3,911206036	0,107352443	-3,21957307	1,79E-05	0,001404167
ACTR1A	223,1375605	361,7274273	84,54769378	0,233733158	-2,097065684	1,83E-05	0,001432412
ARMC8	21610,28894	8216,214978	35004,3629	4,260400074	2,090988914	1,86E-05	0,001434555
RIC8A	105,1940594	174,1185163	36,26960252	0,20830411	-2,263236792	1,85E-05	0,001434555
PITPNC1	6488,012389	2516,458301	10459,56648	4,156463261	2,05535646	2,00E-05	0,001538397
STX1A	33,7296534	58,69051254	8,768794259	0,149407355	-2,742676922	2,10E-05	0,001601224
HDAC10	53,20071172	89,47723029	16,92419315	0,189145251	-2,402433544	2,19E-05	0,001656057
C19orf6	184,8371183	65,91342369	303,7608129	4,608481792	2,204291551	2,20E-05	0,001656057
SCFD1	3105,793404	1207,496146	5004,090661	4,144187689	2,051089344	2,23E-05	0,001674264
RPL10	499,808724	810,9445265	188,6729216	0,232658234	-2,103715847	2,29E-05	0,001689704
CYB5R4	51,06054208	86,16892137	15,95216278	0,185126639	-2,433415589	2,29E-05	0,001689704
CCDC71L	158,5340911	283,6751682	33,39301401	0,117715675	-3,086621648	2,37E-05	0,001734672
KIAA0125	509,1902893	194,6690462	823,7115325	4,231343135	2,081115684	2,37E-05	0,001734672
DCAF5	222,4045633	84,1928909	360,6162356	4,283214791	2,098694026	2,40E-05	0,001741715
ATP5I	460,4626963	176,8473346	744,078058	4,20745984	2,072949501	2,46E-05	0,001778695
ABHD4	649,867954	1040,195836	259,5400722	0,249510778	-2,002825959	2,48E-05	0,001788942
FERMT3	7585,746634	12427,8054	2743,687867	0,220770102	-2,179383287	2,51E-05	0,001800251
UBE2D4	184,1812643	67,42810304	300,9344256	4,463041552	2,158027239	2,62E-05	0,001869244
ARRDC3	88,73258001	147,7882324	29,6769276	0,200807108	-2,316117755	2,70E-05	0,001918492
SRCAP	42,83906753	72,46825008	13,20988498	0,182285138	-2,455731152	2,75E-05	0,001940721
ARAP1	119,2559239	196,5521791	41,95966866	0,213478522	-2,227837168	2,82E-05	0,001973396
KPNA3	1953,277174	772,2905955	3134,263753	4,058399483	2,020910882	2,87E-05	0,001987149
IGF1R	154,8453278	253,1926642	56,49799143	0,223142292	-2,163964122	2,87E-05	0,001987149
SPC24	213,4747373	53,33365273	373,6158218	7,005254707	2,808437507	2,93E-05	0,002017892
ZNF24	650,0651195	1047,322756	252,8074829	0,241384503	-2,050595038	3,13E-05	0,002138759
FLVCR2	359,9743607	141,0947041	578,8540172	4,102592091	2,036535718	3,13E-05	0,002138759
GTF2F2	3084,138234	1135,720677	5032,555791	4,431156265	2,147683204	3,33E-05	0,002258717
MAN1A1	303,1986257	491,0846043	115,3126471	0,234812181	-2,090420843	3,36E-05	0,002258717
MED13L	27,33460717	47,82533103	6,843883304	0,14310164	-2,804887889	3,36E-05	0,002258717
MEF2B	93,76452961	33,50881107	154,0202482	4,596410414	2,200507622	3,37E-05	0,002258717
EXOSC1	14100,18148	5569,655833	22630,70714	4,063214643	2,022621578	3,39E-05	0,002265588
SMPD1	337,3962646	542,9407721	131,8517571	0,242847404	-2,04187803	3,45E-05	0,002281487
EXOC7	45,56114623	76,72348194	14,39881053	0,187671495	-2,413718559	3,44E-05	0,002281487
CANX	41,93229806	71,17144962	12,69314649	0,178346044	-2,487248879	3,50E-05	0,00230366
KNTC1	374,9893533	146,8505015	603,1282051	4,107089855	2,038116511	3,59E-05	0,00234173
GTF3C1	25,43416253	44,39346037	6,474864692	0,145851768	-2,777425218	3,58E-05	0,00234173
ERGIC2	852,8125369	337,7112314	1367,913842	4,050542935	2,0181153	3,65E-05	0,002357404
EDEM2	267,0884495	64,47354748	469,7033516	7,28521029	2,864970617	3,64E-05	0,002357404
UBE2L3	6784,747612	2730,230809	10839,26442	3,970090873	1,98917203	3,70E-05	0,002371298
PLTP	77,56279835	126,7177895	28,40780717	0,224181682	-2,157259697	3,69E-05	0,002371298
ZNF675	2202,005084	888,4663091	3515,54386	3,956867946	1,984358919	3,77E-05	0,0024046
PPM1G	61,46275853	101,8182416	21,10727545	0,207303477	-2,270183784	3,78E-05	0,0024046
PDE2A	1569,869206	636,4385729	2503,299839	3,933293716	1,975737923	3,84E-05	0,002432368
OST4	25812,19579	10338,97392	41285,41766	3,993183268	1,997539286	3,90E-05	0,002439005
SLC31A1	564,9750912	224,4585817	905,4916006	4,034114417	2,012252003	3,89E-05	0,002439005
PHF5A	31,29327676	54,31610701	8,270446519	0,152265083	-2,715342954	3,90E-05	0,002439005
NCOR1	304,6911642	492,1982611	117,1840672	0,238083058	-2,070463132	4,06E-05	0,002527006
SP1	86,65047583	141,2963656	32,00458601	0,226506789	-2,142373806	4,14E-05	0,00256185
CRK	35,57591667	60,3894269	10,76240644	0,178216734	-2,488295285	4,16E-05	0,002562519
RASA3	2777,54988	4417,12529	1137,97447	0,257627845	-1,956639563	4,35E-05	0,002659011
MXD1	274,3820084	454,540589	94,22342786	0,20729376	-2,270251405	4,37E-05	0,002662146
MED25	23,22058447	40,74458366	5,696585277	0,139812087	-2,838439005	4,47E-05	0,002710784
APP	3037,29075	4828,028887	1246,552613	0,258190794	-1,953490533	4,52E-05	0,002728084
AP2M1	5703,089239	9005,95885	2400,219629	0,266514612	-1,907713462	4,54E-05	0,002729961
INO80	7589,878202	3047,77113	12131,98527	3,980609028	1,992989178	4,61E-05	0,002751296
SERINC3	1014,976417	1614,859217	415,0936159	0,257046318	-1,959899748	4,59E-05	0,002751296
TRIP12	107,6481168	174,9723924	40,32384116	0,230458306	-2,11742233	4,75E-05	0,002822161
ARPC2	26473,66168	10865,0693	42082,25405	3,873169409	1,953514605	4,82E-05	0,002852146
MIF4GD	38,53413922	65,50242986	11,56584858	0,176571291	-2,501677306	4,89E-05	0,002879861
AR	43,99988311	78,82130483	9,178461395	0,116446453	-3,102261395	4,97E-05	0,00291684
HMGCL	85,21483889	144,3030214	26,1266564	0,181054119	-2,465507097	5,02E-05	0,002935277
KIAA0513	2449,689775	3882,270658	1017,108891	0,261988146	-1,932426559	5,15E-05	0,002937921
PNMA1	940,2078745	1503,950368	376,4653815	0,25031769	-1,998167846	5,10E-05	0,002937921
EFHC2	262,7211832	440,8703721	84,57199435	0,191829616	-2,382102621	5,17E-05	0,002937921
UPK3BL	813,4278027	327,523919	1299,331687	3,967135257	1,988097586	5,05E-05	0,002937921
DCAF10	285,9519461	117,4873136	454,4165786	3,867792741	1,951510489	5,15E-05	0,002937921
TCEAL3	287,0545106	110,7079366	463,4010847	4,185798226	2,065502769	5,08E-05	0,002937921
KIAA0317	23,04073721	40,0202741	6,061200325	0,151453244	-2,723055618	5,14E-05	0,002937921
P2RY1	146,1765421	254,3852078	37,96787636	0,149253475	-2,74416357	5,32E-05	0,003009127
HTT	90,18187395	147,4738407	32,88990718	0,223021975	-2,164742226	5,33E-05	0,003009127
C3orf33	961,0566735	391,1148376	1530,998509	3,914447528	1,968808705	5,39E-05	0,003013759
FAM65B	228,6791307	373,1289114	84,22935008	0,225737935	-2,14727921	5,40E-05	0,003013759
TRIM28	54,92642912	90,67173094	19,18112731	0,211544735	-2,240965314	5,42E-05	0,003013759
EDEM1	76,94348754	126,7129122	27,17406291	0,214453779	-2,221261354	5,55E-05	0,003072827
LARP1	98,75588804	159,6749818	37,83679424	0,236961319	-2,077276521	5,64E-05	0,003106314
GORASP1	42,14060225	70,55275044	13,72845406	0,19458425	-2,361533151	5,65E-05	0,003106314
EYA3	3007,485113	1110,592494	4904,377732	4,41600115	2,142740548	5,76E-05	0,003141883
MEMO1	56761,97811	23996,93521	89527,021	3,73076896	1,899473019	5,79E-05	0,003147198
AP1S2	27987,71095	11697,12646	44278,29543	3,785399395	1,920445526	5,84E-05	0,003158138
MASTL	1859,985997	779,8873886	2940,084605	3,769883508	1,914519944	5,87E-05	0,003158138
CLK4	212,4731235	83,66225546	341,2839916	4,079306608	2,028323947	5,88E-05	0,003158138
B3GALT4	30,28507372	52,08574809	8,48439935	0,162892915	-2,618004237	5,97E-05	0,003197795
KIAA2013	499,8381454	200,7220998	798,954191	3,980399725	1,992913318	6,01E-05	0,003208363
RAB21	317,0394545	505,4884067	128,5905023	0,254388628	-1,974893915	6,06E-05	0,003208704
ATP5B	204,697159	327,8318095	81,56250851	0,24879376	-2,006977794	6,04E-05	0,003208704
TRAPPC6B	3778,780274	1545,599384	6011,961164	3,889727976	1,959669265	6,13E-05	0,003234771
CALD1	1853,310957	3034,400669	672,2212453	0,221533449	-2,174403551	6,39E-05	0,003361005
MAPK8IP3	982,0156457	407,2581517	1556,77314	3,822570852	1,934543242	6,43E-05	0,003370715
PHF20	25,11748708	43,59233993	6,642634221	0,152380768	-2,714247267	6,90E-05	0,003574018
TST	1168,52265	1865,660953	471,3843481	0,252663458	-1,984711067	6,97E-05	0,003588355
PIK3CA	49,77340382	83,27616077	16,27064687	0,195381808	-2,355631949	6,96E-05	0,003588355
PINK1	33,12892013	56,76632161	9,491518642	0,167203341	-2,580324418	7,07E-05	0,00362807
YPEL5	168972,1056	71909,67871	266034,5324	3,699565027	1,887355657	7,17E-05	0,003661985
ST6GAL1	674,9597526	1065,096581	284,8229245	0,267415115	-1,902847083	7,38E-05	0,00375705
ITPR2	200,3117733	329,3867379	71,23680876	0,216271029	-2,209087675	7,40E-05	0,00375705
GRB2	690,6975889	1096,171883	285,2232951	0,260199426	-1,942310313	7,54E-05	0,003813249
SLFN14	53,26095411	95,08929471	11,4326135	0,12023029	-3,056127688	7,59E-05	0,003827475
ABCB10	111,1102884	184,1957186	38,02485819	0,206437253	-2,276224755	7,82E-05	0,003916689
ELOVL5	1454,176265	600,6235063	2307,729025	3,842222291	1,941940988	7,88E-05	0,003928616
KIAA1211	151,9975551	242,8141077	61,18100246	0,251966424	-1,988696594	8,47E-05	0,004198335
SH2B3	115,8092959	187,0041948	44,61439706	0,238574312	-2,067489384	8,47E-05	0,004198335
DDX17	716,339844	1124,812095	307,8675929	0,273705799	-1,869302095	8,64E-05	0,00425433
PRKAB2	179,6108257	285,2960404	73,92561097	0,259118952	-1,948313557	8,63E-05	0,00425433
AP1B1	397,807941	626,648096	168,9677859	0,269637436	-1,890907283	8,84E-05	0,004316676
BMPR2	91,09843185	147,3719148	34,82494891	0,236306551	-2,081268469	8,83E-05	0,004316676
SIDT1	1428,467982	608,953057	2247,982907	3,691553694	1,884228143	8,95E-05	0,00434828
ATP5C1	1039,0858	1632,965057	445,2065418	0,272636907	-1,874947223	9,22E-05	0,00444943
OSTF1	7360,65632	3127,374358	11593,93828	3,707243506	1,89034688	9,43E-05	0,004522039
STIM1	354,6914714	563,5175952	145,8653476	0,258847903	-1,949823466	9,47E-05	0,004522039
DYNLT1	324,2484891	131,7381227	516,7588555	3,922621978	1,97181831	9,53E-05	0,004522039
PPT2	59,04691489	97,12032723	20,97350256	0,215953788	-2,211205472	9,52E-05	0,004522039
TEX261	165,258236	67,11250117	263,4039709	3,924812312	1,972623665	9,54E-05	0,004522039
MAN2A2	707,4068364	1120,874283	293,9393898	0,262241176	-1,931033867	9,67E-05	0,004526168
PPP1CA	263,0578977	417,7648645	108,350931	0,259358649	-1,946979612	9,71E-05	0,004526168
GHITM	200,0016933	317,4236447	82,57974192	0,26015624	-1,942549783	9,62E-05	0,004526168
LENG8	34,87442213	58,54844158	11,20040267	0,191301465	-2,386080169	9,77E-05	0,004531858
ZNF780A	562,9572925	223,7595254	902,1550596	4,031806279	2,011426322	9,92E-05	0,004588413
TMSB10	1735,20931	756,9005099	2713,51811	3,585039348	1,841988953	0,000104565	0,004808812
SYTL4	333,6275104	526,1095842	141,1454367	0,26828144	-1,898180846	0,000104854	0,004808812
CHTOP	29,85102536	50,78057854	8,921472171	0,175686698	-2,508923131	0,000104954	0,004808812
AP3S1	1487,420148	659,5322313	2315,308064	3,510530577	1,811689094	0,000107429	0,004891511
WDPCP	342,1628632	144,3230609	540,0026654	3,741624255	1,903664686	0,00010782	0,004893802
HUWE1	46,12414603	76,33501495	15,91327711	0,208466287	-2,262114006	0,000108148	0,004893802
PI4KA	170,2739229	274,7090504	65,83879551	0,23966737	-2,060894593	0,000108574	0,004897877
KANSL3	188,9234443	298,066961	79,77992756	0,267657735	-1,901538751	0,000109078	0,004905488
FXR2	630,3563074	268,4766007	992,2360142	3,695800721	1,885886968	0,000114277	0,005092291
IKBKB	8082,698706	3557,025852	12608,37156	3,544638719	1,825638591	0,000117226	0,005160762
SKA3	811,4758039	356,6300591	1266,321549	3,550798696	1,828143572	0,000117137	0,005160762
ERCC6	24,02027777	42,72234114	5,3182144	0,124483216	-3,005976863	0,00011921	0,005232354
INPPL1	193,5763751	305,3584721	81,79427816	0,267863137	-1,900432043	0,000122112	0,00534366
COPA	481,7424714	822,4808865	141,0040564	0,171437487	-2,544245486	0,000123633	0,005394106
YKT6	28,65092786	48,40015963	8,901696095	0,183918734	-2,442859653	0,000125054	0,005439849
PACSIN2	4422,147013	6864,860433	1979,433592	0,288342875	-1,794142722	0,000126569	0,005447836
NBEAL1	3006,653797	1339,399641	4673,907953	3,489554432	1,803042836	0,000126192	0,005447836
ATAT1	104,8397012	42,57291228	167,1064902	3,925183439	1,972760078	0,000125691	0,005447836
ERGIC3	23,88714708	40,8100082	6,964285965	0,170651423	-2,550875652	0,000126905	0,005447836
COCH	332,5143592	139,677893	525,3508253	3,761159435	1,911177463	0,000128422	0,005488363
STYXL1	706,0344528	312,7253468	1099,343559	3,515364424	1,813674255	0,000128971	0,005490423
SLC45A3	59,84895884	97,26463251	22,43328517	0,230641751	-2,116274399	0,000129222	0,005490423
PUM1	22,96478792	39,42591606	6,503659789	0,164959003	-2,59982058	0,00012962	0,005491392
VKORC1	2702,713463	1179,13553	4226,291396	3,584228689	1,841662691	0,000130331	0,005505539
CDKN3	975,7808917	423,1135075	1528,448276	3,612383554	1,852951083	0,000133221	0,005611424
MINK1	633,1740332	982,3670418	283,9810245	0,289078331	-1,790467627	0,000133728	0,005616568
ZBTB8OS	3301,189517	1465,912612	5136,466422	3,50393767	1,808977112	0,00013537	0,005669263
VPS13A	134,6302937	224,0052552	45,25533215	0,202027993	-2,307372888	0,00013793	0,005743546
WDTC1	32,308689	54,416465	10,20091299	0,187460045	-2,415344959	0,000141152	0,005861035
AKIRIN1	3525,136861	1543,632501	5506,641222	3,567326562	1,83484329	0,000142089	0,005870096
SFXN5	530,8633876	226,8308123	834,8959629	3,680699084	1,879979807	0,000142576	0,005870096
RPL18A	31,78841805	53,1806346	10,3962015	0,195488481	-2,354844491	0,000142204	0,005870096
CAPN2	546,4833438	851,5278438	241,4388438	0,283536053	-1,818395903	0,00014518	0,005960553
KDM3B	118,9164315	188,650434	49,18242905	0,260706684	-1,939500525	0,000146768	0,006008859
PRRC2B	73,83613191	118,3235013	29,34876251	0,24803832	-2,011365071	0,000147384	0,006017199
LANCL3	305,0232358	481,9750296	128,071442	0,265722152	-1,912009592	0,000149186	0,006056947
ZNF684	378,1610985	142,3206101	614,0015869	4,314214129	2,109097784	0,000151075	0,006116637
SIRT2	33,11903272	56,33415856	9,90390689	0,175806423	-2,507940318	0,000152134	0,006142508
MTMR14	1218,190175	538,5082613	1897,872089	3,524313786	1,81734238	0,000152701	0,006148419
HNRNPUL2	501,9834875	783,3759409	220,5910342	0,281590259	-1,828330666	0,000153791	0,006175288
CDC14B	236,5475253	371,6129054	101,4821452	0,273085632	-1,872574684	0,000156239	0,006240041
CLN8	45,34432174	74,42317868	16,2654648	0,21855375	-2,193939961	0,000156257	0,006240041
CDKAL1	16374,17934	7334,17432	25414,18436	3,465173209	1,792927468	0,000158459	0,006256316
CD99L2	1457,457341	639,1743432	2275,740338	3,560437558	1,832054551	0,000158805	0,006256316
IL17RA	807,631968	349,0634945	1266,200442	3,627421548	1,858944413	0,000157797	0,006256316
CHMP1A	44,39864564	76,34744719	12,4498441	0,163068243	-2,616452243	0,000157296	0,006256316
PYURF	131,8061228	54,47524761	209,1369979	3,83911973	1,940775554	0,000158151	0,006256316
GLUL	1116,403875	1736,121653	496,6860964	0,286089454	-1,805461776	0,00016225	0,006292614
WASF2	250,2752879	414,9853643	85,56521163	0,206188504	-2,277964194	0,00016162	0,006292614
SNHG1	645,9776327	280,2852584	1011,670007	3,609429952	1,851771006	0,000162309	0,006292614
MLXIP	154,1874524	242,7217304	65,65317432	0,270487419	-1,886366604	0,000160378	0,006292614
OTUB1	58,81668063	99,58537109	18,04799017	0,181231339	-2,464095641	0,000161024	0,006292614
ZMAT3	155,9458243	262,5015885	49,39006	0,188151471	-2,410033527	0,000163734	0,006331063
COX7B	1321,20763	598,4067387	2044,008521	3,415751175	1,772202884	0,000164614	0,006331576
PMS2P1	307,3011648	134,075768	480,5265616	3,583992609	1,841567662	0,000164323	0,006331576
WIPI1	11021,77599	4836,363937	17207,18804	3,557877005	1,831016638	0,000167486	0,006425147
ATP5L	15701,35604	7227,367023	24175,34506	3,344972655	1,741994417	0,00017053	0,006505708
TECPR2	28,02201486	47,36800713	8,676022595	0,183162078	-2,448807261	0,000170922	0,006505708
C20orf94	5454,700343	2471,467256	8437,933429	3,414139276	1,771521913	0,000174626	0,006612268
STAT3	243,5994639	382,4424146	104,7565132	0,273914475	-1,868202588	0,000175127	0,006614097
TUBGCP3	120,907633	192,6889701	49,12629599	0,254951261	-1,971706619	0,000177308	0,006679214
BET1L	40,18716473	66,05844072	14,31588874	0,216715511	-2,206125679	0,00018178	0,00683006
DNM2	55,50294624	89,84971262	21,15617987	0,235461854	-2,086434743	0,000182743	0,006848637
HIST1H2AK	720,411404	1115,088715	325,7340927	0,292114958	-1,775391863	0,00018362	0,006863931
FAM24B	126,2899123	51,89553726	200,6842874	3,867081794	1,95124528	0,000191293	0,007114361
GMIP	76,62033069	122,0993714	31,14128998	0,255048733	-1,971155161	0,000193047	0,00716137
RMND5B	65,47661403	105,9552979	24,99793014	0,235929025	-2,083575178	0,000195483	0,007208393
NDUFS3	181,5633484	79,51167702	283,6150199	3,566960609	1,834695284	0,000195544	0,007208393
STAT1	29,38984366	49,55428486	9,225402465	0,186167604	-2,425326054	0,000195794	0,007208393
PTTG1	102,0305872	32,3445234	171,716651	5,308986899	2,408436581	0,000196652	0,00722179
NFX1	56,12102561	90,62033668	21,62171454	0,238596714	-2,067353921	0,000197486	0,007234208
HMHA1	943,516208	1453,01694	434,0154763	0,29869953	-1,743233129	0,000199809	0,007264683
ST3GAL3	2441,485927	1027,120162	3855,851692	3,754041478	1,908444591	0,000199532	0,007264683
WAC	3388,887255	1517,341149	5260,43336	3,466875832	1,793636167	0,000203484	0,007343512
AKIRIN2	2198,278577	1004,535728	3392,021426	3,376705607	1,755616406	0,000203026	0,007343512
KHDRBS1	1192,55574	528,8276577	1856,283822	3,510186722	1,811547776	0,000202727	0,007343512
PSMB4	111,1021018	175,476827	46,72737648	0,266288018	-1,908940581	0,000204102	0,007347661
NGFRAP1	10976,17569	4938,140254	17014,21112	3,445469396	1,784700543	0,000205132	0,007354858
ALAD	31,08157261	53,82508975	8,338055464	0,154910201	-2,690495946	0,000205811	0,007354858
YPEL2	118,3313151	48,87575216	187,786878	3,842127634	1,941905446	0,000205355	0,007354858
EHD3	3129,601508	4811,929628	1447,273389	0,30076778	-1,733278072	0,000212917	0,007590226
COX5A	3107,556569	1407,984437	4807,128701	3,414191644	1,771544041	0,000214774	0,007619277
ZC3HC1	827,817676	374,5235012	1281,111851	3,420644757	1,774268284	0,000214535	0,007619277
RALGDS	69,5641341	113,9865537	25,14171447	0,220567371	-2,18070871	0,000218003	0,007715096
C10orf131	1893,632849	862,9652819	2924,300416	3,388665195	1,760717104	0,000223151	0,007859233
PCSK6	2597,47223	4333,241532	861,7029276	0,198858735	-2,330184163	0,000225048	0,007889639
PAFAH1B2	84,83991129	136,4204889	33,25933367	0,243800135	-2,036229168	0,000225094	0,007889639
PRPF8	117,5188483	184,4886986	50,54899797	0,273995092	-1,867778043	0,000228031	0,007973436
FNDC3B	157,2282823	67,16231676	247,2942478	3,682038675	1,88050478	0,00023267	0,008058554
VPS52	989,1621211	454,0107531	1524,313489	3,357439176	1,747361264	0,000234544	0,008085122
TMSB15A	355,8250912	116,5602574	595,089925	5,105427343	2,352031725	0,000236469	0,008132305
CCPG1	185,8799184	289,9518163	81,80802057	0,282143501	-1,825498977	0,000244704	0,008395771
ARL3	170,6634124	72,45968314	268,8671416	3,710575729	1,891643051	0,000245748	0,008411825
SEMA4D	3244,065066	4969,859897	1518,270234	0,305495581	-1,710776586	0,00024789	0,008455097
DTD1	60,2038269	97,08142718	23,32622662	0,240274863	-2,05724237	0,000248169	0,008455097
IQGAP2	1063,552034	1649,629759	477,4743092	0,289443317	-1,788647249	0,000250788	0,008524475
ACOX1	25,47481861	43,01997149	7,929665722	0,18432522	-2,439674614	0,0002537	0,008603441
ANAPC10	290,5294485	132,3438264	448,7150707	3,390525141	1,761508742	0,000254449	0,008608853
DEDD	4189,198623	1919,669991	6458,727254	3,364498733	1,750391578	0,000259024	0,008743411
PRKCB	1819,522189	2808,724586	830,3197918	0,295621648	-1,758176173	0,000260947	0,008788025
ERLEC1	37,62322058	61,74209016	13,50435099	0,21872196	-2,192830016	0,00026747	0,008986979
VANGL1	36,17330865	58,90426007	13,44235724	0,228206877	-2,131585826	0,00026811	0,008987824
MYO18A	61,80750618	107,9560589	15,65895342	0,145049324	-2,785384518	0,0002702	0,009037173
MRPL47	284,3035512	128,8711501	439,7359523	3,412214076	1,770708161	0,000270891	0,009039593
FUBP1	53,08156965	85,66657831	20,496561	0,239259714	-2,063350597	0,000271588	0,009042206
NOD1	101,6403161	43,68931579	159,5913164	3,652868294	1,869029737	0,000277166	0,009206966
ZCCHC4	266,3183521	119,3127101	413,3239941	3,464207574	1,792525378	0,000278812	0,00924062
ILKAP	948,5725392	439,7826506	1457,362428	3,313824285	1,728497106	0,000284061	0,009393297
KIAA0494	115,5561588	192,2399288	38,8723888	0,202207674	-2,306090346	0,000286649	0,009457491
ZNF267	766,8270876	271,7762527	1261,877922	4,643076465	2,21508104	0,000288707	0,009503922
RNF216	1122,767825	512,1028892	1733,432762	3,384930643	1,759126273	0,000295881	0,00969639
KLRAP1	38,16893684	63,22191232	13,11596136	0,207459105	-2,269101117	0,000296627	0,009699112
MGAT5	105,0629028	165,9396864	44,18611923	0,266278189	-1,908993832	0,000300026	0,009788356
SEC14L5	390,5440906	661,140832	119,9473492	0,181424809	-2,462556343	0,000304174	0,009857655
CDC42BPB	114,6128805	203,9063881	25,31937281	0,124171553	-3,009593401	0,000303079	0,009857655
DHX38	25,22064427	42,09945579	8,341832745	0,198145857	-2,335365293	0,000303864	0,009857655
LY6G5C	2353,966176	891,6336221	3816,29873	4,280119811	2,097651182	0,000307426	0,009919068
TRAM1	4378,094429	2086,214883	6669,973974	3,197165367	1,676793367	0,000309565	0,009922357
CTNNBIP1	2612,836198	1207,195218	4018,477178	3,328771618	1,734989893	0,000312608	0,009997969
RPN2	5683,366479	2635,006449	8731,72651	3,313740091	1,728460451	0,000314644	0,010041135
NDUFA3	211,2017337	93,31884373	329,0846237	3,526454149	1,818218282	0,000318931	0,010155764
SEC16A	59,03098799	95,88260086	22,17937513	0,231318038	-2,112050323	0,000322167	0,010214314
TMEM163	44,92430508	72,91878967	16,92982048	0,232173635	-2,10672394	0,000321971	0,010214314
EEF2K	24,37002951	40,51979304	8,220265984	0,202870384	-2,301369824	0,000325158	0,01028681
ARRB1	856,3455296	1312,762571	399,9284878	0,304646473	-1,714792055	0,000328277	0,010360983
NR3C1	88,58234858	139,196153	37,96854412	0,272770068	-1,874242754	0,000336761	0,010585167
ALOX12	2480,592328	3772,587479	1188,597178	0,315061529	-1,666294494	0,000338242	0,010598956
OR2L1P	352,2410988	84,56487697	619,9173206	7,330671348	2,873945327	0,00033865	0,010598956
LOXL3	66,08823857	117,205119	14,97135816	0,127736385	-2,968758572	0,000340389	0,010630625
NID1	1655,746566	757,3235491	2554,169583	3,372626648	1,75387262	0,000345928	0,010734784
MYO9B	928,5108931	426,6421277	1430,379659	3,352645146	1,745299792	0,000345185	0,010734784
PTK7	83,71948124	132,0365051	35,40245739	0,268126283	-1,899015446	0,000346701	0,010735988
PDZD8	36,26641547	61,52039967	11,01243127	0,179004547	-2,48193186	0,000348762	0,010754229
NCK1	404,6336965	137,4215506	671,8458424	4,888940924	2,289521972	0,000350076	0,010772024
CCDC90A	9062,604405	4257,241801	13867,96701	3,257500433	1,70376537	0,000354046	0,010871306
ASH2L	90,9690664	147,8579119	34,08022086	0,230493048	-2,117204854	0,000355296	0,010886802
TMEM129	43,80222255	77,9918573	9,61258779	0,123251172	-3,020326734	0,000361428	0,011013953
VPS4A	119,07383	184,3049619	53,84269811	0,292139167	-1,7752723	0,000368076	0,011161409
FURIN	934,2441006	1421,346306	447,1418948	0,314590394	-1,668453475	0,000372012	0,011234139
HNRNPR	247,2255292	400,0027475	94,44831087	0,236119155	-2,082413009	0,000375064	0,01130297
SLC8A3	35,96817527	58,54586361	13,39048693	0,228717899	-2,128358821	0,000378239	0,011351831
ZER1	174,1148465	268,6779925	79,55170055	0,296085659	-1,755913479	0,000382991	0,011444157
EZH1	349,2529248	155,5700519	542,9357977	3,489976322	1,803217249	0,000384447	0,011444157
MFSD1	8294,021103	12661,12718	3926,915028	0,310155247	-1,688937563	0,000396786	0,011744283
STAC	126,2627286	55,96534528	196,560112	3,512175455	1,812364918	0,000396394	0,011744283
TINF2	23,76172999	39,97249838	7,550961601	0,188903919	-2,404275462	0,00039694	0,011744283
UQCR10	288,3020796	133,6488963	442,955263	3,314320397	1,728713075	0,000398446	0,011747293
BCAP31	32,15846348	54,23632407	10,08060289	0,185864419	-2,427677477	0,000399453	0,011747293
UBE2A	62,41839065	99,04915143	25,78762987	0,260351851	-1,941465434	0,000400852	0,011764769
ZNF425	417,9383342	195,4015154	640,4751529	3,277738924	1,712700947	0,000405246	0,011869899
NDUFS5	1568,671482	729,1876955	2408,155269	3,302517697	1,723566293	0,000411503	0,01202905
DIMT1	1076,528571	510,3886268	1642,668514	3,218466141	1,686373292	0,000415068	0,012036959
TRAM2	114,9059292	50,82883608	178,9830224	3,52128902	1,816103645	0,000414117	0,012036959
HIST1H2BM	108,7604795	48,41884878	169,1021103	3,492485149	1,804253981	0,000414338	0,012036959
NAPB	68,35229073	107,7023765	29,00220497	0,269281012	-1,89281559	0,000417882	0,012094585
RIMKLB	65,00361857	107,5695813	22,43765585	0,208587368	-2,261276303	0,000420123	0,012116775
NOL12	106,768536	41,83091256	171,7061594	4,104767238	2,037300416	0,000420307	0,012116775
PANX1	306,1848701	501,1867869	111,1829532	0,221839354	-2,172412773	0,000423729	0,012191393
DDX24	54,56800914	86,81905814	22,31696015	0,257051397	-1,959871244	0,000426417	0,01224462
GOLGA1	2717,371043	1296,815716	4137,926369	3,190836075	1,673934494	0,000432175	0,012356354
IRS2	156,3005312	244,5586796	68,04238276	0,27822518	-1,845675099	0,000434074	0,012356354
RPS9	39,777655	64,48544082	15,06986918	0,233694133	-2,09730658	0,000434535	0,012356354
C17orf66	21,72184032	38,95633481	4,487345842	0,115189118	-3,117923666	0,000433303	0,012356354
KDM2A	66,04060972	104,7916758	27,28954365	0,260417094	-1,941103945	0,000437909	0,012428114
GALNT10	293,0301858	491,8198074	94,24056424	0,191616041	-2,383709757	0,00043971	0,012455045
UQCR11	4183,852564	2009,579349	6358,125779	3,163908796	1,661708013	0,000453383	0,012694729
ZFAND2A	1322,273454	654,1200632	1990,426844	3,042907497	1,605450477	0,000453008	0,012694729
CLCN7	28,98740999	47,39423926	10,58058073	0,223246135	-2,163292898	0,00045261	0,012694729
ARFGAP2	25,90997682	43,04593711	8,774016534	0,203829144	-2,294567745	0,000451961	0,012694729
RTN4	28336,28446	13507,98489	43164,58403	3,19548655	1,676035615	0,000455692	0,01273498
UBA52	6401,119004	3099,455467	9702,782541	3,130479739	1,646383764	0,000460073	0,012832877
DLG4	230,8647552	352,7979557	108,9315547	0,308764699	-1,695420274	0,000466089	0,012951259
CLN6	936,2114092	332,4992045	1539,923614	4,631360296	2,211435996	0,00046766	0,012964281
CANT1	40,39565736	64,61864105	16,17267367	0,250278765	-1,998392205	0,000468332	0,012964281
LMAN2	86,83872106	135,2928056	38,38463656	0,283715283	-1,81748423	0,000470718	0,013005693
SULT1A4	157,2492989	60,01286111	254,4857367	4,240519983	2,084241182	0,000480279	0,01321989
CERS6	82,00248087	36,53711309	127,4678487	3,488722503	1,802698849	0,000480084	0,01321989
LCORL	7979,974708	3223,493341	12736,45608	3,951134601	1,982266995	0,000486789	0,013373878
POLR2E	4325,884417	2021,854197	6629,914638	3,279125987	1,713311332	0,000491009	0,013439294
TMX4	348,1052253	532,5641438	163,6463068	0,307279994	-1,702374255	0,000492127	0,013444738
SETD2	1738,604886	819,9604426	2657,24933	3,240704297	1,696307386	0,000503498	0,01367268
PACS1	466,2102976	707,6875164	224,7330789	0,317559762	-1,654899977	0,000504674	0,01367268
SF3B1	182,5914357	281,6512157	83,53165566	0,29657836	-1,75351476	0,000501959	0,01367268
TBCA	85,53675525	37,75242981	133,3210807	3,531456952	1,82026351	0,000504126	0,01367268
RCHY1	816,0328617	403,8977095	1228,168014	3,040789747	1,604446066	0,00051221	0,013787224
LOC100271836	771,5052917	338,9790751	1204,031508	3,551934608	1,828605021	0,000512087	0,013787224
MED12	47,74195433	76,19101211	19,29289654	0,253217486	-1,981551061	0,000510949	0,013787224
ISG20L2	29,96786516	49,03468268	10,90104763	0,222313005	-2,169335751	0,000515657	0,013854494
HDGF	388,4224401	592,3729149	184,4719653	0,311411884	-1,683104095	0,000521879	0,013970291
BAZ2A	59,24248644	93,38312435	25,10184854	0,268804976	-1,895368248	0,000521135	0,013970291
MAX	35456,90598	17009,00085	53904,81111	3,169193275	1,664115646	0,000529207	0,014097033
HIST1H4E	1124,470411	547,655854	1701,284968	3,106485498	1,635283319	0,000529507	0,014097033
HIBCH	186,8161448	88,42153549	285,2107541	3,2255802	1,689558688	0,000527733	0,014097033
AGBL5	46,89386398	74,41650153	19,37122643	0,260308212	-1,941707272	0,000538735	0,014310608
GCH1	36,46746306	58,99818676	13,93673936	0,236223181	-2,081777548	0,000539487	0,014310608
CCNT2	1300,625645	625,026202	1976,225088	3,161827587	1,6607587	0,000542045	0,014326453
TMBIM4	916,9593942	438,5916628	1395,327126	3,18138087	1,669653099	0,000541718	0,014326453
P2RX1	2062,191809	3120,756617	1003,627001	0,321597332	-1,636672658	0,000546593	0,014420577
ZNF426	192,043428	90,3674913	293,7193646	3,250276846	1,700562607	0,000557594	0,014684302
GSS	60,36271061	96,08836905	24,63705217	0,256399941	-1,963532164	0,000559908	0,01471872
CAPNS1	4060,267377	6120,91674	1999,618015	0,326686034	-1,614023314	0,000561247	0,014721845
LATS1	1441,714823	688,4692934	2194,960352	3,188174655	1,672730665	0,000562041	0,014721845
ATXN2	51,38547617	82,08684573	20,6841066	0,251978334	-1,988628406	0,000568224	0,014857184
CNEP1R1	1875,822747	900,1791081	2851,466386	3,167665591	1,663420039	0,000576594	0,014885332
MAP3K5	402,4078338	616,880631	187,9350366	0,304653813	-1,714757297	0,00057208	0,014885332
PICALM	654,7395203	315,0399258	994,4391148	3,156549483	1,658348367	0,000577026	0,014885332
TTC39B	172,6152746	267,0903093	78,14023982	0,292561119	-1,773190044	0,000571612	0,014885332
MAP1LC3A	429,3005927	204,7410537	653,8601317	3,193595617	1,675181646	0,000574412	0,014885332
CMTM2	185,5170338	85,81423975	285,2198278	3,323688803	1,732785309	0,000577425	0,014885332
DHTKD1	40,96898611	65,92105438	16,01691785	0,242971202	-2,041142762	0,000574841	0,014885332
SLC9A3R1	1319,06622	2175,002755	463,1296857	0,212932919	-2,231529089	0,00058109	0,014946099
ADCY6	2057,890714	972,7497205	3143,031707	3,231079527	1,69201626	0,000581851	0,014946099
ATXN1L	91,62733368	141,9797924	41,27487492	0,290709503	-1,782349862	0,000583224	0,014955084
TROVE2	212,3588647	326,0285399	98,68918947	0,302701075	-1,724034297	0,000590554	0,015116517
ACRBP	259,3477692	121,497589	397,1979494	3,269183799	1,70893049	0,000596079	0,015206171
CPSF2	50,04995156	81,60052701	18,4993761	0,226706576	-2,141101854	0,000596137	0,015206171
RNF181	285,0047792	133,2171041	436,7924542	3,2788016	1,713168607	0,000600889	0,015300688
SUPT6H	103,4590277	158,8415866	48,07646873	0,30266928	-1,724185839	0,000603057	0,015302577
PNRC2	1973,96503	955,3617222	2992,568338	3,132392965	1,647265213	0,000605728	0,015343705
ITM2B	78259,42674	38033,06343	118485,7901	3,115336483	1,639387995	0,000609315	0,015381256
COX6A1	2878,664511	1403,276051	4354,052972	3,102777226	1,633560118	0,000608943	0,015381256
DYNLRB1	60881,39745	28623,10719	93139,68772	3,254003386	1,702215752	0,000618581	0,015588239
PSD3	123,9347718	201,6858645	46,18367911	0,22898818	-2,126654962	0,000625722	0,01571402
ZNF253	922,4702724	446,8938181	1398,046727	3,128364435	1,645408588	0,000634547	0,015886227
ACBD6	396,6215134	193,6605281	599,5824987	3,096049073	1,630428339	0,000634753	0,015886227
FAM222B	314,2823434	130,9355461	497,6291406	3,800565664	1,926214161	0,000640975	0,016014519
SLBP	783,8782401	1193,103071	374,6534092	0,314015963	-1,671090197	0,000646442	0,016096085
FHOD1	36,74925721	59,64327132	13,8552431	0,232301864	-2,105927365	0,000649655	0,016148556
AEBP2	3341,840957	1617,664948	5066,016966	3,131684946	1,646939082	0,00065763	0,016181682
FBXL20	204,7920724	99,57755789	310,0065869	3,11321741	1,63840633	0,000656249	0,016181682
MCM7	39,24713182	62,60116893	15,89309471	0,253878561	-1,977789523	0,00065335	0,016181682
TMED8	94,6024047	158,0451449	31,1596645	0,197156733	-2,342585112	0,000667819	0,016404768
DUSP28	307,6700538	142,1863041	473,1538034	3,32770309	1,734526717	0,0006716	0,016469968
PTRHD1	342,8689596	165,2704845	520,4674347	3,14918563	1,6549788	0,000677737	0,016552713
UGGT1	67,91550258	106,1365399	29,69446522	0,279776081	-1,837655467	0,000677126	0,016552713
CLEC16A	159,1948833	242,6953499	75,69441663	0,311890676	-1,680887673	0,000684706	0,01662402
CRYM	108,4417115	36,39154687	180,4918761	4,959719813	2,310258622	0,000684001	0,01662402
KIAA0240	147,8175069	226,5729798	69,06203411	0,304811431	-1,714011089	0,000698056	0,016864104
PSMB8	54,13878777	86,84228271	21,43529283	0,24683014	-2,018409522	0,000703346	0,016935933
SMOX	2609,067763	3947,851099	1270,284427	0,321766043	-1,635916012	0,000710285	0,017074867
UBL4A	1176,406616	1773,632084	579,1811478	0,326550897	-1,614620224	0,000712936	0,017110461
HNRNPA2B1	2400,716347	3633,927082	1167,505611	0,321279317	-1,638099988	0,000717107	0,017182353
PRDX5	1402,526139	2277,749868	527,3024105	0,231501456	-2,110906829	0,000719908	0,017221246
ZDHHC4	606,6788891	298,9935236	914,3642547	3,058140671	1,61265477	0,000738007	0,017625333
SPECC1	1638,980765	821,2933736	2456,668157	2,991218773	1,580733431	0,000743827	0,017735369
NRBP1	72,4704829	113,5638399	31,37712586	0,276295041	-1,855718424	0,000751094	0,017879466
KLF3	857,4781985	1296,776531	418,1798663	0,32247643	-1,632734377	0,000757109	0,017993341
PCED1B	220,8827361	335,1383919	106,6270803	0,318158358	-1,652183075	0,000760781	0,018051264
BIRC6	36,69469973	58,73721263	14,65218684	0,24945322	-2,003158801	0,000765657	0,018137499
CNOT1	35,2638301	57,02462553	13,50303467	0,236793044	-2,078301393	0,000771024	0,018235098
UPF1	86,38503201	133,2603336	39,50973044	0,296485303	-1,753967502	0,000775782	0,018317969
PPP1R15A	5386,91401	2628,326727	8145,501294	3,09912052	1,63185886	0,00078609	0,018492725
NFAT5	840,8900325	1266,435188	415,3448775	0,327963785	-1,608391579	0,000786531	0,018492725
KDELR1	839,4123951	408,9889213	1269,835869	3,104817277	1,634508366	0,000786978	0,018492725
BCRP3	206,5527265	314,897223	98,20822994	0,311873916	-1,680965201	0,000789388	0,018519575
TXLNA	173,6105101	82,20886531	265,012155	3,223644481	1,688692645	0,000791178	0,018531815
PIKFYVE	3076,945769	1511,408863	4642,482675	3,071625943	1,619002538	0,000796796	0,018633549
HINFP	814,2890985	398,0378286	1230,540368	3,091516132	1,628314534	0,000826413	0,01926452
KHNYN	20,33697387	34,64711749	6,026830245	0,173948966	-2,523263996	0,000836464	0,01946765
PAN3	832,6516492	418,5624221	1246,740876	2,978625912	1,574646946	0,000842128	0,019537376
LOC728190	83,04420856	38,93255698	127,1558601	3,266054685	1,707548947	0,00084529	0,019579654
SBDS	7364,013147	3424,558948	11303,46735	3,300707482	1,722775289	0,000868379	0,020050921
REEP3	54,71886652	85,93527514	23,50245789	0,273490227	-1,870438816	0,000874454	0,020137218
POLR2J3	884,8683848	443,4817868	1326,254983	2,990551185	1,58041141	0,000885069	0,020339889
UQCC	3732,847923	1880,358681	5585,337166	2,970357317	1,570636489	0,000887383	0,020351701
RAB2A	1485,678963	756,9720143	2214,385912	2,925320712	1,548594801	0,000891847	0,02038815
CHMP3	451,4789817	680,0925349	222,8654285	0,327698684	-1,609558217	0,000892749	0,02038815
RAF1	58,42482358	91,25241676	25,59723039	0,280510164	-1,833875049	0,000899602	0,020512618
PARL	1668,370379	835,7894424	2500,951315	2,992322215	1,581265534	0,00091255	0,020576307
ULK2	523,2614346	262,8267483	783,6961209	2,981797423	1,576182247	0,000913186	0,020576307
CWF19L1	384,3664419	190,6227043	578,1101795	3,032745661	1,600624513	0,000909711	0,020576307
PAG1	68,01251464	104,7097612	31,31526809	0,299067324	-1,741457803	0,000905298	0,020576307
HMGXB4	1944,928615	688,6703167	3201,186913	4,64835907	2,216721516	0,000918487	0,020653251
CEP192	24,98308314	40,65295301	9,313213284	0,229090696	-2,126009229	0,000948579	0,021199433
EPDR1	1108,475122	561,531958	1655,418285	2,948039308	1,559755761	0,000953053	0,0212669
HECTD1	109,785742	166,9193281	52,65215589	0,315434746	-1,664586508	0,000971897	0,021621384
TNXA	23,04419835	41,50638894	4,582007763	0,110392831	-3,179281615	0,000986587	0,021914822
ERN1	42,70944799	67,06302936	18,35586662	0,273710669	-1,869276425	0,00099812	0,022103819
CEP350	61,10443005	95,18419544	27,02466467	0,283919663	-1,816445329	0,001003533	0,022190072
PFN1	21440,19765	9852,693352	33027,70194	3,352149586	1,745086529	0,001008582	0,022268027
DOK3	139,1555339	223,7788888	54,53217912	0,243687773	-2,036894227	0,001016393	0,022406646
TAF7	698,1645365	359,0983233	1037,23075	2,888431057	1,53028606	0,001024924	0,022560679
KANSL1	758,5069215	393,4709694	1123,542874	2,855465742	1,513726076	0,001027718	0,022588163
BLOC1S5	635,7122584	315,554332	955,8701848	3,029177825	1,598926272	0,001029619	0,022595972
PIGF	126,2160719	61,78342407	190,6487197	3,085758399	1,62562511	0,001045883	0,022884174
STPG1	123,9549026	59,27954641	188,6302588	3,182046257	1,669954808	0,001044602	0,022884174
COG3	1128,597564	575,7775932	1681,417534	2,920255241	1,546094471	0,001048506	0,022907271
FGGY	1782,91914	889,7179731	2676,120306	3,007829882	1,588722973	0,001051593	0,022929623
QSOX1	83,36683369	128,1873741	38,54629329	0,30070273	-1,733590131	0,001052667	0,022929623
ZC3H4	1290,126037	659,7865336	1920,465541	2,910737706	1,54138484	0,001085432	0,023608136
UBE3A	20507,73554	10692,57242	30322,89865	2,835884336	1,503798692	0,001089041	0,023651455
HSP90AB1	412,8189505	204,2533453	621,3845558	3,042224621	1,605126678	0,001098334	0,023817879
RNPEP	365,7687654	182,6920587	548,8454721	3,004210889	1,58698609	0,001102572	0,023874349
USP31	4804,641063	2379,721725	7229,560402	3,03798563	1,603115046	0,001116383	0,023995666
ATP8A1	216,0531496	327,6173094	104,4889897	0,318936108	-1,648660653	0,001111257	0,023995666
HBQ1	754,5243518	251,4159344	1257,632769	5,00219993	2,322562721	0,001113355	0,023995666
GLB1	77,11198812	118,5151605	35,70881576	0,30130167	-1,730719426	0,001116025	0,023995666
MBD5	27,34410046	44,3555904	10,33261052	0,232949453	-2,101911152	0,001114973	0,023995666
MOB4	2280,56767	1113,793305	3447,342035	3,095136253	1,630002921	0,001122405	0,024049158
COPS3	975,5557908	500,416142	1450,69544	2,898978106	1,535544438	0,001123808	0,024049158
RNF167	47,03592593	73,82977893	20,24207293	0,2741722	-1,866845799	0,001122636	0,024049158
HNRNPUL1	458,6591799	685,1187499	232,19961	0,338918779	-1,560988519	0,001127265	0,024087868
EXOC4	93,95638949	142,0835427	45,82923631	0,322551335	-1,632399309	0,001134386	0,024169378
LYST	131,6237797	200,8019581	62,44560127	0,310981037	-1,685101482	0,001138367	0,024183681
SNRNP200	45,83146865	71,28129245	20,38164485	0,285932594	-1,80625301	0,001138179	0,024183681
LSM12	635,4772975	327,5499771	943,4046179	2,880185266	1,526161615	0,001145348	0,02429668
PSKH1	21,11542127	34,52477496	7,706067586	0,223203992	-2,163565266	0,001154252	0,024414693
PPM1D	853,922778	428,9280037	1278,917552	2,981660188	1,576115847	0,001159409	0,024452998
KIF3B	453,7948788	230,8874992	676,7022585	2,930874391	1,55133114	0,001163706	0,024508256
MGAT4B	2338,563226	3500,795544	1176,330907	0,336018169	-1,573388853	0,001172583	0,024659668
SUPT7L	19,62462834	32,32626499	6,922991693	0,214159962	-2,223239305	0,001183531	0,024854146
OSGIN2	64,70153858	99,65024323	29,75283392	0,298572617	-1,743846237	0,001186392	0,024878497
ST3GAL1	69,99158389	119,9488423	20,03432546	0,167023917	-2,581873393	0,001198258	0,025055415
GALNT1	206,0525122	308,420985	103,6840393	0,336176993	-1,572707101	0,001207003	0,025130232
WWOX	95,89281473	46,62694045	145,158689	3,113193523	1,638395261	0,001208713	0,025130232
STAMBP	131,2640551	64,54496722	197,983143	3,067367628	1,617001086	0,001218911	0,025306261
XRCC6BP1	9761,444435	3711,210994	15811,67788	4,260517093	2,091028539	0,001239307	0,025656809
IP6K1	65,03494789	100,4669261	29,60296968	0,294653881	-1,762906827	0,001241408	0,025663951
RNF10	226,1944963	341,2729445	111,1160481	0,325592901	-1,61885885	0,001244232	0,025686004
ZNF569	2020,969509	1065,201026	2976,737993	2,794531662	1,482606521	0,001252328	0,025816671
C1orf174	546,1247653	245,8481284	846,4014022	3,442781557	1,783574645	0,001277846	0,026268641
ZNF585A	223,367659	107,0655725	339,6697454	3,172539384	1,665638074	0,001277159	0,026268641
APOBEC3F	57,09556526	88,4291655	25,76196503	0,291328827	-1,779279633	0,001288273	0,026408685
PHF6	157,6637799	78,18606504	237,1414947	3,033040409	1,600764719	0,001294195	0,026492936
DGKA	38,05878334	59,57979982	16,53776687	0,277573388	-1,849058839	0,001296127	0,026495383
TAOK3	1682,934383	2511,860561	854,0082043	0,339990291	-1,556434544	0,001300512	0,026547882
NDUFA1	2454,135058	1260,865193	3647,404924	2,892779454	1,532456336	0,001303076	0,026563113
SLTM	207,5528335	311,6910443	103,4146228	0,331785673	-1,591676507	0,001329059	0,0269799
NTAN1	643,1806015	326,9976474	959,3635556	2,933854611	1,552797379	0,001333512	0,02703274
RAB11B	5816,852335	2943,137834	8690,566836	2,952823594	1,56209517	0,001338713	0,027063115
PION	4739,932501	2449,362337	7030,502664	2,870339989	1,521221633	0,001337332	0,027063115
UBR2	66,08305043	100,5189086	31,64719228	0,3148382	-1,667317496	0,001342164	0,027095403
SMCR7L	57,56832576	88,25290389	26,88374763	0,304621678	-1,714909484	0,001361819	0,027341128
KIAA1199	18,68458388	32,7903069	4,578860853	0,139640683	-2,840208776	0,001358593	0,027341128
GDI2	968,8997484	494,7025411	1443,096956	2,917100349	1,544535016	0,001401715	0,027988339
PIAS1	1049,205736	490,9286139	1607,482858	3,2743719	1,711218191	0,001405606	0,028027753
RPS6KB2	31,42500656	49,97561484	12,87439828	0,257613605	-1,956719311	0,001415173	0,028180069
MICU1	1343,237897	1991,050643	695,4251503	0,349275471	-1,517562768	0,001421772	0,028272945
GTF2H2	865,3918203	430,2131817	1300,570459	3,023083704	1,596020925	0,001432975	0,028457012
UBAP2L	890,2014435	454,1017018	1326,301185	2,920713972	1,546321081	0,001442615	0,028609582
EIF4A2	2021,853413	1063,63905	2980,067775	2,801766045	1,486336492	0,001451787	0,028703969
STIM2	510,9376218	267,1518031	754,7234405	2,825073354	1,498288328	0,00145017	0,028703969
OGDH	109,1351219	172,6094806	45,66076332	0,264532187	-1,918484824	0,001456338	0,028725707
TOP2A	78,7292671	32,98234725	124,476187	3,774024512	1,916103793	0,001458529	0,028725707
CCNG1	755,467248	1132,215995	378,7185015	0,334493156	-1,579951402	0,001472624	0,028891096
ZNF736	225,7285544	92,90217762	358,5549312	3,859488985	1,94840984	0,001475089	0,028900671
FKBP8	172,3851642	258,2103923	86,55993618	0,335230257	-1,576775726	0,001477756	0,028914162
ELOVL7	21062,07207	11093,19629	31030,94786	2,797295482	1,484032656	0,001483736	0,028989241
CDK14	1459,752582	751,1016313	2168,403533	2,886964217	1,529553226	0,001487543	0,028989241
CDK2	285,3230164	427,9378945	142,7081382	0,333478619	-1,584333828	0,00148743	0,028989241
GAB2	22,33612292	38,08307182	6,589174017	0,173021075	-2,530980319	0,00150015	0,029157174
DHRS3	995,7093062	1560,877393	430,5412193	0,275832824	-1,858133947	0,001507304	0,029179808
UBXN2B	24,58234738	39,95971821	9,204976554	0,230356393	-2,118060458	0,001505944	0,029179808
TCEAL8	21,20500906	34,79265187	7,617366242	0,218936064	-2,191418477	0,001504831	0,029179808
MDM1	203,620827	340,9058505	66,33580338	0,194586873	-2,361513708	0,001510948	0,029182748
FAM212B	162,8737148	247,2855754	78,46185417	0,317292483	-1,656114754	0,001511449	0,029182748
CLK1	18932,67705	5268,59354	32596,76057	6,18699475	2,62923881	0,001518761	0,029246655
GNB1	2539,944224	3729,863434	1350,025014	0,361950253	-1,46613667	0,001530847	0,029440598
GCLM	706,593293	1043,280376	369,9062105	0,354560691	-1,495895498	0,001572286	0,030043324
GRB10	54,48276227	84,57525773	24,39026681	0,288385368	-1,793930129	0,001572465	0,030043324
PARG	25,29588191	41,05004391	9,541719915	0,232441162	-2,105062522	0,001572271	0,030043324
PLEKHB2	648,0884293	957,224398	338,9524605	0,35409927	-1,497774226	0,001588459	0,030269769
HN1	152,0779981	77,0463957	227,1096006	2,947699221	1,559589321	0,001586766	0,030269769
KCNE3	78,36879543	119,8377949	36,89979592	0,30791451	-1,699398241	0,001606409	0,030571964
SNORA63	562,7489566	233,5583993	891,9395139	3,818914313	1,93316255	0,00161382	0,030673065
C5orf45	1266,324038	595,7007172	1936,947359	3,251544447	1,701125145	0,001624239	0,030791029
ATOX1	498,0492422	243,4308625	752,6676219	3,091915356	1,628500825	0,001623331	0,030791029
IPO7	70,47881388	107,2211824	33,73644538	0,314643475	-1,668210071	0,001658443	0,031358095
ATP5O	161,5479547	73,98207886	249,1138306	3,367218581	1,751557376	0,001670173	0,031539084
KIAA0146	4070,339344	2128,922573	6011,756115	2,823849111	1,497663002	0,001677899	0,031603308
PGAM1	322,7012089	476,4722387	168,9301792	0,354543592	-1,495965072	0,001675962	0,031603308
DNA2	5673,175908	3017,919176	8328,43264	2,759660598	1,464490846	0,001682959	0,031643641
ADCY3	259,0250891	431,2138052	86,83637301	0,201376607	-2,312031993	0,00168437	0,031643641
IFITM2	475,694335	197,938144	753,450526	3,806494851	1,928463127	0,001695193	0,031806079
CHD1L	257,6572869	384,6106281	130,7039457	0,339834461	-1,557095936	0,001710117	0,032003936
CDK17	248,7387417	374,2696137	123,2078696	0,329195492	-1,602983515	0,001708506	0,032003936
OSGEP	33,99273978	54,93230993	13,05316964	0,237622806	-2,073254787	0,001724171	0,032202571
COPB2	29,54412142	47,23475988	11,85348295	0,250948305	-1,994537891	0,001725138	0,032202571
SRSF11	46,23054164	71,34265785	21,11842542	0,296013999	-1,756262692	0,001730029	0,032252677
ACVR1B	198,0387626	103,1554146	292,9221106	2,839619344	1,505697547	0,001748083	0,032423827
SOD1	2127,660599	1109,682606	3145,638592	2,834719204	1,503205835	0,001782486	0,032941528
FRMD4B	192,7820697	309,0157727	76,54836676	0,247716698	-2,013236976	0,001790439	0,033000076
GBA2	20,83139023	34,88398547	6,778794986	0,194323983	-2,363464132	0,001788661	0,033000076
NUTF2	9088,844611	4834,93295	13342,75627	2,75965694	1,464488933	0,001820649	0,033514626
DHX9	66,25036509	101,2310223	31,26970784	0,308894518	-1,694813828	0,00182374	0,033529292
TGFB1I1	1764,275072	930,2034808	2598,346662	2,793309976	1,481975679	0,001839147	0,033770074
GLE1	9550,29199	4974,8553	14125,72868	2,839425034	1,505598823	0,001847179	0,033874986
RAP2A	441,5145022	653,1183053	229,9106992	0,35201999	-1,506270738	0,001861402	0,034093046
VTI1B	453,1292354	675,4024794	230,8559914	0,34180507	-1,5487543	0,001869991	0,034201421
PEF1	230,4066611	340,4092913	120,4040309	0,353703715	-1,499386723	0,001871999	0,034201421
RNF130	805,3854374	420,3474231	1190,423452	2,831998928	1,50182072	0,001889647	0,034437747
IMMT	30,21945557	48,07134181	12,36756933	0,257275309	-1,958615087	0,001887509	0,034437747
HCST	1958,021627	1026,397192	2889,646062	2,815329275	1,493303667	0,001898494	0,034470046
APPL1	170,1440792	256,1586484	84,12951006	0,328427366	-1,606353753	0,001910847	0,034651299
GADD45A	64,45222605	106,1758433	22,72860882	0,214065725	-2,22387428	0,001925919	0,034818887
LEPROTL1	156,3118287	66,73563628	245,8880211	3,68450853	1,881472194	0,001927236	0,034818887
MIS18BP1	101,1043495	50,20224505	152,006454	3,027881598	1,598308792	0,001926064	0,034818887
ARHGAP21	1141,61573	1680,08713	603,1443304	0,358995864	-1,477960873	0,001941051	0,034983358
ARHGAP17	507,127551	263,0160644	751,2390376	2,856247733	1,514121115	0,001951763	0,035088514
PTPN22	2657,144395	1445,724377	3868,564413	2,675865797	1,420005762	0,001974046	0,035441765
RGS10	44107,54599	23896,38428	64318,7077	2,691566513	1,428446077	0,001980558	0,035470753
APAF1	28,47064022	45,28067739	11,66060305	0,2575183	-1,957253138	0,001982732	0,035470753
GPX4	4376,45016	6468,435567	2284,464753	0,353171138	-1,501560646	0,001987734	0,035516774
WDR76	153,6957052	79,10257914	228,2888313	2,885984677	1,52906364	0,002009776	0,035823041
CAMTA2	267,0613345	399,2348747	134,8877943	0,33786576	-1,565477943	0,002031214	0,0360185
TRIM24	183,5788083	270,6440463	96,51357029	0,356607033	-1,48759294	0,002033064	0,0360185
MMRN1	131,7703645	220,8280959	42,71263313	0,193420284	-2,370188993	0,002029833	0,0360185
PARP1	22,15594658	35,26033282	9,05156034	0,256706605	-1,961807677	0,002032631	0,0360185
VAV3	23,31617724	37,62383053	9,008523948	0,23943665	-2,062284095	0,002037435	0,036052236
IDS	1180,33526	1736,134067	624,5364531	0,35972824	-1,475020672	0,002040817	0,036068416
ZNF385C	100,132743	49,51566181	150,7498241	3,044487716	1,606199492	0,002056591	0,036259507
TERF2IP	351,9520835	521,9864542	181,9177128	0,348510409	-1,520726348	0,00206315	0,036287602
PITPNB	17739,43568	9377,818158	26101,0532	2,783275679	1,476783813	0,002067577	0,036321766
VRK1	553,5781912	823,9482782	283,2081042	0,343720731	-1,540691228	0,002075196	0,036375082
POLR2L	729,30094	380,9451262	1077,656754	2,828902851	1,500242633	0,002075838	0,036375082
HIF1AN	169,4213036	250,3923933	88,45021404	0,35324641	-1,501253196	0,002084876	0,036375082
SERINC1	139,9281765	207,7870621	72,06929077	0,346842051	-1,527649275	0,002084718	0,036375082
ZNF582	30,21797618	48,09336192	12,34259045	0,25663813	-1,962192563	0,002078208	0,036375082
PPP3CA	26,19363649	45,30019648	7,087076495	0,156446926	-2,676254782	0,002085545	0,036375082
SOAT1	526,1568441	140,4707212	911,8429669	6,491338259	2,698515936	0,002088038	0,036375168
TPST2	1998,571162	2939,664123	1057,478201	0,35972756	-1,475023403	0,002095475	0,036392372
ENKUR	4949,005196	2670,346977	7227,663414	2,706638304	1,436502109	0,002098985	0,036392372
NDRG3	460,0606157	222,7414287	697,3798027	3,130894	1,646574665	0,002097783	0,036392372
CSE1L	85,81496156	32,22055699	139,4093661	4,326721174	2,113274152	0,002092085	0,036392372
ATP1A1	179,6257286	265,0207992	94,23065793	0,355559481	-1,491837167	0,002115761	0,036596404
SSH2	3761,861174	1983,084505	5540,637843	2,79394944	1,482305914	0,002136188	0,036906063
MCM6	843,8025638	1245,245206	442,3599214	0,355239208	-1,493137271	0,002146057	0,036989116
FKBP1A	27874,31247	14137,21977	41611,40516	2,943393809	1,55748058	0,002160169	0,037144749
PHLPP1	269,9707755	126,7085927	413,2329583	3,261285992	1,705440961	0,002159041	0,037144749
ZNHIT1	23,13151415	37,22972723	9,033301073	0,242636778	-2,043129847	0,002170482	0,037278221
NSF	72,93324484	111,0755058	34,79098389	0,313219225	-1,674755327	0,00221807	0,038050832
BRD1	24,2353895	41,21928446	7,25149454	0,175924804	-2,506969189	0,002232047	0,03824572
PET100	538,9712508	250,7623652	827,1801365	3,298661408	1,7218807	0,00224037	0,038343387
RGCC	2369,674852	1272,579078	3466,770625	2,724208408	1,445837077	0,002251708	0,03849235
MND1	691,1446692	370,1590099	1012,130329	2,734312286	1,451178023	0,002257508	0,038546421
SEPHS2	91,88146456	145,3032947	38,45963442	0,264685219	-1,917650461	0,002284014	0,038953493
PCBP1	5034,882272	7335,588378	2734,176166	0,372727588	-1,423806487	0,002290098	0,038966327
DNMT1	59,89711015	91,39008572	28,40413459	0,31080105	-1,685936718	0,002311529	0,039285246
NAE1	100,7265545	151,9160549	49,53705414	0,326081757	-1,616694363	0,002317875	0,039347347
CDC37	461,4079457	679,404672	243,4112194	0,358271336	-1,480875472	0,002338021	0,039643297
HMGN4	314,2237258	161,9542254	466,4932262	2,880401701	1,526270024	0,002348684	0,039731907
TPST1	171,0941029	71,67229134	270,5159144	3,774344441	1,916226087	0,002345971	0,039731907
GSN	2327,591645	3389,313613	1265,869677	0,373488506	-1,42086425	0,002362413	0,039917955
PDGFC	2554,758306	1399,984149	3709,532464	2,649696046	1,405826873	0,002366027	0,039932845
ZNF33B	474,7064741	249,3617206	700,0512275	2,807372462	1,489220483	0,00243403	0,041033196
UTRN	391,5662408	594,7951207	188,3373608	0,316642411	-1,659073594	0,002441271	0,041107847
PIGB	1380,250074	764,830353	1995,669795	2,609297327	1,383661347	0,002453398	0,041169773
ADAT1	102,332021	152,5388645	52,12517742	0,341717356	-1,549124572	0,002449746	0,041169773
TOR1AIP2	38,66031782	59,58099879	17,73963685	0,297739837	-1,747875832	0,002451491	0,041169773
SENP5	95,30405307	143,63541	46,97269611	0,327027271	-1,612517148	0,002466645	0,041344592
RRAS	73,08952219	110,8572329	35,32181145	0,318624329	-1,650071665	0,002475986	0,041453622
TRIP10	57,67068085	87,77937107	27,56199062	0,313991662	-1,671201845	0,002487142	0,04155916
GABPB1-AS1	21,50414068	34,77022212	8,238059249	0,236928577	-2,077475876	0,002487977	0,04155916
RPL38	547,1097449	292,0431626	802,1763272	2,746773182	1,457737783	0,00249787	0,041581858
GBF1	113,26994	167,3515053	59,18837463	0,353676978	-1,499495784	0,002497674	0,041581858
LAPTM4B	6682,288781	3617,37623	9747,201332	2,694550058	1,430044389	0,002510284	0,041693532
PABPC3	667,2015779	348,8178714	985,5852843	2,825501114	1,498506758	0,002509057	0,041693532
SPG20	36,10836629	56,78552803	15,43120456	0,271745374	-1,879672619	0,002517149	0,041760109
SHOC2	3843,268006	2129,09338	5557,442632	2,610239026	1,384181924	0,002527092	0,041830092
RNF24	173,408835	257,6212825	89,19638739	0,346230663	-1,530194597	0,002525712	0,041830092
EMC8	140,1403698	71,71958919	208,5611504	2,908008158	1,540031317	0,002531185	0,041850453
MAPK3	119,793135	204,2887503	35,29751979	0,172782494	-2,53297104	0,002561807	0,042261139
C17orf67	126,8492621	187,6247045	66,07381974	0,352159487	-1,505699145	0,002568551	0,042278126
NQO2	68,2540024	103,05703	33,45097484	0,324587026	-1,62332276	0,002568622	0,042278126
KCTD10	842,2816129	1230,01297	454,5502555	0,369549156	-1,436161815	0,002599173	0,042572645
RTN1	350,3845549	509,6587039	191,1104059	0,374977224	-1,415125126	0,002597385	0,042572645
CLIP1	218,3106996	382,6343117	53,98708756	0,141093169	-2,825279954	0,002601666	0,042572645
SLK	36,91975851	57,580053	16,25946402	0,28238015	-1,824289416	0,002603992	0,042572645
TTPAL	29,79799497	52,08958154	7,5064084	0,144105754	-2,794800157	0,002603242	0,042572645
CHIC2	109,2721269	56,98998952	161,5542643	2,834783189	1,503238399	0,002620404	0,042754333
RCL1	36,50578232	56,62977482	16,38178982	0,289278738	-1,789467803	0,002620955	0,042754333
RPL30	804,772352	437,0767719	1172,467932	2,682521716	1,42358985	0,002630243	0,042828366
ING4	170,9187602	253,1196048	88,7179156	0,350498001	-1,512521877	0,002631354	0,042828366
CCDC53	802,5171045	426,0918223	1178,942387	2,766874005	1,468256949	0,002659447	0,043141481
PITPNA	93,81105625	46,40039199	141,2217205	3,04354585	1,6057531	0,002669669	0,043259297
PTPRF	93,85502229	148,1977814	39,51226321	0,266618453	-1,90715146	0,002672686	0,043260221
FLII	774,5104518	1165,247268	383,7736359	0,329349527	-1,602308619	0,002685532	0,043420056
GNPTG	29,0216107	45,62978255	12,41343886	0,272046855	-1,878072943	0,002698364	0,043531216
VCL	1881,060874	2900,643729	861,478019	0,29699546	-1,751487217	0,002712457	0,043662194
PIK3R1	1272,375282	702,4717806	1842,278783	2,62256625	1,390979218	0,002729253	0,043846904
CPEB2	363,1508645	196,3021323	529,9995967	2,699917675	1,432915418	0,002729932	0,043846904
LRRCC1	20,15932367	32,63487647	7,683770883	0,235446605	-2,086528172	0,002739391	0,043950531
TCEB1	677,8010674	367,5710274	988,0311073	2,688000505	1,426533409	0,002742641	0,043954435
SLC35B1	165,5939466	85,31719134	245,8707019	2,881842429	1,526991455	0,002748998	0,044008055
FAM18B1	709,0780467	386,8241889	1031,331904	2,666151533	1,41475878	0,002768	0,044184175
GSTM4	209,6873613	310,2937133	109,0810094	0,351541152	-1,508234511	0,002769068	0,044184175
THBS1	3959,487914	5810,182092	2108,793737	0,36294796	-1,462165388	0,002784737	0,044385728
EMC3	54005,14129	27272,52577	80737,75681	2,960406289	1,565795186	0,002826523	0,045002674
CKAP2	93,8603946	140,3861663	47,33462293	0,337174411	-1,568433044	0,002830262	0,045013185
C1orf52	30,35258739	47,42595946	13,27921531	0,279998875	-1,836507063	0,002835304	0,045044356
FOPNL	2722,960935	1517,271281	3928,65059	2,589286859	1,372554806	0,002872373	0,045472552
TACC3	344,1596969	516,7890806	171,5303132	0,331915514	-1,591112032	0,002874911	0,045472552
DEAF1	114,7839478	58,38863544	171,1792601	2,931722223	1,551748417	0,0028699	0,045472552
FRYL	22,61499908	36,06979602	9,160202128	0,253957691	-1,977339927	0,002877813	0,045472552
TSG101	86,16631949	129,7333321	42,59930689	0,328360539	-1,606647333	0,002886287	0,045508066
MAP3K2	42,90047881	65,96180865	19,83914897	0,300767207	-1,733280817	0,002885704	0,045508066
PTPN4	3998,064968	2217,173525	5778,956412	2,606452019	1,382087302	0,002906698	0,045766947
CORO1C	213021,9337	114906,3962	311137,4712	2,707747189	1,437093047	0,002920179	0,045795419
LGALS12	615,3035929	901,2374567	329,369729	0,36546387	-1,452199306	0,002915471	0,045795419
TSPYL1	174,1097682	256,7856638	91,43387268	0,356070784	-1,489764028	0,002917886	0,045795419
VWA5A	686,9907784	1109,789254	264,1923033	0,238056282	-2,070625396	0,002923336	0,045795797
NMNAT1	592,2554318	317,7440239	866,7668397	2,727877708	1,447778969	0,002938025	0,045976624
CMIP	8373,796585	12167,22732	4580,365847	0,376451078	-1,409465703	0,00294309	0,04600663
PRCC	157,4911096	231,6955304	83,28668874	0,3594661	-1,476072373	0,002952976	0,046111862
EIF2C1	271,8558857	396,6987035	147,0130679	0,370591249	-1,432099281	0,002965889	0,046214754
AQP10	875,6910268	1390,59294	360,7891135	0,259449838	-1,946472458	0,002978624	0,046314429
FIS1	52,65192077	79,88197135	25,42187018	0,3182429	-1,651799769	0,002988521	0,046418942
IFT52	66,15003014	33,11071066	99,18934961	2,995687729	1,582887245	0,003007957	0,046621738
KLHL24	187,8966857	277,4498683	98,34350299	0,354455036	-1,496325468	0,003017694	0,046701465
TATDN2	40,16206502	61,65459526	18,66953477	0,302808488	-1,723522449	0,003025461	0,046744337
PI4KB	27,03917587	42,31163966	11,76671207	0,278096339	-1,846343345	0,003042656	0,046960357
HSPA1A	266,3882836	137,6241294	395,1524377	2,871243868	1,521675871	0,003050702	0,047034877
PPP1CB	1705,047704	2455,118831	954,9765781	0,388973668	-1,362255599	0,003060706	0,04713939
PSIP1	101,8913232	153,2602619	50,52238447	0,329650908	-1,600989041	0,003071683	0,047208963
DPP8	23,67512662	37,93978559	9,410467646	0,248036922	-2,011373202	0,003070501	0,047208963
PGM1	97,75769568	160,0871376	35,42825371	0,22130606	-2,175885137	0,003079819	0,047234669
HAT1	519,6170292	288,4549593	750,7790991	2,60276024	1,38004242	0,003091699	0,047268062
MAT2A	29,68493801	49,87346835	9,496407673	0,190410011	-2,392818761	0,00309988	0,047343619
USP20	27,94372007	43,45181659	12,43562354	0,286193409	-1,804937645	0,003125023	0,047628092
C2orf43	70,43393686	35,83695475	105,030919	2,930799218	1,551294136	0,003130967	0,047668966
GMPR2	49,22982688	75,14983508	23,30981868	0,310177909	-1,688832156	0,003138416	0,04773266
CD22	38,79548427	67,09427321	10,49669533	0,156446964	-2,676254436	0,003195329	0,048497335
YIPF5	480,3040535	223,5501714	737,0579356	3,297058245	1,721179373	0,003210486	0,048676835
ADD1	982,2227363	1419,426553	545,01892	0,383971202	-1,380929981	0,003223173	0,048768005
IDH3G	298,6919322	432,4503552	164,9335093	0,381392933	-1,390649984	0,003228756	0,048801957
CMTM7	590,806481	316,094187	865,518775	2,738167327	1,453210611	0,003246592	0,049020852
SMN2	181,1955676	85,10288037	277,2882548	3,25827109	1,704106642	0,003255609	0,049106268
PDIA6	3171,3413	1756,018626	4586,663973	2,611967723	1,385137069	0,003302989	0,049718318
DHRSX	344,9258882	184,9583341	504,8934423	2,729768544	1,448778631	0,003300568	0,049718318
TBC1D5	1188,278735	659,6785483	1716,878922	2,602599291	1,379953205	0,003310774	0,049733065
G6PD	2118,922809	3064,476636	1173,368982	0,38289376	-1,384983945	0,003320273	0,049824548
SSR3	180,1404032	96,47120394	263,8096025	2,734594281	1,451326803	0,003325977	0,04985895
PSMD2	166,6458201	243,0371317	90,25450848	0,371360984	-1,429105843	0,003335672	0,049928157
STRADA	26,84494741	41,96045906	11,72943577	0,279535449	-1,838896846	0,003337425	0,049928157
CMAS	167,2569242	247,8211415	86,6927068	0,349819657	-1,515316734	0,003348384	0,049989759
TMEM106C	9569,64334	3522,978348	15616,30833	4,432700627	2,14818593	0,003362189	0,050093536
C10orf54	829,0611987	1432,384822	225,7375757	0,157595621	-2,665700645	0,003370131	0,050160733
KANK1	124,6699141	67,01433083	182,3254974	2,720694144	1,44397478	0,003376765	0,050173333
FTO	2709,337918	1488,333719	3930,342117	2,640766696	1,400956849	0,003392114	0,050232154
FAM20B	416,470344	642,1227271	190,8179608	0,29716743	-1,75065209	0,00340313	0,05031809
GTPBP2	4099,965992	5899,085266	2300,846718	0,390034491	-1,358326387	0,00340917	0,050331741
C5orf44	606,3744401	333,4111461	879,337734	2,637397533	1,399115044	0,003418711	0,050421677
HSPB1	6637,60373	3668,489428	9606,718032	2,618712203	1,388857516	0,003433302	0,050493229
SECISBP2L	37,83218815	58,41377514	17,25060117	0,295317348	-1,759661986	0,003433926	0,050493229
LHFPL2	154,2911392	80,3094449	228,2728334	2,84241578	1,507117603	0,003455511	0,050759548
CABIN1	49,29902404	74,20550133	24,39254674	0,328716151	-1,605085754	0,003491688	0,051239466
MGLL	1869,977084	2914,353417	825,6007512	0,283287794	-1,819659652	0,00350345	0,051360514
ZNF124	1209,196778	511,6248972	1906,768659	3,72688794	1,897971441	0,003513714	0,051459368
ETFB	35,93111245	54,82218488	17,04004002	0,310823804	-1,685831102	0,003532167	0,051677837
KLHL20	86,42639216	44,62972526	128,2230591	2,87304164	1,522578902	0,003554141	0,051914013
PKNOX1	97,77053974	51,49508546	144,045994	2,797276531	1,484022882	0,003568929	0,052059351
LCP2	464,2138159	673,8453232	254,5823086	0,377805262	-1,404285301	0,003588399	0,052291163
MITD1	28099,15448	16067,53876	40130,7702	2,497630209	1,320559892	0,003613999	0,05261176
HIST1H4A	227,8287625	125,2672074	330,3903177	2,637484499	1,399162615	0,003623034	0,052657495
STK17A	21,97542259	35,39276428	8,558080892	0,241803122	-2,048095224	0,003624346	0,052657495
RENBP	48,42748203	74,07839819	22,77656586	0,307465691	-1,701502663	0,003631825	0,052713759
RAB1B	4991,932565	7537,076685	2446,788445	0,324633614	-1,623115703	0,003651612	0,05294838
MAP4K3	1941,035989	1065,693883	2816,378096	2,642764627	1,40204794	0,003665274	0,053093794
RPS6	59,8723689	89,91375911	29,8309787	0,331773235	-1,591730591	0,003681347	0,053269483
SELT	485,7550407	711,4609591	260,0491223	0,365514255	-1,452000424	0,003688515	0,053272065
CTNNB1	402,3096485	581,4493751	223,1699218	0,383816599	-1,381510989	0,003692868	0,053282292
PSPC1	28,5001985	44,25560143	12,74479557	0,287981525	-1,795951836	0,003712327	0,053510223
ST6GAL2	21074,76937	11329,56329	30819,97545	2,720314515	1,443773461	0,003736752	0,053720818
LOC100129250	723,4928892	404,5125003	1042,473278	2,577110169	1,365754212	0,003737963	0,053720818
ARL8B	10082,88567	5613,414992	14552,35634	2,592424819	1,374302151	0,003763671	0,054030793
HTRA2	114,0302367	168,2097331	59,85074019	0,355810208	-1,490820192	0,003770622	0,054030793
IL6R	22,54233158	38,32584883	6,758814338	0,176351328	-2,503475655	0,0037769	0,054067744
SLC3A2	77,91357784	115,8966845	39,93047122	0,344535061	-1,537277292	0,003784189	0,054119092
TRAFD1	1835,163564	1036,700302	2633,626826	2,540393613	1,345052048	0,00382012	0,054579541
TCP11L2	17,47336722	33,97200241	0,974732021	0,028692216	-5,123196807	0,003838308	0,054785846
SIRT3	27,13028849	41,79975051	12,46082646	0,298107676	-1,746094573	0,003846056	0,054789425
MPRIP	56,25805475	92,15693303	20,35917646	0,220918555	-2,1784135	0,003859499	0,054927395
AGTRAP	638,3981685	329,517984	947,2783531	2,874739465	1,523431212	0,003880505	0,055119003
ZNF746	20,06473469	32,13328701	7,996182382	0,248844209	-2,006685282	0,003890459	0,055164876
ADAM9	367,7160061	535,1295715	200,3024407	0,374306432	-1,417708254	0,003904119	0,055239894
CENPV	87,91705196	40,46062625	135,3734777	3,34580777	1,742354559	0,003904133	0,055239894
LOC729013	3270,057962	1846,899447	4693,216478	2,541132646	1,345471685	0,003914956	0,055339456
SOX12	20,30325186	35,59375716	5,012746558	0,140832184	-2,827951028	0,003920897	0,05536989
NRAS	367,3887062	535,9782303	198,7991821	0,370909061	-1,430862583	0,003927867	0,055384614
NDUFA8	232,8328096	130,7180738	334,9475454	2,56236598	1,357476549	0,003929519	0,055384614
HERPUD2	49216,83935	27812,68718	70620,99151	2,539164628	1,344353936	0,00397935	0,055798071
NFYA	39,73552277	60,83843435	18,63261118	0,306263818	-1,707153158	0,003981759	0,055798071
EMC4	32,51206554	49,65886516	15,36526592	0,309416372	-1,692378557	0,003976937	0,055798071
PIM1	29,47383649	47,5500392	11,39763379	0,239697674	-2,060712186	0,003975087	0,055798071
RAB31	25795,71617	14519,66942	37071,76291	2,553209844	1,352312115	0,003985839	0,055801752
MAPKAPK3	138,6255549	200,4649221	76,78618769	0,383040518	-1,384431085	0,004020651	0,056181489
FXYD5	27946,74454	15549,87822	40343,61087	2,594464747	1,375436933	0,00404015	0,056346209
CARM1	225,430375	121,3169212	329,5438288	2,716387999	1,441689564	0,004036726	0,056346209
TNFAIP8L1	82,49573028	122,5033851	42,48807547	0,346831848	-1,527691713	0,004049523	0,0564231
SNAP29	508,2380873	729,5406332	286,9355414	0,393309883	-1,346261655	0,004112777	0,05724986
CRLF3	2444,946315	1358,790083	3531,102547	2,598710861	1,377796125	0,004126295	0,057314216
STON2	5724,91077	8239,637708	3210,183831	0,389602546	-1,359924989	0,004174017	0,057881819
RCC2	286,5025502	412,3521332	160,6529672	0,389601397	-1,359929244	0,004294618	0,059329999
MRVI1	90,5033126	143,5676325	37,43899267	0,260775998	-1,939117005	0,004294687	0,059329999
LRRC8C	801,0201657	445,3774691	1156,662862	2,597039461	1,376867935	0,004358637	0,060010365
CCDC6	118,1966793	172,6805274	63,71283113	0,368963612	-1,438449553	0,004352318	0,060010365
STX1B	66,56442801	34,42373547	98,70512054	2,867356467	1,51972127	0,004360359	0,060010365
RAB11FIP3	286,023863	412,9302477	159,1174783	0,385337425	-1,375805784	0,004406945	0,060480669
NPRL3	737,5149818	1064,245188	410,7847753	0,38598697	-1,373375949	0,004415687	0,060543788
IPO13	120,102453	43,72856964	196,4763363	4,493088567	2,1677075	0,004433	0,060610592
ZNF384	23,44880207	37,04236097	9,855243164	0,266053321	-1,910212681	0,004431587	0,060610592
INTS6	50,08974831	75,86367039	24,31582622	0,320520034	-1,641513559	0,004455689	0,060750331
CD37	192,488314	282,2522534	102,7243746	0,363945277	-1,458206552	0,004497109	0,061200877
FTX	152,3707423	224,1875818	80,55390275	0,35931474	-1,476679974	0,004505036	0,061251721
GP9	29007,08239	15115,71348	42898,4513	2,838003735	1,504876488	0,004535927	0,061491809
SMIM5	8911,22643	4290,786611	13531,66625	3,153656305	1,65702544	0,004543243	0,061491809
HADH	197,9161054	286,9528312	108,8793796	0,379433021	-1,398082858	0,00454441	0,061491809
GSR	5272,799241	2999,385934	7546,212547	2,515919162	1,331085568	0,004688413	0,063215722
PDCD10	24614,8456	9661,221932	39568,46927	4,095596762	2,03407368	0,0047036	0,063264502
TTC7B	1958,79873	2789,386651	1128,210809	0,404465551	-1,305911263	0,004705016	0,063264502
PCGF3	119,8050252	173,9909593	65,61909118	0,377140809	-1,406824826	0,00474667	0,06370737
DOCK10	34,3479756	57,7175373	10,9784139	0,190209327	-2,394340107	0,00476046	0,063833832
STRN	208,4571033	304,5195336	112,394673	0,36908855	-1,437961114	0,004836024	0,064728324
TP53BP2	116,4182647	169,6891232	63,14740622	0,372135851	-1,426098712	0,004869503	0,065057269
DHDDS	960,4868067	534,3523515	1386,621262	2,594956788	1,375710515	0,00488063	0,065086946
NMNAT3	20,83714172	34,56374614	7,110537298	0,205722414	-2,281229106	0,00487761	0,065086946
NR4A3	81,07256049	118,6053717	43,53974924	0,367097616	-1,445764349	0,004890722	0,065162075
ARSE	298,8172803	171,0068293	426,6277313	2,494799378	1,318923804	0,004896168	0,065175223
WDFY2	301,0756137	115,2998206	486,8514069	4,22248191	2,078091242	0,004945648	0,065773969
LRMP	13494,14919	4428,840413	22559,45796	5,093761766	2,348731487	0,004960707	0,065914271
CDC16	1359,328976	774,5329564	1944,124996	2,510061037	1,327722446	0,00506268	0,067086246
SMC1A	37,21608903	56,45264715	17,9795309	0,318488712	-1,650685852	0,005088901	0,067372627
PDE8A	499,583075	283,6120116	715,5541384	2,523003643	1,335142289	0,005143749	0,068037142
CCM2	172,0481761	247,5672033	96,52914891	0,389910891	-1,358783641	0,005155498	0,068130887
WDR5B	107,9733228	42,78983073	173,1568149	4,046681464	2,016739291	0,005178519	0,068311579
CNTLN	778,1911287	1140,772329	415,6099285	0,36432329	-1,456708868	0,00524769	0,069161615
ANKH	94,39650992	137,7616279	51,03139194	0,370432556	-1,432717197	0,005259057	0,069248993
NFU1	249,0768116	114,8679961	383,2856271	3,336748617	1,738443001	0,005284936	0,069512586
NECAP2	68,53719771	101,0634109	36,01098446	0,356320691	-1,488751832	0,005324404	0,069857706
MAP7	193,4728849	64,86932649	322,0764433	4,965003657	2,31179478	0,00536232	0,070292081
GTF3C6	643,846372	377,2491467	910,4435974	2,413374836	1,271052007	0,005377839	0,070432338
ZMYND12	362,8268798	210,0636752	515,5900844	2,454446653	1,29539781	0,005389196	0,070517899
UBE2D2	32607,82632	18668,49654	46547,15611	2,493353228	1,318087281	0,005403904	0,070583967
C6orf62	341,7854136	495,1334843	188,4373429	0,380578872	-1,393732623	0,005417563	0,070639758
UTP18	27,79928764	43,2471704	12,35140489	0,285600301	-1,807930594	0,005417841	0,070639758
HNRNPU	565,2180856	810,5978867	319,8382844	0,394570834	-1,341643775	0,005454643	0,070803784
C20orf96	26,05992761	40,25255677	11,86729845	0,294820985	-1,762088876	0,005451255	0,070803784
UBE2K	4916,094365	2824,509303	7007,679428	2,481025437	1,310936527	0,00550092	0,07101656
COX4I1	2315,1871	1306,91092	3323,46328	2,542991438	1,346526605	0,005499997	0,07101656
AFF1	337,119541	483,4507845	190,7882974	0,39463851	-1,341396348	0,005505047	0,07101656
HIST1H2BE	180,288712	98,98420364	261,5932204	2,642777441	1,402054935	0,005488915	0,07101656
NUCB2	1813,439049	1064,16102	2562,717078	2,408204238	1,267957751	0,005523047	0,071116017
IKZF5	60,83619133	93,40520076	28,2671819	0,302629636	-1,72437482	0,005527353	0,071116017
MPP1	10523,18966	15046,32632	6000,05301	0,398771958	-1,326364132	0,00554956	0,071338932
CTSC	87,00833998	127,6867121	46,32996783	0,362840949	-1,462590811	0,00556671	0,071496514
NPAT	130,2041092	188,6595306	71,74868787	0,380307783	-1,39476063	0,00557226	0,071504967
PF4	424061,8506	240517,7842	607605,9171	2,526241122	1,336992347	0,005598775	0,07171928
LRRFIP2	527,111083	754,6889901	299,533176	0,396896178	-1,333166424	0,005595275	0,07171928
SNX2	37,98163328	57,90199871	18,06126785	0,311928228	-1,68071398	0,005608117	0,071776043
ACLY	28,33837915	43,64966265	13,02709565	0,298446651	-1,744455028	0,005637243	0,072022673
PLEKHM1P	22,7741874	40,5299607	5,018414096	0,123819861	-3,013685351	0,005668546	0,072296224
MRPL39	380,5673466	215,4264418	545,7082514	2,53315353	1,340934519	0,005699464	0,072563908
HIST1H4H	20126,13259	9154,494583	31097,7706	3,396994812	1,764259015	0,005725542	0,072769145
SNHG6	5682,601042	3301,262779	8063,939305	2,442683253	1,288466799	0,005722503	0,072769145
ATP5H	1366,629537	800,3784256	1932,880647	2,414958457	1,271998371	0,005763745	0,073191043
PLEKHO1	1001,483226	1429,949456	573,0169956	0,40072535	-1,319314318	0,005775047	0,073207357
CLASRP	95,75515703	51,52096914	139,9893449	2,717133378	1,442085386	0,005771645	0,073207357
KIAA1191	890,8898953	1254,447908	527,331883	0,420369694	-1,250269431	0,005793333	0,073375524
BCOR	100,7608954	158,8875416	42,63424921	0,268329718	-1,897921251	0,005812877	0,07355931
PCBP2	10164,60169	5935,16478	14394,03861	2,425212971	1,278111443	0,005818476	0,073566481
ATP6V0A1	59,16508404	87,5835851	30,74658298	0,351054172	-1,51023442	0,005911758	0,074616799
TMEM138	201,5263604	110,2717056	292,7810152	2,655087391	1,408759348	0,005969432	0,07521484
NCOA6	216,1923997	308,166503	124,2182963	0,40308825	-1,310832366	0,005999163	0,075394471
KLHL28	179,4315695	98,7600591	260,10308	2,633686962	1,397083878	0,005997716	0,075394471
INTS2	101,8482646	55,81690358	147,8796257	2,649369925	1,405649298	0,006046189	0,075793222
DLGAP5	240,4276262	134,82449	346,0307623	2,566527508	1,359817723	0,006124483	0,076314879
LOC100505875	73,92468566	36,81944628	111,029925	3,015524031	1,592408732	0,006114235	0,076314879
RFWD2	65,49121735	96,11732274	34,86511197	0,362734947	-1,463012349	0,006136232	0,076394526
SNX18	39,1450958	58,81324908	19,47694253	0,331165899	-1,594373971	0,006154693	0,076559142
SDHA	267,6652063	383,4970206	151,8333919	0,395918048	-1,33672626	0,006203194	0,077048253
ALG13	571,5907219	327,9010819	815,2803619	2,486360695	1,314035603	0,006204556	0,077048253
SUMO2	10968,66073	6098,763132	15838,55833	2,597011556	1,376852434	0,006240364	0,077361456
COA1	205,7726715	115,2601525	296,2851904	2,570577809	1,362092682	0,006248059	0,077391206
GSE1	43,16445441	71,84884272	14,48006609	0,201535133	-2,310896732	0,006267666	0,077568333
MARS	174,8340443	100,8112569	248,8568316	2,468542097	1,303659248	0,006284829	0,077649245
RARG	204,7383369	304,3070405	105,1696332	0,345603681	-1,532809513	0,006331492	0,078159707
SLC35A5	428,8510906	250,4744871	607,2276941	2,424309562	1,277573929	0,006342197	0,078225782
MLL	21,48361286	33,68847506	9,278750649	0,27542804	-1,860252655	0,006365438	0,07844624
VAMP2	525,084887	292,6719633	757,4978107	2,588214471	1,37195717	0,006384969	0,078554464
LOC282997	278,2140797	162,929955	393,4982045	2,415137256	1,272105182	0,006420873	0,078929752
SLC40A1	6754,790215	10294,81139	3214,76904	0,312270805	-1,679130401	0,006434797	0,078968091
ARID3B	257,8753822	367,0958861	148,6548784	0,404948364	-1,304190138	0,00643066	0,078968091
KLHL12	38,49315815	58,18995357	18,79636274	0,323017318	-1,63031658	0,006441532	0,078984424
PPP2R5A	275,2751703	396,9629957	153,587345	0,38690595	-1,369945179	0,006468214	0,07923212
HAUS2	72,7710748	40,10699035	105,4351592	2,628847448	1,394430425	0,006478206	0,07923212
ABI2	340,1414394	487,6673452	192,6155335	0,394973203	-1,340173317	0,006497014	0,079331958
SLC25A20	41,45607808	65,0210457	17,89111046	0,275158762	-1,861663824	0,006504989	0,079354155
LOC648987	22,64466173	35,5254833	9,763840172	0,27484046	-1,863333692	0,006537298	0,079597595
FAM45A	138,2449284	77,97892393	198,5109329	2,545699823	1,348062314	0,006550018	0,079646478
ATP5G2	933,6568378	531,4957014	1335,817974	2,513318491	1,329593503	0,006555842	0,079651034
SPCS1	1248,585652	560,5900358	1936,581268	3,45454101	1,788494039	0,006562042	0,079660136
ATF4	5987,449191	8413,771368	3561,127013	0,423249796	-1,240418723	0,006573355	0,079731254
SHFM1	492,8866093	249,1370586	736,6361601	2,956750651	1,564012583	0,006605197	0,079869916
RFFL	123,7815168	178,4258133	69,13722032	0,387484406	-1,367789843	0,006606645	0,079869916
PLOD1	265,3930883	141,8569344	388,9292423	2,741700602	1,455071035	0,006606361	0,079869916
C6orf48	241,5723713	129,20116	353,9435827	2,739476819	1,453900396	0,006622402	0,079994244
PURB	36,24670148	58,80751928	13,68588367	0,232723363	-2,103312044	0,006645809	0,080210688
RC3H1	182,4471674	260,5481232	104,3462117	0,40048729	-1,320171638	0,006706747	0,080859759
GCSAML	2241,25416	1283,749939	3198,758382	2,491730115	1,317147815	0,00675746	0,081356701
RYBP	8399,579444	4910,197384	11888,9615	2,421279752	1,275769776	0,006779374	0,08141934
RBMS1	88,221383	43,01484732	133,4279187	3,101903807	1,633153948	0,0067688	0,08141934
SHISA5	1296,933319	541,3132739	2052,553364	3,791803127	1,92288406	0,006807328	0,08153654
RGP1	104,9203581	160,7568712	49,08384494	0,305329686	-1,711560233	0,006810257	0,08153654
FAM73A	90,73646072	131,4905332	49,98238821	0,380121572	-1,395467193	0,006799646	0,08153654
OSBPL2	2311,638709	1338,326224	3284,951194	2,454522025	1,295442113	0,006845621	0,08187856
EMP3	8417,451168	4912,892605	11922,00973	2,426678271	1,278982848	0,0068951	0,082335607
ACAP2	130,1055078	193,7413845	66,46963112	0,34308432	-1,543364904	0,006891481	0,082335607
RPL26	313,645884	183,4781466	443,8136214	2,418890913	1,274345708	0,006937911	0,082658828
C1orf116	105,6650267	152,2286424	59,1014109	0,388241069	-1,364975356	0,006941206	0,082658828
ANKRD42	37,28196239	60,19352375	14,37040102	0,238736664	-2,066507952	0,006944789	0,082658828
LPIN2	271,2171562	385,7789248	156,6553876	0,406075546	-1,300179944	0,006956207	0,082677327
SART3	47,3414657	69,11391809	25,56901331	0,36995462	-1,434579779	0,006972791	0,082789796
SCCPDH	671,3179306	396,4527096	946,1831516	2,386622991	1,254970685	0,006997788	0,082951886
PNPLA6	48,21680681	74,09839421	22,33521942	0,301426497	-1,73012185	0,007016491	0,083106184
ATP6V1A	136,1537924	195,5832384	76,72434647	0,392284876	-1,350026379	0,007067688	0,083509556
ORAOV1	217,4363213	112,5210918	322,3515509	2,864810018	1,518439469	0,007066208	0,083509556
SYPL1	612,749127	257,8497076	967,6485465	3,752761853	1,907952741	0,007143338	0,08433524
ECH1	52,80101509	83,96898057	21,63304962	0,257631443	-1,956619416	0,007149303	0,084337546
PCMTD1	1640,508211	965,8875141	2315,128908	2,396892882	1,261165436	0,007201382	0,084746697
SRP9	2976,685904	1751,481411	4201,890397	2,399049382	1,262462854	0,007213068	0,084815932
BTBD7	79,21603767	119,112444	39,31963132	0,330105151	-1,599002444	0,007267172	0,085383431
FBXO7	1347,194245	1906,324892	788,063599	0,413394171	-1,274410047	0,007277985	0,085441788
RABGEF1	173,7046924	253,7724531	93,63693171	0,36897989	-1,438385907	0,007300501	0,08563734
DOPEY1	1058,168658	607,865522	1508,471793	2,481588014	1,311263623	0,007326308	0,085733638
HSPA9	44,9077411	66,14499334	23,67048885	0,357857604	-1,482542459	0,007321311	0,085733638
ABCC3	896,294106	1375,586975	417,0012368	0,303144217	-1,721923793	0,007356892	0,086022669
ATP2A3	1485,052205	2126,038219	844,0661913	0,397013649	-1,332739488	0,007371181	0,086120846
HPS4	61,44546946	97,48007057	25,41086835	0,260677574	-1,939661619	0,007379235	0,08614608
TRIM40	1321,313339	1977,371549	665,2551297	0,336434056	-1,571604344	0,007459075	0,086731777
IPCEF1	217,9141484	315,0089562	120,8193406	0,383542557	-1,382541429	0,007452829	0,086731777
PTDSS1	232,3974334	132,8238	331,9710668	2,499334207	1,321543829	0,007451921	0,086731777
TFE3	217,9588958	123,7442077	312,1735839	2,5227329	1,334987466	0,007471421	0,086806266
DAG1	276,4840529	390,1868078	162,781298	0,417188113	-1,261230044	0,007479847	0,086835145
HIST1H3D	817,4685202	1155,942066	478,9949747	0,414376281	-1,270986668	0,007501454	0,087016869
DDX5	355,73662	510,7589863	200,7142536	0,392972535	-1,34749961	0,007540805	0,087276444
CORO1A	52,534722	79,15262991	25,91681409	0,327428338	-1,610748905	0,007587255	0,087733639
USP7	87,7696355	128,5737994	46,96547156	0,365280265	-1,452924283	0,007608081	0,087904915
DCTN6	775,3072386	448,5303292	1102,084148	2,457100615	1,296956936	0,007648787	0,088166141
FAM26E	106,8732835	155,0399389	58,706628	0,378654871	-1,401044609	0,00764214	0,088166141
PLP2	218,2651389	123,5042649	313,026013	2,534536061	1,34172169	0,007646637	0,088166141
TMCC2	1080,717145	1521,322728	640,1115621	0,420759876	-1,248930961	0,007655464	0,088173569
PPP1R11	158,8411467	226,6472041	91,03508925	0,401659882	-1,315953723	0,00767296	0,088236017
AGPAT3	60,72917119	100,9676494	20,49069297	0,202943152	-2,300852439	0,007687416	0,088332763
PITPNM2	962,6805692	1372,07004	553,2910981	0,403252809	-1,310243511	0,007701177	0,088421372
ESCO1	36,84086618	59,17952179	14,50221057	0,245054541	-2,028825211	0,007770353	0,089138121
BRI3	217,9032644	115,7978895	320,0086392	2,763510118	1,466501894	0,007810539	0,08939612
AGAP1	74,01169719	34,66648231	113,3569121	3,269928315	1,709259008	0,00780658	0,08939612
FCER1G	30513,70781	18246,13986	42781,27576	2,344675427	1,229388225	0,007832189	0,089503734
DCAF12	457,8541667	642,88823	272,8201034	0,424366306	-1,236617982	0,007857529	0,089723162
AP2A1	62,21335481	91,16376304	33,26294658	0,364870267	-1,454544502	0,007930289	0,09034225
SYNCRIP	84,4672676	120,9913048	47,94323042	0,39625352	-1,335504344	0,007978641	0,090822284
SEC24B	302,7469214	175,9455597	429,548283	2,441370408	1,2876912	0,008009439	0,091031077
HADHB	392,1446747	216,5123339	567,7770155	2,622377235	1,390875236	0,008058084	0,091229249
LRCH4	39,08901309	57,70327642	20,47474976	0,354828201	-1,494807419	0,008056974	0,091229249
TCEAL4	97,83501421	55,80713125	139,8628972	2,506183243	1,325491903	0,008108745	0,091731747
MEX3C	22,65831864	34,93347277	10,38316451	0,297226805	-1,750363864	0,008128565	0,091884847
MAPKAPK5	86,07847196	47,53226743	124,6246765	2,621896308	1,39061063	0,008166964	0,092247561
GCC1	38,77265916	58,41676801	19,12855031	0,327449651	-1,610655	0,008173819	0,092253698
NDUFB11	106,7526001	55,68028527	157,824915	2,834484669	1,503086466	0,00819785	0,092453526
RAB10	6569,222881	3032,430535	10106,01523	3,332645252	1,736667756	0,00824353	0,092828245
SACM1L	2996,732082	1717,699036	4275,765129	2,489239989	1,315705328	0,008255957	0,092893815
USP9X	394,0673725	555,4818118	232,6529333	0,418830875	-1,255560297	0,008300819	0,093273978
CBL	337,6449381	472,9813225	202,3085538	0,427730534	-1,225225894	0,008302507	0,093273978
ATPBD4	142,8975612	75,23894506	210,5561773	2,798499861	1,484653676	0,008349545	0,093711696
TCF12	47,21647002	69,65330052	24,77963951	0,35575686	-1,491036517	0,008386317	0,093998781
UBN1	63,87823915	93,73721577	34,01926254	0,362921624	-1,462270077	0,008442465	0,09455561
PTK2B	152,3291698	216,7176769	87,9406627	0,405784447	-1,301214524	0,008490021	0,094807705
MYCBP2	72,12215682	105,3336667	38,91064691	0,369403706	-1,436729753	0,008559181	0,095278748
CKS2	99,51371262	49,394755	149,6326702	3,029323058	1,59899544	0,0086255	0,095870958
DYNLL1	38537,08471	22658,0642	54416,10522	2,40162199	1,264009092	0,008646939	0,095899536
VAMP5	22,45498231	34,33025495	10,57970967	0,308174515	-1,698180534	0,008647755	0,095899536
ZCCHC7	2167,399919	1310,095879	3024,703958	2,308765341	1,207121547	0,008720905	0,096637412
ARL13B	37,66324118	55,70858259	19,61789977	0,352152197	-1,50572901	0,008767045	0,097001613
SNX8	34,28617107	53,03803058	15,53431156	0,292890053	-1,771568899	0,008785879	0,097063039
EIF3J	25,52911561	39,02249676	12,03573447	0,308430661	-1,696981905	0,008810999	0,097267045
HIST1H3B	1227,299309	573,0187652	1881,579852	3,283626936	1,715290227	0,008838564	0,097497702
RELA	121,6514119	173,365437	69,93738687	0,403410207	-1,309680507	0,008848999	0,097539195
BACH1	31,58652093	48,15379975	15,0192421	0,311901494	-1,68083763	0,008881685	0,09779532
EDEM3	75,39182758	109,3768736	41,40678153	0,378569803	-1,401368756	0,00891607	0,098056648
CCL5	103481,5665	62382,74135	144580,3917	2,317634471	1,212653048	0,008987958	0,098570789
C7orf73	23835,73554	14109,49057	33561,98051	2,378681239	1,250161953	0,008994289	0,098570789
TRA2A	293,3716475	173,9743619	412,7689331	2,372584838	1,246459675	0,0089988	0,098570789
UBQLN1	4082,330383	2429,624192	5735,036575	2,360462409	1,239069508	0,009055842	0,098923903
TMEM55A	11098,2747	6806,214267	15390,33514	2,261218137	1,177100174	0,009121983	0,099485112
C7orf49	174,8541398	254,7942072	94,91407239	0,372512678	-1,424638569	0,009127636	0,099485112
LRR1	62,85632725	93,59050755	32,12214695	0,343220138	-1,54279389	0,009141704	0,099564191
PRR12	25,06670074	39,63429754	10,49910393	0,264899458	-1,916483203	0,009161046	0,099700562
KLF6	212,7158492	300,214967	125,2167314	0,417090236	-1,261568556	0,009175794	0,099786759
JOSD1	135,7963287	194,0865151	77,50614216	0,39933811	-1,324317335	0,009204588	0,099802858
LRRC49	260,4310791	155,7152397	365,1469184	2,344965843	1,229566908	0,009193286	0,099802858
GTF3C5	28,2157815	42,56022855	13,87133445	0,325922461	-1,617399314	0,009202468	0,099802858
SLC38A2	3098,779721	1809,602589	4387,956853	2,424817957	1,277876441	0,009239519	0,100107347
UBE2E1	196,3749055	280,4025706	112,3472404	0,400664089	-1,319534888	0,009362041	0,101209753
AKAP11	21,7611465	34,24557751	9,276715489	0,270887985	-1,884231689	0,009355207	0,101209753
ATP6V0E1	24449,48409	14444,98944	34453,97875	2,385185458	1,254101446	0,009439367	0,101970275
DAD1	41214,3198	20867,29183	61561,34777	2,950135948	1,560781438	0,009448708	0,101995797
NAALADL2	295,7759043	172,7721157	418,7796928	2,423884729	1,277321091	0,009544671	0,102803916
ACVR1	1194,364893	1668,889564	719,840221	0,431328853	-1,21313987	0,009552685	0,102814465
QKI	524,7136701	734,5056453	314,9216948	0,428753267	-1,221780432	0,009565486	0,102876483
MED31	233,1810679	135,4674426	330,8946931	2,442614156	1,288425988	0,009572798	0,10287942
SPOP	110,1091487	159,1192811	61,09901623	0,38398248	-1,380887607	0,009611664	0,103221223
KIAA0232	290,633528	174,0098317	407,2572243	2,340426517	1,226771469	0,009630507	0,103347641
MAZ	2469,952618	1281,196436	3658,708799	2,855696985	1,513842904	0,009688991	0,103594952
PPP4C	387,6220948	543,6084614	231,6357282	0,426107658	-1,230710116	0,009681056	0,103594952
ARRDC4	37,22176916	59,2596736	15,18386472	0,256225926	-1,964511636	0,009688582	0,103594952
GDI1	1528,463416	2132,462518	924,4643146	0,433519608	-1,205830847	0,009717535	0,103701581
MYEOV	35,73701888	58,61856524	12,85547252	0,219307185	-2,188975017	0,009706465	0,103701581
HSP90AA1	289,3588884	409,6867431	169,0310338	0,412586047	-1,277233063	0,00975789	0,103875688
ZNF407	568,355517	339,4734962	797,2375378	2,348452962	1,231710698	0,009816521	0,104423777
EPB41L3	707,2381453	1056,511862	357,9644288	0,338817236	-1,561420827	0,009834593	0,104539937
SYK	373,945759	547,7149899	200,1765281	0,365475716	-1,452152545	0,009849174	0,104557276
AGPAT6	109,3665851	155,8049719	62,92819823	0,403890822	-1,307962731	0,009850532	0,104557276
BUD31	282,8203898	169,2748009	396,3659787	2,341553359	1,227465914	0,009879469	0,10478833
AFF4	88,20681941	126,7361551	49,6774837	0,391975626	-1,351164149	0,009923884	0,105183094
DIAPH1	3577,847171	5012,939668	2142,754675	0,427444736	-1,226190186	0,009946943	0,105198637
TRIP11	217,3722317	308,663055	126,0814083	0,408475865	-1,291677258	0,009936124	0,105198637
RPS23	75,02298094	110,1154189	39,93054303	0,362624449	-1,463451899	0,009959586	0,105256185
GIGYF2	22,78999169	34,89009438	10,689889	0,306387506	-1,706570627	0,009968638	0,105275737
ANKRD10	871,7348778	1218,623375	524,8463801	0,430687931	-1,215285199	0,010033203	0,105523015
SMARCA2	806,9049167	1127,49069	486,3191436	0,431328744	-1,213140232	0,010025363	0,105523015
IST1	384,2719791	545,5602692	222,983689	0,408724208	-1,2908004	0,010035372	0,105523015
TP53INP1	48,46436157	74,2795036	22,64921954	0,304918833	-1,713502836	0,010028779	0,105523015
PFDN1	28,54143482	43,21429651	13,86857313	0,320925579	-1,639689312	0,010019376	0,105523015
RBM7	168,6994562	99,48370147	237,915211	2,391499386	1,257915421	0,0100774	0,105812703
LYPLAL1	3157,355944	4581,530307	1733,18158	0,378297526	-1,402406754	0,010094813	0,105919447
EFCAB13	4252,561827	2172,504534	6332,619119	2,914893396	1,543443122	0,010111805	0,10602162
TMEM192	83,90552175	48,72662503	119,0844185	2,443929133	1,289202452	0,010138813	0,106152499
THOC5	29,83721509	44,65046342	15,02396677	0,336479526	-1,571409372	0,01013422	0,106152499
HIST1H2AJ	101,1751305	53,00796027	149,3423008	2,817356112	1,494341931	0,010204759	0,106690094
FAM214B	76,64692827	110,4924819	42,80137468	0,387369113	-1,36821917	0,010219674	0,106769659
TAL1	1382,616912	1930,191876	835,0419476	0,432621211	-1,208823693	0,010280789	0,107331439
FIP1L1	4727,897113	2866,303324	6589,490902	2,298951003	1,200975719	0,010293347	0,107385843
SYAP1	36,07693838	53,02452719	19,12934956	0,36076417	-1,470872032	0,010349313	0,107892692
VWF	53,36328088	77,28391584	29,44264592	0,380967315	-1,392260867	0,0104451	0,108736172
TPP1	7138,151765	9864,145419	4412,158111	0,447292484	-1,160709577	0,010462814	0,108843053
TMEM39A	137,4492607	80,94297473	193,9555466	2,396199883	1,260748258	0,010490108	0,108971869
SFT2D1	1648,400583	995,2250931	2301,576072	2,312618611	1,209527361	0,010564985	0,109540058
FOXO1	97,16035949	139,9271092	54,39360975	0,388728175	-1,363166419	0,01056342	0,109540058
CCDC175	362,8031549	511,3700778	214,2362321	0,418945577	-1,255165253	0,010594683	0,109746197
PARD3B	236,3147446	454,3864707	18,24301852	0,040148683	-4,638503514	0,010678022	0,110365484
YME1L1	182,0396182	255,291427	108,7878093	0,426131855	-1,230628193	0,010684672	0,110365484
APOBEC3C	685,1194535	955,7590619	414,4798451	0,433665619	-1,205345024	0,010749648	0,110776151
KIF15	1034,670644	552,5222297	1516,819058	2,745263405	1,456944581	0,010762044	0,110776151
AASDHPPT	49,6892686	72,50510546	26,87343175	0,370641923	-1,43190202	0,010762324	0,110776151
CATSPER2P1	108,1581602	62,51473919	153,8015813	2,460245108	1,298802055	0,010759013	0,110776151
CBFA2T2	3163,789267	1752,040266	4575,538268	2,611548579	1,38490554	0,010781706	0,110799256
DNAJB2	27,1469534	40,8113147	13,48259211	0,330364072	-1,597871297	0,010777812	0,110799256
ZNF823	61,16591909	34,54725113	87,78458706	2,541000635	1,345396736	0,010800667	0,110799256
JKAMP	2033,39162	1142,797053	2923,986188	2,558622444	1,355367276	0,010845975	0,111060956
CYTH2	472,6682696	657,167002	288,1695372	0,438502749	-1,189342206	0,010899909	0,111382145
KDM5D	630,7115955	382,7709111	878,65228	2,29550432	1,198811147	0,010905025	0,111382145
TBC1D14	550,235151	762,0643224	338,4059796	0,444064851	-1,171157713	0,010994518	0,112217785
GTF2H2C	492,5158576	175,0395661	809,9921491	4,62748033	2,210226858	0,011015836	0,112356919
HIST1H2AC	7621,278398	11373,42643	3869,130362	0,340190389	-1,555585712	0,011037229	0,112496607
MTDH	3954,883339	2349,636941	5560,129736	2,366378243	1,242680693	0,011057466	0,112624336
TCP1	160,0456673	227,6577628	92,4335717	0,406019854	-1,300377818	0,011080537	0,112780731
CHP1	500,4571668	298,0018817	702,9124519	2,358751723	1,238023572	0,011150144	0,113331369
TNIK	1014,670923	1398,769859	630,5719869	0,450804671	-1,149425629	0,011189782	0,113497467
IRF3	34,06618379	50,65073916	17,48162843	0,345140638	-1,534743744	0,011176912	0,113497467
KIAA0368	8743,921948	5415,528194	12072,3157	2,22920374	1,156528479	0,011229759	0,113587656
TUG1	729,4547799	1012,601986	446,3075733	0,440753207	-1,181957027	0,011219238	0,113587656
STARD4	210,1613107	124,4887349	295,8338864	2,376390817	1,248772119	0,011227333	0,113587656
USP40	167,5493233	100,7108679	234,3877787	2,32733352	1,218677972	0,011228416	0,113587656
ENO1	2719,20904	3788,145594	1650,272486	0,435641251	-1,198787524	0,011269087	0,11390662
DNM1L	2206,591829	1327,243795	3085,939862	2,325073866	1,21727655	0,011329699	0,114440134
DR1	431,8113661	612,199875	251,4228572	0,410687534	-1,283886937	0,011362259	0,114630191
ATP5S	265,771283	373,8504767	157,6920894	0,421805238	-1,245351084	0,0113642	0,114630191
SDE2	201,9190122	285,8083803	118,029644	0,412967751	-1,27589897	0,011396639	0,114737239
JAK3	89,50605188	138,8959934	40,11611033	0,28882122	-1,79175135	0,011387825	0,114737239
UBR5	37,18849285	55,43696407	18,94002163	0,341649691	-1,549410274	0,011398363	0,114737239
APIP	344,514034	206,6733704	482,3546977	2,333898638	1,222741906	0,011438672	0,115063746
DDHD2	114,1612433	163,4146539	64,90783256	0,397197136	-1,332072874	0,011461892	0,115118872
DRAM1	773,456082	431,2829006	1115,629263	2,58676906	1,37115126	0,011513471	0,11541899
VIM	189,1282467	268,842951	109,4135424	0,406979398	-1,29697233	0,011511089	0,11541899
ABRACL	156,172817	93,50032786	218,8453061	2,340583301	1,226868111	0,011533334	0,115538872
SLC11A2	3733,417267	1552,780555	5914,053979	3,808686268	1,929293454	0,011551603	0,115642626
SMNDC1	2494,27163	1503,999894	3484,543366	2,316850806	1,212165145	0,011598099	0,116028625
CSK	1211,802758	1744,136791	679,4687249	0,38957307	-1,360034141	0,011672766	0,116695721
MRPS10	463,1051619	287,0724348	639,1378891	2,226399374	1,154712408	0,011725942	0,116762598
RNF114	363,3122646	222,154461	504,4700681	2,270807733	1,18320556	0,011703081	0,116762598
DCAF11	74,72306279	107,8847114	41,5614142	0,385239147	-1,376173781	0,011707338	0,116762598
RFX2	135,5924129	79,19735672	191,9874691	2,424165111	1,277487965	0,011727387	0,116762598
LOC254128	52,51584627	75,05156843	29,9801241	0,399460327	-1,323875866	0,011693416	0,116762598
ACYP1	92,77140619	53,33641389	132,2063985	2,478726799	1,309599269	0,011726992	0,116762598
SNAPIN	792,9914676	436,395878	1149,587057	2,634275701	1,397406344	0,011741051	0,11681906
GALM	120,8401469	172,288128	69,39216579	0,402768122	-1,311978592	0,011793985	0,117265903
CXCL3	148,3534734	89,36323515	207,3437117	2,320235065	1,214270973	0,011883426	0,117908551
JMJD1C	131,9727177	74,68094996	189,2644854	2,534307417	1,341591537	0,011890887	0,117908551
GINS1	392,0083558	235,7937336	548,2229781	2,325010804	1,21723742	0,011934694	0,118200632
ANK1	954,2104935	1310,777652	597,6433346	0,455945624	-1,133066316	0,011973503	0,118486608
BCR	798,7797731	1101,415883	496,1436634	0,450459877	-1,150529485	0,012015735	0,118743737
TMEM59	523,0262851	319,7776013	726,2749689	2,271187744	1,183446969	0,012089078	0,119226692
ZNF280D	500,3789825	305,1747558	695,5832092	2,279294719	1,188587481	0,012105112	0,119304322
AKAP9	22,89216775	42,84351027	2,940825229	0,06864109	-3,864783735	0,012118576	0,119356536
CDKN1A	8526,946058	11760,81584	5293,076275	0,450060297	-1,151809794	0,012133288	0,11942097
LOX	65,5877436	105,2473291	25,92815808	0,246354547	-2,021191995	0,012158136	0,119585
C12orf23	113,0820526	65,27187479	160,8922304	2,464954943	1,301561276	0,012194742	0,119864394
CD164	4465,250173	2744,251337	6186,249009	2,254257445	1,172652287	0,012270484	0,120446877
SIN3A	1143,314202	685,2913966	1601,337008	2,336724226	1,224487481	0,012295566	0,120612076
BRWD3	143,4467714	204,3380517	82,55549121	0,404014282	-1,307521802	0,012325637	0,120744982
ADAR	111,119709	161,3257258	60,91369217	0,377582012	-1,405138058	0,012321469	0,120744982
HIPK2	5294,977465	3147,520943	7442,433987	2,364538354	1,241558543	0,012373359	0,121131291
CLASP1	523,6744071	273,2245771	774,1242371	2,833289177	1,502477857	0,012427094	0,121413371
PTAFR	309,1578474	116,2601851	502,0555097	4,318378723	2,110489774	0,01243824	0,121441093
OSTC	695,5168239	367,9946088	1023,039039	2,780038116	1,475104663	0,012453493	0,121508851
PSTPIP2	1320,644555	1844,429372	796,8597386	0,432035919	-1,210776834	0,01246794	0,121568657
HSPA4	4998,182618	2678,149016	7318,21622	2,732564982	1,450255805	0,012509649	0,121894023
TNPO2	51,37994492	73,7535577	29,00633215	0,393287226	-1,346344765	0,012543039	0,122056627
DPH3	59,83387972	85,45975914	34,2080003	0,400281965	-1,32091148	0,012601722	0,122546087
NDUFA2	52,14236664	75,9787972	28,30593608	0,372550463	-1,424492239	0,01279405	0,12416855
FBXO33	103,586074	60,58840082	146,5837473	2,419336792	1,274611618	0,012788252	0,12416855
SMAD2	5050,371959	3094,741728	7006,00219	2,263840671	1,178772425	0,012807907	0,124220545
DNAJA1	338,1943518	205,6533076	470,7353959	2,288975565	1,194702062	0,012838153	0,12426652
TXNDC11	879,067665	548,7093994	1209,42593	2,204128327	1,140208222	0,012857832	0,124292374
SPIRE1	55,14710636	83,53299998	26,76121274	0,320366954	-1,642202755	0,012851275	0,124292374
TMLHE	116,0683006	162,6568969	69,4797043	0,427154985	-1,227168477	0,012888049	0,124502135
GNAQ	3990,022673	5996,790882	1983,254464	0,330719297	-1,596320868	0,012989164	0,12539605
SEC14L1	11305,46071	6420,324976	16190,59644	2,521772107	1,334437905	0,013010426	0,125518406
PHF10	42,81557332	62,23786835	23,39327829	0,375868887	-1,411698597	0,013024296	0,125550065
HPS1	169,3344958	237,1588237	101,5101678	0,428026106	-1,224229304	0,013060003	0,125630391
TEC	230,0002777	122,0602577	337,9402978	2,76863497	1,469174855	0,013065011	0,125630391
RBM41	44,47614634	65,16608971	23,78620296	0,365008904	-1,453996439	0,01305166	0,125630391
C14orf166	540,7433302	331,5498249	749,9368355	2,261912929	1,177543395	0,013104719	0,125846633
MTA3	116,7646805	70,71830195	162,811059	2,302247855	1,203043159	0,013157917	0,126274531
NAGA	105,0431274	147,7836776	62,30257726	0,421579557	-1,246123186	0,013270597	0,127188887
AKR1B1	24,66852195	41,24308881	8,093955096	0,196249974	-2,349235634	0,013295194	0,12734112
C15orf23	345,0324627	212,1350951	477,9298304	2,25295032	1,171815501	0,013307303	0,127373637
ACADVL	42,01277438	65,894211	18,13133776	0,27515828	-1,861666353	0,013318748	0,12739975
PTPRJ	8264,536811	11270,26664	5258,806982	0,466608923	-1,099714198	0,013365044	0,127709103
GXYLT1	110,0676639	67,19027036	152,9450575	2,276297694	1,186689245	0,013368564	0,127709103
PSMB3	41,21632245	59,5792822	22,8533627	0,38357902	-1,38240428	0,013385803	0,127790265
SNRNP48	3204,132145	1243,957455	5164,306836	4,151514038	2,053637577	0,01348871	0,128269992
BECN1	808,469414	1115,199014	501,739814	0,449910561	-1,152289862	0,013476859	0,128269992
FBXW5	937,2160653	558,4130752	1316,019055	2,356712466	1,236775751	0,013484813	0,128269992
LAMTOR3	431,0716945	246,5431205	615,6002686	2,496927383	1,320153865	0,013508942	0,12829092
IL16	66,68522655	104,3212173	29,04923578	0,278459517	-1,844460494	0,013513002	0,12829092
CBWD2	93,45807608	54,74511329	132,1710389	2,41429839	1,271603994	0,013517243	0,12829092
TNFSF4	907,7568313	1274,285892	541,2277704	0,424730254	-1,235381219	0,013564852	0,128659235
TTK	151,5848084	92,30420196	210,8654148	2,284461708	1,19185426	0,013603875	0,128862113
MAPK10	539,3351455	333,254035	745,4162559	2,236780887	1,161423938	0,013629905	0,129025055
ABCC1	93,32371417	130,1601358	56,48729251	0,433983048	-1,204289404	0,01366122	0,129237794
OR51B5	204,6666196	63,53593596	345,7973032	5,442546773	2,444281901	0,013723074	0,129655102
BUB3	94,7201926	133,2663497	56,17403546	0,421517026	-1,246337188	0,013745338	0,129781562
RAN	179,8675648	109,6731554	250,0619743	2,280065468	1,189075249	0,013756176	0,129800042
MARK2	77,07513079	108,8516852	45,29857635	0,416149518	-1,264826129	0,013840199	0,130424466
ADPGK	95,09546168	55,94955588	134,2413675	2,399328563	1,262630733	0,01385006	0,130433298
ACAD8	91,15296982	129,0331281	53,2728115	0,412861505	-1,276270186	0,013878099	0,130613195
PAQR7	311,4220618	188,7309051	434,1132185	2,300170278	1,201740666	0,013913289	0,130860123
SLC30A1	414,3713311	582,9478785	245,7947838	0,421641098	-1,245912598	0,013961086	0,131140892
DYNC1LI1	429,8150896	265,1939184	594,4362608	2,241515433	1,164474432	0,013998323	0,13140622
ASPM	59,39598634	34,43815089	84,35382178	2,449429473	1,292445752	0,014066669	0,131878407
MPZL3	1191,360138	552,9031958	1829,817081	3,309470979	1,72660062	0,014142823	0,132337707
NACC1	22,31976425	35,52354633	9,115982171	0,256618021	-1,962305606	0,014133129	0,132337707
RPS13	486,3616994	223,9348528	748,7885459	3,343778498	1,741479282	0,014185706	0,132565001
PPP1R2	92,94525715	130,6772505	55,21326384	0,422516265	-1,242921214	0,014190491	0,132565001
RPL7A	195,2880685	116,1013815	274,4747556	2,364095518	1,241288327	0,014194323	0,132565001
BICD2	2716,146356	3708,472479	1723,820234	0,464832958	-1,10521573	0,01425791	0,132988906
KRTCAP2	255,6546026	153,5256502	357,7835551	2,330448069	1,220607365	0,01434304	0,133612408
COX18	373,9471162	229,1031091	518,7911233	2,264443836	1,179156757	0,014401241	0,134069129
PCP2	1750,919293	1102,498143	2399,340442	2,176276175	1,12186165	0,01441184	0,134082405
MTHFS	80,18269168	112,3759502	47,98943318	0,427043626	-1,227544636	0,014466339	0,13448321
IFRD1	3236,799125	1774,029467	4699,568783	2,649092854	1,405498413	0,014530578	0,134843762
SRSF7	129,1724153	50,6895779	207,6552528	4,09660647	2,034429311	0,014594232	0,135262714
GABPB2	46,62018029	67,23498113	26,00537944	0,386783472	-1,370401948	0,014621965	0,135433863
TTC30A	46,50350691	67,29045359	25,71656023	0,38217249	-1,387704161	0,014680198	0,135878883
DOCK8	62,52573581	90,02779426	35,02367737	0,389031828	-1,362039903	0,014728389	0,136074678
HIST1H1C	240,1211693	351,2805772	128,9617614	0,367118964	-1,445680456	0,014748715	0,136090419
TXNDC16	60,64294831	86,97736961	34,30852701	0,39445349	-1,342072892	0,014745144	0,136090419
ZNF782	98,5863845	57,92635639	139,2464126	2,403852431	1,265348334	0,014760264	0,136111053
YWHAE	30764,44485	19222,697	42306,1927	2,200845839	1,138058093	0,01479886	0,136171755
HAUS1	1886,797009	1198,318419	2575,275598	2,149074533	1,103715518	0,014800454	0,136171755
PPP2R4	471,7802777	645,7055605	297,8549949	0,461286093	-1,116266298	0,014793703	0,136171755
PRTFDC1	148,8919171	211,4138576	86,36997661	0,408535077	-1,291468141	0,014833574	0,136356925
RANBP17	22400,06551	12778,04827	32022,08275	2,506022992	1,325399651	0,014848512	0,13637034
EFNB1	757,6176197	1035,324036	479,9112032	0,463537198	-1,109242977	0,014853693	0,13637034
EIF3F	40,62124601	59,14928223	22,09320979	0,37351611	-1,420757627	0,014863956	0,136378897
PPP2R1B	96,29936621	58,59919483	133,9995376	2,286712949	1,193275275	0,014931432	0,13691205
CNOT6L	7329,331009	4603,355247	10055,30677	2,184342991	1,12719941	0,015096844	0,137917404
BANK1	2230,927546	3110,13065	1351,724442	0,434619826	-1,202174108	0,015091191	0,137917404
RBX1	46018,08644	24204,46826	67831,70462	2,80244556	1,486686348	0,015133541	0,138158544
RPL37A	519,1762416	322,1332694	716,2192139	2,223363067	1,152743554	0,015159927	0,138313042
MTR	208,1269812	287,9729369	128,2810255	0,445462087	-1,166625444	0,015172186	0,138338533
PRPF4B	273,1973113	166,7003391	379,6942835	2,277705527	1,18758124	0,015225762	0,138654042
ABCB6	114,8957932	162,1859521	67,60563427	0,416840259	-1,262433474	0,015272418	0,13899232
SFT2D2	196,1597728	118,1369953	274,1825504	2,320886439	1,214675933	0,015305576	0,139207406
NLRX1	22,22585676	34,8123658	9,639347726	0,276894359	-1,85259243	0,015332352	0,139364211
LOC100287036	1027,789628	623,015677	1432,56358	2,299402138	1,201258798	0,015392722	0,139739141
MFF	346,379623	212,3830986	480,3761473	2,261837926	1,177495556	0,015389883	0,139739141
EXOC3L2	81,85848683	125,0201663	38,69680737	0,309524523	-1,691874378	0,015459673	0,140259831
ARL6IP6	1145,111643	712,1159475	1578,107339	2,216082008	1,148011271	0,01550849	0,140528268
CBR4	1377,8794	686,5025601	2069,25624	3,014200325	1,591775302	0,015540005	0,140726589
DNAJC5	553,8914268	341,9249983	765,8578553	2,239841659	1,163396748	0,015573721	0,140944583
CASP2	681,8046678	934,6427531	428,9665825	0,45896315	-1,123549769	0,0156568	0,141444875
POLR2H	128,1887764	76,68851765	179,6890352	2,34310221	1,228419888	0,015658033	0,141444875
ADSS	34,51863524	50,73001523	18,30725525	0,360876202	-1,470424085	0,015687412	0,141622738
PHLDA1	247,5319531	139,9685792	355,095327	2,536964575	1,343103375	0,015716599	0,141623808
ZDHHC20	5751,719449	3643,533685	7859,905212	2,157220405	1,109173585	0,015738416	0,141688019
INO80C	562,6688603	354,1977758	771,1399447	2,177145079	1,122437548	0,015748403	0,141688019
MYLK	62,09310239	106,458015	17,72818975	0,166527525	-2,586167438	0,015756696	0,141688019
RNASEK	6522,191924	4086,057934	8958,325914	2,192412849	1,132519495	0,015813741	0,141973982
FXC1	434,3205519	204,020442	664,6206618	3,257617988	1,703817433	0,015844767	0,142077986
H2AFJ	66,80312569	95,46773821	38,13851318	0,399491115	-1,323764678	0,015995079	0,143162327
CHERP	23,87578459	35,63022794	12,12134125	0,340198252	-1,555552368	0,015994903	0,143162327
FAM217B	274,3753886	155,4958733	393,2549039	2,529037559	1,338588463	0,016038519	0,143375529
STXBP5	196,73782	271,983188	121,492452	0,446691036	-1,162650791	0,016133984	0,144140778
RAB4B	90,28785303	126,6787872	53,89691889	0,42546128	-1,232900254	0,016252572	0,144972893
TBC1D9B	281,000737	384,9405597	177,0609142	0,459969493	-1,120389915	0,016270497	0,145005845
ANKRD27	37,47919129	54,20892341	20,74945916	0,382768331	-1,385456623	0,016292581	0,145114176
ABCD1	76,57523233	107,1667004	45,98376427	0,429086312	-1,220660214	0,016364704	0,145623756
LCN2	189,2638225	87,41654209	291,111103	3,330160357	1,735591649	0,01636972	0,145623756
CCT5	28,37037436	41,86331418	14,87743454	0,355381193	-1,492560759	0,016556693	0,147004004
PPFIA1	352,4750221	220,7506537	484,1993906	2,193422228	1,133183554	0,016589283	0,147129228
CTPS2	482,4258214	296,0797027	668,7719402	2,258756457	1,175528725	0,016660693	0,147415456
CCDC23	275,8743382	169,9947406	381,7539358	2,245680863	1,167152919	0,016642227	0,147415456
ANKRD18DP	401,7522371	177,4218522	626,082622	3,528779653	1,819169347	0,01668823	0,147559085
MAOB	127,2177955	199,5963408	54,83925028	0,27475078	-1,863804519	0,01675895	0,148005326
GLS	422,8815674	584,0366665	261,7264683	0,448133625	-1,157999115	0,016789774	0,148081978
LTA	32,48402724	47,55194016	17,41611431	0,366254547	-1,449081424	0,016798024	0,148081978
NUP214	321,447017	199,9408472	442,9531868	2,215421175	1,147580997	0,016906174	0,148945533
API5	30,32627678	44,49456644	16,15798711	0,363145175	-1,461381684	0,016944115	0,149100049
MAP4K4	35,39507846	50,97883944	19,81131749	0,388618448	-1,363573705	0,016961766	0,149165568
SNHG11	107,119907	149,8330208	64,4067933	0,429857137	-1,218070836	0,017142587	0,150149215
ALAS2	21,17253359	40,12328161	2,221785574	0,055373975	-4,174648113	0,017133338	0,150149215
QSER1	365,6257261	228,5097141	502,7417382	2,20008913	1,137561972	0,017173919	0,150307785
FAM172A	281,6021173	179,0237789	384,1804557	2,145974452	1,101632901	0,017191675	0,150373147
NUP50	187,4818947	260,4306369	114,5331525	0,439783713	-1,185133918	0,017227283	0,15050446
ELMSAN1	43,63621615	68,79332989	18,47910241	0,268617647	-1,896374007	0,017278713	0,150773535
PLA2G4C	34,06764056	55,01161707	13,12366406	0,238561685	-2,067565742	0,017330101	0,151041596
TMEM9B	853,269648	526,1593223	1180,379974	2,243388882	1,165679727	0,017360798	0,151218969
MMD	51817,73052	32424,22905	71211,23198	2,196235163	1,13503254	0,017442584	0,151840865
ST3GAL4	89,08891128	153,5953423	24,58248022	0,160047042	-2,643432081	0,017516379	0,152165407
TMEM222	37,19943923	53,42385783	20,97502064	0,392615238	-1,348811929	0,017526695	0,152165407
PCMTD2	18,9850896	33,33417342	4,636005783	0,139076668	-2,846047682	0,01753192	0,152165407
TCEB2	1041,704952	642,0077965	1441,402107	2,245147356	1,166810137	0,017608863	0,152369564
KLF11	154,9911654	217,0622441	92,92008675	0,428080374	-1,224046399	0,017628416	0,152369564
VAMP4	44,19087265	63,66145475	24,72029055	0,388308603	-1,364724425	0,017622963	0,152369564
FXN	84,17815322	43,30645072	125,0498557	2,88755725	1,52984955	0,017600825	0,152369564
RNASE1	87,23124322	47,56926598	126,8932205	2,667546321	1,415513323	0,017690082	0,152754418
LAMTOR2	385,6294815	175,4420241	595,8169389	3,3960902	1,763874777	0,017705748	0,15276695
ARL6IP1	72,83678433	103,9738344	41,69973429	0,401059887	-1,318110415	0,017745049	0,153015718
BPGM	28,69428613	41,409557	15,97901527	0,385877474	-1,373785266	0,017791934	0,153329548
LGMN	1793,097059	1109,883199	2476,31092	2,231145513	1,157784608	0,01787283	0,153664287
NDE1	1323,159508	839,6059584	1806,713057	2,151858308	1,105583085	0,017860863	0,153664287
COPS2	1065,173122	663,5018089	1466,844436	2,210761774	1,144543572	0,017871358	0,153664287
ILK	5625,509922	8007,728103	3243,29174	0,405020213	-1,303934186	0,017912013	0,153820201
ZSWIM7	538,4041037	339,3136587	737,4945487	2,17348913	1,12001288	0,017904189	0,153820201
ATG4C	709,2228391	1126,250379	292,1952994	0,2594408	-1,946522717	0,017978938	0,154213705
PLD3	84,2039983	116,6378534	51,77014318	0,443853703	-1,171843861	0,018000087	0,154304559
ZC3HAV1	191,4254189	262,4894592	120,3613785	0,45853795	-1,124886954	0,018079741	0,15485064
UPF3A	214,128386	114,464226	313,792546	2,741402768	1,454914305	0,018091109	0,15485064
ATP11A	70,57708872	106,1585361	34,99564131	0,32965452	-1,600973231	0,018095573	0,15485064
NAPA	455,4493982	635,7206224	275,178174	0,432860229	-1,208026844	0,018115488	0,154926554
AP3M1	129,779722	77,90600244	181,6534416	2,331700202	1,221382306	0,018125644	0,154926554
SMEK1	27,52128051	40,38635622	14,65620481	0,362899904	-1,462356418	0,018151737	0,154968338
B2M	733735,7766	467970,1001	999501,453	2,13582332	1,094792309	0,018167352	0,155011105
CDC42BPA	204,3152432	125,5224025	283,1080839	2,255438698	1,173408074	0,018203996	0,155204127
C15orf39	26,02943906	42,43521669	9,623661436	0,226784784	-2,14060425	0,018260508	0,155533555
DNAJC15	501,8261918	317,3857321	686,2666515	2,16224796	1,112531976	0,018306911	0,155734687
BAP1	199,4961513	272,0244173	126,9678852	0,466751795	-1,099272523	0,018326742	0,155734687
MPV17	56,28608543	85,11204273	27,46012812	0,32263505	-1,63202492	0,018311514	0,155734687
TRIM35	22,4684541	33,35322616	11,58368205	0,347303196	-1,525732407	0,018352914	0,155866471
HIST1H2AE	5522,09045	3331,154111	7713,026788	2,315421782	1,211275022	0,018571509	0,157174971
KLHL18	195,507531	122,2987922	268,7162697	2,197211149	1,135673517	0,018541979	0,157174971
TATDN3	96,70152135	50,34807747	143,0549652	2,84131932	1,506560977	0,018562447	0,157174971
LAMB2	22,40991449	33,07465457	11,74517441	0,355111023	-1,493657952	0,018556467	0,157174971
FAM65C	52,67046987	74,3299023	31,01103744	0,417208102	-1,261160921	0,018845382	0,159124265
MCF2L	22,73546902	34,22239	11,24854805	0,328689728	-1,605201725	0,018975819	0,159948424
LOC100507217	2167,099314	1394,412276	2939,786352	2,108261955	1,076054136	0,019029432	0,160307883
SLC35E1	2892,453721	1806,572288	3978,335153	2,202145565	1,138909836	0,019068399	0,160451192
KIDINS220	590,3201185	810,2749566	370,3652805	0,457085928	-1,12946269	0,019092209	0,160559109
LMBRD1	176,645568	110,0652599	243,2258761	2,209833297	1,143937541	0,019130029	0,160729593
ZMYM1	144,8336299	89,51635034	200,1509095	2,235914542	1,160865049	0,019156469	0,160729593
ARCN1	610,6130112	381,543766	839,6822563	2,20074951	1,137994947	0,019228556	0,161149412
MAP1B	93,06099729	157,2583813	28,86361332	0,183542607	-2,445813088	0,01924138	0,161164476
RGS16	21,76022643	33,24791295	10,27253991	0,308967962	-1,694470846	0,019287207	0,161363375
MBD1	37,37624471	53,29563818	21,45685124	0,402600512	-1,312579087	0,019338976	0,161426884
C1orf198	999,6759428	1383,780668	615,5712171	0,444847389	-1,168617611	0,019380664	0,161498166
ERMAP	37,78366749	54,65142261	20,91591237	0,382714875	-1,38565812	0,019436944	0,161874855
CMC2	1817,072855	974,6681041	2659,477605	2,72859817	1,44815995	0,019461194	0,161975487
GSK3B	1980,238516	704,9928922	3255,48414	4,617754556	2,207191493	0,019511392	0,162033008
JHDM1D	320,3263622	441,744922	198,9078024	0,450277507	-1,151113682	0,019533536	0,162033008
EDF1	299,3098651	184,3769568	414,2427733	2,24671662	1,167818168	0,019523022	0,162033008
SPEN	26,70949405	38,91314515	14,50584295	0,372774878	-1,423623456	0,019504193	0,162033008
C22orf25	23,86521595	35,60125929	12,12917262	0,340695045	-1,553447132	0,019496077	0,162033008
TSPAN15	1314,995444	843,6674631	1786,323425	2,11733118	1,082246944	0,019585605	0,16228073
CDR2	24,23516511	35,64729733	12,8230329	0,359719638	-1,475055172	0,019678971	0,162869673
MAP2K4	5538,051158	3553,852705	7522,249611	2,116646422	1,081780293	0,019694659	0,162907265
RABIF	652,1198461	421,9573497	882,2823426	2,090927776	1,06414323	0,019802437	0,162968708
ATF7IP2	108,1207705	151,0069769	65,23456407	0,43199702	-1,210906734	0,019728246	0,162968708
ACIN1	154,4697874	95,50230415	213,4372707	2,234891321	1,160204678	0,019751336	0,162968708
TAF3	24,91750924	36,89375084	12,94126764	0,350771265	-1,511397528	0,019791493	0,162968708
NUDCD3	28,63585502	41,60260638	15,66910366	0,376637548	-1,408751262	0,019879587	0,16336319
ANXA4	87,26450565	53,31555214	121,2134592	2,273510342	1,184921567	0,0199934	0,16407835
HIST1H3J	468,463257	639,5022612	297,4242528	0,465087101	-1,104427167	0,020008808	0,16411265
MAP1LC3B2	9569,09413	6186,188395	12951,99986	2,093696318	1,0660522	0,020079454	0,164599719
SATB1	207,7853503	284,4525071	131,1181934	0,460949333	-1,117319915	0,020136836	0,164792833
CTNNAL1	277,4813605	176,3783511	378,5843698	2,14643332	1,101941356	0,020175287	0,165015108
KIF3C	802,1692896	1089,760845	514,5777343	0,472193268	-1,082550622	0,020190606	0,165048044
HIST1H4B	443,4589017	220,1492068	666,7685966	3,028712237	1,598704512	0,020204091	0,165065957
LDHA	82,65417177	114,7885697	50,51977384	0,440111537	-1,184058904	0,02026509	0,16547182
SLC33A1	1483,706128	933,6672522	2033,745004	2,178233197	1,123158414	0,020315866	0,165608868
CASP4	907,0382432	583,3125541	1230,763932	2,109956186	1,077213041	0,020314044	0,165608868
HSDL1	580,4631172	794,5479958	366,3782386	0,461115301	-1,116800554	0,020428077	0,166338036
EIF1B	6843,903661	3853,367758	9834,439564	2,552167398	1,351722959	0,020545974	0,167204879
RABL2A	336,5248583	151,7913255	521,2583911	3,434045979	1,779909356	0,020599123	0,167544121
KCTD2	143,3392794	197,3095612	89,36899769	0,452937998	-1,142614518	0,020681928	0,168030603
SDF4	1560,21246	991,5493557	2128,875564	2,14701926	1,102335133	0,020715392	0,168115587
NEURL3	23,49460841	38,84111557	8,148101252	0,20978031	-2,253048825	0,020715333	0,168115587
TRAF7	30,1231403	43,49195181	16,75432879	0,385228257	-1,376214564	0,020763581	0,168319743
LMBRD2	102,284299	62,00222458	142,5663734	2,299375133	1,201241855	0,020917572	0,169431394
ARHGEF12	3762,947314	5083,260898	2442,633731	0,480524958	-1,057316729	0,020941586	0,169480744
FBXW11	120,9494186	167,0409211	74,85791623	0,448141185	-1,157974777	0,020965442	0,169486118
EXOSC10	74,6646993	35,95447977	113,3749188	3,153290482	1,656858077	0,020954116	0,169486118
INF2	1025,659682	1385,411623	665,9077416	0,480656962	-1,056920465	0,021119964	0,170358382
SBDSP1	1351,829536	850,5937165	1853,065355	2,178555189	1,123371661	0,021111821	0,170358382
IMPAD1	178,1808738	244,7158599	111,6458878	0,456226612	-1,132177491	0,021140913	0,170433305
GNAZ	10583,45948	14209,72086	6957,198094	0,489608358	-1,030299909	0,021239966	0,171019386
TACC1	1452,367175	1959,23405	945,5002993	0,482586702	-1,051139932	0,021260415	0,171019386
KAT6A	43,27092796	61,82371255	24,71814337	0,399816549	-1,322589908	0,021253409	0,171019386
DZIP3	137,5284472	82,50889348	192,548001	2,333663595	1,222596607	0,021312687	0,171345564
UBXN2A	407,8294621	558,9047601	256,754164	0,459388043	-1,122214788	0,021325721	0,171356097
CYBB	102,6146053	141,6737479	63,55546272	0,448604372	-1,156484414	0,021353224	0,171482814
SERPINE2	620,0906867	391,9925063	848,1888671	2,163788475	1,113559473	0,021376699	0,17157706
VPS13D	68,52568295	97,06258973	39,98877616	0,411989586	-1,279320224	0,021393553	0,171617637
C16orf62	45,58779544	64,50711241	26,66847847	0,413419195	-1,274322721	0,021405238	0,171617637
EGLN2	355,6908041	481,9912464	229,3903617	0,475922257	-1,07120217	0,021432499	0,171652463
TBC1D13	363,4373467	496,4872493	230,387444	0,464034966	-1,107694575	0,021462736	0,17179592
IKBKG	882,6133275	1211,528853	553,6978016	0,457024032	-1,129658065	0,021521825	0,172174597
PTPN1	111,8114479	158,2020757	65,42082013	0,413526939	-1,273946778	0,021661243	0,172940275
GNG10	58,02043413	34,08418774	81,95668051	2,404536706	1,265758949	0,021648118	0,172940275
GRIPAP1	91,06328139	125,0480194	57,0785434	0,456452999	-1,131461783	0,021888233	0,174627953
TSC22D4	659,2686867	896,086158	422,4512154	0,471440398	-1,084852704	0,021900938	0,17463399
CMAHP	247,9424398	154,7668759	341,1180036	2,204076302	1,140174169	0,021927193	0,174652777
LAP3	82,47848552	115,2692742	49,68769689	0,431057602	-1,214047426	0,021988917	0,174858551
ABHD2	1455,827005	924,9776562	1986,676355	2,147810103	1,102866444	0,022202601	0,17627008
ZFAND2B	697,1235114	450,1797637	944,0672592	2,097089508	1,06838844	0,022184833	0,17627008
HSPB3	108,9348235	55,56984656	162,2998005	2,920645108	1,546287065	0,022197435	0,17627008
FAM18B2	90,26379505	56,23346753	124,2941226	2,210322927	1,144257162	0,02222043	0,176315854
SMARCB1	765,8881464	494,7900456	1036,986247	2,09581065	1,06750838	0,022453907	0,177878756
RAB32	1634,1694	2232,438655	1035,900146	0,464021774	-1,107735589	0,022486855	0,177982761
POC1B	1447,612065	908,9489881	1986,275142	2,185243802	1,127794246	0,02249139	0,177982761
CSDA	1997,632376	2673,155055	1322,109698	0,494587733	-1,015701638	0,022514323	0,178067826
C5orf34	116,1519416	64,71416198	167,5897212	2,589691593	1,372780297	0,022537143	0,17815191
TTC28	57,45883644	85,92607684	28,99159605	0,337401603	-1,567461268	0,022595089	0,178416978
RNF8	160,4297443	218,9131316	101,946357	0,465693201	-1,102548276	0,022658281	0,178722846
TRAK2	1017,79967	1374,751572	660,847767	0,480703409	-1,056781061	0,022685256	0,178839105
SH2B2	113,5003612	157,0414119	69,95931054	0,445483199	-1,166557072	0,022814173	0,179661614
RTN2	51,88531541	80,28057954	23,49005127	0,292599423	-1,773001169	0,022829378	0,179684536
ZMYM6	338,1464229	211,8146143	464,4782315	2,192852618	1,132808852	0,022874649	0,179943955
PEA15	141,9262088	195,1923029	88,66011479	0,454219319	-1,138539028	0,022924256	0,180140286
FTH1	387497,2233	252281,5393	522712,9072	2,071942753	1,050984143	0,022947091	0,180222828
ZDBF2	68,31031568	35,34875108	101,2718803	2,864935173	1,518502494	0,022966193	0,180275982
SGMS1	208,8977421	302,6417401	115,153744	0,380495248	-1,394049659	0,023037361	0,180543736
SLC25A40	108,8280112	67,09123993	150,5647825	2,244179459	1,166188047	0,023031851	0,180543736
DDX3Y	215,75088	90,29842084	341,2033392	3,778619117	1,917859103	0,023117383	0,180970656
RPS18	69,29668234	41,82043805	96,77292664	2,314010354	1,21039532	0,023128981	0,180970656
HGD	8298,747272	4850,741965	11746,75258	2,421640372	1,275984632	0,023160797	0,18102578
KIAA0930	38,78154521	55,16430077	22,39878965	0,40603777	-1,300314161	0,023154512	0,18102578
STAT5A	242,6527914	152,1945817	333,1110012	2,188717873	1,130086002	0,023234175	0,181405286
ATG3	121,1838602	75,35094055	167,0167798	2,216518846	1,148295629	0,023266735	0,181562523
LOC100505648	64,15497477	38,45247023	89,85747932	2,33684543	1,224562311	0,023388345	0,182223845
MSRB2	59,01017925	33,28093067	84,73942782	2,546185642	1,34833761	0,023417772	0,18235171
CLCN4	224,5940515	333,1266055	116,0614975	0,348400565	-1,521181132	0,023465821	0,18262856
SNX27	32,07484907	46,26090375	17,8887944	0,386693578	-1,370737289	0,023495329	0,182760895
LDLRAP1	4249,631782	5732,324431	2766,939134	0,482690603	-1,050829355	0,023543084	0,182937647
ANAPC5	1197,694335	1631,677028	763,7116428	0,468053193	-1,095255597	0,023640192	0,183459085
NR2C2	569,3660241	365,0481734	773,6838748	2,119402126	1,083657344	0,023732177	0,184015646
REST	105,5470188	146,414739	64,67929867	0,441754014	-1,178684851	0,023782581	0,184308696
CUX1	2148,466847	1379,767362	2917,166332	2,114245062	1,080142609	0,02384721	0,184533894
SSBP2	1405,778947	920,8466452	1890,711249	2,053231403	1,037896231	0,023864886	0,184555119
TMEM184B	72,47164119	43,6148571	101,3284253	2,323254781	1,216147377	0,023898203	0,184715036
TMEM204	1265,780287	671,4617996	1860,098775	2,770222783	1,470002003	0,02394336	0,184888164
DHPS	56,63702388	78,83768897	34,43635879	0,436800714	-1,194952882	0,023945901	0,184888164
DCAF17	249,5886072	136,7765124	362,4007021	2,649582855	1,405765242	0,02410472	0,185917991
UQCRB	152,6776547	96,50733201	208,8479773	2,16406332	1,113742713	0,024097975	0,185917991
NCOA2	538,01895	720,5679491	355,4699509	0,493319126	-1,019406873	0,024231731	0,1866022
EEF1B2	75,36689966	104,7507417	45,98305758	0,438975962	-1,187786155	0,024306137	0,18697816
ZNF544	24,64653421	35,19789106	14,09517736	0,400455167	-1,320287359	0,024333399	0,187089408
DYNLT3	2406,908911	911,0760042	3902,741818	4,283662176	2,098844709	0,024384768	0,187287318
COMMD3	80,32405552	50,41072417	110,2373869	2,186784433	1,128811011	0,024443113	0,187636836
DMXL1	71,5710788	100,1511096	42,991048	0,429261824	-1,220070221	0,024480725	0,187826915
PLEKHA2	189,7225934	269,0304554	110,4147314	0,410417219	-1,284836833	0,024617826	0,188760684
DTNBP1	182,7096634	117,0851645	248,3341623	2,12097035	1,084724453	0,024634756	0,188760684
SLC7A5	854,4962633	362,0340571	1346,958469	3,720529721	1,895508044	0,024857183	0,189818491
IDH2	216,6218441	293,0774052	140,1662829	0,478256871	-1,064142398	0,024958456	0,190293583
MIR22HG	29,7684146	42,81475619	16,72207301	0,390567984	-1,356354403	0,025073742	0,190973326
ITGB3	32845,86302	49563,26909	16128,45696	0,325411484	-1,619662928	0,025135846	0,191236946
CD69	208,9336988	103,550527	314,3168706	3,035396146	1,601884813	0,025147606	0,191236946
MAGED2	643,4581773	866,4814592	420,4348954	0,485220879	-1,043286463	0,025194228	0,19139233
ULK4	32,06553378	49,64233924	14,48872832	0,29186232	-1,776640125	0,025272142	0,191884481
SKP1	4405,117265	2928,890522	5881,344007	2,008045013	1,00579161	0,025333318	0,192231969
SPTBN1	648,3332588	1023,521034	273,1454833	0,266868461	-1,905799279	0,025361698	0,192231969
ATIC	114,6624095	72,04814052	157,2766785	2,18293876	1,126271658	0,025370516	0,192231969
GATA3	83,67048757	37,23535927	130,1056159	3,494141548	1,804938053	0,025345914	0,192231969
HDAC3	139,3997027	203,7179957	75,08140967	0,368555608	-1,440045786	0,025456758	0,192532086
FAM149B1	139,7438682	189,9908408	89,49689566	0,471059001	-1,086020323	0,025472055	0,192532086
GEMIN2	58,61603877	36,06325726	81,16882029	2,250734583	1,170395938	0,025475989	0,192532086
PTPN18	10752,61541	14470,69182	7034,538995	0,486123199	-1,040606111	0,025512582	0,192609454
RSPH1	84,98029766	52,54001814	117,4205772	2,234878886	1,16019665	0,025509812	0,192609454
HPCAL1	3918,833903	2399,102587	5438,565219	2,266916492	1,180731246	0,025737093	0,193863816
PEAR1	75,67755565	104,9114109	46,44370041	0,44269446	-1,175616775	0,025766115	0,193922519
ARFGAP3	108,8930412	69,83228897	147,9537934	2,118701758	1,083180519	0,025883161	0,194603025
PSMD8	83,55451285	51,18664755	115,9223781	2,264699559	1,179319671	0,025937483	0,194911183
15-sep	485,2080619	658,8747284	311,5413955	0,472838587	-1,080580321	0,026063688	0,195758924
MAEA	36,68101012	52,15191543	21,2101048	0,406698481	-1,297968492	0,026454737	0,198390171
FYTTD1	31,26755031	45,68625932	16,8488413	0,368794503	-1,439110942	0,026550347	0,198801166
FOXJ3	90,45873032	56,2805464	124,6369142	2,214564751	1,14702318	0,026739101	0,199805059
CAPN11	32,26106959	46,83140675	17,69073243	0,377753599	-1,404482595	0,026785835	0,200052001
FAM195B	92,47793722	55,0916052	129,8642692	2,357242429	1,237100139	0,026816877	0,200079364
PF4V1	69726,30231	29254,73499	110197,8696	3,766838758	1,913354279	0,026881286	0,200456299
KIAA1462	37,50396057	56,29598034	18,7119408	0,332385024	-1,589072712	0,026925564	0,200496692
DAPK1	28,10293326	40,2402215	15,96564503	0,396758379	-1,333667406	0,026956459	0,200608762
RAB6B	4415,86075	2247,144488	6584,577012	2,930197433	1,550997875	0,027006018	0,2008753
ZNF506	262,8210971	170,0594416	355,5827526	2,090932142	1,064146243	0,027029996	0,200933133
FOXD2-AS1	111,0866772	53,78569226	168,3876622	3,130714789	1,646492083	0,027092857	0,200933133
ACSM3	70,59893274	44,41284122	96,78502425	2,179212624	1,123806966	0,02713665	0,200933133
VPS9D1	28,36489809	41,13745198	15,59234421	0,379030384	-1,399614593	0,027136957	0,200933133
AFAP1L2	229,9771698	321,1917284	138,7626112	0,432024236	-1,210815845	0,027414815	0,202575801
SPRYD7	89,7001402	57,97371068	121,4265697	2,094510914	1,066613402	0,027468849	0,202872511
MELK	365,016996	242,7860381	487,247954	2,006902695	1,004970669	0,027537644	0,202952237
NEDD4	255,9702998	168,2944215	343,6461782	2,041934457	1,029936559	0,027531554	0,202952237
HIST1H3E	20,61988875	39,20392816	2,035849332	0,051929728	-4,267295517	0,027529208	0,202952237
WSB2	1368,673792	867,1376183	1870,209967	2,15676258	1,108867371	0,027640315	0,203215397
VPS26B	249,0356194	337,6522202	160,4190186	0,475101329	-1,073692852	0,027617658	0,203215397
CNOT7	113,0193017	70,81505642	155,2235469	2,191956834	1,132219388	0,027640408	0,203215397
PIAS4	122,6001444	168,267932	76,93235691	0,457201536	-1,129097845	0,027855297	0,204589461
ACTR1B	34,16297221	48,83664762	19,4892968	0,399071143	-1,325282133	0,02791918	0,204852775
PPBP	967969,3357	637441,7479	1298496,924	2,037044056	1,026477182	0,027935815	0,204871989
HLA-A	4612,379921	1183,141674	8041,618168	6,796834516	2,764862998	0,028032814	0,205480246
BEST2	121,7961104	75,49828953	168,0939313	2,226460127	1,154751775	0,028069651	0,205647129
HEBP1	387,2993892	561,0846607	213,5141176	0,380538148	-1,393887008	0,028094566	0,205726543
MAML3	139,6192631	191,9407859	87,2977403	0,454815999	-1,13664509	0,028236921	0,206458645
LOC255512	59,15609926	86,72612088	31,58607764	0,364204894	-1,457177787	0,028297784	0,206696857
DGCR2	818,1270268	521,8180169	1114,436037	2,135679491	1,094695153	0,028357778	0,206928252
SLC43A3	82,28544548	51,11533553	113,4555554	2,219599152	1,150299157	0,028354092	0,206928252
RPS27A	139,3625483	189,5100302	89,21506636	0,470766989	-1,086914935	0,028410431	0,207105667
RNF217	189,6272375	104,2393704	275,0151047	2,638303587	1,399610584	0,028468683	0,207426852
USMG5	499,6845969	334,2750811	665,0941128	1,989661062	0,992522689	0,028497298	0,207531896
PNISR	2793,811397	1800,792934	3786,82986	2,102868013	1,072358302	0,02852067	0,207598661
POLR2A	291,7397595	393,4748158	190,0047032	0,482889109	-1,050236169	0,028646119	0,20830432
TM2D2	51,05375479	71,08204702	31,02546257	0,43647396	-1,196032508	0,028730184	0,208707935
ATF6B	504,8838937	323,6218672	686,1459203	2,120208768	1,084206328	0,02881814	0,208968349
SON	141,683695	190,5371917	92,8301983	0,487202511	-1,037406525	0,028827131	0,208968349
CHD3	74,7096763	108,4481539	40,97119874	0,377795262	-1,404323485	0,028803252	0,208968349
BTBD11	75,67529457	103,1169598	48,23362934	0,467756511	-1,096170359	0,028837518	0,208968349
AGTPBP1	954,228156	549,7999636	1358,656348	2,471183045	1,305201878	0,028982173	0,20980854
CDK12	274,3269658	368,180265	180,4736666	0,490177458	-1,028623954	0,029007049	0,209884671
ROGDI	93,08663961	50,66836814	135,5049111	2,674349225	1,419187869	0,029028271	0,209934298
ZNF367	3548,455106	2357,861995	4739,048217	2,009892109	1,007118059	0,029174459	0,210887191
ATXN7L3B	475,5703629	638,0880609	313,0526649	0,490610441	-1,027350158	0,029201191	0,210976082
DARS	288,5770442	176,9066598	400,2474286	2,262478015	1,177903773	0,029244522	0,21108046
RSC1A1	102,7912685	154,1530431	51,42949387	0,333626199	-1,583695509	0,029241917	0,21108046
METAP1	796,4211313	521,6885505	1071,153712	2,053243666	1,037904848	0,029276307	0,211205578
TSPAN32	300,9791373	407,408287	194,5499876	0,477530757	-1,066334438	0,029353651	0,211554712
VCPIP1	69,13020002	96,07388647	42,18651358	0,439104892	-1,187362486	0,029438798	0,211878159
XPO5	66,59085011	91,83446612	41,34723409	0,45023656	-1,151244885	0,029451721	0,211878159
MTMR3	46,28360206	64,32720668	28,23999744	0,439005499	-1,187689085	0,029456515	0,211878159
WDR75	101,2365571	46,62308203	155,8500322	3,342765544	1,74104217	0,029434252	0,211878159
ZFAND6	1958,845949	1302,927516	2614,764382	2,006837948	1,004924124	0,029497285	0,211962793
SMG1P1	588,7437408	375,350716	802,1367656	2,137032731	1,095609004	0,029610683	0,212464285
GTF2H5	256,7935884	169,6689086	343,9182683	2,026996408	1,019343532	0,029596955	0,212464285
STK40	1697,482652	2266,215171	1128,750133	0,498077212	-1,00555869	0,02973552	0,21288082
FYCO1	93,44112269	127,2706402	59,61160517	0,468384579	-1,094234519	0,029741559	0,21288082
NUP35	101,9761966	65,10415562	138,8482376	2,132709291	1,092687326	0,029733726	0,21288082
SPDYC	1340,39132	1844,758619	836,0240208	0,453188841	-1,141815756	0,030027506	0,214612237
MLEC	108,5217897	160,272177	56,77140244	0,354218702	-1,497287711	0,030024497	0,214612237
SNX4	1318,485252	864,8603205	1772,110183	2,049013165	1,034929254	0,030064767	0,214773528
ZBTB1	147,7174955	96,98160297	198,4533881	2,046299319	1,033017188	0,030158482	0,215127562
HYAL3	26,06523819	37,31635191	14,81412446	0,396987479	-1,33283459	0,030331563	0,21615121
SUDS3	49,8771988	69,68709756	30,06730004	0,431461506	-1,212696245	0,030417352	0,216561375
ACTG1	138878,7026	90031,17985	187726,2253	2,085124571	1,060133577	0,030471636	0,216726734
RCOR3	988,1187282	633,279241	1342,958215	2,120641462	1,084500724	0,030496546	0,216798402
TMEM123	2000,474664	995,350995	3005,598333	3,019636639	1,594374957	0,030720034	0,217963113
SGTA	32,18882022	45,45900425	18,91863619	0,416169173	-1,264757992	0,030705194	0,217963113
RBM14	20,09223644	34,0839611	6,100511786	0,178984824	-2,482090826	0,030745196	0,2180358
P2RY10	119,4089785	77,21513375	161,6028233	2,092890544	1,065496862	0,030795494	0,218286586
PTPN2	90,059981	57,7038247	122,4161373	2,121456211	1,0850549	0,030823861	0,218381749
F13A1	57048,59387	75784,68884	38312,49889	0,505544055	-0,984091276	0,030861079	0,218435385
TCF4	61,89007204	90,30857896	33,47156512	0,370635498	-1,431927032	0,030861321	0,218435385
NFKBIA	40,25848777	56,88648538	23,63049016	0,41539726	-1,267436395	0,031051812	0,219358762
FTL	22844,4549	30322,87971	15366,0301	0,506747059	-0,980662285	0,031145727	0,219915917
RGS6	376,1391809	507,9473586	244,3310031	0,481016387	-1,055842052	0,031195507	0,22005479
PFKFB3	122,2067094	166,0570106	78,35640809	0,471864499	-1,083555462	0,031232723	0,220104861
FEM1B	27,24432055	38,17458439	16,31405671	0,427353879	-1,226496878	0,031266851	0,220239175
TMEM69	139,280794	89,58752451	188,9740634	2,109379229	1,07681849	0,031323403	0,220531241
CPNE2	136,2575708	183,8683435	88,64679813	0,482121046	-1,052532686	0,031584764	0,222050463
ZDHHC12	172,3691295	108,5985825	236,1396766	2,174426877	1,120635194	0,031603719	0,222076904
YPEL3	2897,055732	1914,97043	3879,141034	2,025692393	1,018415114	0,031666173	0,222408834
HECA	305,8818837	407,3029422	204,4608251	0,501987106	-0,994277788	0,031726646	0,222577976
C10orf88	46,71421093	65,2363665	28,19205536	0,432152446	-1,210387768	0,03173594	0,222577976
ATF2	3213,507819	2124,072058	4302,943579	2,025799248	1,018491214	0,031897746	0,223106213
TIA1	1687,365764	1108,049565	2266,681962	2,045650333	1,032559563	0,031890804	0,223106213
ABCF1	48,90821491	68,02763592	29,7887939	0,437892534	-1,191351242	0,031866963	0,223106213
TOR1AIP1	33,14696276	47,33897664	18,95494888	0,400408928	-1,320453953	0,03185144	0,223106213
UQCRQ	72,60282573	39,38189165	105,8237598	2,687117235	1,426059266	0,031836837	0,223106213
CPED1	50,63432366	85,27759888	15,99104844	0,187517574	-2,414902286	0,032036838	0,223936121
NCAPD2	58,5371995	80,23061551	36,84378348	0,459223493	-1,122731646	0,032137963	0,224428314
VNN1	78,74916575	108,3462781	49,15205339	0,453657054	-1,140326002	0,032192465	0,224701562
FAM108A1	3581,494971	2319,399223	4843,590718	2,088295395	1,0623258	0,032248087	0,224982357
ZNF732	24,64167645	35,37096487	13,91238803	0,39332792	-1,346195498	0,032462489	0,226327526
MTSS1L	213,549301	319,5223291	107,576273	0,33667842	-1,570556843	0,032568268	0,226783137
PLEKHF2	558,299331	372,2589464	744,3397155	1,999521362	0,999654694	0,03260407	0,226924328
ATF7	754,1765941	488,0516262	1020,301562	2,090560726	1,063889951	0,032725559	0,227345851
RRAGA	33,54713176	47,42210558	19,67215795	0,414830968	-1,269404498	0,032726852	0,227345851
PTGS1	62106,56629	31496,09909	92717,03349	2,943762439	1,557661251	0,03281876	0,227346475
LEPROT	29054,16713	19148,61664	38959,71762	2,034596982	1,02474305	0,032929402	0,227346475
WBP2	8174,744308	10811,73974	5537,748882	0,512197761	-0,965227149	0,032764223	0,227346475
ZNRF2	1570,897189	1044,281349	2097,513029	2,008570804	1,006169319	0,032878273	0,227346475
CDK6	213,2445231	285,3105205	141,1785258	0,494824115	-1,015012284	0,032906412	0,227346475
PSME4	182,0728215	248,6569095	115,4887334	0,464450128	-1,106404404	0,032759504	0,227346475
PIGK	326,5366952	220,433705	432,6396853	1,962674834	0,972821174	0,032916837	0,227346475
LMO2	115,0086509	72,45879114	157,5585106	2,174456793	1,120655042	0,032863103	0,227346475
CYBASC3	88,82422185	55,60849143	122,0399523	2,194627999	1,133976416	0,03281814	0,227346475
TSPAN31	70,01042163	44,7202025	95,30064076	2,131042246	1,091559193	0,032940989	0,227346475
SLC25A15	18,6895151	32,472445	4,906585193	0,151099962	-2,726424801	0,03281266	0,227346475
FAM82A1	57,76012765	34,96317954	80,55707576	2,304054631	1,204174925	0,032983448	0,227506408
TBC1D22B	110,8322611	53,36772512	168,296797	3,153531402	1,656968299	0,033024647	0,227683134
USP33	852,2165334	568,6370608	1135,796006	1,997400599	0,998123709	0,033062872	0,227839199
ARF4	3393,986193	2296,329428	4491,642957	1,95600984	0,967913628	0,033137631	0,227850657
CSNK1G1	26,73514522	38,37497765	15,09531279	0,393363429	-1,346065259	0,033123887	0,227850657
SREK1IP1	110,8018565	65,01142264	156,5922904	2,408688874	1,268248055	0,03353661	0,230019284
LOC440944	598,6451987	403,8191092	793,4712882	1,964917633	0,974468838	0,033566664	0,23011743
FAM125B	220,825942	142,571845	299,080039	2,097749657	1,068842519	0,033671503	0,23040388
CASS4	92,2331453	142,3465149	42,11977569	0,29589608	-1,756837513	0,033658182	0,23040388
C5orf30	119,0929621	163,0624476	75,12347666	0,460703723	-1,118088839	0,033785957	0,230960601
PCSK7	129,3056994	174,005789	84,60560989	0,486222961	-1,040310072	0,03384021	0,231017517
VEPH1	618,0283158	832,8543219	403,2023097	0,484121051	-1,046560266	0,03395378	0,231684617
ACTN1	16862,47062	22618,89925	11106,04199	0,491007182	-1,026183967	0,034130669	0,232565905
PSAP	7546,29206	9994,012651	5098,571469	0,510162599	-0,970970959	0,034198848	0,232921887
KLHDC8B	144,5134175	195,0301183	93,99671671	0,481960005	-1,053014665	0,034280921	0,23337212
USP32	248,5039861	334,3247726	162,6831997	0,486602289	-1,039184988	0,034335383	0,233634055
KDM5A	64,95453595	89,07793988	40,83113202	0,458375352	-1,125398627	0,034369517	0,2337575
SMN1	749,1236436	457,7119619	1040,535325	2,273340904	1,184814043	0,034429771	0,233949574
ZNF22	318,5907522	176,3357063	460,845798	2,613457068	1,38595946	0,034515495	0,2343142
ZBTB2	113,0859016	72,24219894	153,9296042	2,130743616	1,09135701	0,034631352	0,234882522
MINPP1	108,1458698	61,9081087	154,3836309	2,493754601	1,318319503	0,034621568	0,234882522
SFXN1	140,0367625	71,32362514	208,7498999	2,926798792	1,549323568	0,034767969	0,235590463
SEPN1	551,2810181	325,5264176	777,0356187	2,387012472	1,255206105	0,035121925	0,237328737
SPRED2	47,27553601	66,29915343	28,25191859	0,426127893	-1,230641604	0,035109782	0,237328737
ZNF429	106,6006237	50,91805323	162,2831941	3,187144516	1,672264437	0,035143228	0,23736295
EXOC5	872,4679304	588,2658496	1156,670011	1,966236884	0,975437142	0,03520382	0,237662373
HIST1H3F	61,14690094	35,92204142	86,37176047	2,404422384	1,265690356	0,035390315	0,238590797
VAMP7	2782,267437	1870,389816	3694,145057	1,975066922	0,981901537	0,035434941	0,238671476
REPS1	252,31994	167,170397	337,4694829	2,018715568	1,013437652	0,035428855	0,238671476
HTR2A	430,0558584	181,0997568	679,01196	3,74938085	1,906652378	0,035453528	0,238686675
PDIA5	52305,66036	19359,84977	85251,47095	4,40351924	2,138656969	0,035534705	0,239123044
CDC23	82,96911375	52,3253385	113,612889	2,171278624	1,118544868	0,035579956	0,239317366
GRAMD1A	34,76195742	48,60949981	20,91441502	0,430253656	-1,216740643	0,035765094	0,240451984
ATP5J2	899,0649986	607,5639952	1190,566002	1,959573002	0,97053932	0,03587261	0,240952222
FNTA	5507,540669	3506,850455	7508,230883	2,141018267	1,098297104	0,035923161	0,241071129
ATG14	108,4368243	69,10281898	147,7708297	2,138419704	1,096545036	0,036059994	0,241878325
EMC10	140,2097959	195,1422567	85,27733503	0,437000865	-1,194291958	0,036096946	0,241952505
TMCO1	152,6394742	57,37267094	247,9062774	4,320981982	2,111359215	0,036242824	0,242659238
TNK2	203,1667905	269,4230152	136,9105657	0,508162102	-0,97663931	0,036276251	0,242771834
DBNL	2771,803329	3661,802542	1881,804117	0,513901035	-0,960437537	0,036301655	0,242830657
VPS39	204,1305044	269,6646403	138,5963684	0,513958257	-0,960276905	0,036408611	0,243323391
MEST	1652,743253	1104,155663	2201,330844	1,993677991	0,995432412	0,036524765	0,243765279
WDR13	321,6639181	431,4099525	211,9178837	0,491221592	-1,025554117	0,036593757	0,244019259
SLC39A1	83,98459561	120,7054974	47,2636938	0,391562065	-1,352687094	0,036597165	0,244019259
HEXIM2	43,9738391	61,53763394	26,41004425	0,429168991	-1,220382256	0,036674389	0,244206319
02-sep	3647,773385	4862,228756	2433,318015	0,500453215	-0,998692889	0,036777732	0,244560203
RPS12	469,8500413	633,8789583	305,8211243	0,482459814	-1,051519315	0,036777603	0,244560203
SYNJ2	63,61743755	115,1637351	12,07113997	0,104817198	-3,254052653	0,036879108	0,245122804
FAM192A	1514,281584	1003,982767	2024,580401	2,016548957	1,011888431	0,036964544	0,245446854
NFATC2	946,2337738	141,4207199	1751,046828	12,38182657	3,630152252	0,036978241	0,245446854
FAM135A	183,3761335	121,2072304	245,5450366	2,025828293	1,018511898	0,036965839	0,245446854
RPS19	809,126197	524,9597846	1093,292609	2,082621644	1,058400764	0,037008676	0,245537359
PPDPF	20373,42139	13588,81339	27158,02938	1,998557828	0,998959318	0,037103901	0,245655032
MKL1	267,3566255	135,3795111	399,33374	2,949735426	1,560585559	0,037083287	0,245655032
EP300	280,0244953	427,773413	132,2755775	0,309218791	-1,693300102	0,037159308	0,245755855
UHMK1	131,3629152	178,14782	84,57801051	0,474763096	-1,074720299	0,037225298	0,246080942
KIAA0226	534,9385307	353,5445472	716,3325141	2,026144993	1,018737418	0,037259892	0,246198272
DACH1	337,9108791	220,8475693	454,9741888	2,060127672	1,042733748	0,03730717	0,246399275
DNAJC7	437,352616	266,586365	608,118867	2,281132671	1,189750357	0,03737551	0,246627744
MED12L	1327,780269	874,0575451	1781,502993	2,038198746	1,027294737	0,037424627	0,246840408
MBOAT1	89,79076553	57,19171002	122,389821	2,139992334	1,097605629	0,03746029	0,246964183
TBC1D20	376,5515123	499,890531	253,2124935	0,506535887	-0,981263611	0,037488881	0,247041245
TMEM57	94,82090703	60,85474585	128,7870682	2,116302787	1,081546053	0,037606903	0,247595716
SH3BGRL	46281,32938	32160,68203	60401,97672	1,878131087	0,909297762	0,037650834	0,247641926
LAMP2	2315,525095	1556,742661	3074,307529	1,974833482	0,98173101	0,03764107	0,247641926
TYMS	117,6283882	68,32055188	166,9362246	2,443426172	1,288905514	0,037664751	0,247641926
VIL1	952,9922295	1260,786255	645,1982034	0,511742732	-0,966509386	0,037731738	0,247970809
CAPZB	4992,733631	6614,32257	3371,144692	0,509673463	-0,972354855	0,037776341	0,248040883
GLG1	107,1165466	143,5174854	70,71560789	0,492731654	-1,02112594	0,037763821	0,248040883
THRB	1357,451453	720,885685	1994,017222	2,766065776	1,467835464	0,037904304	0,248475671
GTDC2	53,84895823	76,83015232	30,86776414	0,401766275	-1,315571626	0,03791056	0,248475671
THAP1	91,53773085	45,98859873	137,086863	2,980888019	1,57574218	0,037905154	0,248475671
SSX2IP	1487,802214	1976,03461	999,5698166	0,50584631	-0,983228973	0,037938197	0,248545358
SCAF8	1056,724173	709,5789399	1403,869405	1,97845416	0,984373639	0,038094563	0,249234616
JAK1	446,1253851	612,0724614	280,1783089	0,457753496	-1,127357191	0,038122698	0,249307091
CLUAP1	256,956252	169,2194318	344,6930722	2,036959163	1,026417058	0,038160199	0,249440729
TAOK1	5809,397618	3940,203496	7678,59174	1,9487805	0,962571603	0,038186203	0,249499128
TXN	785,6107674	527,46153	1043,760005	1,978836267	0,984652246	0,038250254	0,24980595
YWHAH	9263,211385	12241,50446	6284,918307	0,513410613	-0,961814977	0,038360078	0,250357395
CUL4B	374,9305178	500,5819037	249,2791319	0,497978712	-1,005844024	0,038402866	0,250357395
LRRC28	566,2330341	341,9491287	790,5169394	2,311796911	1,209014664	0,038403207	0,250357395
DNTTIP1	125,6398946	82,1353748	169,1444144	2,059336977	1,042179923	0,038474486	0,250487056
SF3B14	76,13488033	49,61886352	102,6508971	2,068787753	1,048785639	0,038612669	0,250987908
SAMD14	1109,438126	529,075304	1689,800948	3,193876061	1,67530833	0,038689955	0,251254197
CCNJL	505,4227742	301,4448355	709,4007128	2,353335102	1,234706767	0,038907382	0,252405814
NEDD8	957,3770568	555,0165306	1359,737583	2,449904657	1,292725605	0,039055439	0,253141594
THUMPD2	24,56798396	36,25103382	12,88493411	0,355436321	-1,49233698	0,039169622	0,253769145
GTF2IRD2B	953,0635412	595,5945227	1310,53256	2,200377118	1,137750806	0,039213056	0,253937984
RSPH9	34,186333	48,02465292	20,34801307	0,423699326	-1,238887261	0,039270563	0,254197766
SLC10A7	784,3734288	494,2598491	1074,487008	2,173931406	1,12030642	0,039455399	0,255281149
CCDC176	132,7902908	178,6736532	86,90692838	0,486400355	-1,039783813	0,039644679	0,25616562
TMEM68	89,44543364	55,76828783	123,1225794	2,207752546	1,142578478	0,03966381	0,256175979
FAM204A	1562,143295	653,1430932	2471,143496	3,783464177	1,919707785	0,039685408	0,256202264
08-mar	748,7205283	994,0683948	503,3726618	0,506376286	-0,981718251	0,039870037	0,257053578
KITLG	286,6685631	188,4477862	384,88934	2,042419005	1,030278867	0,03989312	0,257088998
RHOC	1461,534924	1911,892943	1011,176905	0,528887827	-0,918966323	0,039960043	0,257172431
YIPF3	2481,464552	1289,301847	3673,627258	2,849315128	1,510615189	0,040028597	0,257172431
PPP1R14A	1245,616165	836,4291072	1654,803222	1,978414199	0,984344499	0,040064424	0,257172431
ZNF81	334,7667941	440,8280984	228,7054898	0,518808784	-0,946725188	0,03994246	0,257172431
ITGA6	197,524888	285,4641067	109,5856692	0,383885983	-1,381250212	0,040052052	0,257172431
SNX16	87,7553476	57,37199414	118,1387011	2,059170207	1,042063086	0,039951151	0,257172431
07-mar	28,56287195	40,9174837	16,2082602	0,396120649	-1,335988187	0,040054941	0,257172431
PLXDC2	1912,875976	2521,161829	1304,590122	0,517455923	-0,950492115	0,040142289	0,257464625
BMP8B	79,68884345	47,58461904	111,7930679	2,349353008	1,232263505	0,040318014	0,258044934
LRP8	318,7581879	213,7623059	423,75407	1,982361054	0,98721975	0,040355261	0,258093267
PAK2	86,53407341	116,9057663	56,16238056	0,480407275	-1,057670097	0,040366804	0,258093267
LINC00152	413,0211596	281,5626211	544,4796982	1,933778341	0,951422435	0,040395567	0,258164233
DCAF16	81,53926253	51,89815123	111,1803738	2,142280046	1,099147087	0,040484964	0,258622478
MRPS6	348,0886172	236,0839717	460,0932628	1,948854298	0,962626234	0,040531078	0,258659174
LOC284648	37,94063058	55,28251656	20,59874459	0,372608663	-1,424266877	0,040703084	0,259335778
DESI1	97,87617764	131,7660251	63,98633018	0,48560568	-1,042142799	0,040748875	0,259514403
CD6	24,86219462	39,12164456	10,60274467	0,271019912	-1,883529243	0,040825343	0,259888159
SPTLC1	376,7799531	255,9557145	497,6041917	1,944102684	0,959104422	0,040996534	0,260410841
GNAS	54,31610796	34,53916994	74,09304598	2,145188958	1,101104733	0,040974875	0,260410841
PTMA	59781,62214	41103,61958	78459,6247	1,908825196	0,932684991	0,041191358	0,261534703
WBP1L	2092,404541	1194,865328	2989,943755	2,502326987	1,323270323	0,041366851	0,262420959
POMZP3	196,905492	129,1044303	264,7065536	2,05032897	1,035855405	0,041385998	0,262428521
RACGAP1	122,7127032	76,18414613	169,2412602	2,221476106	1,151518624	0,041508344	0,262979623
YWHAQ	3845,328363	2424,291082	5266,365644	2,172332227	1,11924476	0,041544487	0,263091086
ATF7IP	1409,473949	861,8531477	1957,09475	2,270798402	1,183199631	0,041714423	0,263938534
C2orf68	184,8432553	244,6082445	125,078266	0,51134117	-0,967641906	0,041772715	0,264078721
TEX2	74,83014637	101,9944982	47,66579454	0,467336919	-1,097465082	0,041762379	0,264078721
STK38	632,7211943	402,2609399	863,1814488	2,145824671	1,101532202	0,04179864	0,264128374
HBA2	20921,15992	13858,81549	27983,50434	2,019184421	1,013772685	0,041861305	0,264410043
ZCCHC14	130,2521509	86,30300885	174,201293	2,018484584	1,013272569	0,042091961	0,265637352
SCNM1	74,8202218	42,85935524	106,7810884	2,491430115	1,316974107	0,042117063	0,265681052
FAM21C	31,99982353	44,92105606	19,078591	0,424713768	-1,235437216	0,042190828	0,265916838
H1F0	1810,321327	2535,492754	1085,149901	0,42798383	-1,224371804	0,042388842	0,266911067
UBAP2	2122,642596	1469,230502	2776,054689	1,88946165	0,917975237	0,042448411	0,266911067
DVL3	35,28839759	48,93608306	21,64071211	0,442224035	-1,177150656	0,042458144	0,266911067
SMARCC1	669,6084031	454,6384962	884,5783099	1,945674019	0,960270019	0,042536539	0,267240043
GSK3A	565,1558918	374,4715859	755,8401977	2,018418022	1,013224993	0,042610158	0,267406642
HNRNPH2	171,4407347	230,8997914	111,981678	0,484979555	-1,044004167	0,042817046	0,268351141
ATG5	124,5694824	82,89580676	166,243158	2,005447133	1,003923935	0,0428341	0,268351141
FNDC3A	107,0862589	143,5899835	70,58253437	0,491556115	-1,024571975	0,042957587	0,268894258
VAPB	779,8079885	537,7328129	1021,883164	1,900354859	0,926268843	0,042984065	0,268944818
TMEM62	269,1070193	179,5225814	358,6914571	1,998029742	0,998578059	0,043035166	0,26914933
PIK3CG	709,7585037	943,112541	476,4044664	0,505140633	-0,985242998	0,043055155	0,26915917
GTDC1	346,8587174	462,7853891	230,9320456	0,499004616	-1,002874932	0,043109369	0,269382871
ATP6V0C	2358,605039	3107,871955	1609,338123	0,517826392	-0,949459597	0,043279415	0,270147816
CEP85	727,6842656	489,6323732	965,736158	1,972369906	0,979930146	0,043287232	0,270147816
PBX3	79,18617012	106,8455993	51,52674091	0,482254218	-1,052134239	0,043320429	0,270239601
P2RY12	13052,59213	8835,6661	17269,51815	1,954523627	0,966817025	0,043389549	0,270324655
WDR82	584,0946719	395,8858335	772,3035104	1,950823811	0,964083486	0,043353745	0,270324655
STAU1	387,7464962	266,1017357	509,3912567	1,914272582	0,936796276	0,043383259	0,270324655
TRA2B	72,74227003	47,31974424	98,16479581	2,074499712	1,052763457	0,043525395	0,271055464
ZNF276	990,410347	550,5285065	1430,292187	2,598034744	1,377420724	0,043672685	0,271625518
DDX19B	494,2025313	337,6882039	650,7168586	1,92697539	0,946338147	0,043659415	0,271625518
DAPK3	147,8032061	196,9366943	98,66971784	0,501022515	-0,997052658	0,043667143	0,271625518
ARSB	67,51165552	43,72750891	91,29580214	2,08783451	1,062007363	0,043837783	0,272536384
SREBF2	2028,557973	1359,41097	2697,704975	1,984466092	0,988750911	0,043915229	0,272784502
RPS19BP1	208,8942444	278,2177781	139,5707107	0,501659929	-0,995218391	0,043930539	0,272784502
FAM100A	112,5839804	75,03244831	150,1355126	2,000941139	1,000678728	0,043933684	0,272784502
RC3H2	899,3384187	1182,055753	616,6210845	0,521651439	-0,938841957	0,04408893	0,273284056
PTOV1	62,68075468	84,36077314	41,00073622	0,486016601	-1,040922502	0,044064399	0,273284056
SLC35D2	346,2924549	463,9019894	228,6829204	0,492955248	-1,020471414	0,044273391	0,274194866
SRR	124,2957273	83,77381548	164,8176391	1,967412349	0,976299363	0,044445565	0,275144588
ZNF542	1374,968648	786,6949464	1963,24235	2,495557343	1,319362054	0,044540294	0,275381107
PRKCD	1233,074617	1625,675117	840,4741168	0,51700005	-0,951763675	0,044635161	0,275734369
SPAG9	805,0862453	556,2081126	1053,964378	1,894910114	0,922129415	0,044707476	0,275949481
ALCAM	43,01096691	58,79305418	27,22887964	0,463130892	-1,110508102	0,044790128	0,27622469
MYEOV2	257,2425717	171,6497003	342,835443	1,997297067	0,998048927	0,044864121	0,276564314
ZMYND11	1656,880044	1140,065288	2173,6948	1,906640631	0,931032946	0,045072797	0,27761652
TMED3	283,9813231	372,1767331	195,785913	0,526056294	-0,926710902	0,04518219	0,277938925
ATPIF1	57,73988162	37,64186381	77,83789942	2,067854552	1,048134713	0,045169983	0,277938925
SMYD2	46,94839323	65,51546693	28,38131953	0,433200294	-1,206893873	0,045295017	0,278398639
TAP1	54,24323614	73,46256355	35,02390872	0,476758597	-1,068669141	0,045390719	0,27886959
FLOT2	252,9168969	365,2059674	140,6278264	0,385064427	-1,376828246	0,045507217	0,279325358
DLG1	102,9876724	139,4398287	66,53551619	0,477162923	-1,06744615	0,045592422	0,279521324
CA2	27124,83461	17986,637	36263,03222	2,016109639	1,011574097	0,045710039	0,279949556
DYRK1A	275,4615927	365,8174991	185,1056862	0,506005554	-0,982774875	0,045719731	0,279949556
LOC100132832	952,2299058	631,5578359	1272,901976	2,015495499	1,011134562	0,045776085	0,280147321
DNAJB6	12718,29347	8631,688389	16804,89855	1,946884293	0,961167145	0,045842172	0,280152604
RBM43	145,7658296	96,9883722	194,543287	2,005841346	1,004207499	0,045812904	0,280152604
LOC100506123	118,4794909	80,22085871	156,738123	1,953832526	0,966306811	0,045848729	0,280152604
LPP	899,715069	1180,335375	619,0947627	0,524507505	-0,930964679	0,046275569	0,281905578
C14orf142	37,41719825	51,81611814	23,01827836	0,444230081	-1,170621007	0,04630845	0,281905578
STXBP2	2599,039015	3401,926451	1796,151579	0,52798072	-0,921442845	0,046519614	0,28306856
ZC3H7B	37,19930554	58,47904014	15,91957094	0,272226953	-1,877118179	0,046601228	0,283329262
NMT1	89,87730125	119,7096616	60,04494091	0,501588093	-0,995424993	0,046753735	0,283804943
ATXN3	167,5336631	112,8345092	222,2328171	1,969546539	0,977863507	0,046783924	0,283804943
SMTN	65,89141208	89,43761243	42,34521174	0,473460892	-1,078682832	0,046846721	0,283994886
CPSF6	273,2874192	364,4739445	182,1008938	0,499626644	-1,001077679	0,046943769	0,28417541
RPL3	187,8061254	247,8420198	127,770231	0,515530946	-0,955869063	0,046952795	0,28417541
ITPR1	181,6624942	242,1500723	121,1749161	0,500412471	-0,99881035	0,047000544	0,284337726
PNP	669,0178082	891,4416373	446,5939791	0,500979493	-0,997176547	0,047099967	0,284357917
USP4	726,0081714	497,0212187	954,9951241	1,921437331	0,942185923	0,047101157	0,284357917
CCDC134	488,1461815	301,6648021	674,6275609	2,236348279	1,161144884	0,047092726	0,284357917
DCLRE1B	295,5406269	168,4409447	422,6403091	2,509130483	1,327187498	0,047042484	0,284357917
DPP7	59,72102532	80,26117253	39,18087811	0,488167278	-1,034552501	0,047097056	0,284357917
RSU1	136374,2976	67473,23924	205275,3559	3,042322529	1,605173107	0,047179371	0,28464819
POLDIP3	73,66601315	98,01282234	49,31920395	0,503191345	-0,990820986	0,047324447	0,28535236
TPT1	11805,46456	8277,368453	15333,56067	1,852468059	0,889448667	0,047403863	0,285713347
LYN	1253,444235	1655,205392	851,6830786	0,514548275	-0,958621659	0,047558659	0,286157359
CLEC2L	459,156212	310,7337385	607,5786854	1,955303239	0,967392366	0,047602088	0,286157359
TYROBP	195,0655802	127,4034811	262,7276793	2,062170334	1,044163504	0,047653737	0,286157359
SGSM3	91,34043869	125,8254734	56,85540395	0,451859249	-1,146054641	0,047576032	0,286157359
MBD6	45,12421853	63,00178489	27,24665216	0,43247429	-1,209313727	0,047542363	0,286157359
STK24	3727,898053	4956,786432	2499,009674	0,504159239	-0,988048614	0,047791894	0,286330625
NDUFB1	160,7102242	90,78914272	230,6313058	2,540296107	1,344996673	0,047734041	0,286330625
RWDD1	48,17636039	68,65760837	27,69511241	0,403380092	-1,309788209	0,047744992	0,286330625
SPTAN1	24,40418181	38,42327598	10,38508765	0,270281161	-1,887467136	0,047797175	0,286330625
FBXO30	26,1707358	37,11957154	15,22190006	0,410077472	-1,286031604	0,047800132	0,286330625
AMD1	4831,306089	6355,642344	3306,969834	0,520320316	-0,942528056	0,048096035	0,28773985
C10orf11	79,30077403	46,12029307	112,481255	2,438866874	1,286211011	0,048119625	0,28773985
07-sep	19241,02974	13226,73029	25255,32919	1,909415905	0,933131382	0,04816864	0,2878061
PTP4A2	4208,691988	2916,773081	5500,610895	1,88585493	0,915218701	0,048223764	0,2878061
KAT2B	182,444566	242,3630722	122,5260597	0,50554756	-0,984081274	0,048195906	0,2878061
FAM213B	71,77262577	104,216253	39,32899854	0,377378743	-1,405914934	0,04824149	0,2878061
PFDN5	1442,016448	727,9227053	2156,11019	2,96200431	1,56657374	0,048263638	0,287809598
ITGA2	195,4080401	259,5094557	131,3066246	0,505980116	-0,982847403	0,048331293	0,287978058
POLA1	280,1655595	187,8923511	372,4387679	1,982192281	0,987096917	0,048324312	0,287978058
GTF3A	409,1815766	281,8921951	536,4709581	1,903106817	0,928356539	0,048372194	0,287986957
SLC25A46	149,2071085	99,48945242	198,9247645	1,999455819	0,999607403	0,048354497	0,287986957
NBEAL2	215,6947962	287,0906033	144,298989	0,502625259	-0,992444919	0,048407465	0,288040534
AMZ2	135,1960045	90,67152005	179,7204889	1,982105173	0,987033516	0,04844107	0,288040534
G3BP2	3032,970747	4004,571557	2061,369937	0,514754177	-0,958044463	0,048549128	0,28804673
TRAPPC12	81,00864312	107,9846579	54,03262835	0,500373196	-0,998923587	0,048632881	0,288364375
SEPT7P2	77,63800954	104,639941	50,63607812	0,483907747	-1,047196058	0,048750762	0,288595035
TBC1D25	269,6653517	353,3573702	185,9733332	0,526303818	-0,926032233	0,048773616	0,288613429
MAP1S	41,22394535	56,19952263	26,24836806	0,46705678	-1,098330147	0,049101672	0,290437083
C16orf52	197,4637423	129,1581863	265,7692982	2,057703857	1,041035366	0,049209488	0,290957069
NMRAL1	25,13228663	34,49306479	15,77150848	0,457237087	-1,128985667	0,049304556	0,291401289
ZFR	48,99447266	67,9703492	30,01859611	0,441642517	-1,179049027	0,049568929	0,292307803
06-sep	1460,357886	1919,654979	1001,060792	0,521479538	-0,939317449	0,04960531	0,292351297
SLC25A30	1712,97909	867,5672541	2558,390926	2,948925185	1,560189222	0,049751151	0,292738656
ATG2B	25,4224897	35,65480013	15,19017928	0,426034622	-1,230957419	0,049744726	0,292738656
PPIG	24,60774138	34,7692128	14,44626995	0,41549028	-1,26711337	0,049712143	0,292738656
PLA2G12A	1731,538607	2292,137459	1170,939754	0,510850582	-0,969026715	0,049999504	0,29360898
CD47	3233,561106	2213,573745	4253,548468	1,921575225	0,942289456	0,049995191	0,29360898
KIAA2026	26,67266075	36,8543281	16,4909934	0,447464226	-1,160155749	0,049980779	0,29360898
ABI1	9192,786809	6028,65173	12356,92189	2,049699077	1,035412119	0,050084668	0,293827727
DSTN	2438,961701	1667,336724	3210,586678	1,925577858	0,945291458	0,050122003	0,293827727
C19orf53	69,05662166	45,41397546	92,69926786	2,04120575	1,029421611	0,050076474	0,293827727
SRSF9	111,9170552	150,5339809	73,30012955	0,486934107	-1,038201539	0,050224648	0,294221826
PSMA6	959,0896743	601,6185008	1316,560848	2,188364962	1,129853362	0,050291255	0,294376047
GLYR1	288,6250493	382,7589232	194,4911755	0,508129697	-0,976731313	0,050286379	0,294376047
MRPL28	104,4978187	140,0043202	68,99131719	0,492779916	-1,020984637	0,050450066	0,295106727
RNF111	147,0929735	99,36040285	194,8255441	1,96079664	0,971439917	0,050456466	0,295106727
PSMB9	1807,361401	1237,634782	2377,08802	1,920670019	0,941609678	0,050494117	0,295208808
STAM	137,9001194	188,5247055	87,27553334	0,462939502	-1,111104423	0,050530161	0,295301412
MCFD2	550,1293403	375,6542539	724,6044268	1,928913141	0,94778818	0,050826353	0,296323883
CMBL	25,79872451	36,79229124	14,80515779	0,402398364	-1,313303656	0,050826763	0,296323883
LAMTOR5	194,2860533	129,9162507	258,6558558	1,990943046	0,993451951	0,050924856	0,296667466
MAP2K2	86,12861879	113,5683553	58,68888226	0,516771438	-0,952401761	0,050926291	0,296667466
ZNF655	42,85617676	58,88621683	26,82613669	0,455558841	-1,134290687	0,051073538	0,297092912
EIF2AK1	13643,912	17756,60672	9531,217275	0,536770196	-0,897623526	0,05136957	0,298417186
CHMP1B	730,4635276	961,3314856	499,5955696	0,519691259	-0,944273302	0,051444955	0,298498835
PDZD2	37,14506406	59,14133566	15,14879246	0,256145592	-1,964964028	0,051946531	0,300931629
UNC45A	503,6942429	649,3585369	358,0299489	0,551359424	-0,858934995	0,052030095	0,301057746
NAA15	228,6047497	135,3394955	321,870004	2,378241494	1,249895218	0,052011106	0,301057746
PRR11	177,5362684	121,5593949	233,513142	1,9209798	0,941842348	0,051994413	0,301057746
SOS1	59,03044607	79,93996443	38,12092772	0,476869461	-1,068333702	0,052062664	0,301060888
LOC100128420	647,305829	450,8326164	843,7790415	1,87160159	0,904273359	0,052229137	0,301850954
EGLN1	264,2845096	173,6767011	354,8923182	2,043407757	1,030977119	0,052291925	0,302094378
RREB1	297,4673608	207,4810247	387,4536969	1,867417502	0,90104451	0,052468753	0,302996166
RSRC2	128,8355154	88,02732948	169,6437014	1,927170827	0,94648446	0,052655137	0,303592694
EPB41	8990,55439	6377,473119	11603,63566	1,819472296	0,863520084	0,052812682	0,303709747
PPP6C	1969,230108	1371,555312	2566,904904	1,871528536	0,904217046	0,052792401	0,303709747
RNF138	257,5659884	163,9251907	351,206786	2,142482095	1,099283148	0,052756804	0,303709747
KIF1B	101,4920022	149,02112	53,96288437	0,362115681	-1,465477442	0,052825633	0,303709747
HADHA	40,14844884	55,54834985	24,74854783	0,445531648	-1,16640018	0,05284908	0,303709747
PRMT7	55,54867748	35,59620704	75,50114791	2,121044745	1,084775056	0,052840124	0,303709747
FASTKD5	128,2125387	88,39403218	168,0310452	1,900932009	0,926706932	0,052951472	0,303982215
EIF5A	422,8853538	554,7877832	290,9829243	0,52449411	-0,931001525	0,053025749	0,304289105
MST4	152,497209	265,8542647	39,14015327	0,147224094	-2,763914299	0,053088672	0,304389352
CNOT6	89,90092127	121,5470859	58,2547566	0,479277279	-1,061067547	0,053119178	0,304389352
GALNT12	61,5693591	92,16508574	30,97363247	0,336066876	-1,573179741	0,053131066	0,304389352
UBA3	639,3887869	445,102879	833,6746947	1,872993265	0,905345712	0,053246208	0,304689573
FAM134C	144,4011991	190,8485402	97,95385798	0,513254426	-0,962253931	0,053243082	0,304689573
HERC2	68,4666132	93,30382843	43,62939796	0,467605657	-1,096635713	0,053352659	0,305087036
LZIC	1482,829466	1036,593698	1929,065234	1,860965621	0,896051404	0,053501338	0,305698026
RB1CC1	22,84375828	32,30303042	13,38448615	0,414341502	-1,271107761	0,053498887	0,305698026
VPS13B	44,00599555	58,87602947	29,13596163	0,494869676	-1,014879453	0,05355115	0,305863072
SKI	77,85008637	104,7950885	50,90508429	0,485758303	-1,04168944	0,053584877	0,305936155
RNPEPL1	465,0276919	650,5695891	279,4857947	0,42960169	-1,218928428	0,053778379	0,30668154
SLC2A13	180,2207132	106,0450231	254,3964034	2,398947127	1,262401361	0,053855931	0,30692176
MFAP3L	3148,219041	4152,85721	2143,580872	0,516170136	-0,95408142	0,053972158	0,307087857
KIAA1919	10086,16489	7145,718385	13026,6114	1,822995352	0,866310883	0,054015058	0,307192254
ABTB1	3378,960573	2317,518734	4440,402413	1,916015758	0,938109426	0,05439768	0,307919619
FBXW4	313,9817279	408,9095016	219,0539541	0,535702773	-0,90049533	0,054424355	0,307919619
STK39	175,1855744	245,1769768	105,1941721	0,429054039	-1,22076873	0,054230364	0,307919619
RBM17	112,4596602	150,5551974	74,364123	0,493932619	-1,017613848	0,054339169	0,307919619
DIRC2	211,6116075	113,7170585	309,5061565	2,721721443	1,444519421	0,054428886	0,307919619
MED10	150,6564099	101,6482893	199,6645305	1,964268478	0,973992132	0,054293605	0,307919619
LAPTM4A	115,8945973	79,26560888	152,5235857	1,924208845	0,944265391	0,054429961	0,307919619
MBD4	53,02645368	71,70208353	34,35082383	0,479077066	-1,061670342	0,054442291	0,307919619
SLC9A7	708,5999424	434,2078764	982,9920084	2,263874199	1,178793791	0,054507884	0,308040501
ADCK3	62,10295798	99,62372878	24,58218718	0,246750322	-2,018876126	0,054572652	0,308040501
EPT1	124,2634279	80,68976901	167,8370869	2,080029339	1,056603878	0,054576995	0,308040501
KCNQ4	25,59407333	40,80901959	10,37912707	0,254334144	-1,975202939	0,054677336	0,308319421
ABCC4	361,6156275	599,0030525	124,2282026	0,207391602	-2,26957062	0,054746871	0,308484063
METTL3	272,7134911	356,034766	189,3922163	0,531948659	-0,910641084	0,054748745	0,308484063
TESC	147,1742433	70,3391374	224,0093493	3,184704243	1,671159398	0,054786327	0,308576862
SMIM7	1220,824413	849,4284946	1592,220332	1,874460702	0,90647558	0,054990793	0,30960918
HIST1H2BN	3021,134596	2090,085437	3952,183754	1,890919712	0,919088108	0,055023985	0,309676767
SUMO3	2681,115258	1861,878301	3500,352214	1,880011283	0,910741321	0,055427456	0,311331017
HIST1H2BC	853,1312371	586,3181584	1119,944316	1,910130702	0,933671359	0,055445719	0,311331017
ZYG11B	33,05441621	45,48470388	20,62412854	0,453429984	-1,141048301	0,055429649	0,311331017
RDX	319,5029265	217,2156429	421,7902101	1,941804027	0,957397607	0,055735648	0,312598708
ECE1	4410,849946	3106,711021	5714,988871	1,839562429	0,879362637	0,056103849	0,313820843
RAB34	23,55019608	32,70224812	14,39814404	0,440279946	-1,183506961	0,05624561	0,314493434
GNG8	1312,161041	804,7163739	1819,605707	2,261176442	1,177073572	0,05633791	0,314801773
RNPS1	78,19604056	103,8249224	52,56715873	0,506305784	-0,981919129	0,056343831	0,314801773
DGKH	1217,69102	829,0628915	1606,319148	1,937511816	0,954205108	0,056518923	0,315567191
FOXO3B	72,2487415	96,70862026	47,78886273	0,494153082	-1,016970057	0,056524008	0,315567191
SLA2	4540,424658	5814,132808	3266,716509	0,56185791	-0,831722766	0,056608565	0,31591859
RAB14	1871,286175	1136,1109	2606,461451	2,294196325	1,197988855	0,056691662	0,316261577
SUMF2	34,53502856	46,91918405	22,15087307	0,472106954	-1,082814361	0,056785546	0,316423004
SCYL1	26,05792659	35,77987322	16,33597997	0,456568973	-1,131095273	0,057108555	0,317794001
ZSCAN29	64,84407848	86,67116041	43,01699654	0,496324225	-1,010645221	0,057175418	0,317927501
WDSUB1	31,64403768	46,29305455	16,99502082	0,367118156	-1,44568363	0,057186056	0,317927501
BCAP29	670,2382347	469,1863768	871,2900926	1,857023426	0,892992014	0,057411794	0,31891415
GALNT2	149,0923093	195,7156028	102,4690158	0,523560791	-0,933571035	0,057426993	0,31891415
TBXAS1	330,582559	429,4972656	231,6678525	0,539393079	-0,890591085	0,057470123	0,319021392
FAM120B	101,6092555	49,18148941	154,0370215	3,132012132	1,647089801	0,057543794	0,319309073
PPP1R3D	79,29281979	109,171406	49,41423354	0,452629817	-1,143596469	0,057639496	0,319658726
ITSN2	76,19169994	50,73135797	101,6520419	2,003731932	1,002689511	0,057650547	0,319658726
CSRP1	279,194401	398,4255127	159,9632892	0,40148857	-1,31656918	0,057796225	0,320344944
B9D2	72,85949277	49,56774686	96,15123867	1,939794418	0,955903762	0,057831712	0,320420127
YIPF6	1423,17977	977,9187055	1868,440834	1,910630018	0,934048436	0,057948011	0,320898177
SPCS2	453,6148422	312,4967732	594,7329113	1,903164968	0,928400621	0,058113724	0,321373509
VTA1	163,6033167	115,7925601	211,4140733	1,825800147	0,868528856	0,058193859	0,32145179
RIF1	159,4074515	109,71657	209,0983331	1,905804503	0,930400135	0,058189738	0,32145179
MFSD11	1295,460897	915,2284044	1675,693391	1,830901863	0,872554464	0,058258201	0,32168563
EIF1	18032,59433	12952,1129	23113,07576	1,784502339	0,835521792	0,058375624	0,322090644
SRSF10	66,75652168	44,90071238	88,61233098	1,973517262	0,980769139	0,058491459	0,322486292
ORC3	267,6333314	184,2036156	351,0630473	1,905842327	0,930428768	0,058732656	0,323601226
CLTC	1181,333351	1527,868323	834,7983779	0,546381102	-0,87202051	0,058884502	0,324286316
TFPI	8365,077732	5127,153317	11603,00215	2,263049578	1,178268191	0,058950181	0,324403554
BEND2	3767,486956	2583,421378	4951,552534	1,91666469	0,938597967	0,058942399	0,324403554
RPLP2	607,7490404	433,1824827	782,315598	1,805972377	0,852775827	0,059083836	0,324894412
NEK9	65,11697718	87,96290963	42,27104473	0,480555326	-1,057225557	0,059063429	0,324894412
RUFY2	135,5917984	182,7900626	88,39353415	0,483579539	-1,048174893	0,059201738	0,32541994
CSNK2A1	87,57369123	48,00805448	127,139328	2,648291612	1,405061991	0,059223935	0,32541994
TMEM170B	24,56617186	34,02199167	15,11035206	0,444134847	-1,170930326	0,059262234	0,325508008
C10orf47	2107,599412	1297,635793	2917,56303	2,248368183	1,168878304	0,059314813	0,32551424
LOC100506343	1056,954585	750,9705854	1362,938585	1,814902755	0,859892249	0,059396995	0,32551424
MLLT1	155,1359886	104,7195804	205,5523969	1,962884077	0,972974974	0,059387687	0,32551424
PRKD2	58,94568614	78,65466274	39,23670953	0,498847852	-1,003328233	0,059364062	0,32551424
NOSIP	52,74913112	34,27802621	71,22023603	2,077722784	1,055003178	0,059395081	0,32551424
RAP2C	31,47383872	43,09560351	19,85207394	0,460651953	-1,118250964	0,059460187	0,325738414
SERGEF	51,25730434	68,9304885	33,58412018	0,487217208	-1,037363005	0,059566088	0,326074133
ARG2	609,9208012	805,6639874	414,1776149	0,514082324	-0,959928687	0,059635493	0,32620972
POLR2B	84,44457405	113,5206614	55,36848667	0,487739289	-1,035817904	0,059688697	0,326305273
PROM1	78,32546418	50,61136343	106,0395649	2,095173055	1,067069411	0,059796971	0,326726176
ATAD2B	93,89154175	125,2535774	62,52950614	0,499223315	-1,002242781	0,05983224	0,326796719
B4GALT6	126,3429761	165,8005809	86,88537125	0,524035385	-0,932263863	0,059905257	0,327073303
RBM23	25,80185365	36,1478571	15,4558502	0,427573069	-1,225757108	0,060120712	0,327882213
NT5C2	304,497472	392,7873529	216,2075911	0,55044438	-0,861331301	0,060180302	0,328084778
ANKRD13C	417,4062822	293,7829738	541,0295907	1,84159614	0,880956715	0,060295407	0,328589305
CA13	3833,655987	1797,470033	5869,841941	3,265613241	1,707353937	0,060601033	0,329273124
PAPOLG	481,6833831	330,5038817	632,8628845	1,914842516	0,937225745	0,060583691	0,329273124
HMGCS1	59,94922918	40,28782292	79,61063544	1,976047095	0,982617331	0,060586338	0,329273124
ARAF	233,7063722	302,0104846	165,4022598	0,547670589	-0,868619689	0,060899157	0,330524351
FHL1	33,24450502	45,63149927	20,85751078	0,45708581	-1,129463065	0,060985322	0,330869142
LEMD3	99,13024278	66,18798328	132,0725023	1,995415115	0,996688908	0,061118856	0,331470574
PABPC1	7646,880373	9998,528365	5295,232382	0,529601176	-0,917021769	0,061146986	0,33150013
SEPW1	47,40103286	63,6016882	31,20037752	0,490558952	-1,027501575	0,061196578	0,331645969
KIFC3	1007,28188	1300,795582	713,7681787	0,548716638	-0,865866773	0,06126803	0,33191013
SMIM3	3679,155058	2543,869635	4814,440481	1,892565725	0,920343403	0,061639016	0,333462213
DENND6A	201,1821013	140,3628453	262,0013572	1,866600499	0,900413187	0,061668607	0,333462213
TMED9	160,3958173	214,9940465	105,7975882	0,492095432	-1,022989971	0,061753394	0,333797193
TRIM37	640,3963448	448,2364572	832,5562324	1,857404098	0,893287723	0,061810327	0,333981417
ZNF33A	682,8696591	475,1456457	890,5936725	1,874359326	0,906397553	0,061970783	0,334724674
NIT1	28,67526855	39,63997625	17,71056086	0,446785355	-1,162346198	0,062097886	0,335087033
LRP12	40,3533655	55,60677399	25,09995701	0,451383082	-1,147575749	0,062138824	0,33513692
NEMF	591,9771902	417,6735399	766,2808404	1,834640616	0,875497484	0,06218586	0,335169112
NT5M	1225,724105	1586,117618	865,3305925	0,545565211	-0,874176444	0,062436693	0,335999521
MTHFR	99,69360647	133,6731984	65,71401453	0,491602021	-1,024437247	0,062487268	0,336147925
RAD23B	3059,14484	2156,905182	3961,384497	1,836605767	0,877041981	0,062567614	0,336350678
FBXO48	70,43878926	93,28464681	47,59293171	0,510190405	-0,970892329	0,062637203	0,336459152
SPIN2B	319,8701488	117,8234282	521,9168694	4,429652723	2,147193598	0,062941767	0,33784681
ERP29	37,92251274	52,15533858	23,6896869	0,454214037	-1,138555802	0,063081387	0,338223607
FADS2	1001,165787	694,0026583	1308,328915	1,885192945	0,914712188	0,063132781	0,338375037
DAK	93,70969032	124,0615821	63,35779849	0,510696361	-0,969462317	0,063210965	0,338549974
KCTD9	32,73136759	44,50501018	20,95772499	0,470907093	-1,08648564	0,063222147	0,338549974
PUM2	1856,27832	1312,447534	2400,109107	1,828727659	0,87084024	0,063680818	0,339817027
ITGA2B	14261,63743	18260,32176	10262,9531	0,56203572	-0,831266271	0,063987814	0,34120609
RASA1	1528,073578	1108,738667	1947,40849	1,756417944	0,812636179	0,06405001	0,341311487
RAB5A	1152,078164	827,2643018	1476,892026	1,78527228	0,836144123	0,064054284	0,341311487
INPP5A	4899,8455	3540,771797	6258,919203	1,767670881	0,821849688	0,064254221	0,342002802
ROMO1	50,63808782	32,97319483	68,30298081	2,071469906	1,050654862	0,064364828	0,342342185
SELP	1920,402416	2469,590646	1371,214186	0,555239464	-0,848817984	0,064577425	0,343098383
TCF19	27,60714693	37,47086026	17,74343359	0,473526187	-1,078483882	0,064631549	0,343261163
FLJ44511	5500,042974	3183,160419	7816,925529	2,455712092	1,296141429	0,06469506	0,343473663
EGF	687,2476502	889,8365965	484,6587038	0,544660341	-0,876571273	0,06479406	0,343617654
TBK1	225,3036079	160,8177046	289,7895112	1,801975174	0,849579135	0,06481622	0,343617654
TFDP1	25,29376393	34,65358414	15,93394371	0,459806514	-1,120901191	0,06479488	0,343617654
CYP51A1	150,1645733	106,2943748	194,0347718	1,825447228	0,868249962	0,064846078	0,343651299
EGLN3	1074,588218	1443,009044	706,1673916	0,489371425	-1,030998233	0,064937597	0,343886924
ERC1	73,13967014	108,5138498	37,76549043	0,348024612	-1,522738761	0,064931615	0,343886924
STX4	138,6378324	94,97706914	182,2985956	1,919395884	0,940652304	0,065022653	0,344088014
TEX9	1637,534091	1162,728902	2112,33928	1,816708329	0,861326814	0,065470606	0,346082595
CD40LG	433,1446125	237,2064232	629,0828019	2,652047923	1,407106845	0,065540031	0,346199168
HIST1H2AD	51,82144595	34,19051542	69,45237648	2,031334586	1,022427889	0,0656693	0,346756678
LTBP1	1085,190824	1394,804445	775,5772033	0,55604727	-0,846720563	0,0659814	0,348027479
MCTP1	682,2021499	882,0659313	482,3383686	0,546828022	-0,87084092	0,065968272	0,348027479
YTHDF3	69,55651432	91,70272062	47,41030802	0,517000016	-0,95176377	0,06607958	0,348419601
PIP5K1C	2162,838197	1535,276647	2790,399747	1,817522433	0,861973171	0,066422971	0,349785273
BTBD1	395,2915383	515,6784793	274,9045972	0,533093019	-0,907540806	0,066477013	0,349785273
CIR1	318,6144575	214,7185269	422,5103881	1,967740717	0,976540134	0,06653004	0,349785273
AHCYL1	106,5167881	140,8638915	72,16968472	0,512336298	-0,964836986	0,066527275	0,349785273
USP34	205,1318702	263,8892103	146,3745301	0,554681754	-0,850267824	0,066780178	0,350595932
CDC42SE2	21453,41006	15323,87776	27582,94235	1,799997545	0,847994939	0,066899907	0,35068013
DNAJC3	4018,756368	5395,993267	2641,519469	0,4895335	-1,030520505	0,06691618	0,35068013
SMARCD1	555,594037	397,9366065	713,2514676	1,792374604	0,84187219	0,066855042	0,35068013
HIST1H1E	83,01653916	121,4057757	44,62730257	0,367587969	-1,443838545	0,066900117	0,35068013
RPS20	629,0815193	819,4965613	438,6664773	0,535287758	-0,901613435	0,067010106	0,350920712
BMS1P1	211,3253137	148,0524072	274,5982202	1,854736612	0,891214327	0,066997968	0,350920712
TECR	197,3240932	133,1665459	261,4816404	1,963568543	0,973477959	0,067208872	0,351709585
BMI1	205,6674587	146,2429	265,0920174	1,812682991	0,858126643	0,067251017	0,351804175
LOC344595	301,0501961	212,452639	389,6477532	1,834045249	0,875029233	0,067334964	0,352117293
PHACTR4	69,6547743	45,86689782	93,44265079	2,037256829	1,026627866	0,067463697	0,352638976
ZNF714	96,90011411	66,06442701	127,7358012	1,933503505	0,95121738	0,067602758	0,353138636
SENP6	427,397001	557,7258025	297,0681995	0,532642023	-0,908761841	0,06763846	0,353184226
ZC3H12C	214,9154196	277,489187	152,3416522	0,549000319	-0,865121107	0,067659813	0,353184226
GDAP1	117,750927	68,81096574	166,6908882	2,422446573	1,276464848	0,067909679	0,354235497
CTDSP2	799,9256159	1031,200103	568,6511288	0,551445958	-0,858708587	0,067943963	0,354287893
TM2D1	1424,462717	1029,548599	1819,376835	1,767159741	0,821432457	0,068174561	0,35511026
SC5DL	100,3771943	53,91628954	146,838099	2,723445925	1,445433222	0,068291314	0,355465045
IGFBP2	440,2596866	261,0453823	619,4739908	2,373050943	1,246743072	0,068585173	0,356613621
ESRRA	38,60844313	53,73477514	23,48211111	0,437000268	-1,194293932	0,068539036	0,356613621
RFESD	55,88690846	33,82840412	77,94541281	2,304140998	1,204229002	0,068819816	0,357579249
SLC35E2	48,86928375	65,34489377	32,39367374	0,495733819	-1,012362412	0,068884521	0,357788258
ORMDL3	1342,5183	926,0190733	1759,017528	1,899547837	0,925656044	0,068920516	0,357848048
NUCKS1	1208,209419	851,7134934	1564,705344	1,8371264	0,877450892	0,069035521	0,358280717
SESTD1	363,877514	472,0799783	255,6750497	0,541592657	-0,884719916	0,069294865	0,359153813
PPP1R15B	35,04006332	47,69863264	22,381494	0,469227162	-1,091641568	0,070056794	0,362331953
COX17	567,0951643	409,3541065	724,8362222	1,77068267	0,824305685	0,070368621	0,362661412
RARRES3	311,1641128	205,738929	416,5892966	2,024844294	1,017810973	0,070246454	0,362661412
C16orf72	74,37768289	99,00570521	49,74966058	0,502492866	-0,99282498	0,07036074	0,362661412
VDAC1	88,19891574	61,1647818	115,2330497	1,883977124	0,913781447	0,070361273	0,362661412
SLC38A5	61,57314784	41,23100523	81,91529045	1,986740076	0,990403138	0,070249447	0,362661412
SLMAP	672,4613185	858,1995383	486,7230986	0,567144442	-0,818211882	0,070580925	0,363627354
ZNF678	52,93801133	36,08023963	69,79578302	1,934460074	0,951930953	0,070765446	0,364321156
CAPRIN1	5943,037281	4326,334011	7559,740551	1,747377926	0,805191671	0,070807623	0,364409934
NXPE3	86,66085511	124,3075167	49,01419352	0,394297906	-1,342642047	0,070869945	0,364602294
WIPF1	7071,526067	9226,994723	4916,057411	0,532790747	-0,908359068	0,070902642	0,36464216
ZNF706	220,3321139	158,8698389	281,7943889	1,773743782	0,826797627	0,071002807	0,36499452
RBCK1	34,97050161	46,9901844	22,95081882	0,488417296	-1,033813803	0,071156607	0,365318288
ISY1	69,05164831	92,03276273	46,07053388	0,500588405	-0,998303221	0,071233186	0,365441998
NAT8B	2124,115086	1498,167537	2750,062634	1,835617557	0,876265511	0,0714577	0,366079827
ZNF175	166,47737	214,5220964	118,4326436	0,552076665	-0,857059471	0,071564499	0,366309235
ZMIZ1	180,5229646	116,3493508	244,6965784	2,103119413	1,072530767	0,071602729	0,366309235
GTPBP1	256,827012	332,7334864	180,9205376	0,543740095	-0,879010878	0,071641369	0,366378672
DAP	5235,743659	2998,816525	7472,670793	2,491873288	1,317230709	0,071669591	0,366394804
PIAS3	137,6379663	90,87637267	184,39956	2,029125443	1,020858057	0,071752666	0,366563076
HS1BP3	36,61203094	49,72884478	23,49521711	0,472466578	-1,081715818	0,071732291	0,366563076
KCTD13	52,04254595	69,18388848	34,90120343	0,504470104	-0,98715932	0,071920494	0,367163793
SAT1	4916,320863	6424,749981	3407,891744	0,530431807	-0,914760806	0,072085399	0,367492218
CABLES1	55,2535874	74,50272161	36,00445319	0,483263596	-1,049117772	0,07226793	0,368294302
TMCO3	51,91655023	69,4943139	34,33878657	0,494123686	-1,01705588	0,072394145	0,368808933
SLC35B4	106,1030784	63,1397118	149,0664451	2,360898408	1,239335962	0,072426073	0,368843024
AIDA	1123,224698	1464,897388	781,552008	0,533519968	-0,906385826	0,072664939	0,3699306
UBR3	889,9076399	643,017351	1136,797929	1,767911748	0,822046259	0,072767647	0,370324488
SFI1	95,48848534	126,6702707	64,30670003	0,507670029	-0,978037003	0,072810143	0,370411784
SMEK2	748,3497446	969,2984555	527,4010338	0,544105926	-0,878040553	0,072915519	0,370818797
C7orf13	65,55809738	39,10366818	92,01252659	2,353040798	1,234526335	0,073055766	0,371402811
GDE1	397,6059777	512,7596018	282,4523536	0,550847517	-0,86027508	0,073175301	0,371725336
ZMYM4	464,722036	332,077337	597,3667349	1,798878358	0,847097634	0,073195506	0,371725336
HNRPLL	161,4686581	229,5396467	93,39766956	0,406891232	-1,297284904	0,073186137	0,371725336
FAM104B	164,4133573	117,0833797	211,7433349	1,808483283	0,854780262	0,073230256	0,371772638
UBE2C	446,5940847	302,2483426	590,9398267	1,955146624	0,967276805	0,073349418	0,372248296
PARP4	23,35582777	32,45087658	14,26077897	0,439457435	-1,186204661	0,073414891	0,372322014
KPNA1	144,4103555	190,4291981	98,3915128	0,516682913	-0,952648921	0,073444792	0,372344461
AGBL3	195,625437	135,5831746	255,6676994	1,88568899	0,915091749	0,073676034	0,373128523
SERPINE1	818,2607086	1107,13014	529,3912773	0,478165356	-1,064418488	0,073758237	0,37315694
NFKBIB	40,89947123	54,28198319	27,51695927	0,506926196	-0,980152375	0,073711171	0,37315694
PINLYP	78,24004939	53,48181069	102,9982881	1,925856413	0,945500143	0,073742127	0,37315694
ABCA3	76,32029868	107,3720326	45,2685648	0,421604805	-1,246036787	0,074019013	0,374346677
MPC2	239,8967542	173,3643983	306,4291101	1,76754347	0,821745696	0,074119943	0,37472746
RABGAP1	2132,914633	1508,892993	2756,936274	1,827125109	0,869575423	0,074305639	0,375406574
C14orf2	6009,41579	4332,255653	7686,575927	1,774266466	0,827222695	0,074466752	0,37609055
CASP3	2699,462578	1212,099385	4186,82577	3,454193462	1,788348888	0,074763012	0,376990019
TRUB2	595,1847424	405,3726439	784,9968408	1,936482031	0,953438114	0,074754383	0,376990019
ESYT2	101,1945284	131,3803455	71,00871127	0,540481995	-0,887681535	0,074773814	0,376990019
CAAP1	440,3088287	568,9141164	311,7035411	0,547892084	-0,868036334	0,074984137	0,377789778
LAMTOR1	11810,81161	8420,197903	15201,42532	1,805352498	0,852280553	0,075059794	0,377824125
NINL	61,47268805	41,42616541	81,51921069	1,967819369	0,976597798	0,075068504	0,377824125
SNAP23	19115,80614	13610,51662	24621,09566	1,808975835	0,855173136	0,075180015	0,378255112
BRAP	2867,648899	2046,950083	3688,347714	1,801874772	0,849498749	0,075241539	0,378434389
KLHDC10	274,069676	189,9832615	358,1560905	1,885198137	0,914716161	0,075410755	0,379155003
CIRH1A	1480,726071	1072,852883	1888,599259	1,760352504	0,815864352	0,075526736	0,379607557
COG5	469,9866868	341,9203233	598,0530502	1,749100622	0,806613287	0,075888432	0,381106999
HIATL1	39,86164717	52,15081897	27,57247538	0,528706469	-0,919461115	0,075917637	0,381106999
OFD1	170,1993063	219,9934148	120,4051979	0,547312737	-0,869562665	0,075982637	0,381197231
AKAP13	25,74046245	36,6161941	14,86473079	0,405960564	-1,300588509	0,076057921	0,381359375
LOC285074	63,26642962	84,19328497	42,33957427	0,502885406	-0,991698409	0,076232611	0,381900875
ZDHHC7	56,96342283	75,43667812	38,49016755	0,510231475	-0,970776196	0,076592342	0,383014367
MAP3K11	56,4442248	74,70410259	38,184347	0,511141232	-0,968206123	0,076551766	0,383014367
RRAGB	207,0167077	150,6598925	263,3735228	1,748132953	0,805814912	0,076676645	0,383278332
PRPSAP2	2610,108476	1874,194248	3346,022703	1,785312651	0,836176747	0,076823824	0,383866732
FDPS	27,63038373	37,31976952	17,94099795	0,480737105	-1,056679935	0,076846884	0,383866732
HNRNPH1	46,31221482	62,31601177	30,30841787	0,486366457	-1,03988436	0,077416504	0,385920744
C21orf91	404,6348086	269,0193798	540,2502373	2,008220514	1,005917694	0,077458145	0,385996675
CISD2	299,5438083	218,7579223	380,3296944	1,738587067	0,797915318	0,077554008	0,386079489
UBQLN2	154,9900926	110,0238388	199,9563464	1,817391109	0,861868926	0,077509005	0,386079489
C7orf41	6363,613911	8124,974886	4602,252936	0,566432881	-0,820023079	0,077740572	0,386137245
GOLGA7	4123,127985	2136,147939	6110,108032	2,860339362	1,516186324	0,077766238	0,386137245
GPR89C	905,8332246	658,4081715	1153,258278	1,751585608	0,808661501	0,07777696	0,386137245
FAM160B1	192,603902	135,0062907	250,2015132	1,853258184	0,890063883	0,077642525	0,386137245
SPATA5	87,63001023	62,85151528	112,4085052	1,788477249	0,838731766	0,077697658	0,386137245
KEAP1	39,72812382	52,23310736	27,22314029	0,52118554	-0,940131036	0,077726876	0,386137245
TSEN2	1762,682674	779,8053447	2745,560004	3,520827374	1,815914494	0,078074913	0,387353338
NUP107	150,3614632	106,4373382	194,2855883	1,825351813	0,868174552	0,078454179	0,388839025
LRRC59	293,241853	373,9194902	212,5642158	0,568475892	-0,814828926	0,078574906	0,389041609
EEF1G	571,6346506	732,7831641	410,486137	0,560174083	-0,836052858	0,078796846	0,389758911
USP36	60,03594611	41,57858788	78,49330435	1,887829971	0,916728833	0,078902332	0,390134131
MDM4	50,92985843	67,71190651	34,14781035	0,504310277	-0,987616469	0,079015138	0,390559776
BET1	5040,984111	3633,926314	6448,041908	1,774400841	0,827331954	0,079075679	0,390726883
MED21	129,968874	92,17585404	167,7618939	1,820019957	0,86395427	0,079157154	0,39086327
ITFG1	2770,307464	2049,451526	3491,163402	1,703462296	0,768470015	0,079264687	0,391131891
UBE2Q2	72,93873788	97,29111609	48,58635967	0,499391534	-1,001756732	0,079369531	0,391384974
NDUFA4	2003,604451	1460,811137	2546,397765	1,743139616	0,801688126	0,079510838	0,391817402
EIF2S3	145,4068511	102,0490285	188,7646737	1,849744937	0,88732635	0,079605469	0,391941279
ITGAV	43,29562506	57,91323699	28,67801313	0,495189263	-1,013948062	0,079616424	0,391941279
WDFY1	715,0578239	470,0737417	960,0419062	2,042321919	1,030210288	0,079945366	0,393295683
USP25	385,3585086	272,9826396	497,7343776	1,823318796	0,866566829	0,080020868	0,393402291
RPE	102,1479686	132,7848703	71,51106685	0,538548305	-0,892852342	0,080100311	0,393528117
EFTUD2	239,6519133	306,6727618	172,6310648	0,562916197	-0,829007935	0,080166557	0,393721235
HDGFRP3	407,5576051	297,3273812	517,787829	1,741473748	0,800308725	0,080359629	0,39413971
CIC	170,0363366	216,3988246	123,6738486	0,571508874	-0,807152195	0,080403727	0,394223709
PTH2R	116,1934576	81,54732093	150,8395942	1,849718574	0,887305788	0,080454104	0,394278471
CABP5	1566,176502	2038,544484	1093,80852	0,536563479	-0,898179234	0,080689759	0,394831444
ZNF271	1728,533138	2213,029982	1244,036294	0,562141636	-0,830994421	0,080911048	0,395628822
PSMB2	525,6681413	278,2712581	773,0650246	2,778098716	1,474097864	0,08114092	0,396508087
NUDT9P1	23,94393238	32,93932165	14,94854311	0,453820612	-1,139805959	0,081348606	0,397390114
PAPD4	317,8238002	483,7034844	151,9441159	0,314126569	-1,670582124	0,081507464	0,397972356
DCAKD	72,5215625	94,09203561	50,95108938	0,541502679	-0,884959619	0,081647119	0,398050128
SAMD4B	64,70866673	83,79578904	45,62154441	0,544437196	-0,87716246	0,081623024	0,398050128
VEZT	559,7331623	401,1603564	718,3059682	1,79057067	0,84041946	0,082143328	0,398872719
PBLD	254,1167059	326,0926988	182,1407131	0,558555018	-0,840228702	0,08214299	0,398872719
UNKL	24,94435875	34,20217328	15,68654421	0,458641738	-1,124560442	0,082037423	0,398872719
FBXL17	3589,896153	2609,403108	4570,389198	1,751507532	0,808597192	0,082545786	0,400295025
UXS1	2063,535448	2624,878108	1502,192788	0,572290493	-0,805180453	0,083054542	0,401919687
CYB5D2	382,402196	486,7749291	278,0294628	0,571166357	-0,808017092	0,083073301	0,401919687
KBTBD2	511,3660371	321,1412914	701,5907828	2,184679459	1,12742162	0,083006292	0,401919687
SLA	164,6715171	238,4749258	90,86810836	0,381038418	-1,391991632	0,082943429	0,401919687
BCKDK	51,01404722	67,47122505	34,55686939	0,512171957	-0,965299831	0,083031011	0,401919687
ULK1	51,28519026	67,1715153	35,39886522	0,526992209	-0,924146462	0,083004152	0,401919687
FBXL12	78,24264477	52,90200096	103,5832886	1,95802213	0,969397071	0,083177321	0,402289782
POLR2J	162,8642639	116,3695976	209,3589303	1,799086142	0,847264266	0,083253887	0,402393787
RBM6	86,14231405	111,9898475	60,29478063	0,53839506	-0,893262922	0,083236287	0,402393787
SETDB2	50,70739173	67,43605615	33,97872731	0,503865873	-0,988888349	0,083285816	0,402415039
C11orf21	1550,423772	1972,960004	1127,88754	0,571672785	-0,806738484	0,083483005	0,403234502
COPG2	79,81842662	52,14021117	107,4966421	2,061684057	1,043823263	0,08370116	0,404012331
C7orf31	34,03036426	44,86584544	23,19488307	0,516983082	-0,951811024	0,083776084	0,404012331
PNKP	48,32653913	32,76153825	63,89154001	1,950199637	0,963621817	0,08380518	0,404012331
SUGT1	154,7382561	198,0997788	111,3767335	0,562225431	-0,830779383	0,083850039	0,404059988
FBXL4	977,4655798	713,798799	1241,132361	1,738770593	0,798067601	0,083970679	0,4042541
C5orf15	40,68802944	53,30997666	28,06608222	0,526469603	-0,92557786	0,084018005	0,404348751
CROT	63,88432415	44,30287569	83,4657726	1,883980922	0,913784356	0,084153087	0,404865543
RRN3P3	37,6484376	49,74845668	25,54841853	0,513551982	-0,961417781	0,084222327	0,40506533
MAP4K5	197,9769136	258,3243857	137,6294416	0,532777582	-0,908394716	0,084264634	0,405135492
ETFA	3104,781297	2260,085648	3949,476945	1,747489945	0,805284154	0,084370033	0,405508848
LYRM1	142,8232302	101,9345217	183,7119387	1,802254385	0,849802659	0,084461729	0,405816118
RPAP3	451,961815	319,1666373	584,7569928	1,832136961	0,873527356	0,084585158	0,406275605
RABAC1	2550,792035	1825,660835	3275,923234	1,794376683	0,843482779	0,084687641	0,406634217
MSRB1	35,74198211	47,74744418	23,73652004	0,497126505	-1,008315071	0,084962141	0,407416882
AGPAT5	335,1651448	431,4653704	238,8649192	0,553613188	-0,853049784	0,085126979	0,407939647
RHOA	5974,139462	7627,068321	4321,210604	0,566562462	-0,819693077	0,085297039	0,408489245
NDNL2	122,9636271	162,592865	83,33438911	0,512534108	-0,964280078	0,085297563	0,408489245
MYL12B	8533,066011	6011,411701	11054,72032	1,838955785	0,878886793	0,085549273	0,409426383
SCLT1	243,2912561	350,1883389	136,3941732	0,38948805	-1,36034903	0,085586846	0,409472125
KCNMB4	33,04118186	43,82042079	22,26194294	0,508026681	-0,977023827	0,085615762	0,409476434
GNB5	2133,431387	1549,366162	2717,496611	1,753940854	0,810600099	0,085921707	0,410670917
PDCL	82,61528904	58,99623945	106,2343386	1,800696784	0,848555269	0,086036086	0,411083177
ASAP1	2930,144753	3751,876615	2108,412891	0,561962214	-0,831454966	0,086151392	0,411201945
FAM96B	194,3436486	136,8918084	251,7954887	1,839375866	0,879216316	0,086335631	0,411438401
TBCEL	142,896365	185,143804	100,648926	0,543625678	-0,879314492	0,087378542	0,416001553
AHCTF1	2010,751614	1342,44074	2679,062488	1,995665364	0,996869828	0,087623675	0,416361686
KXD1	291,3602666	205,9758352	376,744698	1,829072317	0,871112117	0,087736885	0,416361686
PGGT1B	249,0768265	177,5631072	320,5905457	1,805502003	0,852400021	0,087659533	0,416361686
LOC387647	132,5394166	54,86521061	210,2136225	3,831455675	1,937892616	0,087736342	0,416361686
COPS5	39,7881718	52,89779402	26,67854957	0,504341439	-0,987527325	0,087767539	0,416361686
FEZ2	68,52027084	91,37602914	45,66451254	0,499742799	-1,000742317	0,087906217	0,416749034
HACE1	615,6460951	451,0816917	780,2104984	1,729643461	0,790474679	0,088203494	0,418022786
CDK2AP1	3581,785392	4506,528719	2657,042066	0,589598387	-0,762195516	0,088289792	0,41829614
GPR155	185,079929	105,1841967	264,9756613	2,519158482	1,332941886	0,088412521	0,41848587
SLAIN2	34793,07277	25339,62582	44246,51973	1,746139428	0,804168762	0,088714526	0,419399996
NUPL1	120,7140783	87,2634436	154,1647131	1,7666586	0,821023271	0,089220102	0,421201879
NDUFA11	350,8557137	255,7777724	445,9336549	1,743441781	0,801938188	0,089354623	0,421570263
HCFC1	284,7085243	193,6646521	375,7523965	1,940221886	0,95622165	0,089396964	0,421628277
COX6B1	4036,200421	2958,851207	5113,549636	1,728221285	0,789287955	0,089514027	0,422044198
GP1BA	14752,418	10653,37376	18851,46225	1,769529792	0,823366052	0,089624592	0,422212595
FYB	5671,799471	3774,025556	7569,573385	2,005702737	1,004107801	0,089622375	0,422212595
PLEKHM1	71,94250219	92,19843282	51,68657156	0,560601411	-0,834952719	0,089923272	0,423154716
SLC2A3	11310,13317	7652,208455	14968,05789	1,956044191	0,967938964	0,090000717	0,423382836
PVALB	10089,82134	6039,595509	14140,04717	2,341224202	1,227263097	0,090060203	0,42352636
ISCA1	728,4978592	539,8750948	917,1206236	1,698764459	0,764485831	0,090114829	0,423544665
PSMC4	138,3957771	175,2586627	101,5328915	0,579331657	-0,787538593	0,090122052	0,423544665
INSIG1	1462,022314	1881,587157	1042,457471	0,554030924	-0,85196159	0,090193931	0,423746221
RAD51C	678,3971189	496,8020977	859,99214	1,731055774	0,791652209	0,090734076	0,425873234
TFDP2	129,6242737	94,41246925	164,8360782	1,745914279	0,803982727	0,091140391	0,427643005
C1orf50	1245,39931	909,606968	1581,191653	1,738324033	0,797697033	0,091247349	0,42775321
TMEM158	2259,35259	1653,817356	2864,887824	1,732287918	0,792678736	0,091534461	0,428058627
GPSM3	2197,54718	1578,346103	2816,748257	1,784620149	0,835617034	0,091553841	0,428058627
SLC50A1	1237,130922	907,2105949	1567,05125	1,727329088	0,788542969	0,091517377	0,428058627
BAK1	28,26749274	37,98827411	18,54671136	0,488222005	-1,034390773	0,091542444	0,428058627
PAF1	105,7481055	71,43018934	140,0660216	1,960879887	0,971501166	0,091812353	0,428731423
XPO7	1742,051111	2197,662652	1286,439569	0,585367171	-0,772586257	0,09205537	0,429454607
TAF9B	175,5812218	123,687772	227,4746716	1,839103962	0,879003036	0,092151992	0,429705378
TRIOBP	42,81437106	58,11986181	27,50888032	0,4733129	-1,079133853	0,092255966	0,429978697
XRCC6	188,3880805	240,7263658	136,0497951	0,565163665	-0,823259379	0,092563924	0,431001694
PROSC	54,0271486	36,36659603	71,68770117	1,97125134	0,979111736	0,092627192	0,431158928
RAP1B	55092,86845	41194,79123	68990,94566	1,674749248	0,743945105	0,092972157	0,432280793
TGFB1	21267,63314	26843,65751	15691,60878	0,584555543	-0,774587984	0,093097107	0,432280793
OSTM1	41,92195152	56,12693919	27,71696385	0,493826392	-1,017924154	0,093047445	0,432280793
ADAM10	449,468889	567,5708908	331,3668873	0,583833478	-0,776371155	0,09336938	0,433233923
CTBP1	535,6710672	383,716905	687,6252295	1,792011821	0,841580154	0,093773112	0,434357274
TALDO1	9701,464487	7012,2471	12390,68187	1,767005883	0,821306843	0,09414322	0,435222844
CDK9	43,68618751	57,84797592	29,5243991	0,510379121	-0,970358783	0,09418513	0,435222844
PLXNA4	36,39263967	51,05697764	21,72830171	0,425569681	-1,232532722	0,094165567	0,435222844
TSC22D1	52440,62505	36299,59255	68581,65756	1,889323068	0,917869419	0,094236802	0,435323989
NDUFA5	2547,669884	1908,75705	3186,582718	1,669454327	0,739376625	0,094741133	0,436963208
LIMS3L	442,4012247	326,8858156	557,9166337	1,706763056	0,771262788	0,094720374	0,436963208
ING3	91,52069089	58,04738029	124,9940015	2,153309949	1,106555997	0,094710921	0,436963208
CCDC66	2363,235257	1751,722782	2974,747732	1,698184075	0,763992849	0,094908746	0,437329631
B4GALT1	665,1017511	435,1787597	895,0247426	2,056682967	1,040319423	0,09490074	0,437329631
SF1	31,2432245	42,01575742	20,47069158	0,487214627	-1,037370648	0,09511613	0,438001687
MTHFD2	3039,144076	2223,070171	3855,217982	1,734186366	0,794258948	0,095266252	0,438554815
CMTM6	6937,839655	3501,373066	10374,30624	2,962925129	1,567022171	0,095337048	0,438742538
ANXA11	815,7417353	1023,492369	607,9911018	0,594035794	-0,751378231	0,095694833	0,440043145
LOC100507334	127,333027	74,86935252	179,7967014	2,401472637	1,26391937	0,09579634	0,440163253
SLC35E2B	89,38528166	114,096762	64,67380128	0,566832924	-0,819004536	0,095916665	0,440577617
NFIB	977,8272531	676,7864083	1278,868098	1,889618471	0,918094972	0,095996738	0,440806888
ACSS1	29,72609191	40,68313097	18,76905284	0,461347305	-1,116074865	0,09607905	0,441046295
ZNF41	143,8509695	101,486463	186,215476	1,834879949	0,875685675	0,096207639	0,441497911
TIAL1	26,77321647	36,11067403	17,4357589	0,482842245	-1,05037619	0,096423858	0,441935125
CHST8	124,2249383	168,2048654	80,24501119	0,477067123	-1,067735829	0,096753255	0,442451209
CRTC3	64,49287289	34,97545793	94,01028785	2,68789298	1,426475698	0,096751564	0,442451209
FADS1	503,1478415	302,2191661	704,0765168	2,329688503	1,220137069	0,09706653	0,442797876
CERS2	4368,968384	5523,313355	3214,623413	0,582009965	-0,78088424	0,097217831	0,443349708
LOC113230	1033,51577	765,1003875	1301,931152	1,701647487	0,7669322	0,097352078	0,443546749
ANO2	588,5219265	422,2625181	754,7813349	1,787469412	0,837918554	0,097825209	0,444731963
UBE3C	67,30078687	88,8102527	45,79132104	0,515608498	-0,955652052	0,098003044	0,444922062
CEL	51,98288603	67,09465793	36,87111412	0,549538745	-0,863706893	0,098019228	0,444922062
SEL1L3	29,80835598	40,44396115	19,17275081	0,474057196	-1,076866962	0,098114994	0,44508031
ATPAF1	190,5110398	251,506578	129,5155016	0,514958705	-0,95747135	0,098512711	0,446192061
SCAF11	89,61710111	115,0026766	64,23152565	0,558522006	-0,840313969	0,098607307	0,446246964
BTN3A1	123,2017439	86,96439996	159,4390879	1,833383407	0,874508521	0,098762083	0,446353311
PEX7	364,8883008	273,75673	456,0198715	1,665785062	0,736202261	0,098824623	0,446457709
PRMT2	67,25424764	87,64853806	46,85995722	0,534634784	-0,903374391	0,098933733	0,446633376
PSMG1	229,0978211	131,0072219	327,1884203	2,497483846	1,320475346	0,099109714	0,447094934
SUV39H1	87,04958572	110,0652283	64,0339431	0,581781768	-0,78145001	0,099284908	0,447747058
RPL7	670,3855082	500,2270079	840,5440085	1,680325123	0,748740404	0,099563558	0,448036012
NOL9	278,2142552	203,4327205	352,9957898	1,735196722	0,795099233	0,099547624	0,448036012
SFPQ	154,9494135	196,5484227	113,3504043	0,576704726	-0,794095249	0,099382465	0,448036012
MKKS	371,8918804	273,8849419	469,898819	1,715679642	0,778780193	0,09960974	0,448105867
POT1	158,667648	100,2968546	217,0384415	2,163960598	1,11367423	0,099744336	0,448435318
INTS8	1753,423306	1308,705374	2198,141237	1,679630328	0,748143743	0,099786202	0,448485586
CCT6P3	1094,840557	813,1323495	1376,548765	1,692896323	0,759493622	0,099838216	0,448581423
HIST2H2BE	60732,34426	44932,36301	76532,32551	1,703278448	0,768314302	0,10001731	0,449109987
LIMD1	241,3012974	304,6775875	177,9250074	0,583977997	-0,776014081	0,100398587	0,450545211
TBL1X	27,71736598	44,93816812	10,49656384	0,23357792	-2,098024191	0,100472086	0,450736649
PLIN2	31,95727594	41,97687259	21,93767929	0,522613476	-0,936183769	0,100926067	0,452079495
TWSG1	2511,29311	1874,121254	3148,464966	1,679968657	0,748434317	0,10104447	0,452302711
TBCB	127,4747149	164,6219645	90,3274654	0,548696316	-0,865920206	0,101080182	0,452302711
TBC1D7	50,91856959	36,44939636	65,38774282	1,793932118	0,8431253	0,101099682	0,452302711
COX7A2L	874,9587299	634,9820879	1114,935372	1,755853264	0,812172285	0,101143799	0,452361619
DUSP3	290,475126	385,4595444	195,4907075	0,507162711	-0,979479419	0,101272468	0,452520704
C4orf29	191,4596152	285,937139	96,98209132	0,339172769	-1,559907748	0,101223793	0,452520704
CREBL2	154,9162485	198,638449	111,194048	0,559781092	-0,837065337	0,101373594	0,452521302
NUDC	270,8660862	196,0689227	345,6632498	1,762968068	0,818006344	0,101339272	0,452521302
SH3BGRL3	125264,1339	93694,2938	156833,9741	1,673890348	0,743205024	0,101509967	0,452890624
KIF18A	201,8310851	145,4507071	258,2114631	1,775250656	0,82802274	0,10192791	0,454339229
SCARF1	24,03066976	35,05005431	13,0112852	0,371220115	-1,429653208	0,101979111	0,454428866
TCTA	589,9217637	743,5750417	436,2684858	0,586717495	-0,769262083	0,102105188	0,454825923
PSMD4	62,86715978	81,07214197	44,66217758	0,550894259	-0,860152666	0,102192688	0,454825923
EMC7	104,7728508	76,20770794	133,3379936	1,74966545	0,807079094	0,102149276	0,454825923
SPPL2A	403,2886937	296,2550425	510,3223448	1,722577751	0,784569103	0,102419213	0,455279566
SLC30A4	73,28977419	43,06973071	103,5098177	2,403307751	1,265021402	0,102477225	0,45539894
C2orf29	880,4155717	639,9589515	1120,872192	1,751475136	0,808570508	0,102727974	0,456064682
DYNC1I1	41,31675128	57,53350815	25,0999944	0,436267407	-1,1967154	0,102731065	0,456064682
TOMM6	247,2914008	181,1020931	313,4807085	1,730961267	0,791573442	0,102810722	0,456187466
NDUFB4	996,905294	651,1461609	1342,664427	2,062001602	1,044045454	0,102939965	0,456247143
MFSD2B	466,6639051	596,3604521	336,967358	0,565039745	-0,823575743	0,10294612	0,456247143
TMEM60	713,3846962	535,5751312	891,1942612	1,663994852	0,73465097	0,10328534	0,457450283
CDC5L	96,19635685	124,2009729	68,1917408	0,549043532	-0,865007555	0,103374742	0,457450283
LGALS3	110,8758776	76,57597395	145,1757812	1,895839827	0,922837081	0,103268496	0,457450283
NSMCE2	93,04201185	67,26528225	118,8187415	1,766420023	0,820828431	0,103600033	0,458159784
GNAI3	315,3694622	214,7671072	415,9718173	1,936850679	0,953712734	0,103793753	0,458738883
ZSCAN18	73,53760813	94,40644786	52,6687684	0,557893762	-0,841937673	0,103860942	0,458897074
SLCO3A1	236,4879735	172,3236881	300,6522589	1,744694895	0,802974766	0,103962733	0,45920801
TDRD3	100,1138461	129,7321747	70,49551743	0,543392706	-0,879932896	0,104363992	0,460476025
AUP1	64,52021299	45,83817993	83,20224605	1,815129793	0,860072714	0,104507608	0,460779245
CARS2	26,97066482	35,47731884	18,4640108	0,520445496	-0,942181011	0,104718644	0,461323975
RHOG	143,9066905	105,7524144	182,0609666	1,7215774	0,783731044	0,105012673	0,462169594
DLG2	42,58669595	56,51165522	28,66173667	0,50718275	-0,979422418	0,105175846	0,462748395
PITHD1	27,17814773	36,33711985	18,01917561	0,495888933	-1,011911065	0,10520786	0,462749951
VASH1	109,0970874	152,6320388	65,56213587	0,429543734	-1,219123069	0,105602521	0,463927398
TIMP1	19246,69797	14302,56431	24190,83162	1,691363248	0,758186535	0,10598592	0,465331993
UFD1L	892,8078013	658,0287209	1127,586882	1,713583079	0,777016139	0,106052183	0,465483094
TMEM87B	833,0724851	1083,3414	582,8035705	0,537968521	-0,894406338	0,106193172	0,465680682
LOC100128822	24,48892028	35,30812865	13,66971191	0,387154812	-1,369017521	0,106188101	0,465680682
RBPJ	109,2094769	78,3550296	140,0639243	1,787554992	0,837987625	0,10636474	0,465875648
VCP	926,8876956	1149,092965	704,6824256	0,613251013	-0,705450382	0,106576138	0,46613847
PTPN11	164,6839967	211,18772	118,1802734	0,559598226	-0,837536706	0,106584207	0,46613847
IRF9	102,2064869	129,8767616	74,53621214	0,573899528	-0,801129908	0,106938564	0,467408507
VKORC1L1	867,6713731	1077,070108	658,2726381	0,611169722	-0,710355023	0,107068535	0,467836685
NDUFS8	52,64647949	36,31635546	68,97660353	1,899326148	0,925487663	0,107426253	0,468699137
RAP1A	3695,734285	2788,901936	4602,566634	1,650314977	0,722741402	0,10752349	0,468983389
TPGS2	142,9627004	183,0124545	102,9129463	0,562327556	-0,830517349	0,107709642	0,4695151
SNX30	52,34991428	32,71683743	71,98299113	2,200181827	1,137622755	0,108100547	0,470517449
ALAS1	210,8957862	152,4060483	269,385524	1,7675514	0,821752169	0,108191424	0,470677991
GGA3	44,955018	58,08176039	31,82827561	0,547990891	-0,867776184	0,108201837	0,470677991
DKFZP586I1420	138,8652812	97,60624469	180,1243176	1,845417967	0,883947608	0,108265501	0,470773011
UBQLN4	24,94522484	32,97551624	16,91493344	0,512954318	-0,963097745	0,108288099	0,470773011
ETV6	6239,41897	4686,114864	7792,723075	1,662938981	0,733735232	0,108455282	0,471232397
NCBP1	255,3823884	187,9835201	322,7812567	1,717072095	0,779950615	0,10845825	0,471232397
TAGLN2	106790,5633	133254,9129	80326,21366	0,602801142	-0,730245945	0,108708059	0,471476852
FAM81B	237,8436189	152,737571	322,9496668	2,114408817	1,080254346	0,108677249	0,471476852
SMAD1	519,203037	294,3566856	744,0493885	2,52771357	1,337832992	0,10910208	0,472764899
SEC61G	224,9538036	169,7603192	280,147288	1,650251893	0,722686253	0,109096229	0,472764899
RNF219	187,8050252	140,8638859	234,7461645	1,666475143	0,736799798	0,109252108	0,473137631
SESN3	99,80462806	132,2265162	67,38273991	0,509600811	-0,972560521	0,10925284	0,473137631
KCNMB1	22,37358545	32,51944707	12,22772384	0,376012661	-1,411146853	0,109329145	0,473327841
CD40	206,3512385	121,5825121	291,1199648	2,394423011	1,259678049	0,109501735	0,473934662
DNAJC8	500,9738775	630,8056782	371,1420768	0,588361978	-0,765224076	0,109653105	0,474081528
TIPIN	80,36637672	58,23783206	102,4949214	1,759937102	0,815523869	0,109702931	0,474081528
COMMD10	60,71288936	43,76524051	77,66053822	1,774479868	0,827396207	0,109641413	0,474081528
ANGEL2	32,13130078	42,8660629	21,39653865	0,499148679	-1,002458488	0,109700965	0,474081528
TAX1BP1	26,58562484	36,29405854	16,87719114	0,465012507	-1,104658577	0,109581159	0,474081528
SF3B2	38,48984446	50,1855137	26,79417522	0,53390258	-0,905351575	0,109895506	0,474655058
MKRN1	4605,163846	5748,389272	3461,93842	0,602244952	-0,7315777	0,110131586	0,474979042
DGKD	783,6715428	1047,144107	520,1989785	0,496778786	-1,009324527	0,110133003	0,474979042
SLC17A5	189,6467914	143,1836718	236,1099111	1,649000254	0,721591621	0,11018415	0,475059452
LGALS8	1252,94851	939,1494141	1566,747606	1,668262347	0,738346182	0,110309031	0,475457623
AMFR	1265,557536	955,9512827	1575,163789	1,647744835	0,720492849	0,110412231	0,475485105
TRIM23	116,734487	85,62826774	147,8407063	1,726540898	0,787884509	0,110413003	0,475485105
HSPA5	42,07297266	53,80778371	30,33816162	0,563824777	-0,826681218	0,110366729	0,475485105
SUSD3	5211,512057	3502,870554	6920,15356	1,975566454	0,982266376	0,110734723	0,475771063
CAB39	1407,472926	1772,475972	1042,469881	0,588143308	-0,765760368	0,110660631	0,475771063
LYL1	789,201518	996,138085	582,264951	0,584522327	-0,774669964	0,110674187	0,475771063
LOXHD1	355,6421758	450,3813587	260,9029928	0,579293498	-0,787633622	0,11068012	0,475771063
BARD1	7433,241593	5591,847164	9274,636021	1,658599699	0,729965735	0,110886545	0,476186008
POLI	1320,365094	997,5563033	1643,173885	1,64719914	0,720014982	0,111031532	0,476186008
ZNF141	70,16482222	50,84604396	89,48360048	1,759893071	0,815487775	0,111016363	0,476186008
GPR107	172,3242342	127,2118525	217,4366158	1,709248089	0,773361813	0,111642224	0,477822181
C18orf8	512,2908587	375,7524296	648,8292879	1,726746753	0,788056511	0,111924409	0,478624894
C2orf49	71,97483035	52,03986853	91,90979218	1,766141898	0,820601259	0,111928016	0,478624894
PRKCSH	36,90437511	48,28897866	25,51977157	0,528480251	-0,920078535	0,112267836	0,479797278
RPLP1	1200,361036	884,431393	1516,290679	1,714424308	0,77772421	0,112311596	0,479843989
MORC3	388,1347106	293,7934244	482,4759968	1,642228711	0,715655064	0,112673989	0,480549469
TMED2	448,2292499	336,8993795	559,5591204	1,660908729	0,731972796	0,112830634	0,480803766
VAPA	628,307583	477,6006113	779,0145546	1,631100413	0,7058456	0,113002917	0,4809699
IFT122	26,21463005	34,73178859	17,69747152	0,509546794	-0,972713454	0,11298902	0,4809699
HDLBP	189,1145632	237,9253733	140,3037531	0,589696471	-0,761955534	0,113073392	0,481129754
CSNK2A2	130,6696583	164,6700081	96,6693086	0,587048666	-0,768447988	0,113196533	0,481404216
TRIP4	52,57854579	68,0876748	37,06941678	0,544436521	-0,877164249	0,113208878	0,481404216
TAF12	73,16935691	53,27755329	93,06116052	1,746723616	0,804651349	0,113281659	0,481404216
SNW1	923,9721636	706,2972266	1141,647101	1,616383383	0,692769425	0,113639804	0,481893573
ADORA2A	468,9773703	587,5266633	350,4280774	0,596446254	-0,745535953	0,11345734	0,481893573
FAM168B	396,2797617	284,8990585	507,660465	1,781895903	0,833413058	0,113608258	0,481893573
BAG2	272,5163533	202,0345719	342,9981347	1,697720007	0,763598545	0,11352673	0,481893573
TADA2A	78,08206236	55,62329091	100,5408338	1,807531201	0,854020551	0,113558627	0,481893573
FAM63B	33,01792571	43,64350781	22,39234361	0,513073874	-0,962761532	0,113643017	0,481893573
SLMO2	115,2500877	85,54194022	144,9582351	1,694586711	0,76093346	0,113728884	0,481954585
FADD	201,2932385	253,0157456	149,5707314	0,591151871	-0,758399278	0,113766125	0,481972663
NDUFA6	10839,00693	8141,820457	13536,19341	1,662551205	0,733398775	0,11385961	0,482228936
MKRN9P	85,19056234	108,7070925	61,67403214	0,567341382	-0,817710996	0,113940785	0,482293227
FAM13B	2096,300745	1598,564596	2594,036894	1,622728853	0,698421955	0,114230789	0,483046683
HNRNPL	399,180707	505,1139673	293,2474467	0,580556994	-0,784490389	0,114250984	0,483046683
TM4SF1	386,2311307	193,1357286	579,3265328	2,999582403	1,584761665	0,11422735	0,483046683
KLF7	65,73464683	84,56672584	46,90256781	0,554622014	-0,850423214	0,114439794	0,483705039
HS2ST1	205,215989	256,6448285	153,7871496	0,599221697	-0,738838232	0,114496331	0,483804098
FANCB	55,69989085	39,21355783	72,18622388	1,840848622	0,880370995	0,115103712	0,485808793
CD68	5623,072821	4259,370418	6986,775225	1,640330504	0,713986527	0,11553377	0,487201842
ERI2	25,69570416	36,30598279	15,08542552	0,415507979	-1,267051915	0,115641676	0,487375644
SLC25A39	75,32480132	95,71563076	54,93397187	0,573928954	-0,801055936	0,115730793	0,487470106
ZUFSP	165,0163023	220,5098953	109,5227093	0,49667934	-1,009613357	0,115814787	0,487542893
KCNQ1OT1	128,4181312	93,20606841	163,630194	1,755574468	0,811943194	0,115907383	0,4877922
CTSW	822,8432611	593,2715245	1052,414998	1,773917935	0,826939269	0,115994314	0,48788481
FLOT1	314,4933778	391,417531	237,5692247	0,606945796	-0,720360415	0,116168048	0,488326773
DHRS4-AS1	181,0126663	121,4845421	240,5407906	1,980011501	0,98550881	0,116140979	0,488326773
ACP1	3949,071082	2989,328727	4908,813436	1,642112288	0,715552783	0,116417244	0,489120398
CBX3	1954,193138	1435,341492	2473,044783	1,722966135	0,784894346	0,116423773	0,489120398
CDK13	195,2726373	135,958312	254,5869625	1,872536946	0,904994184	0,116674391	0,490032443
SRC	645,1526103	809,4653041	480,8399166	0,594021651	-0,751412579	0,117216975	0,491266722
SRXN1	214,9255928	137,6900248	292,1611608	2,121876013	1,085340358	0,11723716	0,491266722
R3HDM2	62,30198376	78,10898288	46,49498464	0,595257843	-0,748413372	0,117197307	0,491266722
NPEPPS	1198,012609	898,3155016	1497,709716	1,667242426	0,737463895	0,117492723	0,491926086
TNS1	54,0359352	35,20708975	72,86478066	2,069605332	1,049355676	0,117495482	0,491926086
ELMOD3	46,80153742	60,16152127	33,44155357	0,555862832	-0,847199177	0,117559427	0,492001821
DAAM1	5071,444896	3294,702363	6848,18743	2,078545093	1,055574047	0,118074049	0,49350023
HIST1H2BK	18936,57135	14318,17542	23554,96727	1,64510956	0,718183667	0,118855855	0,495030184
ANP32B	2667,393266	1699,739266	3635,047266	2,1385911	1,096660665	0,118575803	0,495030184
POLD4	492,1114314	359,4697136	624,7531493	1,737985498	0,797416045	0,118852359	0,495030184
REV3L	143,0450674	182,3687948	103,7213399	0,568744998	-0,814146142	0,118667793	0,495030184
RPL13	125,4368082	90,85976908	160,0138473	1,761107792	0,816483215	0,118659459	0,495030184
SGTB	65,75903813	84,77453381	46,74354246	0,551386606	-0,858863873	0,118880401	0,495030184
CDK2AP2	193,3734832	240,2495958	146,4973706	0,609771559	-0,713659233	0,118971601	0,495226742
XPOT	42,64925035	58,72613323	26,57236747	0,452479433	-1,144075877	0,119012321	0,495226742
MPL	2242,272757	2767,266505	1717,27901	0,620568712	-0,688337135	0,119280633	0,495896651
CRIPT	27,58583175	38,83201954	16,33964395	0,420777599	-1,248870193	0,119292052	0,495896651
GPATCH8	34,22098187	45,06451665	23,37744709	0,518755083	-0,946874526	0,119427286	0,496176581
BLOC1S6	2587,693865	1939,486443	3235,901287	1,668432022	0,738492907	0,119496659	0,496323721
C7orf26	56,1431138	72,28011558	40,00611202	0,553487106	-0,853378386	0,11984782	0,497358245
HMG20A	85,64814459	62,71755095	108,5787382	1,731233707	0,791800494	0,120412388	0,49899276
ZNF510	119,8152567	86,56501832	153,0654951	1,768214206	0,822293057	0,120911449	0,500127799
MRRF	64,55776998	45,00390993	84,11163002	1,868984943	0,902254946	0,12092581	0,500127799
SMG1	249,3214613	185,4924789	313,1504436	1,688211001	0,755495231	0,120999094	0,500154802
ZCCHC10	46,7563866	33,2875815	60,22519169	1,809239031	0,855383025	0,121018534	0,500154802
NRDE2	343,9372006	262,4138019	425,4605993	1,621334687	0,697181932	0,121166262	0,500414265
PMS2P4	65,35670101	46,08076796	84,63263407	1,836615096	0,877049309	0,121212323	0,500463084
RHOBTB1	1354,280854	1679,006622	1029,555087	0,613192988	-0,705586896	0,121791482	0,501394771
ACSL4	2198,533876	1654,607181	2742,46057	1,657469278	0,72898213	0,121960204	0,501708511
ZC3H13	510,6393047	384,8089332	636,4696762	1,653988827	0,725949489	0,122181673	0,502195539
HLA-C	4452,850205	6497,753622	2407,946787	0,370581424	-1,432137531	0,122222679	0,502222848
RPL5	60,70693424	78,5311887	42,88267979	0,546059222	-0,872870671	0,122307668	0,502289651
PMVK	46,87962679	62,77391991	30,98533367	0,49360202	-1,018579796	0,122360127	0,502363936
TIMP3	21,58578866	32,52494594	10,64663139	0,327337405	-1,611149628	0,122396989	0,50237416
SERPINB9	135,7930531	194,3667016	77,21940467	0,39728721	-1,331745744	0,122491323	0,502445784
NR1H2	139,3533597	174,4643214	104,242398	0,597499805	-0,742989853	0,122517568	0,502445784
DHRS7	47,55452255	70,57552165	24,53352345	0,347620859	-1,524413442	0,122684967	0,502850107
LNX2	46,74559781	59,97061279	33,52058283	0,558950147	-0,839208481	0,122720358	0,50285415
BLOC1S1	125,0632363	157,7259563	92,40051641	0,585829489	-0,771447278	0,122761188	0,50288047
RASGRP2	3186,17106	2378,201174	3994,140945	1,679479848	0,748014484	0,12292778	0,503280792
IRF2	1121,072831	1387,860996	854,2846656	0,61554051	-0,700074288	0,123006854	0,503322557
UBE2O	788,377945	973,8121215	602,9437685	0,619158208	-0,691619998	0,123144365	0,503603255
EIF2AK2	58,17518767	41,1679535	75,18242185	1,826236561	0,868873657	0,123237281	0,503842267
SYNJ1	598,3963656	455,133569	741,6591621	1,629541771	0,704466334	0,123341975	0,50412928
FAM53C	177,4857761	134,1539659	220,8175864	1,646001182	0,718965372	0,123695115	0,50529005
ARHGAP15	240,679212	180,918085	300,4403389	1,66064293	0,7317419	0,124389362	0,507416945
HDHD2	244,780141	162,6927846	326,8674974	2,009108752	1,006555659	0,124719165	0,508620344
PPCS	71,76973048	92,09797132	51,44148965	0,558551822	-0,840236957	0,124890436	0,509176741
ZNF451	69,32668143	89,99956313	48,65379974	0,540600399	-0,887365518	0,124968904	0,509212574
MYO5A	364,7444083	452,1523738	277,3364428	0,613369428	-0,705171835	0,125069331	0,509337792
AKIP1	290,1433135	216,1750353	364,1115916	1,684336912	0,752180745	0,125145442	0,50938901
IL7R	248,3123833	136,2413137	360,3834528	2,645184805	1,403368519	0,125210126	0,509485302
ATP5E	881,4472426	668,9440769	1093,950408	1,635339105	0,709589825	0,125272963	0,509599116
PFKL	181,6959652	224,6073035	138,7846268	0,617898994	-0,694557071	0,125538905	0,510254904
CAMK2G	47,30419181	59,80263277	34,80575086	0,582010344	-0,780883301	0,125685742	0,510425897
TDRD9	22,81288915	32,80843241	12,8173459	0,390672305	-1,355969111	0,125657424	0,510425897
C1orf21	411,9164283	290,7419408	533,0909158	1,833553544	0,874642396	0,125917156	0,511081687
NOLC1	147,249175	107,2065229	187,291827	1,747018949	0,804895257	0,125972892	0,511109085
TXNL1	353,4343036	270,5806662	436,287941	1,612413581	0,68922184	0,126751742	0,513755812
LYPLA1	951,7614419	713,4659732	1190,056911	1,667993927	0,738114036	0,126831861	0,513823034
PIGS	35,19939414	46,67634066	23,72244762	0,508232807	-0,97643859	0,127195786	0,514796523
CHMP5	1121,281104	842,1907603	1400,371449	1,662772278	0,7335906	0,127280968	0,514901362
SSR1	1289,647707	929,0277668	1650,267647	1,776338346	0,828906403	0,127395759	0,515046061
SMAD5	550,2631695	210,7481227	889,7782164	4,221998303	2,077925999	0,127422452	0,515046061
RPS28	760,830184	579,8351003	941,8252677	1,624298473	0,699816759	0,127628082	0,515144386
LEFTY1	402,2621067	494,6809087	309,8433048	0,626349834	-0,674959428	0,127588816	0,515144386
RNF187	44,63104888	57,61603756	31,64606021	0,549257838	-0,864444543	0,127589969	0,515144386
NINJ2	90,69417526	63,90407884	117,4842717	1,838447151	0,878487705	0,127707694	0,51520167
MON2	157,4785494	119,9044288	195,05267	1,626734492	0,7019788	0,128405111	0,517586624
TRIM16L	34,47910122	49,70015412	19,25804832	0,38748468	-1,367788823	0,128558401	0,518060807
IQCB1	45,77307251	33,27608772	58,2700573	1,751109018	0,808268904	0,128593638	0,518060807
RERE	473,4184965	343,2240387	603,6129543	1,758655823	0,814473168	0,128698663	0,518198252
CLDN16	115,4340519	48,33750317	182,5306006	3,776169405	1,916923488	0,128916057	0,518644945
LIN7C	1664,989224	1261,057088	2068,92136	1,640624663	0,714245221	0,129199911	0,519014093
RFC2	426,6079818	299,9837799	553,2321837	1,84420699	0,88300059	0,129208119	0,519014093
LRRC37BP1	97,14604394	58,02218872	136,2698992	2,348582537	1,231790295	0,129193325	0,519014093
CLPTM1L	44,72394377	57,7469059	31,70098164	0,548964159	-0,865216133	0,129256383	0,519014093
ITGB3BP	996,4155403	680,371204	1312,459877	1,929035016	0,947879332	0,129327444	0,519156804
GSKIP	172,8666278	124,1246952	221,6085604	1,78537043	0,836223436	0,129381901	0,519232803
KCNAB2	32,70677176	44,0852027	21,32834082	0,48379818	-1,047522754	0,129589119	0,519351401
ZMAT2	1760,989924	1356,98976	2164,990088	1,595435834	0,673950586	0,12970733	0,519505475
APOOL	202,6309553	93,49842631	311,7634844	3,334424938	1,737437973	0,129769738	0,519505475
C6orf47	84,35506956	105,5558745	63,15426464	0,598301752	-0,741054807	0,129855226	0,519563093
ALDH16A1	30,91385103	39,88670418	21,94099788	0,550083	-0,862278778	0,130016835	0,519782838
ST13	396,5539893	288,83113	504,2768485	1,745922777	0,803989749	0,130529709	0,520303135
PPP1CC	82,59580099	106,098736	59,09286594	0,556961074	-0,844351594	0,130573379	0,520303135
PIK3CB	1919,514239	2396,566031	1442,462447	0,601887212	-0,73243493	0,130726879	0,520308459
LOC100128252	1969,676462	1136,682135	2802,67079	2,465659222	1,301973419	0,130750125	0,520308459
MAVS	639,0641674	479,0689283	799,0594065	1,66794246	0,73806952	0,130753862	0,520308459
HIST1H3C	137,3524818	103,2229138	171,4820498	1,66127891	0,732294305	0,130833371	0,520308459
NT5C	76,30904297	55,5084099	97,10967605	1,749458798	0,806908687	0,130859776	0,520308459
CARD8	466,3574333	588,4398884	344,2749781	0,585063972	-0,773333716	0,131072523	0,52072737
CD244	78,48751313	102,3047814	54,67024484	0,534386019	-0,904045832	0,131648539	0,522731608
FAR1	140,5513432	177,5635979	103,5390884	0,583109881	-0,778160325	0,131779792	0,523000421
NSL1	99,6586493	66,86818147	132,4491171	1,980749502	0,986046439	0,131916332	0,523226353
GRHPR	923,8210407	686,8408739	1160,801208	1,690058428	0,757073123	0,131977765	0,523328002
TXLNG	69,85919326	51,36228444	88,35610208	1,720252575	0,782620403	0,132033334	0,52340635
C15orf26	1833,720148	1388,218752	2279,221544	1,641831693	0,715306242	0,132089052	0,523485246
LOC643723	287,2345402	364,0984846	210,3705959	0,577784871	-0,791395667	0,132721287	0,525640926
C7orf25	100,9838203	68,03809983	133,9295407	1,968449164	0,977059455	0,132740877	0,525640926
MAP4K2	2552,461276	1855,237582	3249,68497	1,751627394	0,808695917	0,133708389	0,527471474
SLC39A4	351,1222797	267,2388312	435,0057283	1,627778891	0,702904745	0,133673783	0,527471474
ZNF121	84,07599612	110,9777406	57,17425162	0,515186661	-0,956832855	0,133699093	0,527471474
G2E3	48,90802723	65,1889299	32,62712456	0,500500999	-0,998555145	0,13332785	0,527471474
NFE2L2	385,4403687	293,8519659	477,0287716	1,623364234	0,698986734	0,134299233	0,529357124
FLI1	7720,391563	5709,244952	9731,538174	1,704522797	0,769367895	0,134845286	0,530097033
BNIP3	345,3060259	262,2194024	428,3926495	1,63371835	0,708159287	0,134871391	0,530097033
TPCN1	274,678851	204,8272488	344,5304532	1,682053805	0,750223855	0,134917964	0,530097033
GPR180	174,0644649	130,1720909	217,9568389	1,674374572	0,743622307	0,134901766	0,530097033
PDIA3P	1383,588139	1063,068696	1704,107582	1,60300796	0,68078159	0,135180605	0,530843558
SSH1	544,2573429	676,5003062	412,0143797	0,60903798	-0,715395897	0,135256588	0,530999274
ZFAND5	528,8102437	394,0095311	663,6109563	1,684251024	0,752107177	0,135428921	0,53124775
TXNIP	554,8488352	720,2616098	389,4360605	0,54068696	-0,887134531	0,135614093	0,531688728
SMARCC2	209,1541565	262,3873787	155,9209344	0,594239461	-0,750883684	0,136405353	0,533548007
CTTN	11298,57124	13874,59813	8722,544336	0,628670052	-0,669625055	0,136623907	0,534214826
C11orf49	213,0846047	158,7203265	267,4488829	1,685032338	0,752776279	0,1367585	0,534517693
PGM2	27,72013384	36,73508671	18,70518097	0,509191148	-0,973720756	0,136774505	0,534517693
RABGAP1L	48,62658573	61,89752648	35,35564499	0,571196411	-0,80794118	0,137254926	0,535326568
TAF13	80,91365604	59,24882518	102,5784869	1,731316808	0,791869743	0,137274492	0,535326568
KDM3A	40,36606029	51,89239105	28,83972953	0,555760275	-0,847465378	0,137443631	0,535557482
MEGF9	46,0744901	60,72256915	31,42641104	0,517540866	-0,950255309	0,137517696	0,535560524
VPS37C	88,30669023	117,3697719	59,24360857	0,504760362	-0,986329472	0,137642004	0,535721096
ARL6IP5	16153,21323	20104,29221	12202,13424	0,606941747	-0,720370039	0,13799819	0,536432437
MMP1	36,97706239	59,81609614	14,13802864	0,236358264	-2,080952787	0,138092993	0,536432437
CD27-AS1	1022,386416	770,1137442	1274,659087	1,655156913	0,726967994	0,138347027	0,537073082
RPS26	55,04313201	69,78387816	40,30238587	0,577531472	-0,792028528	0,138322315	0,537073082
WBSCR22	238,5945392	178,7439265	298,4451519	1,669679959	0,739571596	0,138386881	0,537085144
FAM107B	83,29555287	46,52764785	120,0634579	2,580475554	1,367636964	0,13852204	0,537181781
XIRP2	27,86411585	43,91311733	11,81511437	0,269056607	-1,894018359	0,138918115	0,538004019
VPS72	50,26643464	64,08495689	36,44791238	0,568743651	-0,814149559	0,139191511	0,538634663
METAP2	59,97805641	45,28243499	74,67367782	1,649064981	0,721648249	0,13930901	0,538946664
SEC61A1	423,02412	259,4684335	586,5798066	2,260698146	1,176768373	0,139457268	0,539116708
STAG2	45,6051455	58,42308167	32,78720932	0,561203011	-0,833405347	0,13946362	0,539116708
VRK3	125,6669117	158,1218797	93,21194367	0,58949428	-0,76245028	0,139660011	0,539590465
IL6ST	1348,54943	1662,606596	1034,492263	0,622211091	-0,684523984	0,139761489	0,539839832
PLEKHA1	56,31807913	42,03902793	70,59713033	1,679323567	0,747880231	0,139854518	0,540056441
POPDC2	31,37106183	40,30272568	22,43939797	0,556771226	-0,844843441	0,140053502	0,540681982
PHF3	105,2365097	130,903185	79,56983438	0,607852547	-0,718206698	0,140129346	0,540831932
RSBN1L	632,1120618	481,2791437	782,94498	1,626800143	0,702037023	0,140295011	0,541158338
TMEM220	47,84075519	33,40803309	62,27347729	1,864027048	0,898422794	0,140324993	0,541158338
WIPI2	305,1318574	376,2340299	234,0296849	0,622032209	-0,684938808	0,14041205	0,541351233
LRRFIP1	882,8576465	1126,55198	639,1633132	0,567362469	-0,817657374	0,140762474	0,542559155
PHF1	73,23352719	91,93180016	54,53525422	0,593214254	-0,753374832	0,140803136	0,542572803
RAP2B	3530,407283	4332,640465	2728,174101	0,62967932	-0,667310808	0,141009586	0,542938913
CD151	5222,002162	6388,288841	4055,715484	0,634867268	-0,655473096	0,141376154	0,543062775
CASC4	236,0427528	289,0445168	183,0409889	0,633262277	-0,659124952	0,141228169	0,543062775
CHPT1	325,9013925	238,3788746	413,4239105	1,734314382	0,794365442	0,141344499	0,543062775
FAM104A	292,8921622	220,0298162	365,7545082	1,662295204	0,73317661	0,141291185	0,543062775
XPR1	560,657474	429,4081506	691,9067973	1,611303363	0,688228139	0,141484341	0,543265026
SHC1	234,6080707	291,3948223	177,8213191	0,610241863	-0,712546943	0,14178192	0,54356333
ERH	244,8846202	185,8213822	303,9478582	1,635699049	0,709907332	0,141734284	0,54356333
AKR7A2	187,3649178	132,3961738	242,3336618	1,830367562	0,87213339	0,141820018	0,54356333
HIST1H4K	485,7914002	364,1994628	607,3833375	1,667721673	0,737878537	0,142272895	0,544417109
TMEM189	7221,288548	5444,277295	8998,2998	1,652799685	0,724911885	0,142423128	0,544774722
FKBP1B	911,6512567	697,5313276	1125,771186	1,61393638	0,69058371	0,142455459	0,544774722
LIPA	6721,103474	5078,366581	8363,840367	1,64695483	0,719800987	0,142526496	0,544903809
TMEM167A	2634,633698	2032,466168	3236,801228	1,592548639	0,671337435	0,142637086	0,545184008
BAGE2	1606,381357	1236,467641	1976,295072	1,598339501	0,676573882	0,142757408	0,545267367
KDM4B	2215,743615	1594,529143	2836,958087	1,779182337	0,831214371	0,142994484	0,545693832
WWP1	116,0994067	147,4895879	84,70922538	0,574340376	-0,800022109	0,143185701	0,545995879
TMEM64	683,2108139	848,6779567	517,7436711	0,610059054	-0,712979193	0,143639728	0,546823123
HHEX	236,4955955	297,0805665	175,9106245	0,592131039	-0,756011614	0,14363209	0,546823123
LOC100133161	52,52861242	32,21478237	72,84244247	2,261149606	1,177056449	0,143981663	0,547744921
OMA1	129,8765482	167,4245312	92,32856526	0,551463782	-0,858661955	0,144228301	0,548397724
GSTM5	118,6161892	166,3731397	70,85923872	0,425905521	-1,231394664	0,144504088	0,548905932
SUSD1	6479,72401	5013,397329	7946,050692	1,584963283	0,66444942	0,144676859	0,549173509
C16orf5	1868,725972	1428,705328	2308,746616	1,615971167	0,692401457	0,144847486	0,549180509
PSMA2	267,3801773	206,9269287	327,833426	1,584295616	0,663841556	0,144770088	0,549180509
SLC12A2	63,5282499	46,33477872	80,72172108	1,742141072	0,800861453	0,144822141	0,549180509
DCAF8	50,50695783	64,42645815	36,58745751	0,567894908	-0,816304119	0,144970246	0,549360931
EIF4E	3931,890486	3109,256159	4754,524813	1,529151852	0,61273168	0,145064556	0,549575828
MEAF6	96,32197443	71,32210355	121,3218453	1,701041322	0,766418187	0,145181671	0,549876992
CCDC103	103,7883953	143,7425689	63,8342217	0,444087108	-1,171085406	0,145255234	0,550013084
KIAA1468	104,9874317	77,82176602	132,1530975	1,698150842	0,763964615	0,145637696	0,550747881
FLNA	35959,24492	43964,54587	27953,94397	0,635829244	-0,653288722	0,14590899	0,551073747
RALGAPB	73,33151744	93,84102322	52,82201165	0,562888275	-0,829079499	0,145833194	0,551073747
STX5	90,57291119	66,98485036	114,160972	1,704280466	0,769162773	0,145950087	0,551073747
RHEB	1717,49624	1360,499989	2074,492491	1,524801549	0,60862149	0,146219609	0,551859261
CCDC18	42,3359511	60,14952998	24,52237221	0,407690172	-1,294454917	0,1462714	0,551859261
SUPT5H	169,9817084	209,901414	130,0620027	0,619633762	-0,690512341	0,14634612	0,551998679
KCTD18	414,1340648	525,9972241	302,2709054	0,574662549	-0,799213065	0,146558537	0,552514723
CD109	75,80387307	95,51953259	56,08821356	0,587191039	-0,768098144	0,146605629	0,552549735
RPL36A	1069,140079	390,3484809	1747,931677	4,477874931	2,162814234	0,146804253	0,552870643
ACOT7	371,2190221	454,2148372	288,223207	0,634552602	-0,656188331	0,146878084	0,553006203
METTL10	124,4260779	96,16608254	152,6860733	1,58773311	0,666968423	0,14726814	0,554189273
FYN	2447,043739	3008,133161	1885,954317	0,626951739	-0,673573702	0,147507235	0,554517939
CAPN1	2443,771035	2960,146829	1927,395241	0,651114743	-0,61901629	0,14743312	0,554517939
GMPS	1359,601298	1065,0219	1654,180695	1,55318937	0,635233739	0,147500823	0,554517939
POLDIP2	85,06016654	62,46586741	107,6544657	1,723412643	0,785268173	0,147759928	0,555182291
USF2	7624,430988	5850,257876	9398,6041	1,606528173	0,683946281	0,147845187	0,555359869
INTS12	372,9465131	282,3723415	463,5206847	1,64152297	0,715034938	0,148037745	0,555940307
TM6SF1	482,9822764	375,9741136	589,9904392	1,569231545	0,650058242	0,148303382	0,556508917
WDR60	55,70971787	72,0030911	39,41634463	0,547425729	-0,869264852	0,148558887	0,557123133
EWSR1	283,0916321	347,7612449	218,4220194	0,628080393	-0,670978862	0,148684501	0,557223759
CTSB	44,00766028	81,27696826	6,73835231	0,082906049	-3,592378823	0,148666921	0,557223759
SAFB	444,6919717	340,6349442	548,7489991	1,610959205	0,687919961	0,148881733	0,557819893
GTF2A2	434,2368491	333,8107833	534,6629149	1,601694558	0,679599053	0,149820554	0,559472975
PRR24	75,68271068	94,68830458	56,67711678	0,598565124	-0,740419874	0,149696023	0,559472975
TTC1	1457,997104	1145,339031	1770,655176	1,545965979	0,628508571	0,150410905	0,560872094
ZNF25	115,1117857	87,4875626	142,7360088	1,631500576	0,706199497	0,150343815	0,560872094
L2HGDH	80,86329208	50,80863526	110,9179489	2,183053104	1,126347225	0,15043397	0,560872094
MATR3	1135,494037	1390,908482	880,0795923	0,632737239	-0,660321589	0,151232216	0,562689007
ELAVL1	261,0370527	319,6621232	202,4119823	0,633206025	-0,659253113	0,151543354	0,562689007
MRS2	194,208226	244,741216	143,6752359	0,587049612	-0,768445663	0,151529079	0,562689007
HSPD1	95,21121774	70,93335575	119,4890797	1,684525967	0,752342668	0,151380254	0,562689007
RHBDD2	25,44206768	32,68585515	18,19828021	0,556763167	-0,844864324	0,15186276	0,563499897
NUPL2	73,27585176	52,16790906	94,38379447	1,809230927	0,855376563	0,152084683	0,563893894
TMEM45A	115,9562552	87,72358067	144,1889297	1,643673555	0,716923798	0,152461882	0,564576354
NDUFS6	223,784928	133,1793725	314,3904836	2,360654489	1,239186901	0,1525852	0,564603868
ZNF211	39,39095255	49,84286531	28,93903979	0,580605461	-0,784369953	0,152561712	0,564603868
GRIN2D	67,93977648	51,2554087	84,62414427	1,651028573	0,723365088	0,152627546	0,56461762
NUDT3	1165,672394	899,6455978	1431,699191	1,591403542	0,670299715	0,152758552	0,564716972
ZNF385A	40,53031553	53,24485456	27,8157765	0,52241248	-0,936738734	0,152852317	0,564756827
SF3B3	25,65168031	33,17427926	18,12908137	0,546480037	-0,871759299	0,152858375	0,564756827
AGGF1	1973,024994	1370,181639	2575,86835	1,879946627	0,910691703	0,152938522	0,564858609
RARS2	184,4699207	139,5792352	229,3606063	1,643228708	0,716533292	0,153354126	0,565872041
MRPL30	312,0543178	238,6152463	385,4933894	1,615543832	0,692019893	0,153742798	0,566878085
CTCF	205,02207	252,587365	157,4567751	0,6233755	-0,681826639	0,15383198	0,567047726
SMG5	102,5913097	127,0768887	78,10573062	0,61463364	-0,702201365	0,153866399	0,567047726
ARIH1	53,69276378	70,50778765	36,87773991	0,523030734	-0,935032372	0,153917767	0,567094045
APPBP2	199,254366	152,7847783	245,7239537	1,608301275	0,685537685	0,154156369	0,567159291
NECAB3	54,95143554	80,35052848	29,5523426	0,36779276	-1,443035016	0,154231123	0,567159291
PGPEP1	47,13381777	63,93064943	30,33698612	0,47452961	-1,075429984	0,154251705	0,567159291
GRK5	3171,92292	3909,229822	2434,616017	0,622786617	-0,683190152	0,154501985	0,56767245
MTCH2	90,05068021	68,20380559	111,8975548	1,640635062	0,714254366	0,154573147	0,567791182
HBB	4027,23689	6807,563027	1246,910753	0,18316551	-2,448780226	0,154764787	0,568064819
ESAM	3047,124097	3700,125391	2394,122803	0,647038289	-0,628077007	0,154851173	0,568064819
PDS5A	1380,354057	1058,145233	1702,562881	1,609006805	0,686170428	0,154904604	0,568064819
CASP9	261,2863084	321,2086232	201,3639937	0,626894732	-0,673704889	0,154997434	0,568064819
VEZF1	290,0559826	193,6756029	386,4363623	1,995276413	0,996588622	0,154974764	0,568064819
GABARAPL2	8661,244216	6817,59227	10504,89616	1,540851336	0,623727675	0,155041008	0,56808207
SAP30L	24,72118081	32,21433074	17,22803089	0,534794003	-0,902944807	0,155470784	0,568801248
ANKRD33B	438,8948489	535,2951099	342,494588	0,639823868	-0,644253282	0,155518809	0,568834563
MZT1	67,96694384	95,49857287	40,4353148	0,423412765	-1,23986333	0,155676543	0,569030836
ACTR8	76,14375671	56,66913619	95,61837722	1,687309595	0,75472471	0,15576713	0,569030836
ABHD3	53,01191321	66,41269088	39,61113553	0,59643925	-0,745552895	0,156162005	0,570018524
SYT11	42,82613104	53,22734443	32,42491765	0,60917782	-0,71506468	0,156232499	0,570018524
MALL	105,6781446	80,24544056	131,1108486	1,633872874	0,708295737	0,156351148	0,570219141
NPTN	48,77853642	60,92739033	36,62968252	0,601202223	-0,734077751	0,156600286	0,570804592
RIN2	52,38531186	69,28853031	35,48209341	0,512091875	-0,965525426	0,156786188	0,571325587
ZNF616	60,58091174	41,23906057	79,92276291	1,938035489	0,954594989	0,156917516	0,571661618
TNIP1	343,5801007	416,9012339	270,2589675	0,648256579	-0,625363153	0,15709675	0,572171967
EIF2B2	336,512673	411,6205381	261,4048079	0,635062597	-0,655029292	0,157355539	0,572686394
GYS1	64,32263567	41,83051274	86,8147586	2,075393126	1,053384641	0,157487797	0,572811284
CDKN2C	97,05363837	120,2352754	73,87200136	0,61439541	-0,702760656	0,157738808	0,573510054
ZNF317	34,55305871	44,30192201	24,80419541	0,559889826	-0,83678513	0,157903822	0,573681896
SORT1	2663,06213	2067,933085	3258,191174	1,575578628	0,655881753	0,158069294	0,573852104
RNF40	62,09346639	77,28310099	46,90383179	0,606909288	-0,720447196	0,158032145	0,573852104
PMS2P3	377,0347928	288,2901082	465,7794774	1,615662363	0,692125739	0,158449269	0,57452109
MPPE1	29,2734117	37,67535221	20,87147118	0,553982112	-0,852088703	0,158425425	0,57452109
GNB2L1	802,2602671	619,8506403	984,6698938	1,588559936	0,667719524	0,159523843	0,577490955
TOMM20	178,9997372	220,9584871	137,0409874	0,620211467	-0,689167895	0,159678492	0,577831354
ZNF131	193,2183468	288,1108265	98,3258672	0,341277933	-1,550980964	0,159725948	0,577860015
LMNA	3019,23647	3656,038447	2382,434493	0,65164372	-0,617844696	0,159884617	0,578033787
AP5S1	349,0234232	266,8569869	431,1898594	1,615808769	0,692256465	0,159933252	0,578033787
MIB1	134,0301743	101,2429159	166,8174328	1,647694867	0,720449098	0,159894504	0,578033787
ZBTB44	31,24797397	40,2843183	22,21162964	0,551371615	-0,858903096	0,160015086	0,578047576
SAP130	61,4453782	76,57650646	46,31424993	0,604810171	-0,725445695	0,160519711	0,579390383
SNX5	1125,972858	875,2211632	1376,724553	1,573001901	0,653520414	0,160636488	0,579576131
ITFG3	73,85867277	54,25897966	93,45836588	1,722449749	0,784461894	0,160730306	0,57977151
PKP2	64,38374143	81,00091684	47,76656603	0,589704017	-0,761937073	0,160879589	0,579827379
ACR	618,129432	230,9793089	1005,279555	4,352249385	2,121761226	0,160979801	0,579955823
SLC45A4	41,06171171	52,05347409	30,06994934	0,577674207	-0,791672016	0,161070248	0,580138676
IFITM1	571,377145	429,4333013	713,3209887	1,661075158	0,732117352	0,161316814	0,58071967
WDR33	1503,335399	1155,883554	1850,787245	1,601188319	0,679142996	0,161544591	0,580988125
SF3A2	888,1440558	1074,063131	702,2249806	0,653802333	-0,61307357	0,161599329	0,581042017
CNTROB	28,10212066	38,84855034	17,35569099	0,446752603	-1,16245196	0,161752689	0,581450393
DOK2	3540,674855	4281,349334	2800,000375	0,653999512	-0,612638535	0,161874975	0,581603893
OS9	111,6739553	144,6436221	78,70428848	0,544125536	-0,877988558	0,16253894	0,583272562
HIST2H3D	60,17630597	76,17031953	44,18229241	0,580046043	-0,785760673	0,16250097	0,583272562
PROS1	3469,396003	4217,587428	2721,204577	0,645204071	-0,632172554	0,162909791	0,584316442
CNN1	297,4828105	391,4262403	203,5393807	0,519994215	-0,94343252	0,163175051	0,584980758
SPCS3	314,2348665	248,6158624	379,8538707	1,527874638	0,611526175	0,163244067	0,585084671
RILP	58,30282671	72,5819621	44,02369131	0,606537631	-0,72133094	0,163292824	0,585115938
FBXL5	184,0114749	225,8877212	142,1352287	0,629229548	-0,668341675	0,163597256	0,586063111
ITPKB	96,99189371	119,6827325	74,30105489	0,620816832	-0,687760421	0,16370769	0,586315021
SRRM1	73,81540049	95,35917173	52,27162924	0,548155235	-0,867343578	0,163899251	0,586574813
CALM2	3497,115198	2681,660465	4312,569932	1,6081715	0,685421268	0,164358982	0,587241634
N4BP2L1	574,1374156	454,8239529	693,4508784	1,52465778	0,608485456	0,164275473	0,587241634
RBM4	185,9903266	228,3739392	143,606714	0,628822687	-0,669274827	0,164331365	0,587241634
PXDC1	281,3248437	221,7541676	340,8955197	1,537267702	0,62036842	0,164197331	0,587241634
WBP5	227,3572846	136,749515	317,9650542	2,325164036	1,217332499	0,164476751	0,587485872
DOCK5	122,1574514	149,7318421	94,58306074	0,63168301	-0,662727325	0,164601761	0,587645174
HSPBAP1	85,62984317	64,37200022	106,8876861	1,660468616	0,731590455	0,16497576	0,588549111
ERBB2IP	1250,163381	1539,429022	960,8977402	0,624191	-0,67994054	0,165295725	0,589301437
UBE2V2	307,28292	159,6527979	454,9130421	2,849389726	1,51065296	0,165299102	0,589301437
TRPC6	164,6033098	205,6829496	123,52367	0,600553766	-0,735634682	0,165420908	0,589561567
ZNF737	79,40932899	60,17947736	98,63918063	1,639083371	0,712889238	0,165592633	0,589775626
SEMA7A	33,78692564	47,1121714	20,46167988	0,434318336	-1,203175234	0,165602023	0,589775626
UBE2B	705,6168484	490,1402734	921,0934234	1,879244521	0,910152798	0,165649647	0,589801519
B4GALT5	61,07641645	36,94908973	85,20374318	2,305976786	1,205377989	0,165694857	0,58981881
VAMP8	743,1910221	584,8792772	901,5027669	1,541348449	0,624193046	0,165794595	0,590030144
TNFSF13B	93,3308411	117,7244361	68,93724608	0,585581451	-0,772058241	0,16601964	0,590399771
PLEK	1894,699602	2317,242143	1472,15706	0,635305665	-0,654477212	0,166091548	0,590437058
MYSM1	149,7460952	116,4962184	182,995972	1,570831865	0,65152877	0,166238729	0,5906041
IFITM3	590,6255174	443,2443838	738,006651	1,665010721	0,735531467	0,166325751	0,590626137
ARID1B	159,0303033	196,4538928	121,6067138	0,619008929	-0,691967874	0,166879339	0,592160333
TXNL4A	331,9475785	254,6424988	409,2526583	1,607165576	0,684518569	0,167146538	0,592676808
CHSY1	28,04645293	39,7881296	16,30477626	0,409789966	-1,287043437	0,167455383	0,593483965
LDB1	28,96648018	37,3667358	20,56622457	0,550388578	-0,861477565	0,167731628	0,594064024
NDUFB9	289,2157032	373,287062	205,1443444	0,549561893	-0,863646125	0,167944406	0,594208529
PTPLA	99,16577308	123,8845014	74,44704479	0,600939133	-0,734709223	0,168176265	0,594740935
SLC24A3	1321,297483	1682,159629	960,4353376	0,570953744	-0,808554226	0,168310625	0,594784354
NAA35	276,073461	213,0830051	339,0639168	1,59122928	0,670141729	0,168302443	0,594784354
FANCD2	47,72416009	34,93071582	60,51760435	1,732503985	0,79285867	0,168366637	0,594838476
RNH1	221,2906971	271,5847278	170,9966663	0,629625486	-0,667434155	0,168447137	0,594979063
02-mar	21488,65869	16518,21714	26459,10024	1,60181332	0,679706021	0,169096877	0,59712973
PTK2	3444,631875	4181,819426	2707,444324	0,647432146	-0,627199096	0,169310848	0,597326711
DNAJC4	1071,835979	823,20636	1320,465597	1,604051744	0,681720681	0,16928071	0,597326711
DCAF7	135,1603484	104,4991099	165,8215869	1,58682296	0,666141177	0,169209033	0,597326711
WARS	52,17630828	38,39868851	65,95392805	1,717608872	0,780401548	0,16931613	0,597326711
PIAS2	182,160038	140,8153513	223,5047247	1,587218458	0,666500708	0,169453013	0,597665358
BTBD6	162,2297133	213,9734952	110,4859314	0,516353352	-0,953569424	0,169505682	0,597706886
KRAS	300,523089	234,0107267	367,0354514	1,568455671	0,649344755	0,170017333	0,59922193
PLA2G4A	129,2929392	160,8343687	97,75150972	0,607777495	-0,71838484	0,170463688	0,600216155
ENTPD4	27,7457187	35,30932306	20,18211434	0,571580325	-0,806971839	0,170419432	0,600216155
PSMC5	49,31733006	62,54319537	36,09146476	0,577064612	-0,793195234	0,170551485	0,600380661
P4HA1	117,104472	90,54089339	143,6680506	1,586775271	0,666097819	0,170847085	0,600697857
BLVRB	39,06000713	49,25417462	28,86583963	0,586058742	-0,770882818	0,170804665	0,600697857
EXOSC3	73,34001935	40,32001577	106,3600229	2,637896362	1,399387885	0,170710036	0,600697857
VMA21	606,918776	383,9718967	829,8656553	2,161266651	1,111877079	0,172217544	0,604330121
BZRAP1-AS1	204,8371786	159,3374477	250,3369094	1,571111581	0,651785645	0,172252277	0,604330121
C8orf40	81,78357596	62,93277372	100,6343782	1,599077432	0,6772398	0,172130041	0,604330121
TFPI2	96,76343242	73,80353631	119,7233285	1,622189593	0,697942444	0,172785884	0,605766008
LOC100507463	57,23151747	71,71143574	42,7515992	0,596161529	-0,746224814	0,172972236	0,606128555
BTBD2	996,7131998	760,568171	1232,858229	1,620970053	0,696857438	0,173200783	0,606638544
KIAA1109	138,863395	169,5097788	108,2170112	0,638411612	-0,647441202	0,173422795	0,607125169
HOMER2	569,6404713	440,6361944	698,6447482	1,585536452	0,664971046	0,173824331	0,607948413
KLF10	32,3690692	45,32337925	19,41475916	0,428360804	-1,22310162	0,174002437	0,608401093
SYNRG	430,4948373	329,0987373	531,8909373	1,616204734	0,692609964	0,174188996	0,608785155
VOPP1	355,2762663	272,412295	438,1402375	1,608371742	0,685600895	0,17423018	0,608785155
CCT6A	113,1588403	85,50402443	140,8136563	1,646865831	0,719723025	0,174518191	0,609354486
CLU	68465,14564	81968,14374	54962,14755	0,670530587	-0,576624951	0,174565388	0,609373706
LAMP5	217,9217994	119,9854752	315,8581237	2,632469665	1,396416907	0,174676776	0,609616943
RBM3	333,8599727	422,644963	245,0749823	0,579860175	-0,786223038	0,175266933	0,611238724
NNT	568,9350029	691,7104928	446,1595131	0,645009029	-0,63260874	0,175442472	0,611462743
SLC39A9	235,9214475	185,7076462	286,1352488	1,540783348	0,623664016	0,175412134	0,611462743
GNB4	80,35330149	100,9073609	59,79924205	0,592615261	-0,754832316	0,175456674	0,611462743
AP1S1	35,89326596	47,11872132	24,66781061	0,523524619	-0,933670713	0,175625123	0,611758053
RAB2B	671,2697199	382,153016	960,3864238	2,513093927	1,329464593	0,17586217	0,612437809
RFX3	285,9601962	219,371415	352,5489774	1,607087129	0,684448147	0,17631657	0,613609441
IFNAR2	59,21008447	35,49867284	82,92149609	2,335904118	1,223981057	0,176341611	0,613609441
EIF3M	553,8682408	427,2490772	680,4874045	1,592718255	0,671491083	0,176516225	0,613984088
MGEA5	1311,553076	1602,294325	1020,811827	0,637093829	-0,650422231	0,176935003	0,614855445
GLYATL2	358,573632	262,0643647	455,0828992	1,736531023	0,796208184	0,177372655	0,61590588
SCRN3	100,8944634	124,077606	77,71132074	0,626312219	-0,675046069	0,17740584	0,61590588
UBE3D	183,0469213	143,6148214	222,4790212	1,549136915	0,631464657	0,177493178	0,616062761
NDUFAF3	3991,488438	3134,680558	4848,296317	1,5466636	0,629159444	0,177770653	0,6165989
DGKG	842,0481087	1012,250604	671,8456131	0,663714707	-0,591364852	0,177744971	0,6165989
COASY	47,62989598	59,25500554	36,00478643	0,607624387	-0,718748321	0,177774204	0,6165989
BTF3	192,9144069	151,6281516	234,2006622	1,544572427	0,627207523	0,177865643	0,61676969
DDA1	629,3685692	489,1682357	769,5689028	1,573219287	0,653719778	0,178428499	0,617448933
CNOT3	46,27482782	57,43578891	35,11386672	0,611358656	-0,709909103	0,178408127	0,617448933
ELK3	3559,387525	4319,218656	2799,556393	0,648162692	-0,625572112	0,17860609	0,617551487
RTFDC1	289,6897599	231,2903482	348,0891716	1,504987884	0,589751872	0,178686946	0,617566424
SDAD1	27,53367543	35,51357988	19,55377098	0,550599828	-0,860923935	0,17902099	0,618282323
CDIPT	452,7831578	350,356382	555,2099335	1,5847005	0,664210204	0,179159089	0,6186131
FAM3A	76,51356652	94,24284928	58,78428376	0,623753252	-0,680952662	0,179280599	0,618886451
ARPP19	2023,792779	1612,750366	2434,835192	1,509740902	0,594300979	0,179632037	0,61951436
ZNF652	101,2354058	76,95633312	125,5144784	1,630983095	0,705741829	0,180242052	0,621324959
UBB	14145,01438	11315,56505	16974,46372	1,500098638	0,585057368	0,180338371	0,621510404
TXK	46,81841253	59,48608904	34,15073603	0,574096172	-0,800635658	0,180413775	0,6216237
RFX7	106,511265	129,1630488	83,85948114	0,649252878	-0,623147591	0,181289483	0,623171939
DDX55	51,46391101	39,05374654	63,87407548	1,635542839	0,709769548	0,181360351	0,623268961
TGFB2	659,6110084	514,133391	805,0886258	1,565913904	0,647004894	0,181722417	0,623926437
STX16	365,7824973	444,7857364	286,7792582	0,644758217	-0,633169841	0,181643466	0,623926437
TMEM181	9974,885111	7865,846575	12083,92365	1,536252142	0,619415022	0,181843764	0,624049883
GSTM3	72,09284356	88,71378857	55,47189855	0,625290605	-0,677401253	0,182414598	0,624688793
LOC100132891	108,4718542	83,24035175	133,7033567	1,606232481	0,683680719	0,182391811	0,624688793
RMND1	28,06430389	36,0480272	20,08058057	0,55705075	-0,844119326	0,182336821	0,624688793
TERF2	663,0602482	521,1482516	804,9722448	1,544612771	0,627245204	0,182641446	0,62502631
FAM126B	1016,813656	710,1797118	1323,4476	1,863539014	0,898045023	0,18296498	0,625210462
ABHD11	29,6257751	38,0771318	21,1744184	0,556092788	-0,846602467	0,182994688	0,625210462
SLC30A9	398,6399955	314,2422899	483,0377011	1,537150526	0,620258448	0,183286942	0,625611354
MDK	84,95653581	62,90081264	107,012259	1,701285794	0,766625516	0,183326042	0,625611354
TMEM214	40,12531295	50,92712317	29,32350273	0,575793426	-0,796376777	0,183202972	0,625611354
NME4	544,0556343	344,8310505	743,2802181	2,155490977	1,108016523	0,183553719	0,625803862
THAP9-AS1	175,2760006	136,2515636	214,3004376	1,572829198	0,653362009	0,183552128	0,625803862
CENPI	86,00844519	108,2194474	63,79744301	0,589519209	-0,762389272	0,18376662	0,626285821
MTMR6	46,38685814	58,02937311	34,74434318	0,598737179	-0,740005236	0,18378078	0,626285821
SIK2	27,26166111	35,6759797	18,84734252	0,52829222	-0,920591931	0,183839642	0,626340374
EHD2	151,4741456	186,1434684	116,8048227	0,627498906	-0,672315152	0,183957139	0,626594628
BRMS1L	154,8041291	122,3075698	187,3006884	1,53139081	0,614842505	0,184314165	0,627226039
MAPKAPK2	1249,419783	1512,636373	986,2031934	0,651976385	-0,617108386	0,184476589	0,627385601
DPYD	875,7120695	1048,440144	702,9839946	0,670504652	-0,576680752	0,184599835	0,627467717
FAM129A	65,1129209	89,70140011	40,52444168	0,451770448	-1,146338194	0,184569896	0,627467717
LAMC1	73,55721394	113,4221668	33,69226112	0,29705182	-1,751213465	0,185033484	0,628503229
DNAJC6	140,6740087	173,6533986	107,6946189	0,620169946	-0,689264481	0,185098123	0,628576713
WDR47	107,7489135	133,2943713	82,20345574	0,616706129	-0,697344911	0,185392845	0,629431319
EIF1AY	666,3843901	493,884599	838,8841812	1,698542904	0,76429766	0,185562594	0,629699524
WDR45L	129,6803867	157,6603276	101,7004459	0,645060476	-0,632493672	0,18551648	0,629699524
PRKACA	118,7663615	143,9026057	93,63011726	0,650649214	-0,620048146	0,185601091	0,629699524
EBAG9	129,4686898	101,5050494	157,4323302	1,550980283	0,633180346	0,185764422	0,629886709
CHRNA2	3525,446519	1222,655575	5828,237464	4,766867779	2,253041609	0,185978741	0,630088051
LPCAT3	113,5650166	138,0154634	89,11456972	0,6456854	-0,631096689	0,186097025	0,630137506
MANEA	84,99196139	62,57245592	107,4114669	1,716593432	0,779548384	0,1861182	0,630137506
PDK2	359,0893741	274,8835493	443,2951989	1,612665436	0,689447167	0,186286442	0,630557239
APBB1IP	55,06556159	75,11357526	35,01754791	0,466194663	-1,100995606	0,186328456	0,630557239
CETN2	1424,469178	1118,092697	1730,84566	1,548034134	0,630437283	0,186657695	0,631232964
PHC3	1340,259547	1049,612873	1630,906222	1,553816901	0,635816509	0,186899609	0,631758717
FAM190B	91,08183596	112,9458337	69,2178382	0,612841005	-0,706415265	0,18686307	0,631758717
SARNP	82,45763715	64,55061415	100,3646601	1,55482115	0,636748638	0,18706862	0,632183803
TMED10	40,96846572	51,94873979	29,98819166	0,577265046	-0,792694224	0,187257836	0,632482663
TMEM164	2685,361804	2104,973199	3265,75041	1,551445126	0,63361267	0,188123289	0,63402543
VBP1	209,7799762	162,2622968	257,2976556	1,585689718	0,665110497	0,188171154	0,63402543
PTENP1	124,0283472	154,6892957	93,36739881	0,603580218	-0,728382572	0,188059818	0,63402543
RPS5	78,29316763	56,92723002	99,65910524	1,750640338	0,807882719	0,188475604	0,634737195
DNASE1L1	149,484158	115,202573	183,7657431	1,595153115	0,673694912	0,188611432	0,634992755
VPS8	313,3134852	385,7973004	240,82967	0,624238868	-0,679829906	0,188933921	0,635355593
CR1L	144,0132032	74,02328843	214,003118	2,891024198	1,531580684	0,188883123	0,635355593
HLA-DPA1	302,5989196	363,9128053	241,2850339	0,663029798	-0,592854384	0,189824052	0,637076544
FAM46C	4068,921345	4900,558234	3237,284456	0,660595039	-0,59816196	0,190114633	0,637810634
ERI1	96,38544285	74,32177531	118,4491104	1,593733598	0,672410495	0,190307497	0,637820312
ODC1	12916,48282	15624,59442	10208,37121	0,653352717	-0,614066045	0,190465066	0,638202063
PPP3CC	32,13222475	46,24527389	18,01917561	0,389643613	-1,359772926	0,190727429	0,638934703
COPS7B	45,22968824	57,26392964	33,19544684	0,579692086	-0,786641304	0,191222191	0,640298634
WAPAL	1542,046576	1214,806496	1869,286657	1,538752603	0,621761297	0,191283406	0,640356908
KIAA1586	1315,280811	1672,127518	958,4341047	0,573182424	-0,802933722	0,191393432	0,64046438
EIF4A1	240,975014	187,9738897	293,9761383	1,563920068	0,645166778	0,191490787	0,64046438
EIF2C3	179,0505046	137,2333507	220,8676584	1,609431362	0,686551051	0,191467434	0,64046438
LRRC47	26,55996438	33,17289578	19,94703299	0,601305148	-0,733830786	0,191451989	0,64046438
CDYL2	26,24405187	33,88158601	18,60651773	0,549163127	-0,864693334	0,192218248	0,641869296
SOD2	65935,67341	52653,11611	79218,23071	1,50453072	0,589313565	0,1924247	0,642118588
WSB1	41,28034674	51,60676809	30,9539254	0,599803602	-0,737437908	0,192580105	0,6424393
CDC42	11686,67599	9528,501396	13844,85058	1,452993499	0,539028248	0,192652855	0,642439911
RNASEH2B	740,9909855	899,2619957	582,7199754	0,647998001	-0,625938733	0,192932916	0,643080389
IRS1	294,1988451	363,010092	225,3875981	0,620885213	-0,687601523	0,193189357	0,643454606
CCSAP	296,4633319	359,2721538	233,65451	0,650355191	-0,620700236	0,193151795	0,643454606
DTNB	48,99889008	32,42889799	65,56888217	2,021927547	1,015731301	0,193877601	0,645493171
MMGT1	159,2921769	127,6598336	190,9245202	1,495572373	0,580697726	0,193999417	0,645604616
PPP4R1	602,5461668	479,0933245	725,999009	1,51536031	0,599660867	0,194649847	0,646919325
TSPYL2	73,25860239	102,4270191	44,0901857	0,430454641	-1,216066874	0,194660043	0,646919325
NCSTN	79,52078053	97,09557632	61,94598473	0,637989773	-0,648394796	0,195016073	0,647463251
EMR1	1326,073005	1040,933775	1611,212236	1,54785278	0,630268259	0,195285107	0,647818231
DUSP19	480,7044457	321,834615	639,5742765	1,987276218	0,990792411	0,195749291	0,648034346
PLSCR1	88,87177612	68,72736902	109,0161832	1,586212084	0,665585679	0,195595031	0,648034346
YWHAZ	759,0663744	597,1418171	920,9909318	1,542331998	0,625113349	0,195862786	0,648263244
APH1A	137,3254027	169,2106564	105,4401489	0,623129483	-0,682396116	0,196318111	0,649182241
NLRC5	88,67869939	109,1716019	68,18579688	0,624574484	-0,679054464	0,196403555	0,649317883
MAPK6	269,3924745	215,3835361	323,4014129	1,501514084	0,586418007	0,196499111	0,649344414
KDELR2	448,6357543	346,7472612	550,5242473	1,587681603	0,66692162	0,196637468	0,649413672
KHSRP	45,60897437	56,67572571	34,54222303	0,609471208	-0,714370026	0,196699119	0,649413672
LOC202181	108,0783691	78,83892928	137,3178089	1,741751317	0,800538654	0,196752428	0,649442975
MAGIX	75,66719728	92,14063328	59,19376128	0,642428418	-0,638392383	0,196967592	0,649859668
RIT1	5434,077224	4326,528479	6541,625968	1,511980333	0,596439373	0,197069629	0,650049583
HIGD2A	227,6594552	180,4637631	274,8551473	1,523048963	0,606962323	0,197532093	0,651117275
ZNF160	369,6052163	286,4525203	452,7579124	1,580568786	0,660443823	0,198368536	0,652677794
SWT1	129,6531642	100,9960191	158,3103093	1,567490587	0,64845678	0,198402261	0,652677794
RAD54B	36,63435927	46,49324785	26,77547069	0,575900199	-0,796109274	0,198564801	0,65291859
DAP3	69,50256585	54,89756154	84,10757015	1,532082078	0,615493588	0,198710317	0,653103213
LIPH	2149,193588	1694,321712	2604,065465	1,536936844	0,620057883	0,19898011	0,653549055
ALG10	1090,441029	611,3642718	1569,517786	2,56723832	1,360217229	0,199044232	0,653612781
RCOR1	179,1689599	220,4264476	137,9114722	0,625657555	-0,676554862	0,199314255	0,653911818
DNAJC21	194,4127794	152,8344808	235,9910781	1,544095788	0,626762253	0,199256784	0,653911818
BEX4	743,2627046	601,1335582	885,391851	1,472870444	0,558630535	0,199404839	0,653915441
UBE2W	1351,527117	1075,801701	1627,252534	1,512595242	0,597025986	0,199661393	0,654371548
TTC33	2011,595824	2427,173729	1596,017918	0,657562291	-0,604800527	0,199803293	0,654634596
SNX1	268,9866549	327,366957	210,6063528	0,64333418	-0,636359755	0,199984254	0,6550155
KIAA1432	76,7911996	94,77348901	58,8089102	0,620520684	-0,688448795	0,200131827	0,65512358
GTF2H3	619,3539154	498,4486314	740,2591994	1,485126356	0,570585682	0,200492811	0,655424497
BAD	366,5027919	442,6028237	290,4027601	0,65612496	-0,60795749	0,200491685	0,655424497
FAM109B	174,1547405	131,5770481	216,7324328	1,647190266	0,720007209	0,20042536	0,655424497
C20orf112	310,5358666	393,9677663	227,1039668	0,576453167	-0,794724691	0,200830565	0,656235085
RAB12	365,1005259	290,6976796	439,5033722	1,511891573	0,596354679	0,200811887	0,656235085
EPS15	1965,567149	1581,70812	2349,426178	1,485372774	0,57082504	0,201070815	0,656726489
ALDOA	187,1711062	228,0849252	146,2572872	0,641240481	-0,64106259	0,201209588	0,656780437
PLAG1	62,35848597	77,83793802	46,87903392	0,602264591	-0,731530653	0,201382594	0,656864091
SDHAF2	360,1232962	288,1611488	432,0854436	1,499457666	0,584440791	0,201570622	0,657037514
RP2	254,4469101	307,6979171	201,1959031	0,653874764	-0,61291375	0,20181404	0,657546312
APC	43,54331559	54,48602458	32,60060659	0,598329697	-0,740987424	0,201889039	0,657635435
PTGIR	1296,653304	1015,970756	1577,335853	1,552540605	0,634631001	0,202331529	0,658636442
NENF	1013,099318	1217,12901	809,069626	0,664736128	-0,589146328	0,202433793	0,65867594
TMEM183A	58,24355446	70,94367641	45,54343252	0,641966061	-0,639431066	0,202429148	0,65867594
FAM13A	66,29713664	39,87805457	92,71621871	2,324993526	1,217226699	0,202610676	0,659042197
CDKL1	389,0451421	315,0733791	463,0169051	1,469552605	0,555377004	0,20285007	0,659296559
WDR41	449,5546464	357,0102492	542,0990437	1,518441123	0,60259097	0,203379119	0,659825774
DCLRE1A	586,048276	353,1387153	818,9578367	2,319082562	1,213554183	0,203168603	0,659825774
CNIH	57,71902989	44,98614817	70,45191161	1,566080104	0,647158008	0,203410176	0,659825774
CDKN2D	5429,570838	6550,087495	4309,054181	0,65786208	-0,604142939	0,203621822	0,660336488
NSFL1C	255,4019524	307,9855734	202,8183315	0,658531922	-0,60267472	0,203757795	0,660630864
C12orf57	1348,115903	1064,635283	1631,596523	1,532540343	0,615925053	0,204008839	0,660802504
UBP1	505,6842788	401,0785665	610,2899911	1,521622051	0,605610059	0,204030103	0,660802504
EXT1	77,61096634	61,02807095	94,19386174	1,543451403	0,626160059	0,203901962	0,660802504
GLMN	24,41900484	34,93445685	13,90355284	0,397989667	-1,329197121	0,204036788	0,660802504
VIPAS39	115,3975379	88,31515184	142,479924	1,613312337	0,690025771	0,204323798	0,661288694
DPY19L3	452,0531657	359,303932	544,8023995	1,516271744	0,600528334	0,204433527	0,661354676
FAM169A	47,93301123	59,38907752	36,47694493	0,614202922	-0,70321272	0,204631764	0,661371782
ITGA5	26,180178	33,07521773	19,28513826	0,583069125	-0,778261164	0,20458258	0,661371782
NRD1	338,5711769	408,8843361	268,2580178	0,656073109	-0,608071505	0,20518126	0,662454009
CALM3	64067,05001	51367,88337	76766,21665	1,494439942	0,57960492	0,205290027	0,662512482
ECM1	391,5861443	277,0225513	506,1497373	1,82710662	0,869560824	0,205281045	0,662512482
PCTP	59,35777377	76,87896373	41,83658382	0,544187666	-0,877823837	0,205452166	0,662596835
FRG1	170,5489078	133,6654646	207,4323511	1,551876932	0,634014153	0,206031957	0,66388075
RAD21	930,3582806	1119,057228	741,6593337	0,662753714	-0,593455245	0,206617662	0,665172791
GTF2B	114,1821433	83,8376814	144,5266053	1,723886001	0,785664373	0,206660485	0,665172791
TMEM232	145,0194996	117,40077	172,6382291	1,47050338	0,5563101	0,206938025	0,66548111
FAM134A	284,624499	345,6143929	223,6346052	0,647063924	-0,628019851	0,207216268	0,665734556
MRPL49	31,36758607	39,20539984	23,5297723	0,60016662	-0,736565014	0,207175172	0,665734556
RARS	126,6972542	156,4257788	96,96872967	0,619902489	-0,689886797	0,207388229	0,665831167
NASP	38,03180867	46,94456576	29,11905157	0,620285886	-0,688994796	0,207457248	0,665831167
UHRF1BP1	60,08352869	78,44265799	41,72439939	0,531909556	-0,910747139	0,207947923	0,666953865
POLR3K	130,8043128	67,3364201	194,2722055	2,885098513	1,528620581	0,208348628	0,667437203
PIK3R6	30,47272724	37,8502149	23,09523957	0,610174595	-0,71270598	0,20827276	0,667437203
FGFR1OP2	259,6924104	206,5485735	312,8362474	1,514589242	0,598926587	0,208622866	0,668083147
UEVLD	42,23618215	58,83417288	25,63819142	0,435770406	-1,19835987	0,208763163	0,668261584
UBE2D3	7446,093237	5907,198794	8984,987679	1,521023414	0,605042362	0,20887854	0,668484508
CEP70	61,64818498	86,0358126	37,26055737	0,433081949	-1,207288055	0,208949833	0,66854325
RPS6KB1	109,5825122	86,28877763	132,8762468	1,539901832	0,622838383	0,209460277	0,66975966
APBA3	26,93158308	33,79823167	20,06493449	0,593668174	-0,752271321	0,209428445	0,66975966
COPZ1	1182,472457	945,7423179	1419,202596	1,500622917	0,585561496	0,210198635	0,671239514
ZNF524	30,35446075	38,14760405	22,56131744	0,591421611	-0,757741133	0,210462217	0,671787673
C2orf88	715,0143862	873,7950659	556,2337064	0,636572267	-0,651603788	0,211026897	0,673076497
KIAA0430	243,7918113	291,4295993	196,1540233	0,673075157	-0,571160486	0,211192341	0,673364364
GLT8D1	119,2658037	88,58865437	149,9429531	1,692575129	0,759219873	0,211307134	0,673364364
ZNF586	160,9282855	126,1424087	195,7141624	1,551533417	0,63369477	0,211484894	0,673517187
AFTPH	286,4640351	346,8366541	226,0914161	0,651867135	-0,617350153	0,212293434	0,675273305
GABPA	391,4922888	309,4155082	473,5690694	1,530527904	0,614029348	0,212494467	0,675324883
RPL18	116,4202987	141,3921785	91,44841879	0,646771411	-0,628672186	0,21345792	0,67706184
FAM175A	1467,406297	1079,107484	1855,705111	1,719666613	0,782128901	0,213557652	0,677231207
RALY	965,4365383	1154,225937	776,6471397	0,672872715	-0,571594474	0,214088066	0,678208646
ST20	199,5401833	149,9748473	249,1055193	1,660981984	0,732036425	0,214010341	0,678208646
HNRPDL	68,46754637	53,43353794	83,50155479	1,562718061	0,644057517	0,214144287	0,678208646
INPP5B	575,1008004	453,2679285	696,9336724	1,537575524	0,620657275	0,214558926	0,679080394
POLA2	51,00690087	38,96944287	63,04435888	1,617789587	0,69402398	0,214610239	0,679095747
FUT8	2275,137157	1816,929332	2733,344982	1,504376055	0,589165249	0,215051745	0,680051127
KLF13	208,5113919	162,3735475	254,6492362	1,568292619	0,649194769	0,215541219	0,680862428
SNX9	44,57574983	34,43893982	54,71255984	1,588683047	0,667831326	0,215743849	0,681355251
EIF2A	44,26449614	34,52490339	54,0040889	1,564206807	0,645431267	0,215797362	0,681377023
SNCA	9637,878404	7773,888944	11501,86786	1,479551348	0,565159766	0,216273511	0,682585541
HIST1H2AG	1832,833116	2208,737891	1456,92834	0,659620295	-0,600292306	0,21647399	0,68292334
GLA	2358,906675	1934,382317	2783,431033	1,438924978	0,524991375	0,216602393	0,683033567
PRR13	501,3453077	393,4519583	609,2386572	1,548444847	0,630819997	0,216839519	0,683621254
NAA60	405,4521216	329,6857082	481,218535	1,459628134	0,545600863	0,217345298	0,684490168
EIF3D	50,62382783	38,94203747	62,3056182	1,599957841	0,678033891	0,217404069	0,684527764
SZRD1	1295,94871	1046,952336	1544,945085	1,475659427	0,561359795	0,218173177	0,686210276
COL4A3BP	43,73300141	54,57372442	32,8922784	0,602712729	-0,73045756	0,218481835	0,686737741
RNF141	61,56701123	46,90841257	76,2256099	1,624988051	0,700429109	0,218466381	0,686737741
ILF2	119,0055314	79,80273642	158,2083263	1,982492499	0,987315407	0,21862125	0,687028206
FBRS	462,3460137	553,1754446	371,5165828	0,671607148	-0,574310509	0,218702916	0,687137107
RPRD1A	2255,959768	1801,44081	2710,478727	1,504617144	0,589396434	0,21895482	0,687389127
MAF1	1275,238885	1514,890166	1035,587603	0,683605734	-0,548763598	0,2188394	0,687389127
MCU	120,2828249	147,1613701	93,40427971	0,634706511	-0,655838454	0,218914788	0,687389127
KTN1	70,82959721	87,17275615	54,48643827	0,625039756	-0,677980138	0,218971249	0,687389127
CEP68	100,6800854	133,168109	68,1920619	0,512075019	-0,965572915	0,219193651	0,687939533
EHD1	2144,593448	2560,849239	1728,337657	0,674908007	-0,567237225	0,219533565	0,688562786
BZW1	491,5805849	594,0538259	389,1073439	0,655003515	-0,610425447	0,219930099	0,689623037
KLF16	71,19793986	48,39712535	93,99875436	1,94223838	0,957720281	0,220235923	0,690321307
SNRPD3	274,6489484	215,0388808	334,259016	1,554411997	0,63636894	0,220335904	0,690338599
TLE4	232,1665231	183,3779537	280,9550926	1,532109432	0,615519347	0,220321808	0,690338599
NDUFAF6	999,7559914	803,4845134	1196,027469	1,488550743	0,573908402	0,220983026	0,691476751
ACTR3B	1197,832793	849,0477906	1546,617796	1,821590979	0,865199052	0,221048754	0,691534372
PIP4K2B	182,4637633	216,6519343	148,2755923	0,684395423	-0,547097982	0,221193275	0,691690394
MPPED2	35,43209731	45,89173079	24,97246383	0,544160427	-0,877896051	0,221461956	0,691790542
RPRD1B	53,49152791	41,23390001	65,7491558	1,594541282	0,673141449	0,221394174	0,691790542
MSRA	183,060648	220,2150372	145,9062588	0,662562651	-0,593871215	0,221556024	0,691936506
DUSP22	3982,134853	3183,740193	4780,529514	1,501545109	0,586447816	0,22161746	0,691980515
CCDC68	137,1824546	109,8461064	164,5188029	1,497720841	0,582768746	0,221702503	0,692098201
PXMP4	121,9106523	92,73360788	151,0876967	1,62926581	0,704221995	0,221808148	0,692149485
EHBP1L1	52,87718349	64,11519684	41,63917014	0,649443068	-0,622725034	0,221813642	0,692149485
COMT	289,4196899	231,0145786	347,8248011	1,505640047	0,590376907	0,221921386	0,692185474
JMJD8	273,7448717	213,7951439	333,6945995	1,560814682	0,642299254	0,221956012	0,692185474
LYSMD3	294,8486214	397,7427801	191,9544628	0,482609547	-1,051071641	0,222120585	0,692515886
ANKRD40	64,98587533	78,74198907	51,22976159	0,650602838	-0,620150978	0,222197507	0,692607968
FAM69B	291,0895607	350,1573608	232,0217607	0,6626214	-0,593743297	0,222367446	0,692888066
FBXO42	634,4763881	491,6291273	777,3236489	1,581117972	0,660945016	0,222836974	0,693573391
ECD	176,9445082	213,253414	140,6356025	0,659476441	-0,600606973	0,223146584	0,694172585
PCNP	8874,660604	7219,320579	10530,00063	1,458586097	0,544570548	0,223409235	0,694532467
OTUD5	672,8024288	794,5931222	551,0117353	0,693451428	-0,528133261	0,223622728	0,694532467
ACP6	24,61490968	32,28805698	16,94176238	0,524706779	-0,930416666	0,223607825	0,694532467
CHMP2A	288,7554121	345,4235473	232,0872769	0,671891881	-0,573698998	0,223812151	0,694973104
TMEM66	3172,856883	2498,090357	3847,623408	1,540225876	0,623141939	0,224966195	0,69697834
CS	31,65307876	40,19653585	23,10962168	0,574915753	-0,798577533	0,224982472	0,69697834
TNFRSF14	77,03267419	92,92446878	61,14087961	0,657963187	-0,603921228	0,22539017	0,697649879
FER	2083,113326	1698,851665	2467,374987	1,45237812	0,538417101	0,225962694	0,697852005
POLR3GL	160,8110419	192,2463392	129,3757445	0,672968573	-0,571388961	0,225747957	0,697852005
MRPL14	152,9894227	106,6374439	199,3414015	1,869337769	0,902527272	0,225933813	0,697852005
SF3B5	128,6571347	103,3287193	153,9855501	1,490249285	0,575553681	0,225872236	0,697852005
SLC35D1	50,89758102	63,55304101	38,24212103	0,601735502	-0,732798618	0,22586036	0,697852005
USF1	31,37748968	38,48971927	24,2652601	0,630434842	-0,665580825	0,22602842	0,697852005
XIAP	183,8537792	145,4024394	222,3051191	1,528895389	0,612489697	0,226099125	0,697922873
CD99	18722,54361	15185,71349	22259,37372	1,4658102	0,551698308	0,226279271	0,698256284
TRAPPC9	1453,455248	1742,578772	1164,331724	0,668165906	-0,581721725	0,226442648	0,698393278
DCTN1	73,62454091	90,77505162	56,47403021	0,622131623	-0,684708254	0,226965891	0,699416712
ADIPOR2	870,6874304	1029,649366	711,7254947	0,691230936	-0,532760309	0,227067302	0,699581723
APLF	2470,494056	1996,566712	2944,4214	1,474742308	0,560462884	0,227179462	0,699634127
C16orf13	130,9158163	175,4639573	86,36767536	0,492224595	-1,022611348	0,227349572	0,699861277
TMEM107	218,5113049	152,7101608	284,3124489	1,861778204	0,896681213	0,227561887	0,70007252
PPM1K	42,96277969	53,00361482	32,92194456	0,621126402	-0,687041202	0,227889966	0,700786819
ZNF626	342,2837918	280,8727889	403,6947946	1,437286952	0,523348122	0,227993361	0,700809877
XRCC1	118,8814473	142,0530574	95,70983707	0,67376119	-0,569690765	0,228783429	0,702352153
SMAP2	74,59467664	92,04852918	57,1408241	0,620768464	-0,687872826	0,229457714	0,703978577
SLC9A9	765,6984033	620,5164812	910,8803255	1,467938972	0,553791991	0,22992804	0,704834835
NINJ1	170,1452658	211,6565552	128,6339764	0,607748606	-0,718453415	0,230165593	0,705410003
RHOT2	31,40374912	38,49678099	24,31071724	0,631500001	-0,663145358	0,230326316	0,705652299
PTPN12	3514,890183	4280,346042	2749,434324	0,642339263	-0,63859261	0,230869677	0,706382919
TSN	57,34260373	44,15947141	70,52573604	1,597069299	0,675426914	0,231146021	0,706850482
CLEC1B	10410,16789	8507,912497	12312,42328	1,447173238	0,533237634	0,231301947	0,70696555
TADA3	856,6136273	1012,310427	700,9168276	0,692393172	-0,530336597	0,231438236	0,707086383
CD28	312,9905692	256,8175727	369,1635658	1,437454462	0,523516253	0,231589295	0,707252222
PPP2R5E	408,1241631	325,6676138	490,5807125	1,506384705	0,591090257	0,231674588	0,707254853
PBRM1	190,1937482	229,9188891	150,4686073	0,654442129	-0,611662472	0,231733641	0,707254853
SERPINB1	3985,254525	3304,253996	4666,255053	1,412196235	0,497940576	0,232097526	0,707797324
RPS6KA3	246,7114123	198,3278758	295,0949489	1,487914635	0,573291758	0,232057538	0,707797324
SRRM2	95,76965382	117,6021173	73,93719029	0,628706285	-0,66954191	0,232075986	0,707797324
C22orf32	544,9338312	439,5757052	650,2919571	1,479362825	0,564975928	0,232368288	0,708446995
LBR	336,7905773	400,8782071	272,7029474	0,680263837	-0,555833698	0,232505653	0,708570189
GATAD2A	2279,111061	1819,533125	2738,688998	1,505160285	0,589917128	0,232962849	0,70881501
GP5	1396,552712	1110,213636	1682,891788	1,515826984	0,600105095	0,232829004	0,70881501
IMPA2	101,7533343	146,5917291	56,91493956	0,38825478	-1,364924408	0,232670833	0,70881501
IFT46	57,0944208	75,96738998	38,22145162	0,50312972	-0,990997684	0,232864702	0,70881501
GSTT1	52,91140626	73,22702314	32,59578937	0,44513334	-1,167690534	0,23271198	0,70881501
C11orf31	43,20319706	52,88612507	33,52026905	0,633819721	-0,657855545	0,23302245	0,70881501
SPATA7	133,5279046	105,5637943	161,4920149	1,529804948	0,61334772	0,234482112	0,71206951
LOC100134229	23,43859837	34,05299974	12,824197	0,376595222	-1,408913398	0,234638138	0,712247356
ARF3	7317,408417	8680,00177	5954,815065	0,686038462	-0,543638633	0,235298617	0,712784039
CLIC4	4324,275619	5209,541939	3439,009299	0,660136599	-0,599163509	0,234937908	0,712784039
MAT2B	970,8491631	777,2757082	1164,422618	1,498081833	0,583116434	0,235302613	0,712784039
DYM	370,9068039	295,4117225	446,4018854	1,511117709	0,595616044	0,235204009	0,712784039
NAA50	792,8571443	640,612152	945,1021365	1,475310972	0,561019083	0,235696215	0,712835479
ADNP	251,3154748	179,4925291	323,1384205	1,800288971	0,848228497	0,235709761	0,712835479
NAA38	299,704299	155,2896892	444,1189088	2,859938165	1,515983955	0,235613105	0,712835479
GLRX3	374,016728	305,910256	442,1232001	1,445270929	0,531339965	0,236362835	0,714071765
UBN2	97,31683924	119,9523174	74,68136105	0,622592065	-0,683640904	0,236532023	0,714435223
JAM3	5144,693732	3729,097498	6560,289965	1,759216531	0,814933066	0,236857392	0,714679528
DCP1A	1610,605972	1295,184957	1926,026986	1,487067137	0,572469782	0,236831488	0,714679528
GOLT1B	706,615286	569,7205817	843,5099904	1,480567874	0,56615063	0,23675687	0,714679528
CHCHD3	60,97999824	44,40199813	77,55799836	1,746723157	0,80465097	0,237552294	0,715741975
OSBPL8	1271,577822	1506,506718	1036,648925	0,688114373	-0,539279717	0,237948488	0,716213592
STRAP	196,7581773	243,3252696	150,191085	0,617244091	-0,696086974	0,237876175	0,716213592
GPR128	111,0904135	212,959607	9,221220126	0,043300325	-4,529478347	0,238063804	0,716249602
APPL2	570,173376	460,7720803	679,5746716	1,474860784	0,560578781	0,238270273	0,716575784
SH3BP5L	280,1186778	336,6796957	223,55766	0,664006956	-0,590729739	0,238326252	0,716596688
TLK2	2206,983532	1803,211643	2610,75542	1,447836381	0,533898574	0,238635471	0,717231348
NARS	752,110861	597,6445547	906,5771673	1,51691697	0,601142121	0,239780272	0,720079815
CD96	170,7661379	102,6503533	238,8819225	2,327141747	1,218559089	0,239856775	0,720161592
METTL7A	144,0250444	199,8208471	88,22924165	0,441541726	-1,179378316	0,24044746	0,721276796
LSM3	65,67476834	48,57529367	82,77424301	1,704039991	0,768959194	0,240474947	0,721276796
CRYZL1	414,7663187	343,7042065	485,8284309	1,413507375	0,499279411	0,240835333	0,721617309
EIF3E	1127,117778	910,4684823	1343,767073	1,475907293	0,561602104	0,241051345	0,721761806
C3orf38	98,72304716	77,53760313	119,9084912	1,546455995	0,628965781	0,241179848	0,721761806
RFC1	38,0248361	47,22798071	28,82169149	0,610267283	-0,712486846	0,241176666	0,721761806
ADRBK2	441,6472119	342,4828251	540,8115987	1,579091152	0,659094452	0,241259739	0,72185309
CORO1B	286,6892222	340,7303656	232,6480788	0,682792326	-0,550481252	0,241517845	0,722477451
LOC728407	240,4705207	191,616958	289,3240834	1,509908551	0,594461174	0,241826016	0,722523318
EFHA1	42,2229422	33,21155489	51,23432952	1,542665789	0,625425543	0,241769474	0,722523318
GINM1	186,55109	223,8132238	149,2889562	0,667024735	-0,584187835	0,242036374	0,72277601
SNRPA1	59,84743815	43,57958614	76,11529017	1,746581299	0,804533798	0,24223641	0,72299926
TBC1D22A	122,9966541	97,49435777	148,4989504	1,523154302	0,6070621	0,242899332	0,7242384
MTIF3	86,92914918	105,4379149	68,42038342	0,648916317	-0,623895652	0,243591239	0,725031472
PSMD1	107,7661177	135,4148002	80,11743521	0,591644599	-0,757197285	0,243797058	0,725287563
MAP2K1	194,4693756	233,0691508	155,8696004	0,668769761	-0,580418478	0,244344525	0,72573452
GTF2H2B	332,3030404	147,7056823	516,9003985	3,49952954	1,807160986	0,244240323	0,72573452
TNFRSF21	32,88864184	44,30332513	21,47395855	0,484703089	-1,044826818	0,244314067	0,72573452
MB21D1	59,80219275	81,25439992	38,34998558	0,471974264	-1,083219902	0,244698874	0,7261967
NCOR2	114,8294853	88,965801	140,6931696	1,581429809	0,661229524	0,244867213	0,726257652
PHKA2	112,8941311	88,74176469	137,0464975	1,544329189	0,62698031	0,244782519	0,726257652
ZNF93	393,0463871	315,1065503	470,986224	1,494688776	0,579845118	0,245073784	0,726513679
ZNF75A	41,90636677	32,70578926	51,10694428	1,562626845	0,643973304	0,24543152	0,727042378
USP11	100,0594273	119,0803709	81,03848379	0,680536038	-0,555256533	0,245766274	0,72773903
ISPD	143,923236	117,6436144	170,2028576	1,446766648	0,532832246	0,245948597	0,728091056
AKAP8L	32,38538002	39,71299997	25,05776007	0,630971221	-0,664353891	0,245984786	0,728091056
DYNLL2	2395,700924	2828,250727	1963,15112	0,694122024	-0,526738789	0,246630529	0,728818458
ATP13A4	146,9882753	191,1731342	102,8034164	0,537750332	-0,894991584	0,246900037	0,729323149
TMUB2	54,59486654	67,59505323	41,59467985	0,615350944	-0,700518658	0,247031207	0,729563167
CETP	83,96953348	106,4518498	61,4872172	0,577605907	-0,791842599	0,247261319	0,73009524
CTNNA1	420,5399133	502,8981092	338,1817174	0,672465677	-0,572467461	0,247585263	0,730904101
NDST1	2139,713309	2517,371636	1762,054981	0,699958225	-0,514659274	0,248138608	0,731460313
TSTD3	256,9116536	210,7997671	303,0235401	1,437494663	0,5235566	0,247894345	0,731460313
ACPL2	127,5573698	98,31753448	156,797205	1,594804079	0,6733792	0,248374215	0,731460313
C21orf33	32,52669131	39,77461685	25,27876576	0,635550202	-0,653922008	0,248012565	0,731460313
TRIM10	118,8666235	203,5156255	34,21762163	0,168132651	-2,572328175	0,248634284	0,731783871
HSPA14	25,80992877	32,1835428	19,43631475	0,603920919	-0,727568448	0,248591004	0,731783871
COPE	395,9193052	462,0902697	329,7483406	0,713601567	-0,486809311	0,24907048	0,732183051
SUB1	1783,270519	1366,351577	2200,18946	1,610265979	0,687299009	0,249148335	0,732264642
FOXN3	37,66723709	46,25021848	29,08425569	0,628845801	-0,669221797	0,249309568	0,732591204
PGS1	56,03023603	44,2006574	67,85981466	1,53526709	0,618489662	0,249779431	0,733540404
PDGFA	8457,792038	6384,264869	10531,31921	1,649574293	0,722093755	0,250571573	0,735117244
E2F1	617,2018629	881,433346	352,9703799	0,40045045	-1,320304355	0,25129501	0,736057688
ARFIP1	62,02945106	74,83032998	49,22857215	0,657869238	-0,604127242	0,251109035	0,736057688
PHYH	46,50651715	64,19464195	28,81839235	0,448922083	-1,15546303	0,251157934	0,736057688
COQ2	32,69038868	41,0350443	24,34573307	0,593291258	-0,753187569	0,251641283	0,736437452
ANLN	112,3832319	89,77624855	134,9902153	1,503629496	0,588449121	0,25185379	0,736808445
KIAA0020	88,01752452	70,94180631	105,0932427	1,481400717	0,56696194	0,252019007	0,737144249
RPL23	137,164715	110,6949351	163,6344948	1,478247353	0,563887694	0,252717594	0,73830109
UHRF2	2548,061524	2082,411484	3013,711563	1,447221928	0,533286173	0,253055929	0,738994098
SMARCD2	93,44950483	111,9963835	74,90262616	0,668795043	-0,58036394	0,253146431	0,739110714
MEIS1	2054,012997	1653,970136	2454,055858	1,483736498	0,569234902	0,253334258	0,739314562
POLK	59,36198311	72,90379041	45,82017581	0,628501969	-0,670010831	0,253432687	0,73935572
LOC100129961	82,95912813	64,28045645	101,6377998	1,581161763	0,660984972	0,253570237	0,739609376
JUND	130,0587307	104,4100667	155,7073947	1,491306343	0,576576645	0,253895131	0,740113928
GRK6	247,022839	290,9133332	203,1323448	0,698257253	-0,518169442	0,254182418	0,740360745
RPL35	98,1285135	78,86761613	117,3894109	1,48843615	0,573797335	0,254080751	0,740360745
LOC100379224	50,0786508	37,34102074	62,81628086	1,682232558	0,750377163	0,254176676	0,740360745
NFE2	1445,215311	1733,955806	1156,474816	0,666957492	-0,58433328	0,254744843	0,740697677
DBN1	1155,810434	792,4805712	1519,140297	1,91694327	0,938807642	0,2548125	0,740697677
TOM1L2	250,3360824	297,7461117	202,9260531	0,681540565	-0,553128567	0,254815691	0,740697677
TMEM8A	38,90160947	48,22447193	29,57874702	0,61335554	-0,705204501	0,254855543	0,740697677
RAB8B	1272,882642	1054,703037	1491,062248	1,413727083	0,499503638	0,255722128	0,742370295
TMSB4X	1062432,835	857934,3343	1266931,335	1,476722966	0,562399202	0,255823316	0,742438277
GNG5	550,3140896	454,0862867	646,5418925	1,423830473	0,509777384	0,256255386	0,742834342
GLRX2	59,1785192	46,86109323	71,49594516	1,525699471	0,609470811	0,256092721	0,742834342
LOC100130298	110,5678454	88,81177025	132,3239205	1,489936752	0,575251089	0,256656819	0,743125212
CCDC7	10728,11646	8907,232065	12549,00085	1,408855272	0,494523415	0,257057221	0,743764483
UBE2G1	601,2528299	493,072459	709,4332007	1,438801109	0,524867177	0,257233817	0,743764483
JOSD2	42,27941342	54,18230114	30,3765257	0,560635578	-0,834864795	0,257096522	0,743764483
LOC146880	52,40672307	40,86057153	63,9528746	1,565148803	0,646299824	0,257184465	0,743764483
RAB7A	4976,188853	4057,355461	5895,022244	1,452922304	0,538957556	0,257421662	0,744160406
ORAI2	365,9413329	433,261448	298,6212178	0,689240225	-0,536921194	0,257476395	0,744171444
CWF19L2	29,76703268	36,66292886	22,8711365	0,623821861	-0,680793985	0,257829437	0,74472264
CDS2	1322,062247	1554,740064	1089,38443	0,700685893	-0,513160245	0,258036234	0,744741944
HSPA13	33,244937	41,35045612	25,13941788	0,607959869	-0,717952	0,257979362	0,744741944
GJA4	28,22751583	36,50934788	19,94568378	0,546317175	-0,872189317	0,258311528	0,745078748
FOXP1	1304,441642	1006,40703	1602,476255	1,592274505	0,671089075	0,258477444	0,745149175
UQCRHL	137,5764911	113,1752662	161,977716	1,431211266	0,517236649	0,258556901	0,745231249
HERC6	122,3431662	98,99835819	145,6879743	1,471620105	0,557405291	0,258914875	0,746115893
CIRBP	1239,587259	1492,112087	987,0624312	0,661520297	-0,596142672	0,25918272	0,746393394
SPINT2	3132,519745	3667,140698	2597,898793	0,708426266	-0,497310391	0,259484466	0,747020869
RHOBTB3	100,9643522	69,52219625	132,4065082	1,904521367	0,929428474	0,259539541	0,747032283
COMMD7	337,2466084	395,9935276	278,4996892	0,703293538	-0,507801133	0,2600566	0,748225841
ANTXR2	1104,122265	901,8354474	1306,409083	1,448611369	0,534670603	0,260949024	0,749612998
RBBP4	1059,059553	1235,881773	882,2373331	0,713852532	-0,486302022	0,261249616	0,750034255
UBXN1	71,02839763	56,65085122	85,40594405	1,507584479	0,592238848	0,261618875	0,750799425
FBXL15	33,74096863	40,6822394	26,79969786	0,658756702	-0,60218236	0,261735306	0,750986108
IVNS1ABP	3613,734478	2929,205493	4298,263463	1,467382017	0,55324451	0,262099946	0,751167195
NEAT1	1736,936998	1419,51029	2054,363705	1,447234105	0,533298312	0,26210678	0,751167195
SOGA2	92,76031853	116,9106776	68,60995942	0,58685794	-0,768916781	0,26192974	0,751167195
C20orf111	102,4084972	82,92911117	121,8878831	1,469784029	0,55560418	0,261957174	0,751167195
MEF2A	271,2190734	224,1589519	318,2791948	1,419881705	0,505770739	0,262683377	0,75222967
HBP1	1289,714915	1052,949185	1526,480644	1,449719194	0,535773482	0,263011735	0,752462075
CTIF	288,4849267	342,7551979	234,2146554	0,683329259	-0,549347193	0,263021945	0,752462075
FAM54B	2099,916783	1702,500208	2497,333358	1,466862293	0,552733439	0,263383391	0,752628336
TTF2	27,16494319	47,34741424	6,982472143	0,147473146	-2,761475821	0,263358599	0,752628336
TMEM48	318,2579775	265,9513033	370,5646517	1,393355276	0,478563162	0,263587874	0,752766209
PCCB	55,53710163	67,09440598	43,97979728	0,655491268	-0,609351532	0,263643283	0,752766209
H3F3A	105910,9816	87363,86919	124458,094	1,424594574	0,510551401	0,26386573	0,752960075
SPSB1	136,1056921	162,4557029	109,7556812	0,675603745	-0,56575077	0,263796211	0,752960075
MYO3B	31,73405106	43,15532892	20,31277321	0,470689802	-1,0871515	0,26403446	0,753147475
PMS2L2	166,0643391	134,1946607	197,9340175	1,474976847	0,560692308	0,264318043	0,753809272
CCND3	8661,259486	10133,53747	7188,981499	0,709424672	-0,49527859	0,264476722	0,753967576
RPS15A	623,1913211	739,8272521	506,5553902	0,684694148	-0,546468412	0,265008205	0,755188132
ZNF778	89,72330156	110,5327569	68,91384622	0,623469894	-0,681608198	0,265232576	0,755385683
BAG1	67,41037528	82,23011607	52,59063449	0,639554424	-0,644860963	0,265178579	0,755385683
GTF2H1	165,682624	134,2239931	197,1412548	1,468748248	0,554587131	0,265435438	0,755816162
DOCK11	125,7095073	180,4505931	70,96842156	0,393284501	-1,346354761	0,26571377	0,756379571
ARHGEF9	29,65510816	37,57077197	21,73944435	0,578626502	-0,789295693	0,265892052	0,756379571
CWC22	230,3357147	189,3234227	271,3480066	1,433251114	0,519291401	0,266172611	0,756883052
RAB3D	49,09437658	60,75560777	37,43314539	0,616126589	-0,698701298	0,266233064	0,756907695
CREBZF	66,7636685	44,10656638	89,42077062	2,027380002	1,019616525	0,266546667	0,757210122
LRCH3	982,3699054	1204,591734	760,1480769	0,631042083	-0,664191876	0,267439869	0,759304804
TTC3	125,0467218	148,7851511	101,3082924	0,680903246	-0,554478283	0,267639003	0,759722601
PDGFB	237,5397856	290,8522258	184,2273453	0,633405313	-0,658799125	0,267951086	0,760313156
OR2W3	253,65847	295,4642715	211,8526686	0,717016198	-0,479922384	0,268526193	0,761164064
GRSF1	79,18820512	96,44385992	61,93255032	0,642161672	-0,638991536	0,268341386	0,761164064
ZNF346	62,7035248	49,89284931	75,51420028	1,513527516	0,597914903	0,268468345	0,761164064
MYH9	63129,22072	51186,43241	75072,00904	1,466638824	0,552513635	0,269351173	0,762952856
DUSP7	136,9316294	171,5407527	102,322506	0,596490947	-0,745427854	0,269348268	0,762952856
GAPDH	29983,00603	23254,02584	36711,98622	1,578736795	0,658770667	0,270612173	0,763161862
RPL4	5578,767999	6523,293909	4634,242089	0,710414425	-0,49326722	0,270497216	0,763161862
HIST1H2BG	4825,861338	1919,208614	7732,514062	4,029011753	2,010426014	0,270886955	0,763161862
TTLL5	640,836434	523,8522049	757,8206631	1,446630664	0,532696638	0,270388596	0,763161862
DERL1	105,3180756	124,5255523	86,11059878	0,691509471	-0,532179085	0,269640998	0,763161862
TBCK	140,4939735	115,2566981	165,7312489	1,437931604	0,523995055	0,27043487	0,763161862
RFX1	85,05838536	100,5740132	69,54275746	0,691458511	-0,532285405	0,270545551	0,763161862
TRMT112	79,24553244	94,59357814	63,89748675	0,675494976	-0,565983056	0,270678767	0,763161862
SNX24	101,5373985	75,50511473	127,5696822	1,689550207	0,756639223	0,270844266	0,763161862
C19orf66	47,93309281	57,30220376	38,56398185	0,672992997	-0,571336602	0,270265373	0,763161862
KIF13B	33,63841818	40,42126969	26,85556667	0,664391962	-0,589893476	0,270293429	0,763161862
ITGA4	56,71753897	45,10205879	68,33301914	1,515075386	0,59938958	0,271151909	0,763537093
TSPAN13	521,8639556	421,536578	622,1913332	1,476007933	0,561700475	0,271477406	0,763647761
AKT1	89,296684	105,746101	72,84726701	0,688888444	-0,537657717	0,271535514	0,763664244
C19orf43	2965,783222	2418,157354	3513,40909	1,452928233	0,538963443	0,271830223	0,764164984
ATP1B1	114,7047391	85,36546765	144,0440105	1,687380325	0,754785185	0,272036399	0,764337565
EIF2S2	577,7342748	692,4825399	462,9860098	0,668588713	-0,580809096	0,272159238	0,764535733
FAM177A1	74,57742075	95,06427757	54,09056393	0,568989376	-0,813526381	0,272339881	0,764602324
GPBP1	7764,194714	6366,117718	9162,27171	1,439224362	0,525291513	0,27297773	0,765513771
EID1	2054,480594	1634,896456	2474,064733	1,513285275	0,597683981	0,272976593	0,765513771
SLC30A7	612,8961874	500,6717005	725,1206744	1,448295707	0,534356196	0,273014343	0,765513771
HIST2H2AB	134,0858877	110,3045155	157,86726	1,431194899	0,517220151	0,272984324	0,765513771
C8orf42	71,42096283	86,15869737	56,6832283	0,657893283	-0,604074511	0,273083525	0,765513771
PRR14	181,7971944	148,9904626	214,6039262	1,440387005	0,526456489	0,273394971	0,766239864
FAM76B	117,2331218	94,5005389	139,9657046	1,481110121	0,56667891	0,273535508	0,766486768
ELK4	1605,668248	1865,777709	1345,558786	0,721178509	-0,47157169	0,27397016	0,767364154
PRKAB1	47,60352928	37,19194996	58,01510859	1,559883487	0,641438274	0,273967631	0,767364154
H3F3B	6793,462993	7968,634656	5618,291329	0,705050686	-0,504201119	0,274171098	0,767441617
GPBP1L1	892,3209373	1030,260089	754,3817852	0,732224603	-0,449641845	0,274401334	0,767441617
TH1L	500,1551801	404,8803679	595,4299923	1,470631919	0,556436203	0,274224632	0,767441617
ARHGEF18	31,14732133	37,61862442	24,67601824	0,655952168	-0,608337477	0,274354048	0,767441617
E2F3	835,8083782	693,6312052	977,9855511	1,409950336	0,495644346	0,274523404	0,767489302
DPM1	46,72566531	37,60096991	55,8503607	1,485343618	0,570796722	0,274633991	0,767651637
FANCL	176,0450224	142,3336547	209,7563901	1,473694964	0,559437936	0,275286413	0,769265693
PHKB	1015,464214	1210,439213	820,4892148	0,677844212	-0,560974356	0,276527803	0,771890448
CTNS	121,6258915	145,9526034	97,29917964	0,666649154	-0,585000398	0,276572953	0,771890448
ATRX	82,36120397	99,60637702	65,11603092	0,653733555	-0,613225345	0,276721467	0,772157495
CREBRF	1309,897163	1104,290607	1515,503719	1,372377623	0,456677508	0,277123522	0,77254863
PAOX	113,719664	138,266403	89,172925	0,644935596	-0,632772997	0,277058564	0,77254863
MRE11A	110,8694896	92,1768781	129,5621011	1,405581354	0,491166958	0,277125921	0,77254863
SLC2A11	44,83930363	35,73573641	53,94287084	1,509493752	0,594064785	0,27709524	0,77254863
ARHGAP5	1222,444163	1029,196541	1415,691785	1,375531037	0,459988693	0,277323609	0,772952301
MTHFD2L	312,5499812	366,4044336	258,6955289	0,706038206	-0,50218184	0,277611021	0,773458385
ZFP106	47,88898776	57,109518	38,66845753	0,677093047	-0,562573991	0,277829556	0,773624842
PDXDC2P	89,92662144	72,93385672	106,9193862	1,465977407	0,55186287	0,278007914	0,773827948
MAP2	73,40413479	58,93710931	87,87116027	1,490930948	0,576213441	0,278473135	0,774557709
PKHD1L1	561,1298956	662,3011916	459,9585996	0,694485538	-0,525983442	0,278551417	0,774558078
WAS	288,8191849	197,2811174	380,3572525	1,92799624	0,947102238	0,278588657	0,774558078
FAM208A	259,7973802	214,9840029	304,6107574	1,416899645	0,50273758	0,278838249	0,774795262
PKM	58,14374958	44,75016589	71,53733326	1,5985937	0,676803309	0,278886007	0,774795262
MYL9	33274,3242	39152,15665	27396,49175	0,699744129	-0,515100618	0,279369414	0,775695926
PCM1	50,33375133	61,16844082	39,49906185	0,645742499	-0,630969114	0,27932847	0,775695926
RANBP9	878,6601698	733,630865	1023,689475	1,395374054	0,480651914	0,279633275	0,776133677
KIF5B	537,0277056	639,2083812	434,84703	0,680289938	-0,555778344	0,279811817	0,776481778
RSBN1L-AS1	153,1405695	107,8453453	198,4357937	1,840003322	0,879708371	0,280040235	0,776820665
POGK	246,4586989	288,9368934	203,9805044	0,705969051	-0,502323157	0,280711706	0,777945069
LRRC57	129,7618176	104,9342803	154,589355	1,473201652	0,55895492	0,280696102	0,777945069
PHGDH	118,4232505	69,21467195	167,631829	2,421911775	1,276146312	0,280855882	0,778197074
ITGAM	655,6804648	524,6150969	786,7458327	1,499662967	0,584638307	0,28104388	0,778422844
ANO6	20653,93776	16486,11606	24821,75945	1,50561596	0,590353826	0,281260219	0,77872691
F11R	5048,333393	5893,515054	4203,151732	0,713182489	-0,487656815	0,2815551	0,779248123
RPA1	172,3000056	200,5873821	144,0126291	0,717954577	-0,478035523	0,281537406	0,779248123
CDK7	512,6303078	420,863397	604,3972187	1,436088819	0,522144979	0,281881526	0,78000386
POM121	55,28938403	68,50001587	42,07875219	0,614288211	-0,703012399	0,281970055	0,78010114
RAP1GAP2	714,8669394	599,7773459	829,9565329	1,383774393	0,468608749	0,282092758	0,780292913
USO1	58,47028385	46,94270066	69,99786705	1,491134214	0,576410118	0,282480047	0,78077314
RBM38	302,7918664	360,5134359	245,0702969	0,679781313	-0,556857391	0,283048271	0,782047925
DEK	3415,058352	4043,969996	2786,146708	0,688963249	-0,537501067	0,28349497	0,782458491
WFDC3	228,412214	149,8338643	306,9905637	2,048873031	1,034830583	0,283445168	0,782458491
05-sep	6812,806827	7864,353365	5761,260289	0,732579021	-0,448943708	0,28395088	0,783038923
NAMPT	295,3853038	241,8794805	348,8911271	1,442417217	0,528488522	0,283996259	0,783038923
CD97	63,08270645	75,39722487	50,76818803	0,673342926	-0,570586654	0,283964999	0,783038923
FAM188A	1158,740674	1375,688143	941,7932047	0,684597894	-0,546671242	0,284360366	0,783747145
MGAT2	33,60420516	40,92385825	26,28455208	0,642279423	-0,638727017	0,28450013	0,783984521
CREM	100,0180801	81,50658056	118,5295797	1,454233252	0,540258689	0,284960966	0,784836187
TUBG1	57,2968875	42,7443306	71,8494444	1,680911676	0,74924392	0,285023979	0,784836187
CD226	27416,55166	32321,80037	22511,30295	0,69647429	-0,521857998	0,286023698	0,785700538
EIF2C2	321,5513758	379,487898	263,6148536	0,694659447	-0,525622216	0,285597061	0,785700538
SLC35C2	72,83006368	58,74752821	86,91259915	1,479425634	0,565037178	0,286036711	0,785700538
BMS1P4	56,30972565	44,26420117	68,35525013	1,544255817	0,626911765	0,285883248	0,785700538
MLL5	467,3864342	388,1998187	546,5730498	1,407968328	0,493614881	0,28661957	0,7864148
CEP135	303,9249409	253,8016942	354,0481875	1,394979607	0,480244031	0,287777297	0,788111854
STT3A	179,0175934	144,6722323	213,3629544	1,474802393	0,560521662	0,288011005	0,788305291
RLF	68,92788715	56,29176887	81,56400544	1,448950834	0,535008642	0,287935763	0,788305291
RPS3	196,4645501	161,4156807	231,5134195	1,434268458	0,520315085	0,288299663	0,78880342
ZMYM6NB	83,5064597	98,56785013	68,44506927	0,694395477	-0,526170545	0,288545672	0,78885363
CYB5B	68,88940583	55,09085205	82,68795961	1,500938115	0,585864494	0,288447206	0,78885363
SAR1B	44,54964118	36,0710567	53,02822567	1,47010458	0,555918789	0,288641846	0,78885363
FAM21A	28,03885919	33,49214089	22,58557749	0,674354547	-0,568420797	0,289032112	0,789689757
COQ4	109,0913655	128,3467504	89,83598059	0,69994745	-0,514681483	0,289342132	0,789881322
PDCD4	558,0563987	468,6652832	647,4475143	1,381471036	0,466205315	0,289644717	0,790276804
MAST4	1263,279126	904,8381884	1621,720064	1,792276326	0,841793083	0,28977029	0,790459604
UXT	304,0125311	252,1335515	355,8915107	1,411519842	0,497249409	0,289889996	0,790638587
METTL8	1112,875188	908,2083231	1317,542053	1,450704667	0,536753847	0,290088147	0,790736359
EIF4H	969,6631198	781,2995219	1158,026718	1,482180246	0,567720903	0,290244089	0,790866445
ZNF564	57,63053613	69,06437563	46,19669663	0,668893278	-0,580152047	0,290473216	0,791334595
ATP6V1E1	2742,056251	2295,499993	3188,612508	1,389071016	0,474120359	0,290923915	0,791338551
TMED5	354,5639929	291,3235234	417,8044624	1,434159719	0,520205702	0,291233882	0,791350515
PKN1	90,32328229	72,61222788	108,0343367	1,487825671	0,573205496	0,291375531	0,791441138
ZBTB33	88,21131008	105,3789977	71,0436224	0,6741725	-0,568810314	0,291571318	0,791825787
UCP2	5347,598346	6495,644625	4199,552066	0,646518138	-0,62923725	0,291739503	0,792135346
ZCWPW2	57,32318173	69,92867556	44,7176879	0,639475688	-0,645038584	0,291887563	0,792243012
SLC7A1	63,5405478	84,01472863	43,06636696	0,512604964	-0,964080645	0,292108948	0,792418445
AP4S1	140,0185091	110,0521351	169,9848831	1,544585055	0,627219317	0,292252152	0,792643804
MED13	1561,435568	1309,822239	1813,048897	1,38419462	0,469046803	0,293232769	0,794444279
RAB33A	133,3213857	108,98799	157,6547814	1,446533526	0,532599761	0,293242124	0,794444279
NDUFB2	148,164516	114,6688594	181,6601726	1,584215396	0,663768503	0,293575093	0,795132071
ZDHHC15	258,9897463	213,4395205	304,5399722	1,426820916	0,51280427	0,294340973	0,796387942
HLA-E	108429,2668	85846,37158	131012,162	1,526123465	0,609871682	0,294490874	0,796498633
DCTN3	51,23130341	61,12160815	41,34099867	0,676372889	-0,564109262	0,294664945	0,796821986
GPS2	139,241428	163,8740017	114,6088542	0,699371792	-0,515868487	0,294723943	0,796834101
NEURL2	56,67558757	67,21537998	46,13579516	0,686387478	-0,542904861	0,294844615	0,796884952
RAB37	8191,490567	6821,56487	9561,416264	1,401645582	0,487121598	0,29521729	0,797430404
LHFP	65,45240895	80,19519583	50,70962208	0,63232743	-0,661256291	0,295790182	0,798830248
CDKN2B	67,96910838	81,34246936	54,5957474	0,671183796	-0,575220208	0,295872885	0,798905985
CNOT2	70,63571544	58,15196581	83,11946508	1,429349188	0,515358407	0,295954407	0,798978503
HNRNPM	5383,190952	4522,683003	6243,698901	1,380529853	0,465222086	0,29618929	0,799464943
SPG21	49,12166781	39,94233604	58,30099957	1,459629189	0,545601907	0,296414357	0,799924712
ZC3H8	39,85705091	32,49762235	47,21647947	1,452921046	0,538956307	0,296486581	0,799971915
VAT1	40,43297085	47,94934359	32,91659812	0,686486939	-0,542695822	0,296660832	0,800294337
GAB1	936,6895658	719,3794802	1153,999651	1,604159812	0,681817875	0,297567103	0,801603161
ADI1	836,986335	693,1857411	980,7869289	1,414897726	0,500697774	0,297584753	0,801603161
MSRB3	740,423505	612,614147	868,232863	1,417258918	0,503103347	0,297960915	0,801755473
MAP1A	491,5604334	578,6656685	404,4551984	0,698944521	-0,51675015	0,298189843	0,801755473
WBP11	596,2601321	491,4933518	701,0269125	1,426320234	0,512297929	0,298255258	0,801783861
LOC541471	1603,45963	2059,379484	1147,539776	0,557225992	-0,843665541	0,298615746	0,801797926
GFI1B	1141,491939	1391,153871	891,8300075	0,641072153	-0,641441352	0,298649356	0,801797926
NDUFA10	71,49696678	85,0342124	57,95972116	0,681604727	-0,552992753	0,298699351	0,801797926
KIAA1107	62,34530987	51,93068668	72,75993306	1,401097072	0,486556913	0,298696372	0,801797926
DENND2C	518,2653682	433,5946746	602,9360618	1,390552276	0,475657982	0,298837033	0,801837925
SCAMP2	360,0699605	424,8578989	295,2820221	0,69501361	-0,524886865	0,298877058	0,801837925
BRK1	6948,257708	5809,262128	8087,253288	1,392130896	0,477294867	0,299170137	0,802034975
CTR9	445,687705	652,2248824	239,1505275	0,366668819	-1,447450507	0,299171776	0,802034975
CALCOCO1	1436,997832	1655,416169	1218,579494	0,736116704	-0,441993585	0,299856563	0,802692954
C6orf106	380,896453	443,8731435	317,9197625	0,71624014	-0,481484721	0,299831142	0,802692954
RNF7	226,9911641	174,552842	279,4294861	1,600830344	0,678820419	0,299795896	0,802692954
MRPS14	55,15845113	45,25918037	65,05772189	1,437448079	0,523509847	0,29975277	0,802692954
PKIA	642,8499368	522,1457628	763,5541107	1,462338996	0,548277793	0,30055623	0,80368627
MFNG	689,780233	567,8474519	811,713014	1,429456118	0,515466332	0,300790429	0,803928784
CAST	140,192852	165,1424606	115,2432433	0,697841384	-0,519028938	0,300813254	0,803928784
USP39	654,2169259	778,5526024	529,8812493	0,680597878	-0,555125441	0,300924625	0,804079401
YTHDF2	60,27348544	73,99525343	46,55171745	0,629117616	-0,668598335	0,301434605	0,805000582
PROSER1	147,4131827	121,8379309	172,9884345	1,419824132	0,50571224	0,301567772	0,805209089
TMOD3	8029,762537	6796,562169	9262,962904	1,362889454	0,446668548	0,302133975	0,8056906
HEMGN	2415,897406	1964,934664	2866,860147	1,459010419	0,544990185	0,302709372	0,806064912
FCF1	85,42454753	71,78372209	99,06537297	1,380053445	0,464724139	0,302504974	0,806064912
RNF103	47,52756778	59,8000709	35,25506465	0,589548877	-0,762316669	0,302472746	0,806064912
YOD1	34,49140884	42,92397931	26,05883837	0,60709279	-0,720011055	0,30265901	0,806064912
PIK3IP1	17,46941639	32,53231527	2,406517511	0,07397314	-3,756854674	0,302770688	0,806064912
BRD4	395,5294622	330,4545241	460,6044004	1,393851096	0,479076447	0,303145912	0,806262946
HLA-DPB1	177,1635283	145,1801242	209,1469323	1,440603068	0,526672881	0,303131809	0,806262946
OSBPL11	135,0439912	111,6707762	158,4172061	1,41860934	0,504477351	0,30317605	0,806262946
AURKAIP1	60,3693553	73,00277434	47,73593626	0,653892084	-0,612875536	0,302905559	0,806262946
PRKG1	442,8938731	369,1774183	516,6103278	1,399355167	0,484762176	0,303396783	0,806534814
YY1	831,7678708	974,3156056	689,220136	0,707388994	-0,499424322	0,303908461	0,806596345
TUBA8	7334,799375	8456,579125	6213,019625	0,734696564	-0,444779568	0,30420536	0,806881398
UACA	267,6939165	316,9594446	218,4283884	0,689136709	-0,537137886	0,304400466	0,806881398
GOSR2	62,333099	49,62081121	75,04538679	1,512377266	0,596818068	0,304558997	0,807024041
ST8SIA6	231,0780958	191,4290461	270,7271455	1,414242776	0,500029802	0,304683806	0,807042136
LEPR	442,2353914	518,541657	365,9291257	0,705688966	-0,502895643	0,305022053	0,807516914
GLRX5	348,5241696	466,5841711	230,464168	0,493939105	-1,017594903	0,305248604	0,80764702
DLEU2L	45,11701163	35,22020315	55,0138201	1,561996104	0,643390855	0,305332404	0,80764702
RANBP3	156,6288266	128,3089828	184,9486703	1,441431973	0,527502752	0,305611853	0,807980143
WNT11	72,33787935	90,02588748	54,64987122	0,607046181	-0,72012182	0,305646019	0,807980143
ASNA1	224,5752947	183,2102596	265,9403299	1,451558065	0,537602284	0,306383625	0,80875981
RAB3IP	50,33770271	40,85417594	59,82122948	1,464262296	0,55017401	0,30624736	0,80875981
TBC1D1	2520,02528	2146,902702	2893,147859	1,347591513	0,430383247	0,306770043	0,809271202
MED14	65,40705274	52,62119483	78,19291065	1,485958479	0,571393804	0,306974684	0,809271202
CD84	2370,864567	1966,411091	2775,318042	1,411362077	0,497088151	0,307781742	0,809898955
HJURP	176,1833934	205,3924033	146,9743836	0,715578479	-0,482818096	0,307790693	0,809898955
RPS8	93,46427429	110,4615769	76,46697165	0,692249502	-0,530635984	0,307688335	0,809898955
E2F6	57,88009004	69,32371484	46,43646525	0,669849637	-0,578090808	0,307350281	0,809898955
PRDM5	150,3409136	74,68307295	225,9987542	3,026104112	1,597461624	0,30787118	0,809907338
DDAH1	366,8038471	224,1213276	509,4863665	2,273261416	1,184763598	0,308237083	0,81031549
TUBB6	90,30343488	43,52432423	137,0825455	3,149561721	1,655151084	0,308248093	0,81031549
RRAGD	28,15733912	41,87927736	14,43540087	0,344690782	-1,536625376	0,308747476	0,810753345
HUS1	62,03838801	51,21132733	72,86544868	1,42283851	0,508771928	0,309159947	0,810947054
TRAPPC10	158,1862059	186,2580949	130,1143168	0,698569997	-0,517523414	0,309899622	0,811023953
SYMPK	39,60452431	47,47413485	31,73491378	0,668467448	-0,581070787	0,309795946	0,811023953
ZW10	84,30788592	69,3750776	99,24069425	1,430494894	0,516514348	0,310770537	0,812471721
ZC3H6	188,6714697	160,782852	216,5600874	1,34691035	0,429653829	0,311042745	0,812692307
MTMR10	2859,458607	2394,401905	3324,51531	1,388453335	0,47347869	0,31186602	0,813824986
ACTR3	2238,97501	1823,520466	2654,429554	1,455662058	0,541675463	0,311843664	0,813824986
RCSD1	30,20694698	44,33873607	16,07515788	0,362553363	-1,463734738	0,311562612	0,813824986
COA5	59,27262694	47,23498072	71,31027316	1,509692014	0,594254261	0,311939502	0,813871433
TMEM160	54,16771658	44,20567874	64,12975443	1,450713037	0,53676217	0,312277935	0,814239109
PKIG	441,3123929	339,7900249	542,834761	1,597559437	0,675869608	0,312596179	0,814712154
C21orf7	83024,76109	113556,0684	52493,45376	0,462269031	-1,113195379	0,312785164	0,814914073
NOP14	315,9325993	263,5538346	368,311364	1,397480574	0,482828229	0,313782682	0,817221611
GTF2A1	1086,66766	901,2123097	1272,123011	1,411568614	0,497299258	0,314078702	0,817701159
ANKIB1	119,3857272	160,2536846	78,51776971	0,489959216	-1,029266429	0,314023685	0,817701159
KLHDC2	261,0954404	214,7402053	307,4506755	1,431733173	0,517762648	0,314228868	0,817800771
DNAJC19	29,81287341	36,12832286	23,49742396	0,650387898	-0,620627682	0,314432878	0,818063751
UROD	175,5100696	206,2481837	144,7719556	0,701930815	-0,510599256	0,314675411	0,818067212
KATNB1	55,52359594	65,95014551	45,09704637	0,683805108	-0,548342895	0,314779009	0,818067212
HSPB6	29,16558983	34,9349026	23,39627706	0,669710671	-0,578390139	0,314774185	0,818067212
CCDC85B	618,8192382	517,6545025	719,9839739	1,390858131	0,475975271	0,314882008	0,81818941
HELZ	215,7674556	254,6914919	176,8434193	0,694343647	-0,526278232	0,31531515	0,818878151
DISP1	29,07757121	38,17694721	19,97819522	0,523305206	-0,934275484	0,315640016	0,819285113
TMEM116	495,4790917	390,7558367	600,2023467	1,536003536	0,619181537	0,315729956	0,819373053
PPM1N	123,2895697	143,1065128	103,4726266	0,723046244	-0,467840174	0,316424495	0,821029722
VPS11	41,42574626	50,5019194	32,34957312	0,64056126	-0,642591546	0,316855148	0,822001214
TARSL2	5029,154702	4206,720339	5851,589065	1,391009764	0,476132547	0,31778762	0,822739025
LINC00674	948,9645021	1105,010754	792,9182498	0,717566093	-0,478816374	0,31765517	0,822739025
PMS2P5	1217,569555	1029,37983	1405,759281	1,365637096	0,449574153	0,317798601	0,822739025
SERBP1	385,6590834	449,2849598	322,0332071	0,716768278	-0,480421305	0,317328762	0,822739025
ABHD5	246,5983035	287,8440467	205,3525602	0,713416041	-0,487184441	0,317711798	0,822739025
HNRNPH3	180,2343649	210,9549351	149,5137947	0,708747556	-0,496656239	0,317485158	0,822739025
VPS13C	67,00346869	54,90514488	79,1017925	1,440699094	0,526769044	0,317815034	0,822739025
TUBG2	81,90086589	45,11822624	118,6835055	2,630500253	1,395337189	0,317748844	0,822739025
CARHSP1	37,94224897	57,73795937	18,14653858	0,314291305	-1,669825736	0,318155313	0,823200295
PDLIM5	2274,707923	1948,757571	2600,658276	1,334521192	0,416322215	0,318432877	0,823608123
FRG1B	53,42098432	43,00279372	63,83917491	1,484535524	0,570011616	0,318605977	0,823619555
LRRC8B	272,3960283	341,1801196	203,6119369	0,596787225	-0,744711441	0,319958042	0,826383944
ZRSR2	49,72554224	65,24088746	34,21019702	0,524367438	-0,931349994	0,320052543	0,826481973
ZFC3H1	125,5679406	148,9276884	102,2081929	0,686294094	-0,543101156	0,320233006	0,826801911
CLIP4	30,98405929	40,51630861	21,45180998	0,529461116	-0,917403359	0,32054004	0,827056455
BBC3	90,5205848	73,47775268	107,5634169	1,463890947	0,549808083	0,322410048	0,829875617
CXCL16	231,6294085	269,3412211	193,9175958	0,719969988	-0,473991325	0,322567839	0,830044285
CTDSP1	2842,501761	3257,468441	2427,535081	0,745221366	-0,424259057	0,3229061	0,830388659
GLCCI1	230,124237	191,4729587	268,7755152	1,403725712	0,48926106	0,32278477	0,830388659
SRSF5	132,8806974	157,020193	108,7412018	0,692530048	-0,530051425	0,322928923	0,830388659
BCAS3	97,27991231	112,310065	82,24975966	0,732345402	-0,449403856	0,323111202	0,830711228
ATL1	421,9718721	500,2367537	343,7069905	0,687088639	-0,541431866	0,323418596	0,831062973
ABLIM3	439,0494312	511,909022	366,1898404	0,715341642	-0,483295668	0,324191522	0,832756289
TAF2	175,7948442	149,381487	202,2082015	1,353636288	0,436840149	0,32468157	0,833062712
ERAP1	105,1664514	87,02996764	123,3029351	1,416787096	0,502622977	0,324540582	0,833062712
ALDH9A1	95,56039516	120,6382563	70,48253406	0,584246957	-0,775349781	0,325097261	0,833764092
TMEM33	127,8046469	90,51718739	165,0921064	1,823875787	0,867007479	0,325394499	0,834233643
UBE2J1	2458,561287	2865,286617	2051,835957	0,71610147	-0,481764067	0,325850753	0,834710469
MEIS3P1	733,3931029	439,2888661	1027,49734	2,339001552	1,225892819	0,325854408	0,834710469
UBE2Z	206,5844953	238,5663128	174,6026778	0,731883206	-0,450314654	0,325866033	0,834710469
HIST1H4C	547,9671456	467,8661417	628,0681495	1,342409919	0,424825281	0,326089002	0,834994201
NAPG	1977,2028	1642,787233	2311,618367	1,407131929	0,492757598	0,3264475	0,8353857
RPL11	730,4918248	604,8213876	856,162262	1,415562147	0,501375089	0,326472572	0,8353857
SNRPB	139,6118789	164,0285463	115,1952116	0,702287585	-0,509866164	0,326449592	0,8353857
TUSC2	27,04276396	33,20887467	20,87665325	0,628646814	-0,669678385	0,326717212	0,835865353
PARK7	12101,37153	10097,00028	14105,74279	1,397023116	0,482355892	0,326995484	0,836196131
RHD	497,924879	584,4876816	411,3620763	0,703799394	-0,506763822	0,327665868	0,837006263
ACOT8	83,59160231	98,35837634	68,82482828	0,699735303	-0,515118814	0,32767856	0,837006263
JTB	320,4500897	266,9693561	373,9308233	1,400650729	0,486097245	0,32783935	0,837124379
TARDBP	138,5413237	115,0802308	162,0024165	1,407734546	0,493375313	0,327819943	0,837124379
OPHN1	1128,906505	946,2043616	1311,608648	1,386179034	0,471113603	0,328391456	0,838094905
MTSS1	1881,206379	2182,436457	1579,976301	0,723950655	-0,46603673	0,329973823	0,840518891
BNIP3L	10301,61331	8623,729574	11979,49704	1,389131807	0,474183495	0,330129985	0,840551108
STX18	229,610158	193,9887917	265,2315244	1,367251799	0,45127896	0,330089346	0,840551108
RASSF3	54,97191468	67,40018502	42,54364434	0,631209608	-0,66380893	0,33025588	0,84065133
TPM4	22870,49951	26468,58646	19272,41255	0,728123981	-0,457743968	0,330582801	0,840814376
CAPN7	352,2132106	295,5364317	408,8899896	1,383551893	0,468376757	0,330844421	0,841124031
IGBP1	482,1501211	566,9096318	397,3906105	0,700976996	-0,512560996	0,331329136	0,841870869
TIMP2	42,06446925	50,32588391	33,80305459	0,671683276	-0,574146986	0,331262723	0,841870869
CCNK	971,4389221	808,3206513	1134,557193	1,40359793	0,489129725	0,332209424	0,842463367
EMC2	40,387773	33,39537013	47,38017586	1,418764807	0,50463545	0,332235827	0,842463367
PPP3R1	9026,013522	7656,663642	10395,3634	1,357688399	0,441152407	0,332514095	0,84300687
LY6G6D	30,74386413	36,98989121	24,49783705	0,662284647	-0,59447668	0,333046506	0,844079718
SLC38A6	165,5299032	138,1222224	192,9375841	1,396861278	0,482188754	0,333292934	0,844265082
CTNNBL1	41,39868621	33,57070396	49,22666847	1,466357945	0,552237315	0,333393665	0,844373905
SUZ12P1	4072,636628	3458,075901	4687,197354	1,355435071	0,438756006	0,33386823	0,845013219
PSME1	128,1812798	107,4522251	148,9103344	1,3858283	0,470748523	0,333786952	0,845013219
ASF1B	128,2585806	103,4899553	153,0272058	1,478667233	0,564297417	0,33387735	0,845013219
NOTCH2NL	364,1579134	424,0380327	304,277794	0,717571941	-0,478804618	0,334190632	0,845328616
HMG20B	703,8405061	592,5014479	815,1795644	1,375827126	0,460299206	0,33491594	0,846615597
TDP2	343,3746608	399,0803229	287,6689987	0,720829824	-0,472269393	0,335817425	0,847867935
MALAT1	1009,90696	865,9626899	1153,85123	1,332449127	0,414080452	0,336211443	0,848130212
HIPK1	1784,444129	1494,809816	2074,078442	1,387519951	0,472508516	0,336388334	0,848283624
AQP1	145,6817538	170,9143269	120,4491808	0,704734255	-0,504848755	0,336662766	0,848829219
SEL1L	596,2473037	497,8578325	694,636775	1,395251274	0,480524964	0,337333992	0,849285778
GNLY	215,5606859	182,2858809	248,8354909	1,365083734	0,448989448	0,337026142	0,849285778
C1D	54,61896313	64,37873878	44,85918747	0,696801278	-0,521180824	0,337171788	0,849285778
CLK3	40,83196704	48,83083576	32,83309831	0,672384525	-0,572641574	0,33705706	0,849285778
F2R	1428,211562	1226,922846	1629,500277	1,328119598	0,409385068	0,337654316	0,849716854
ZGLP1	318,8534037	368,8146168	268,8921906	0,729071404	-0,455867977	0,337597599	0,849716854
AP5M1	310,7686042	258,0338402	363,5033682	1,408743008	0,49440845	0,337755169	0,849824333
MBOAT7	54,50079826	43,83806428	65,16353225	1,486460073	0,571880713	0,338140793	0,850355443
SYF2	446,6724212	384,5647383	508,7801041	1,323002484	0,403815771	0,338738645	0,850887407
DDOST	62,13227861	72,07004215	52,19451506	0,724219294	-0,465501482	0,338752605	0,850887407
ATP5D	139,2400179	107,7855369	170,694499	1,583649384	0,663252961	0,33920648	0,851423992
HSBP1	2447,374314	1891,043586	3003,705043	1,588384882	0,667560535	0,339926261	0,852791319
LOC728431	192,578792	221,3700896	163,7874944	0,73988087	-0,434635098	0,340149934	0,853059614
PDIA3	3492,890222	3011,080094	3974,70035	1,320024784	0,400565017	0,34026852	0,853072449
GNB2	316,2475906	361,5598189	270,9353624	0,749351416	-0,41628565	0,340369234	0,853072449
OTUD6B	59,79824538	48,97761693	70,61887384	1,441860145	0,527931235	0,34044688	0,853072449
LCA5	540,5865026	456,7978582	624,375147	1,366852177	0,450857226	0,340721888	0,853322673
TWF2	781,0224819	895,7923309	666,2526328	0,743757911	-0,427094986	0,340928916	0,853548653
SEC62	231,9907642	162,2000235	301,7815048	1,860551548	0,895730362	0,341105571	0,853698463
PPP2R1A	91,3457232	108,041992	74,64945442	0,690930008	-0,533388523	0,34105864	0,853698463
DDRGK1	48,58971071	40,0195876	57,15983381	1,428296423	0,514295421	0,341556453	0,854122804
RBBP7	178,3767374	207,8993323	148,8541426	0,715991441	-0,481985753	0,342198624	0,854532698
VPS35	313,6640412	365,4789981	261,8490844	0,716454532	-0,481052945	0,342642729	0,855202549
OPA1	45,16762246	37,42204418	52,91320074	1,413958053	0,499739322	0,34275917	0,855291056
RPL29	465,7051812	393,7128639	537,6974985	1,365709754	0,449650909	0,343204555	0,855534923
IRAK4	68,92432989	82,29162497	55,55703482	0,675123803	-0,566776009	0,343766151	0,856397528
USP48	151,3601337	125,7278333	176,9924342	1,407742658	0,493383627	0,343921036	0,856423974
RLIM	198,2246754	161,8817416	234,5676091	1,449005964	0,535063533	0,344140351	0,85660003
SETD1B	44,80388009	37,47978702	52,12797316	1,390828959	0,475945011	0,344085756	0,85660003
SNX14	308,8178307	256,0350002	361,6006612	1,412309492	0,498056274	0,344327817	0,856707234
GRPEL2	26,37468513	35,08834419	17,66102607	0,503330279	-0,990422706	0,344359264	0,856707234
HMGB1	215,9097832	250,2168998	181,6026666	0,72578098	-0,462393846	0,344656882	0,856718536
PHACTR1	140,8553627	116,2309033	165,4798222	1,42371622	0,509661612	0,344651206	0,856718536
ARMC3	1005,560627	818,3018281	1192,819425	1,457676599	0,543670678	0,344973261	0,856794973
TJAP1	92,10161208	76,42693889	107,7762853	1,410187125	0,495886614	0,345250596	0,857028315
TUBA1B	4395,165397	3669,643989	5120,686805	1,395417872	0,480697216	0,345439865	0,857061461
PSMD11	218,7263551	181,8992592	255,5534511	1,404917492	0,490485407	0,345394643	0,857061461
LOC400027	92,89943687	119,8861231	65,91275063	0,549794663	-0,863035193	0,345627013	0,8572881
PLEKHO2	270,8898489	310,5600969	231,2196009	0,7445245	-0,42560877	0,346422342	0,858333438
CPNE3	26,07486399	33,19852349	18,95120448	0,570844799	-0,808829534	0,347068966	0,859498476
HDAC1	400,2533712	334,5404472	465,9662952	1,392854882	0,478044955	0,347274492	0,85971612
C15orf54	83,64871623	100,7166313	66,58080117	0,661070573	-0,597123799	0,348022816	0,860985355
DICER1	48,12202	40,33628026	55,90775974	1,386041533	0,470970489	0,349230113	0,863241557
ZNF461	40,31527865	32,56685931	48,06369799	1,475846889	0,561543057	0,349370382	0,863319152
RALB	655,2126775	764,0560853	546,3692697	0,715090528	-0,4838022	0,350085041	0,8633831
BROX	101,6127146	124,4828348	78,74259443	0,632557851	-0,660730667	0,35010767	0,8633831
LOC730102	30,88260575	36,93387056	24,83134094	0,672318947	-0,572782288	0,350092502	0,8633831
EIF3A	63,13578535	74,17774188	52,09382881	0,702283832	-0,509873873	0,350296632	0,863463794
PPAPDC1B	180,6574085	211,2666474	150,0481697	0,710231225	-0,493639306	0,350417394	0,863542864
CHMP4B	1091,175137	938,1373913	1244,212883	1,326258706	0,407362222	0,350829836	0,863544778
EPB49	2494,760679	2861,07213	2128,449228	0,743934138	-0,426753193	0,352149415	0,865497796
DKFZP686I15217	1944,548471	2271,219454	1617,877488	0,712338689	-0,489364746	0,352121384	0,865497796
BMP2K	1212,512268	1408,552447	1016,472089	0,721643053	-0,470642682	0,352600715	0,865716791
GMFG	1119,926114	954,6373513	1285,214877	1,346285975	0,428984897	0,352332909	0,865716791
NCBP2	63,02406162	53,17738047	72,87074277	1,370333441	0,454526985	0,352403703	0,865716791
INADL	22,84586698	32,72400674	12,96772722	0,396275655	-1,335423754	0,352518839	0,865716791
SNPH	210,6343889	176,7968571	244,4719207	1,382784314	0,467576143	0,352945402	0,865983136
LOC550643	162,4694935	137,6544994	187,2844876	1,360540254	0,444179642	0,353123939	0,865983136
SMAP1	57,91953877	67,90992687	47,92915068	0,705775325	-0,502719104	0,352990416	0,865983136
PARVB	4366,966078	4974,887089	3759,045067	0,755604097	-0,40429757	0,353419767	0,866417864
WBP1	491,4183983	413,9936135	568,843183	1,374038547	0,458422478	0,353562423	0,866622233
PTTG1IP	4231,562273	3626,37727	4836,747275	1,333768363	0,415508134	0,353833426	0,8669957
PTP4A1	308,5542358	383,27479	233,8336817	0,610094083	-0,712896355	0,354171144	0,867275209
RBMX	59,1688429	68,69799548	49,63969032	0,722578439	-0,468773888	0,354214702	0,867275209
PIH1D1	53,00740211	43,43343993	62,5813643	1,440856732	0,526926891	0,354244184	0,867275209
DDX6	1120,519616	941,0651857	1299,974046	1,381385759	0,466116256	0,354544587	0,867739667
PRPF19	196,4626472	153,2374118	239,6878826	1,564160343	0,645388412	0,354671372	0,867739667
NHLRC2	77,49893058	91,14271143	63,85514973	0,700606211	-0,513324317	0,354654055	0,867739667
TMEM14C	80,16198762	93,76524095	66,55873429	0,709844433	-0,494425212	0,355056514	0,868391234
TBCE	347,1099451	292,7870754	401,4328149	1,371074233	0,455306684	0,355177128	0,868540891
JAK2	682,3144311	786,4456355	578,1832268	0,735185244	-0,443820284	0,355894044	0,869767357
GPR89A	301,0430737	254,4035609	347,6825865	1,366657704	0,450651948	0,356072109	0,870001662
PADI4	1083,6303	1407,299982	759,9606185	0,540013237	-0,888933323	0,357125707	0,871548803
SMCR8	211,5638654	179,7243924	243,4033384	1,354314432	0,437562729	0,357037733	0,871548803
C17orf85	111,9369554	94,38682683	129,4870839	1,371876652	0,456150771	0,357078374	0,871548803
SPIN1	129,299386	109,116411	149,4823609	1,369934729	0,454107157	0,357350606	0,8716683
ST7	574,5111176	674,0664522	474,955783	0,7046127	-0,505097616	0,357693042	0,872066972
MRPL18	157,8398613	135,5693737	180,1103489	1,328547474	0,409849781	0,357672734	0,872066972
CEP128	109,8845511	126,1553739	93,61372836	0,742051056	-0,430409642	0,357760974	0,872087124
MDH2	104,4211986	121,8515575	86,99083977	0,713908312	-0,486189295	0,358226271	0,87278466
FUBP3	27,68274427	32,34104375	23,02444478	0,71192646	-0,490199873	0,358207056	0,87278466
UPF3B	202,6808001	171,9097486	233,4518516	1,357990769	0,441473672	0,359597505	0,873834734
UFC1	79,01037868	65,70180298	92,31895438	1,405120563	0,490693923	0,360171237	0,874752875
YY1AP1	87,08859298	72,9441094	101,2330766	1,38781702	0,472817365	0,360356075	0,875056386
PJA2	456,8235876	526,6040443	387,043131	0,734979412	-0,444224256	0,361377397	0,876226284
LMBR1	68,16762729	56,64278513	79,69246945	1,406930632	0,492551199	0,361546044	0,876335174
NBN	55,27889332	46,29094803	64,2668386	1,388324097	0,473344396	0,361722093	0,876335174
RBM8A	145,2474857	168,586567	121,9084044	0,723120511	-0,467691997	0,361978266	0,876365404
RABGGTB	40,3516719	33,09274876	47,61059503	1,438701734	0,524767529	0,3621686	0,876365404
AP3B1	349,0922845	419,2725269	278,912042	0,665228519	-0,588078076	0,362428091	0,876436418
EIF4ENIF1	250,4789685	287,2839022	213,6740349	0,743773087	-0,427065548	0,362557594	0,876436418
CEP57L1	343,0622191	398,4477089	287,6767294	0,721993684	-0,469941878	0,362945985	0,876539741
ZBTB11	28,84810958	34,50204277	23,19417638	0,672255163	-0,572919165	0,363185962	0,876829538
PCYOX1L	440,0689938	554,275046	325,8629417	0,587908375	-0,766336765	0,363821917	0,877000284
CCDC127	172,4538769	146,566204	198,3415498	1,353255693	0,436434457	0,364178719	0,877359088
VMP1	195,7624856	244,9318982	146,5930729	0,598505437	-0,740563741	0,365085021	0,877646478
LOC93622	63,01007202	77,18608775	48,8340563	0,632679512	-0,660453218	0,365154801	0,87766857
STPG2	98,31810338	112,9743103	83,66189647	0,740539121	-0,433352142	0,36525547	0,877766187
GNA12	1130,632611	1282,73546	978,5297622	0,762846115	-0,390536036	0,365387353	0,877794469
ASAP2	6508,684379	7384,406299	5632,962458	0,762818598	-0,390588077	0,366000349	0,878237783
PYGL	5217,61841	4467,695675	5967,541145	1,33570896	0,417605691	0,365957899	0,878237783
DNM1	264,2934186	303,7446541	224,8421832	0,740234207	-0,433946289	0,366052584	0,878237783
PPTC7	41,37372303	49,06829501	33,67915104	0,686372963	-0,54293537	0,365798396	0,878237783
MSANTD3	1683,343379	1965,135409	1401,55135	0,713208537	-0,487604124	0,366300395	0,878255672
STXBP3	1516,994057	1326,060057	1707,928057	1,287971874	0,365101089	0,366122924	0,878255672
ERO1LB	161,5279603	140,6274681	182,4284525	1,297246228	0,375452341	0,366263332	0,878255672
STARD3NL	130,3445079	110,5573016	150,1317143	1,357953859	0,44143446	0,366556837	0,878726379
SUPT4H1	5848,362315	4806,559704	6890,164926	1,433492009	0,519533862	0,36670159	0,87892461
NUCB1	2579,046535	2918,125068	2239,968003	0,767605209	-0,381563593	0,366759797	0,87892461
LOC729737	430,6414384	334,8129781	526,4698987	1,572429784	0,652995595	0,367268523	0,879711035
ATP6AP2	660,9678358	767,6619117	554,2737599	0,722028476	-0,469872359	0,368122069	0,880987047
TNFAIP8L2	41,5819317	49,02043716	34,14342625	0,696514112	-0,521775512	0,368088763	0,880987047
BCL2L1	7236,243776	8274,015362	6198,47219	0,749149224	-0,416674975	0,368879773	0,881427294
AMN1	326,6170201	277,2472672	375,9867729	1,356142395	0,439508669	0,368672125	0,881427294
COPS6	95,67623552	111,5495917	79,80287934	0,715402702	-0,483172527	0,368712619	0,881427294
ENDOD1	1260,07485	1448,862994	1071,286706	0,739398211	-0,435576542	0,370891914	0,88363064
RB1	125,084393	145,8661899	104,302596	0,715056698	-0,483870455	0,37069549	0,88363064
CCDC19	45,36052754	36,8174016	53,90365347	1,464080873	0,549995247	0,370960427	0,88363064
MXI1	104,7316677	120,7672477	88,69608771	0,734438264	-0,445286871	0,371086798	0,883643637
UBE2M	198,7083559	229,1643329	168,2523789	0,734199676	-0,445755618	0,371554412	0,884180933
PRRC1	298,2299589	251,7784796	344,6814383	1,368986892	0,453108633	0,372025257	0,884195269
CD99P1	56,20571889	65,75767103	46,65376676	0,709480218	-0,495165637	0,371648882	0,884195269
CCDC169	40,45469783	33,55964091	47,34975475	1,410913629	0,496629674	0,372052052	0,884195269
MARK4	208,0965618	236,0164331	180,1766905	0,763407396	-0,389474932	0,3727565	0,884496662
IFNGR1	321,4706181	282,625231	360,3160051	1,274889733	0,350372471	0,373568086	0,884994858
CYFIP1	169,3926699	195,7589055	143,0264342	0,730625428	-0,452796129	0,373537096	0,884994858
MLLT3	85,88389517	104,2695892	67,49820119	0,64734312	-0,627397488	0,373796479	0,88525012
ZNFX1	103,2168234	118,2015161	88,23213079	0,746455153	-0,421872509	0,374428502	0,886115121
C18orf32	90,25668326	76,87887633	103,6344902	1,348022957	0,430845066	0,37474637	0,886436793
MTMR12	1716,013526	1975,567583	1456,459469	0,737235963	-0,439801647	0,375094932	0,88678076
MKLN1	565,9821267	653,0762557	478,8879977	0,733280369	-0,447563178	0,375664211	0,887458882
HIST1H4J	214,7032704	176,5684656	252,8380753	1,431954876	0,517986031	0,375926574	0,887648272
TAB2	2710,630368	3109,283501	2311,977235	0,743572349	-0,427454974	0,376043204	0,887780242
PLEKHA8	45,01369705	53,92342285	36,10397125	0,669541534	-0,578754541	0,376143609	0,887873867
SPTSSA	1753,997008	1519,791436	1988,20258	1,308207517	0,387591409	0,376461418	0,888337114
SWI5	610,6871697	529,2938005	692,080539	1,307554591	0,386871181	0,377633266	0,89023997
PATL1	65,76170148	56,39743527	75,1259677	1,332081279	0,413682113	0,377550301	0,89023997
ATP6V1D	768,822644	642,7033757	894,9419124	1,392464932	0,477640995	0,378151326	0,891173779
SDF2	98,06181055	112,2799022	83,84371895	0,74673844	-0,421325096	0,378537534	0,891871436
CUL5	256,5436038	222,5901056	290,497102	1,305076438	0,384134307	0,37899661	0,89201521
ZBTB41	83,89222287	98,59952981	69,18491592	0,701675921	-0,511123239	0,378883592	0,89201521
WHAMMP2	1317,886247	1130,692921	1505,079574	1,331112583	0,412632596	0,379161573	0,892116155
SAV1	2522,557365	2904,643416	2140,471314	0,736913627	-0,440432563	0,380925588	0,89339773
ABLIM1	1240,187973	1417,763148	1062,612799	0,74949952	-0,416000541	0,381051002	0,89339773
STAM2	855,1927991	739,5179781	970,8676202	1,312838428	0,392689374	0,380883798	0,89339773
TMEM127	624,8805059	531,9786622	717,7823495	1,34926906	0,432178067	0,38056017	0,89339773
TUBGCP5	176,4167406	204,7876901	148,0457911	0,722923292	-0,468085522	0,379959069	0,89339773
ZC3H14	158,9450908	137,7951779	180,0950036	1,306976096	0,386232755	0,380041024	0,89339773
FLJ43663	79,7813322	100,759002	58,80366241	0,583607035	-0,77693082	0,381025002	0,89339773
GNA13	7791,074875	8862,397292	6719,752457	0,758231913	-0,399288915	0,381521547	0,89392737
RAB27B	7606,70822	6699,77696	8513,63948	1,270734762	0,345662931	0,3818654	0,89413679
DCTN5	80,94090899	100,6319426	61,24987538	0,60865242	-0,716309504	0,382830352	0,895152748
ZFYVE21	587,1250948	503,7825903	670,4675992	1,33086695	0,412366348	0,383131963	0,895404024
RPS4X	846,7066843	721,6536916	971,759677	1,346573416	0,429292889	0,383868866	0,896186488
FUT11	35,74890768	41,64007673	29,85773863	0,717043314	-0,479867824	0,384495887	0,896584539
ITPK1	62,19111641	71,52726803	52,8549648	0,738948463	-0,436454345	0,38465703	0,896817219
BAG6	143,9222959	162,8316109	125,0129809	0,76774393	-0,381302894	0,385978813	0,899181756
BCL7B	173,2806233	197,4639064	149,0973403	0,755061231	-0,405334452	0,386815395	0,900269715
CCDC91	7603,125065	6565,796153	8640,453978	1,315979628	0,396137156	0,387129279	0,900663098
GATA2	634,5461168	728,1169504	540,9752831	0,74297856	-0,428607516	0,38778379	0,901805548
PCMT1	169,7972045	196,7223593	142,8720498	0,726262385	-0,461437234	0,388382592	0,902623623
BRD3	894,9745959	1019,55602	770,3931717	0,755616324	-0,404274226	0,388448709	0,902633758
PPP1R18	876,3111051	739,9032609	1012,718949	1,368718051	0,452825289	0,388634249	0,902921346
FAM127B	113,8211454	96,9082042	130,7340867	1,349050762	0,431944635	0,389697378	0,904528645
CMPK1	11958,48166	10379,31359	13537,64972	1,304291425	0,383266255	0,39095425	0,905289498
SNURF	1260,953096	1433,43069	1088,475502	0,759349935	-0,397163211	0,390871015	0,905289498
MAPRE2	272,5052803	232,482837	312,5277237	1,344304499	0,42685996	0,391691095	0,906134385
RAB4A	75,5750849	65,75240177	85,39776803	1,298777926	0,37715477	0,391632014	0,906134385
PSMA7	989,7694288	859,5548613	1119,983996	1,3029814	0,381816489	0,392110104	0,906816659
VASP	682,1754662	772,6974069	591,6535254	0,765698862	-0,385150981	0,39234075	0,906919565
TOM1L1	704,6310339	606,7042126	802,5578552	1,322815696	0,403612069	0,392336496	0,906919565
TNPO1	267,6575152	231,7549457	303,5600847	1,309832176	0,389381976	0,392221049	0,906919565
CNPY3	1649,012328	1853,799108	1444,225549	0,779062598	-0,360188841	0,39304395	0,907827177
RPN1	463,2210859	533,4199328	393,0222389	0,736797061	-0,440660787	0,393266823	0,908172119
KDM6B	51,16892728	59,28017661	43,05767795	0,726341931	-0,461279227	0,393698127	0,908333359
MPHOSPH9	293,884673	258,5375199	329,2318261	1,273439253	0,34873014	0,394148542	0,908942109
EVI2A	109,7086472	70,44523807	148,9720562	2,114721454	1,080467647	0,394554728	0,909442629
TRPC2	127,069418	108,5898294	145,5490066	1,34035579	0,422616007	0,394845936	0,909545815
TBCD	1362,470259	1168,743862	1556,196655	1,331512152	0,413065596	0,394959412	0,909663846
CNOT4	707,9146558	603,699055	812,1302566	1,345256796	0,427881595	0,395258995	0,9098829
SNORA70	77,28081924	89,38355445	65,17808403	0,729195482	-0,455622473	0,395611221	0,9098829
FAM179B	43,33325006	51,05986797	35,60663216	0,697350651	-0,520043822	0,395612545	0,9098829
SF3A1	2203,975612	2481,694341	1926,256883	0,776186193	-0,365525324	0,396080349	0,910667042
PLS3	65,41655008	77,11870153	53,71439863	0,696515859	-0,521771893	0,396469947	0,911276105
NUDT19	38,15176486	44,98413896	31,31939076	0,696231861	-0,52236026	0,396434597	0,911276105
PLSCR4	241,3781766	207,2760707	275,4802825	1,3290501	0,410395489	0,3966399	0,911301436
RNF213	27,33694205	32,61615615	22,05772796	0,676282265	-0,564302574	0,39697969	0,911730854
GDAP2	633,1336638	553,094025	713,1733026	1,289425071	0,36672794	0,397239866	0,912185056
PELO	44,00346705	55,26031814	32,74661596	0,592588263	-0,754898042	0,397526391	0,912556264
GUF1	60,49566831	50,87771848	70,11361814	1,378081019	0,462660708	0,397625156	0,912639648
BUB1	170,797447	205,9410309	135,6538631	0,658702457	-0,602301163	0,398080597	0,913499096
TPM3	26481,16495	23040,34389	29921,986	1,298677925	0,377043684	0,398868089	0,91362733
LINC00338	317,1441018	434,0429499	200,2452537	0,461348937	-1,116069761	0,398791592	0,91362733
XRN1	326,0943065	381,9904813	270,1981316	0,707342578	-0,49951899	0,398347074	0,91362733
TMED4	289,3999474	325,2796179	253,520277	0,779391831	-0,359579285	0,398440299	0,91362733
HIAT1	135,0543929	114,5299793	155,5788065	1,358411199	0,441920258	0,398867574	0,91362733
CHAMP1	99,5878318	87,29816096	111,8775026	1,281556237	0,357896788	0,398746065	0,91362733
LOC145783	70,83673492	85,14270835	56,53076149	0,663953057	-0,590846852	0,399103745	0,91402387
THADA	46,62327099	39,57510538	53,6714366	1,356191881	0,439561313	0,399186562	0,914070311
NARG2	40,62321218	33,57784776	47,6685766	1,419643598	0,505528786	0,400272464	0,915839438
CEP120	25,95461096	33,28607502	18,6231469	0,55948762	-0,837821886	0,40195885	0,917830112
DNAJC1	1417,726445	1246,621683	1588,831207	1,274509524	0,349942154	0,402874799	0,918644337
POLE3	557,0245479	636,9998508	477,0492449	0,748900089	-0,417154834	0,402914182	0,918644337
CEP170	188,4293268	214,8469578	162,0116957	0,754079543	-0,407211383	0,403383918	0,918644337
OCIAD1	220,1978293	190,7784683	249,6171903	1,308413851	0,387818937	0,402843382	0,918644337
TIMM17B	70,23103696	80,14277631	60,3192976	0,752647966	-0,409952859	0,402864459	0,918644337
TMEM63B	68,66258897	53,31179061	84,01338733	1,575887555	0,656164597	0,402696672	0,918644337
CBWD1	30,81090343	36,41070239	25,21110447	0,692409177	-0,530303249	0,403358342	0,918644337
CPD	30,99888174	36,02143605	25,97632742	0,721135254	-0,471658223	0,403104757	0,918644337
EXOC3	52,96773555	61,79346872	44,14200238	0,714347378	-0,485302285	0,403566294	0,91866128
PNKD	1288,602607	1434,622919	1142,582296	0,796433879	-0,328373503	0,40404178	0,918931995
C17orf59	385,4559685	317,4468703	453,4650667	1,428475468	0,514476261	0,404041915	0,918931995
SUZ12	2133,213725	1858,249983	2408,177466	1,295938376	0,373997118	0,404420728	0,919564771
ELMO1	56,75313691	66,38734585	47,11892798	0,709757671	-0,494601558	0,404572467	0,919564771
DNAJC9	553,707792	478,0601414	629,3554426	1,316477548	0,396682917	0,405067894	0,919789602
CPQ	294,2540708	225,9745241	362,5336176	1,604311898	0,681954647	0,405666985	0,920063034
MLF1IP	151,5124996	120,4030509	182,6219482	1,516755156	0,600988215	0,405938763	0,920188597
HIPK3	1167,827544	1305,94996	1029,705127	0,788472115	-0,342868361	0,407284064	0,920994241
COX6C	97,6259398	113,0112012	82,24067842	0,727721479	-0,458541703	0,407063872	0,920994241
TUBA1C	12041,93995	10140,66888	13943,21103	1,374979421	0,459410027	0,407704736	0,921420887
UQCRC2	379,1207487	330,3806053	427,8608921	1,295054507	0,373012821	0,40775522	0,921420887
IREB2	227,3144819	197,6916846	256,9372792	1,299686832	0,378164038	0,408320393	0,922066516
PDE5A	7907,100509	6777,094584	9037,106434	1,333477986	0,415194008	0,410529718	0,92256668
RPL15	2879,05376	3293,807928	2464,299593	0,748161291	-0,41857877	0,409426662	0,92256668
CRKL	1392,228315	1554,751537	1229,705093	0,790933512	-0,338371673	0,408826052	0,92256668
DCP2	1290,96963	1124,494154	1457,445106	1,296089536	0,374165385	0,409577825	0,92256668
DENND3	608,633183	522,4218557	694,8445103	1,330044872	0,411474919	0,409779225	0,92256668
C6orf70	405,4485786	348,2129334	462,6842239	1,328739342	0,410058119	0,410628591	0,92256668
AIF1	75,82330433	89,37701462	62,26959404	0,696707026	-0,521375983	0,409773186	0,92256668
FAM200B	75,67625332	87,01245123	64,34005542	0,739435041	-0,435504683	0,410592696	0,92256668
TMED1	42,2990197	48,85698128	35,74105812	0,731544545	-0,450982381	0,410891156	0,92256668
KCTD5	77,36340673	48,34010046	106,386713	2,200796275	1,138025603	0,410603772	0,92256668
C3orf52	54,84067093	46,35342624	63,32791561	1,366197081	0,450165615	0,4100782	0,92256668
EML4	63,95010313	74,54584897	53,3543573	0,715725396	-0,482521923	0,411217877	0,922720052
PBX2	1006,37361	1134,756624	877,9905951	0,773725904	-0,370105519	0,411495299	0,922736668
VPS26A	496,9575695	435,8325027	558,0826362	1,280497973	0,356704969	0,411620353	0,922736668
MPP6	842,3764109	729,9633876	954,7894343	1,307996333	0,387358496	0,412270355	0,923627148
MECP2	453,9494853	513,2721719	394,6267987	0,768845109	-0,379235113	0,412234905	0,923627148
LDHB	254,0692444	213,4583218	294,680167	1,380504468	0,465195558	0,412524459	0,923852802
CCDC88C	148,4466706	167,1768682	129,716473	0,775923574	-0,366013536	0,412560703	0,923852802
TMEM17	80,72371708	98,62262963	62,82480454	0,6370222	-0,650584443	0,412806947	0,923960931
ATF3	112,2689867	96,5643316	127,9736417	1,32526824	0,406284397	0,412788036	0,923960931
ZNF385D	2132,086033	1875,45087	2388,721195	1,273678363	0,349001006	0,413745441	0,92424016
TMED7	373,099843	321,9939087	424,2057773	1,317434168	0,397730873	0,413421103	0,92424016
TNNT1	39,65316732	51,1945176	28,11181703	0,549117725	-0,864812614	0,413574146	0,92424016
SMG7	116,3054767	100,3380053	132,2729481	1,318273647	0,398649875	0,414050947	0,924639976
TRRAP	124,2427554	106,6817342	141,8037766	1,329222643	0,410582774	0,414232659	0,92476318
DMWD	53,54399307	42,60939296	64,47859318	1,513248341	0,597648769	0,414170707	0,92476318
CBFA2T3	91,57401478	104,7729048	78,37512477	0,748047646	-0,418797932	0,414571109	0,924970336
CRTC2	46,0303828	36,03120323	56,02956237	1,555028901	0,636941394	0,414648969	0,924970336
TAMM41	547,1058628	466,7280709	627,4836548	1,344430931	0,42699564	0,415332026	0,925662229
GNA15	659,9188866	738,0968207	581,7409524	0,788163471	-0,343433208	0,415665459	0,926264118
ZNF688	69,50437215	79,17610384	59,83264046	0,755690638	-0,404132344	0,415810428	0,926445918
CHUK	41,43210523	48,3856876	34,47852285	0,712576891	-0,488882397	0,416118881	0,926587141
FAH	194,9887456	171,4051807	218,5723105	1,275179137	0,350699931	0,41639308	0,926618226
GNL3	176,4645663	153,6075549	199,3215777	1,297602698	0,375848725	0,416635283	0,926618226
RPL6	95,77340923	82,96198941	108,5848291	1,308850352	0,388300156	0,416838727	0,926618226
LOC642361	97,45551752	82,38942107	112,521614	1,365728907	0,449671141	0,416309921	0,926618226
ADAT2	164,7180668	187,6535798	141,7825538	0,755554751	-0,404391791	0,416991619	0,926817139
FUNDC2P2	36,06911268	44,34853949	27,78968586	0,626620091	-0,674337067	0,417751691	0,927600409
TUBB1	149209,2331	128827,056	169591,4101	1,316426963	0,396627481	0,417957858	0,927695072
ARSK	80,00192399	92,45171862	67,55212936	0,730674674	-0,452698892	0,417911086	0,927695072
CTBS	97,54913545	85,14807314	109,9501978	1,291282277	0,368804411	0,418177898	0,927760802
TSPAN9	924,4608075	1044,182302	804,7393132	0,77068852	-0,375780193	0,418392732	0,927962832
CCDC47	30,59055852	35,17158687	26,00953017	0,739504028	-0,435370089	0,419230999	0,928920973
HGSNAT	35,76545479	41,96329307	29,56761652	0,704606678	-0,505109947	0,419614229	0,9293956
EPC2	94,837042	80,42198927	109,2520947	1,358485356	0,441999014	0,419708261	0,929463021
ANKLE2	230,164368	262,6925893	197,6361467	0,752347629	-0,410528669	0,42157981	0,931038053
RABL6	110,1255485	88,23433314	132,0167638	1,496206285	0,581309097	0,42115882	0,931038053
SRSF3	1987,696962	1741,930947	2233,462978	1,282176531	0,358594907	0,423021505	0,931163428
PRKCA	1361,583478	1544,506801	1178,660155	0,76313044	-0,38999842	0,423088145	0,931163428
ATXN7L3	351,7399977	398,2009867	305,2790087	0,766645536	-0,383368404	0,42196279	0,931163428
SNORA8	312,4403601	260,53859	364,3421301	1,39841906	0,483796753	0,422960493	0,931163428
MSL1	119,4480345	134,8518944	104,0441745	0,771544033	-0,374179599	0,423043003	0,931163428
TFB2M	110,3737173	134,5886305	86,15880414	0,64016406	-0,643486411	0,422757112	0,931163428
PPP2R2D	58,21864889	67,27399906	49,16329872	0,730791976	-0,452467301	0,422652023	0,931163428
GATM	37,56883091	43,54341225	31,59424958	0,725580471	-0,462792468	0,422036284	0,931163428
PAPD7	40,2628615	34,40275092	46,12297208	1,34067686	0,42296155	0,423035079	0,931163428
MRPL22	30,00794663	36,86410624	23,15178701	0,628030607	-0,671093225	0,42380435	0,932037975
CLTB	195,9750761	167,6556647	224,2944876	1,337828268	0,419892935	0,423946798	0,93212496
PBX4	94,016109	82,06522102	105,966997	1,291253416	0,368772166	0,424114259	0,932158497
PAPSS1	231,5668362	262,9435954	200,190077	0,761342282	-0,393382893	0,424634323	0,932600341
SNX17	160,6587782	181,0836094	140,233947	0,774415462	-0,368820338	0,424567406	0,932600341
UBXN6	957,1385999	829,4379842	1084,839216	1,307920829	0,387275214	0,425322569	0,932741799
CALR	220,0495775	251,0653546	189,0338004	0,752926666	-0,409418739	0,425301879	0,932741799
MTF2	56,29309115	47,33399544	65,25218686	1,378548045	0,463149549	0,425514518	0,932741799
BCCIP	53,96605224	46,44554894	61,48655554	1,323841723	0,404730646	0,425524987	0,932741799
ZZZ3	51,26261453	43,54157153	58,98365754	1,354651554	0,437921807	0,425515216	0,932741799
ZNF768	29,58054607	34,16247928	24,99861286	0,7317564	-0,450564636	0,425528347	0,932741799
ACTR2	4799,69065	4185,189828	5414,191473	1,293654934	0,371452849	0,426144848	0,933253387
AP3M2	98,07694185	79,44353654	116,7103472	1,469098082	0,554930718	0,426505304	0,933902851
MFN2	4858,601953	5509,433179	4207,770726	0,763739316	-0,388847802	0,426953203	0,9342485
STK19	59,71063988	67,56775007	51,8535297	0,767430167	-0,381892618	0,426982757	0,9342485
PROK2	35,55398806	49,01144772	22,09652839	0,45084423	-1,149299038	0,427108286	0,934303488
ZC3H15	30,16367477	34,67860155	25,64874799	0,7396131	-0,435157317	0,427277077	0,934359074
BMP6	4081,454328	4575,414549	3587,494106	0,78408067	-0,350926001	0,428272607	0,935008907
MBP	1753,712059	1546,180907	1961,243212	1,268443559	0,343059326	0,428151163	0,935008907
CKAP5	533,4317438	601,5524861	465,3110015	0,773516879	-0,370495322	0,428308037	0,935008907
ARL1	249,8774614	219,1103289	280,644594	1,280836898	0,357086775	0,428414929	0,935008907
SEC24D	112,9429077	96,57998204	129,3058334	1,338847147	0,420991261	0,428417806	0,935008907
ATL2	373,6541536	323,8137579	423,4945493	1,307833713	0,387179118	0,428764071	0,935624912
SLC35A4	166,7982711	187,4444499	146,1520924	0,779708829	-0,358992625	0,429036911	0,935940819
TMEM165	15053,39219	13343,97406	16762,81033	1,256208252	0,329075652	0,429321049	0,936141497
NFYB	240,9027223	203,969515	277,8359296	1,362144385	0,445879635	0,429393198	0,936159156
WHAMMP1	6789,065087	7592,834597	5985,295577	0,788282097	-0,343216086	0,43060762	0,936367639
PELI2	1431,373936	1262,769934	1599,977939	1,267038354	0,341460196	0,429699646	0,936367639
MFSD6	858,5237463	963,665714	753,3817786	0,781787468	-0,355151636	0,430200509	0,936367639
MYCBP	373,8081137	332,5735535	415,0426739	1,247972575	0,319586231	0,430187232	0,936367639
UBL5	356,3250459	312,6624367	399,9876551	1,279295522	0,35534957	0,430112853	0,936367639
C9orf41	210,0149693	242,7739589	177,2559797	0,730127648	-0,453779382	0,430536656	0,936367639
SNX29	132,8792478	151,614801	114,1436945	0,752853242	-0,409559435	0,429951162	0,936367639
NOP58	52,26177588	44,21460616	60,30894561	1,364005039	0,447848974	0,429630725	0,936367639
TBPL1	982,5880676	870,8725233	1094,303612	1,256560039	0,329479606	0,431254352	0,937066339
HACL1	33,29156191	39,07189176	27,51123207	0,70411825	-0,506110358	0,431283885	0,937066339
SBNO1	117,0535479	101,3077868	132,7993091	1,310849969	0,390502574	0,431376985	0,93707906
SLC25A3	340,2975258	293,5906733	387,0043783	1,318176678	0,39854375	0,432032262	0,93716644
HIST1H2BH	8096,407703	7087,53945	9105,275956	1,284687869	0,361417882	0,433379791	0,937198242
SNX6	1768,225852	2252,460673	1283,991032	0,570039267	-0,810866792	0,433006918	0,937198242
FKBP3	1423,618985	1250,727851	1596,510119	1,276464834	0,352153793	0,433041792	0,937198242
KIAA1324L	82,52595131	67,14256654	97,90933607	1,458230466	0,544218748	0,432621817	0,937198242
GIT2	52,98282432	45,36656877	60,59907987	1,335765113	0,41766634	0,43352472	0,937198242
INIP	48,75496883	41,23818916	56,27174851	1,364554304	0,448429809	0,432974295	0,937198242
IQCE	28,42562362	33,34008692	23,51116032	0,705191932	-0,503912125	0,432387188	0,937198242
LIX1L	55,25426884	63,84293824	46,66559944	0,730943793	-0,452167622	0,433847561	0,937504658
PCYT1A	140,5935097	157,0386365	124,1483828	0,79055948	-0,339054084	0,434460041	0,938248812
NMD3	92,19402418	78,89814829	105,4899001	1,337038985	0,419041531	0,435055826	0,938770746
AP1M1	117,1256715	132,0215007	102,2298423	0,774342374	-0,368956502	0,436695651	0,940713875
SLC16A3	70,23311564	86,40327315	54,06295813	0,625704978	-0,676445513	0,43693899	0,940960701
RPL19	173,8721981	199,7170495	148,0273467	0,741185327	-0,432093773	0,437162735	0,941130075
SPTLC2	154,4984539	134,8099142	174,1869937	1,292093351	0,369710305	0,437216412	0,941130075
AGL	50,87657553	43,24753428	58,50561679	1,352808149	0,435957255	0,437206421	0,941130075
FNIP1	15574,5699	17632,42606	13516,71373	0,766582754	-0,383486552	0,437421454	0,941195892
MESDC2	358,5553057	307,0641322	410,0464792	1,335377324	0,417247447	0,438400245	0,942302645
LAPTM5	2988,387608	2642,262487	3334,51273	1,261991474	0,335702163	0,438814844	0,943014868
DGCR14	39,22479571	44,51906183	33,93052958	0,762157336	-0,391839243	0,43898968	0,943014868
GPATCH2L	1519,276183	1342,015512	1696,536855	1,264170824	0,338191424	0,439215604	0,943031939
MYL12A	76359,84465	67467,11414	85252,57515	1,263616745	0,33755896	0,439609717	0,943194304
NREP	1235,35091	1383,471835	1087,229984	0,785870703	-0,347636125	0,439558973	0,943194304
TJP2	1046,339655	893,7940692	1198,88524	1,34134392	0,423679191	0,439738044	0,943236168
SRPR	1324,101198	1153,874499	1494,327898	1,295052365	0,373010433	0,440132221	0,94365218
ERC2	66,75589918	76,87453537	56,63726299	0,736749337	-0,440754237	0,440423511	0,944013789
PLOD2	268,2982552	308,1585196	228,4379907	0,74130026	-0,431870078	0,44061179	0,944278873
DRAP1	533,2675594	469,5206431	597,0144757	1,27154042	0,346577323	0,440846753	0,944280266
F8	78,8987063	66,36880595	91,42860665	1,377584022	0,462140315	0,440838886	0,944280266
ANP32E	61,17650535	53,1119256	69,24108509	1,303682446	0,382592498	0,440865827	0,944280266
SELK	51,2932907	58,16306069	44,42352072	0,763775499	-0,388779454	0,441808066	0,945810553
FIBP	57,25918134	49,14113903	65,37722365	1,330396994	0,411856814	0,441769189	0,945810553
SMAD3	334,8609742	377,8438907	291,8780577	0,7724832	-0,372424538	0,442042666	0,945860942
ISCA2	101,4656319	85,55784761	117,3734162	1,37186032	0,456133596	0,442320713	0,945860942
NAT8	63,00303932	53,76785424	72,2382244	1,343520686	0,426018534	0,442310082	0,945860942
NADKD1	144,3748774	127,8444481	160,9053067	1,258602223	0,331822397	0,44359436	0,947337109
H2AFV	669,1612581	580,8516565	757,4708597	1,30406938	0,383020627	0,443798195	0,947495533
MPP7	2648,458032	2352,147156	2944,768908	1,251949267	0,324176101	0,444310071	0,948034452
PSMB1	87,0017699	97,79131185	76,21222794	0,779335367	-0,359683806	0,444140432	0,948034452
TAX1BP3	2147,719396	2433,078657	1862,360135	0,765433592	-0,385650879	0,445524561	0,94896342
SCAP	258,3239107	223,1978829	293,4499385	1,314752338	0,394791063	0,445453334	0,94896342
CBX6	59,74983102	67,60019296	51,89946907	0,767741434	-0,381307585	0,445694853	0,949187814
CCDC28A	112,1594066	127,7480676	96,5707455	0,75594682	-0,403643348	0,446190973	0,949829197
ARMC1	1234,870307	1093,323954	1376,41666	1,258928477	0,332196322	0,446775057	0,950507357
CHMP6	333,1517887	283,0257605	383,2778169	1,354215306	0,437457131	0,447218024	0,950654512
C10orf10	61,12701701	78,32807973	43,92595429	0,560794474	-0,834455961	0,447229093	0,950654512
THRAP3	135,115193	151,6453749	118,585011	0,781988973	-0,354779831	0,447385334	0,950710096
LYRM5	67,87965792	77,14100842	58,61830742	0,759885159	-0,396146694	0,447669098	0,951036561
CD2AP	1062,203316	940,5819576	1183,824675	1,258608743	0,33182987	0,447976766	0,951289301
FHL3	429,5058778	294,4753607	564,5363948	1,917092124	0,938919666	0,448313772	0,951306811
RNF2	60,14923008	52,52273266	67,77572749	1,290407488	0,367826715	0,449097156	0,95185827
ANAPC16	62,31850477	70,71696914	53,92004041	0,762476688	-0,391234866	0,450462986	0,953921617
PPP6R1	1468,693883	1639,402003	1297,985762	0,791743428	-0,336895108	0,451709444	0,954399554
SLC35F5	266,7791818	218,9694086	314,5889551	1,436679933	0,52273869	0,45134727	0,954399554
H19	165,9706283	122,4198067	209,5214499	1,711499598	0,775260954	0,45159358	0,954399554
RSPRY1	74,79321689	64,84903832	84,73739547	1,306687002	0,385913606	0,451480107	0,954399554
LRRC16A	122,7642169	139,8028473	105,7255865	0,756247735	-0,403069179	0,452041233	0,954635841
SKIV2L2	64,98473288	73,90096861	56,06849715	0,75869773	-0,398402873	0,452440873	0,954927913
RPL36AL	143,9267545	166,0118885	121,8416205	0,733933103	-0,446279525	0,452862664	0,955542183
CSNK1D	92,12828424	104,1680631	80,08850534	0,768839344	-0,379245929	0,453079085	0,95572289
ARHGAP4	28,7022044	33,49771062	23,90669818	0,713681554	-0,48664761	0,453851198	0,956523304
PLEKHJ1	66,74406044	77,17478957	56,31333131	0,729685583	-0,454653146	0,454462868	0,957122374
ROCK1	199,0099079	178,0368287	219,9829872	1,235603829	0,305216246	0,45456241	0,95719409
MACF1	361,874548	405,5951682	318,1539279	0,78441252	-0,350315533	0,454773226	0,957500068
RSRC1	30,01147025	35,12160273	24,90133776	0,709003457	-0,496135433	0,455638522	0,95871652
C11orf58	3298,375531	2925,494681	3671,25638	1,254918152	0,327593272	0,455757955	0,958744713
PANK2	329,6710445	293,8302965	365,5117925	1,243955429	0,314934794	0,456366094	0,959039985
STXBP1	78,77970179	66,93008029	90,6293233	1,354089565	0,437323168	0,456903306	0,959039985
GAB3	59,93789992	51,96815683	67,90764302	1,306716404	0,385946068	0,45667184	0,959039985
CEP57	32,72052423	38,57304355	26,8680049	0,69654874	-0,521703787	0,456993135	0,959039985
CTSD	2136,853791	1839,06981	2434,637772	1,323841955	0,404730898	0,457751738	0,959624126
ACTB	289466,4854	321191,8479	257741,1228	0,802452255	-0,317512538	0,458351741	0,960167473
AMPD2	299,2726996	330,3456075	268,1997916	0,811876367	-0,300668046	0,458405079	0,960167473
COX7C	103,237834	90,34914475	116,1265233	1,285308496	0,362114672	0,458390466	0,960167473
SIAE	1887,763333	2093,476415	1682,05025	0,803472271	-0,315679859	0,459157774	0,961123353
KIFAP3	391,4476104	487,8991727	294,996048	0,604625022	-0,72588741	0,459861193	0,961701416
MORC1	347,7056461	298,1896508	397,2216413	1,332110756	0,413714038	0,460754145	0,962510864
NDEL1	76,70992388	86,92050265	66,49934511	0,765059371	-0,386356384	0,460647402	0,962510864
USB1	39,13026406	46,16341521	32,0971129	0,695293291	-0,524306426	0,460775076	0,962510864
H2AFZ	1557,072476	1334,584033	1779,560919	1,333419908	0,415131172	0,461096863	0,962907807
STRN4	145,6660712	161,5335233	129,7986191	0,803539826	-0,315558565	0,461792161	0,963770907
NDFIP1	405,9410288	488,785709	323,0963485	0,661018403	-0,597237658	0,462233325	0,964348935
LONP2	222,551105	249,6846457	195,4175642	0,782657514	-0,353546963	0,462446749	0,964348935
SEC63	263,330216	228,8823747	297,7780573	1,301009121	0,379631077	0,462445448	0,964348935
TMEM159	260,0326001	209,6438489	310,4213512	1,480708129	0,56628729	0,462433923	0,964348935
HERC2P2	84,90445278	69,87234224	99,93656333	1,430273555	0,516291104	0,462299351	0,964348935
THOC7	749,8132482	661,5266801	838,0998163	1,266917634	0,341322734	0,462586377	0,964502494
PSMD13	49,82303387	57,0204851	42,62558263	0,747548579	-0,419760759	0,462932933	0,964813254
CCDC3	117,2158662	133,7450548	100,6866775	0,752825424	-0,409612745	0,463817692	0,965967425
FAM176C	200,995764	177,3900375	224,6014905	1,266144895	0,340442513	0,465272018	0,967661938
FAM214A	89,86178094	78,61790515	101,1056567	1,28603855	0,362933889	0,465222221	0,967661938
MRPL20	43,50098717	49,63736258	37,36461176	0,752751754	-0,40975393	0,465425795	0,967661938
FBXO4	31,24896501	35,70701372	26,79091629	0,750298429	-0,414463558	0,465402829	0,967661938
KIAA1009	279,6412807	317,1048003	242,1777612	0,763715217	-0,388893326	0,465802023	0,967936422
PPP1R3B	130,4285364	105,1611869	155,695886	1,480545157	0,566128494	0,466001204	0,968032063
CERS5	50,1276226	42,69348588	57,56175932	1,348256254	0,431094725	0,46654026	0,968821743
PPM1M	83,22094421	96,22317273	70,2187157	0,729748497	-0,45452876	0,466945405	0,969167004
WWP2	295,5086212	255,7006443	335,3165981	1,311363915	0,391068102	0,467123821	0,969399655
ZNF260	63,67572456	51,4891047	75,86234443	1,473366936	0,559116772	0,467601509	0,969840168
INVS	133,2584891	149,679081	116,8378972	0,780589354	-0,357364307	0,468589209	0,970560143
NAA25	86,52887562	77,12953066	95,92822057	1,243728825	0,314671964	0,468263029	0,970560143
MGC2752	69,64390769	59,49211025	79,79570513	1,341282143	0,423612745	0,468257534	0,970560143
GGH	46,24790381	39,85363156	52,64217606	1,320887809	0,401507935	0,468545792	0,970560143
ANKRD54	42,05470962	34,73153282	49,37788643	1,421701907	0,507619002	0,469322597	0,971342265
CCR4	293,0826848	233,207827	352,9575425	1,513489264	0,597878442	0,469758001	0,971968139
SEMA4A	28,2029174	32,40993766	23,99589713	0,740387019	-0,433648494	0,469892139	0,971970492
SQSTM1	8360,62562	7174,826084	9546,425156	1,330544468	0,412016728	0,470246857	0,972234578
RAC1	3684,393266	3273,069942	4095,716591	1,251337938	0,323471458	0,470285883	0,972234578
SPIN4	59,83031099	51,03133504	68,62928694	1,344846003	0,42744098	0,470453874	0,972444324
TOP2B	111,1963243	125,7678394	96,62480929	0,768279154	-0,380297485	0,471248502	0,97381141
TC2N	614,2170287	717,0174632	511,4165943	0,713255423	-0,487509283	0,471881633	0,974876808
SLCO2A1	89,00476678	63,134365	114,8751686	1,819534711	0,863569574	0,47189747	0,974876808
TTC4	80,35213663	90,51249369	70,19177956	0,775492716	-0,366814864	0,472833447	0,975982722
AP2B1	1237,743487	1105,460624	1370,02635	1,239326232	0,309556003	0,473693192	0,977205321
HNRNPA1L2	200,3496839	175,5193768	225,1799911	1,282935224	0,35944833	0,474493749	0,978240442
RPL7L1	40,50137772	46,79281449	34,20994095	0,731093894	-0,451871393	0,474953855	0,978562946
CLINT1	1214,604459	1348,14094	1081,067978	0,80189537	-0,318514087	0,475516433	0,979134422
BIN2	16500,98403	18374,29674	14627,67132	0,796094214	-0,328988918	0,475842406	0,979427208
PCCA	62,78145736	54,19254086	71,37037385	1,316977811	0,397231039	0,476210955	0,979920748
CCNDBP1	435,9228133	494,3248683	377,5207584	0,763709824	-0,388903512	0,476860405	0,980317813
ZWILCH	74,91532638	85,12713424	64,70351851	0,760081014	-0,395774897	0,478169803	0,98162672
ABHD12	31,62647258	35,66234327	27,59060189	0,773662058	-0,370224572	0,478129783	0,98162672
ZFAND3	3068,183384	2715,008473	3421,358295	1,260164868	0,333612495	0,478912561	0,982150414
ISCU	1649,606415	1487,760266	1811,452564	1,217570199	0,284004954	0,478787005	0,982150414
TOX	68,36145204	57,87256967	78,8503344	1,362481999	0,446237169	0,479399299	0,982872795
FKBP2	51,34429721	57,89843692	44,7901575	0,773598734	-0,370342661	0,479504331	0,982950253
UTP6	121,6304265	106,9808092	136,2800439	1,273873744	0,349222296	0,479853076	0,983309275
ARIH2	87,9470108	99,12649061	76,767531	0,774440117	-0,368774407	0,480015851	0,983309275
LOC493754	156,0395255	133,6307209	178,44833	1,335384025	0,417254687	0,480678153	0,984043103
HIST1H2AH	123,2232482	109,8445029	136,6019935	1,243594261	0,314515864	0,480600547	0,984043103
AMOTL1	73,47207055	81,88427966	65,05986144	0,79453421	-0,331818757	0,480718865	0,984043103
CUL1	81,97214296	70,65507012	93,28921579	1,320347084	0,400917225	0,482067406	0,985168978
CGRRF1	130,0834106	149,8818654	110,2849558	0,735812538	-0,442589835	0,482455212	0,985207055
SNRK	131,8543495	148,7143659	114,9943331	0,773256386	-0,370981252	0,482606937	0,985302835
FOXJ2	205,2073501	227,127029	183,2876711	0,806983088	-0,309389656	0,482918615	0,985801463
DOLPP1	44,24584413	49,87087527	38,620813	0,774416186	-0,368818989	0,48345639	0,986348212
TSTA3	28,75323849	32,61335899	24,89311798	0,763279796	-0,389716092	0,483441639	0,986348212
TMEFF1	3073,814244	2745,227793	3402,400695	1,239387385	0,309627189	0,484095514	0,987514311
FAM120A	347,5734128	382,5323704	312,6144553	0,817223533	-0,291197346	0,48434834	0,987892177
KLHL35	80,71524885	100,2738007	61,15669702	0,609897068	-0,713362315	0,484514307	0,987954955
SERAC1	44,0036593	51,06171282	36,94560578	0,723548109	-0,466839149	0,485161253	0,988948746
DDX20	42,07260985	35,69636464	48,44885506	1,357248996	0,440685416	0,485163964	0,988948746
TREML1	3048,276803	2575,436937	3521,116669	1,367191958	0,451215816	0,485289822	0,98898439
FUNDC2	118,7686948	132,9527166	104,5846729	0,786630583	-0,346241818	0,485444584	0,98902398
RPL27	96,90562038	108,6330443	85,17819646	0,784091038	-0,350906925	0,485656532	0,989317891
NFATC2IP	193,6646735	170,9281142	216,4012328	1,266036508	0,340319007	0,486122735	0,989853705
SEPHS1	43,72474361	36,76166296	50,68782426	1,378822942	0,463437208	0,486122338	0,989853705
COX8A	87,34106569	98,64177586	76,04035553	0,770873749	-0,375433496	0,486548907	0,990445519
MSN	9583,602215	10632,52535	8534,679085	0,802695391	-0,317075482	0,486704038	0,990485412
TMEM248	336,9480789	375,6703289	298,2258289	0,793849836	-0,333061961	0,486642093	0,990485412
HIST1H3A	259,7427478	225,6116907	293,8738049	1,302564614	0,38135494	0,487436385	0,990686202
COL4A2	30,00385051	35,72738824	24,28031278	0,679599433	-0,557243446	0,487227439	0,990686202
BAG4	40,23106062	33,34994126	47,11217998	1,412661558	0,49841587	0,487498994	0,990686202
DLK1	28,38831746	34,70672029	22,06991463	0,635897441	-0,653133991	0,488342011	0,99160973
FOCAD	665,3816744	579,1959868	751,5673619	1,297604574	0,375850811	0,488442455	0,991675917
RNF11	14510,38844	16213,51609	12807,26078	0,789912608	-0,340235045	0,488859111	0,991998306
TMEM41B	321,3546465	288,8614393	353,8478536	1,224974349	0,292751539	0,489154073	0,992155971
NUDT4	196,008615	221,9419878	170,0752421	0,766304942	-0,384009485	0,489690707	0,99296153
TMEM91	43,51766608	49,8811602	37,15417197	0,744853805	-0,424970804	0,48975504	0,99296153
PHF20L1	1386,042845	1238,764561	1533,321129	1,237782527	0,307757862	0,491135448	0,993032522
MTRF1L	633,0160345	712,0729731	553,959096	0,777952706	-0,362245643	0,490622002	0,993032522
RPL12	137,8773192	155,2294839	120,5251544	0,776432101	-0,365068328	0,490946086	0,993032522
RGS9	135,441286	119,4644347	151,4181373	1,267474606	0,341956843	0,490501735	0,993032522
RABL3	55,78909106	48,38992085	63,18826127	1,30581452	0,384949989	0,490829149	0,993032522
SLC43A2	21,36980178	34,78114275	7,958460818	0,228815392	-2,127743991	0,489872545	0,993032522
DAPP1	5189,302731	5813,030895	4565,574567	0,785403458	-0,348494145	0,491603702	0,993265096
STAT6	254,9479505	279,481169	230,4147321	0,824437414	-0,278518118	0,492945196	0,993707252
ACYP2	76,4260189	67,67543533	85,17660247	1,258604426	0,331824922	0,49272912	0,993707252
HPS3	36,82958244	41,59982914	32,05933575	0,770660275	-0,375833069	0,492468226	0,993707252
RILPL1	49,58503859	57,14006053	42,03001665	0,73556129	-0,443082537	0,493086554	0,993788344
RNF208	123,8734097	136,4587276	111,2880918	0,815543965	-0,294165441	0,49359281	0,994397314
BCL2L2	46,44411006	52,55530436	40,33291576	0,767437583	-0,381878676	0,493993053	0,994979411
CYB5R1	2399,379718	2134,105111	2664,654325	1,248605006	0,320317155	0,494210167	0,995229512
PARD6G	46,01635719	51,62463188	40,4080825	0,782728729	-0,353415697	0,494612674	0,995628542
SDHD	30,51284006	34,47217746	26,55350266	0,770287943	-0,376530252	0,494573614	0,995628542
ILF3	94,83035153	80,34019731	109,3205057	1,360719906	0,44437013	0,494690607	0,995648293
ARID2	172,7153089	193,3243397	152,1062781	0,786793211	-0,345943585	0,494905618	0,99566972
HIST1H2BD	11305,68666	9038,241423	13573,13189	1,501744781	0,58663965	0,495391713	0,996236279
PRKD3	123,5126566	136,5868557	110,4384575	0,808558459	-0,306576011	0,495942673	0,996521598
ETNK1	138,2266517	121,1293751	155,3239283	1,282297776	0,358731324	0,495770126	0,996521598
PHF23	39,34831965	44,77332823	33,92331108	0,757667844	-0,400362574	0,49608721	0,996538025
SRSF6	8288,323109	7502,714174	9073,932044	1,209419929	0,274315257	0,496260989	0,99675012
ZNF880	130,7074811	114,402232	147,0127303	1,285051242	0,361825889	0,496676685	0,996773556
FXR1	859,0824993	775,5307963	942,6342023	1,215469723	0,281513957	0,49726482	0,997469133
G3BP1	229,0024911	255,8250651	202,1799171	0,790305348	-0,339517924	0,498052116	0,997469133
TMEM109	98,84992015	113,5511731	84,14866717	0,741063829	-0,432330285	0,497967516	0,997469133
CIB1	77,19785563	67,24036741	87,15534385	1,296175901	0,374261517	0,497945067	0,997469133
ZDHHC3	45,76391709	51,70145305	39,82638113	0,770314542	-0,376480434	0,497782878	0,997469133
NAA10	42,10133689	36,94693801	47,25573577	1,279016295	0,355034645	0,497450737	0,997469133
SUCNR1	742,5071607	661,481125	823,5331963	1,244983666	0,316126815	0,49841531	0,997720072
PIK3C3	202,207472	177,3680697	227,0468742	1,28008877	0,35624386	0,498450463	0,997720072
IQUB	65,39334736	58,26228545	72,52440927	1,244791699	0,315904344	0,499414272	0,997931009
SNAPC3	34,94140683	39,87078775	30,01202591	0,752732203	-0,409791401	0,499099546	0,997931009
ING5	831,8278576	913,9951665	749,6605487	0,820201874	-0,285949054	0,499895223	0,997964342
RAB5C	1481,754499	1630,760834	1332,748163	0,81725544	-0,29114102	0,500782636	0,998039408
SLC10A3	1323,0084	1460,328619	1185,688181	0,811932442	-0,300568405	0,500869794	0,998039408
SLC39A3	740,9119914	851,7887419	630,0352408	0,739661385	-0,435063134	0,500082448	0,998039408
GET4	73,25926325	81,24826548	65,27026102	0,803343439	-0,315911205	0,500498507	0,998039408
STON1	381,5851783	421,9894079	341,1809486	0,808505953	-0,306669698	0,501021183	0,998081724
C5orf51	202,3964042	226,6203772	178,1724312	0,786215403	-0,347003467	0,501122992	0,998148494
CTAGE5	281,02024	246,7229626	315,3175174	1,278022581	0,353913327	0,501457448	0,998678575
SCAI	395,1396856	349,1462	441,1331712	1,263462616	0,337382978	0,502721667	0,999035641
HYI	275,1941269	305,1639934	245,2242605	0,803581896	-0,315483033	0,502800495	0,999035641
OXR1	284,7575003	259,1528638	310,3621369	1,197602575	0,260149228	0,502732155	0,999035641
ERCC6L2	112,2583276	98,68276647	125,8338887	1,275135398	0,350650445	0,502317684	0,999035641
CDK8	79,38088075	64,37768333	94,38407818	1,466099327	0,551982848	0,502526964	0,999035641
REPS2	1064,228406	943,3362755	1185,120536	1,256307604	0,329189748	0,503764272	0,999277401
FAM118B	192,5458303	170,1900265	214,9016342	1,262715793	0,336529959	0,50360908	0,999277401
MCM4	31,21463612	36,92980725	25,499465	0,690484649	-0,534318754	0,503588079	0,999277401
LOC100506023	42,45398492	36,60438712	48,30358272	1,319611842	0,40011363	0,503493795	0,999277401
WDR1	18125,56705	16227,84433	20023,28978	1,233884758	0,303207657	0,504790016	0,999488662
RTF1	540,384481	474,9067191	605,8622428	1,275749991	0,351345632	0,504395366	0,999488662
PCIF1	384,8199842	337,6299198	432,0100485	1,279537219	0,355622112	0,504804687	0,999488662
SIK3	137,3605356	151,0091646	123,7119066	0,819234428	-0,287651749	0,505256418	0,999976683
NRIP1	360101,9877	370994,602	349209,3734	0,941278853	-0,087305912	0,839436708	1
SPARC	101716,167	109509,7359	93922,59818	0,857664366	-0,221514914	0,570990246	1
NRGN	62037,73477	56061,71254	68013,757	1,213194423	0,278810771	0,549009329	1
LIMS1	58935,18495	54718,43812	63151,93177	1,154125263	0,206799815	0,632536052	1
GPX1	47450,03554	46421,19693	48478,87416	1,044326243	0,062572473	0,930023306	1
CXCR2P1	48689,18534	44025,4544	53352,91628	1,211865204	0,277229237	0,547364406	1
PGRMC1	40172,68973	41835,33958	38510,03987	0,920514576	-0,119487529	0,770076163	1
RUFY1	35556,36431	39189,69233	31923,03629	0,814577364	-0,29587637	0,572847884	1
RGS18	31568,28963	35045,34914	28091,23011	0,801567991	-0,319103196	0,697502479	1
CTSA	29782,85025	27917,4742	31648,2263	1,133635016	0,180956226	0,745365517	1
OAZ1	28263,00989	27418,69434	29107,32543	1,061586853	0,086222409	0,897120014	1
SRGN	28757,09885	27328,35393	30185,84377	1,10456136	0,143473564	0,758219859	1
SH3BGRL2	28282,68671	26398,56074	30166,81269	1,142744598	0,192502999	0,655532151	1
ANKRD12	26757,38558	26288,41773	27226,35344	1,035678667	0,050576458	0,879248633	1
ARHGDIB	23555,23092	24484,41235	22626,0495	0,924100165	-0,113878858	0,861761473	1
GRAP2	21785,85255	23117,11918	20454,58592	0,884824176	-0,176537291	0,781608013	1
PRKAR2B	22746,16662	23082,35148	22409,98176	0,970870831	-0,04264873	0,95831786	1
CFL1	20983,86724	22750,97504	19216,75945	0,844656522	-0,243563304	0,5466761	1
TUBA4A	19490,71889	19999,62159	18981,81619	0,949108767	-0,075354667	0,861399686	1
PRDX6	18255,43012	19809,15668	16701,70356	0,843130469	-0,246172199	0,558178282	1
TRAPPC1	17219,18185	19139,92129	15298,4424	0,799294949	-0,323200123	0,621595839	1
RAB11A	19271,91485	18717,43903	19826,39067	1,059246975	0,083039009	0,780792451	1
NLK	18803,3765	18303,18309	19303,5699	1,054656439	0,076773108	0,793643965	1
ZYX	20519,40186	18275,3043	22763,49943	1,245587983	0,316826931	0,666133707	1
DDX11L9	22145,01463	17919,97787	26370,05138	1,471544863	0,557331526	0,648474709	1
NT5C3	16904,51974	17722,47077	16086,56871	0,907693341	-0,139723121	0,935543707	1
ARF1	17419,12458	17071,66917	17766,57999	1,040705499	0,05756187	0,923554016	1
MTPN	15440,1147	16982,13914	13898,09026	0,818394559	-0,289131542	0,606830466	1
AKT3	15651,92011	16264,27412	15039,5661	0,924699498	-0,11294349	0,856643295	1
TSC22D3	17741,86858	16205,7744	19277,96275	1,189573684	0,250444637	0,613875546	1
ITGB1	16152,79293	15901,78768	16403,79818	1,031569438	0,044840936	0,949660553	1
RBM39	14839,87206	15480,4096	14199,33451	0,917245401	-0,124620329	0,89394878	1
ARPC5	14412,82527	14069,9712	14755,67935	1,048735575	0,068650967	0,883107254	1
STOM	14050,36234	13783,9422	14316,78248	1,038656596	0,054718744	0,844266487	1
CD9	12089,50232	13464,73924	10714,26539	0,795727656	-0,329653354	0,52862758	1
ARPC1B	12534,71484	11982,81574	13086,61394	1,092115094	0,127124905	0,776281917	1
R3HDM4	12460,85756	11658,69166	13263,02346	1,137608219	0,186003793	0,709644745	1
EIF4G2	10613,54385	11462,67918	9764,408517	0,851843479	-0,231339726	0,590284298	1
MOB1B	12178,273	11426,19299	12930,35301	1,131641398	0,178416859	0,625817945	1
GNG11	12391,24765	11367,96928	13414,52602	1,180028349	0,238821519	0,551664226	1
PDZK1IP1	11758,03039	10968,87148	12547,1893	1,143890629	0,193949119	0,867211566	1
NAP1L1	11006,02656	9781,202085	12230,85104	1,250444571	0,322441108	0,534050175	1
ADIPOR1	9557,019268	9439,359211	9674,679326	1,02492967	0,035524917	0,933102936	1
CST3	9422,325894	9189,160353	9655,491436	1,050747954	0,071416647	0,922169355	1
CXCL5	9279,961956	8716,672749	9843,251164	1,129244087	0,17535736	0,660059817	1
HIST1H3H	8163,911076	8685,705635	7642,116517	0,879849817	-0,184670805	0,695752094	1
AGPAT1	9353,09138	8567,165718	10139,01704	1,183473902	0,243027892	0,672132457	1
VDAC3	6969,474425	7770,537627	6168,411224	0,793820392	-0,333115472	0,683250699	1
PRKAR1A	7074,611347	7351,679026	6797,543668	0,924624653	-0,113060266	0,90059631	1
DAB2	6547,623926	7323,647634	5771,600217	0,788077268	-0,343591008	0,513014622	1
NEXN	7390,695298	7137,584973	7643,805623	1,07092324	0,098855076	0,767506966	1
TOP1	6863,500526	7042,805871	6684,19518	0,949081276	-0,075396456	0,797514161	1
TSPAN33	7501,870653	6821,319989	8182,421318	1,199536355	0,262476883	0,638922359	1
RAB8A	6792,300717	6636,376752	6948,224683	1,046990691	0,066248616	0,801712539	1
TPM1	6451,602582	6565,093249	6338,111914	0,96542603	-0,050762369	0,958898805	1
COTL1	6048,676794	6485,060262	5612,293326	0,865418839	-0,208529567	0,677844964	1
CAPZA1	5598,801246	6216,002496	4981,599995	0,801415379	-0,3193779	0,546139185	1
STRN3	6143,666343	5868,038485	6419,294201	1,093942076	0,129536349	0,747796946	1
STK4	6379,597409	5845,060874	6914,133945	1,182901957	0,242330503	0,650341092	1
PCGF5	6124,448849	5836,389761	6412,507937	1,098711395	0,135812475	0,676770124	1
CAPZA2	5592,697213	5765,968356	5419,42607	0,939898684	-0,089422844	0,98615754	1
WDR44	6090,174366	5762,854997	6417,493735	1,113596254	0,155226263	0,678912974	1
PIP4K2A	5140,372022	5670,538811	4610,205233	0,813010084	-0,298654849	0,505931279	1
CLIC1	6289,020369	5627,862585	6950,178154	1,234958752	0,304462856	0,520000573	1
PRUNE	5428,952849	5558,674046	5299,231652	0,953326568	-0,068957592	1	1
BET3L	6045,112671	5473,782694	6616,442648	1,208751428	0,273517594	0,537724343	1
CHD9	5179,203875	5344,735526	5013,672224	0,938058057	-0,09225088	0,861426873	1
TMBIM6	5616,383686	5296,167518	5936,599855	1,120923731	0,164688119	0,670464504	1
MOB1A	5020,396758	5261,164226	4779,629289	0,908473692	-0,138483358	0,856811381	1
RDH11	5457,352709	5148,217464	5766,487954	1,12009409	0,163619926	0,780363301	1
PAIP2	4786,407935	5039,963922	4532,851949	0,899381825	-0,152994365	0,779239913	1
CAP1	4798,447007	5029,145176	4567,748839	0,908255515	-0,138829875	0,804503331	1
CALM1	5374,299892	4922,028089	5826,571695	1,183774572	0,243394372	0,60032992	1
SKAP2	4324,86513	4843,134551	3806,595709	0,78597769	-0,347439732	0,541494683	1
EIF4G3	4255,878428	4699,211608	3812,545248	0,811315933	-0,301664275	0,508375752	1
ZCCHC17	5101,393157	4491,294692	5711,491621	1,271680442	0,346736185	0,516252708	1
MEPCE	4405,381197	4475,001477	4335,760916	0,968884801	-0,045602953	0,874446947	1
ASAH1	4450,274239	4454,187554	4446,360924	0,99824286	-0,002537247	0,938300559	1
PRKACB	4659,133503	4396,273167	4921,993839	1,119583259	0,16296182	0,688075356	1
MAN2A1	4296,343808	4354,478686	4238,20893	0,973298811	-0,039045302	0,974612864	1
GNAI2	4945,6026	4340,70741	5550,497789	1,278708115	0,354686984	0,671022544	1
ARHGAP18	3862,679642	4269,352442	3456,006843	0,809492046	-0,30491119	0,539492699	1
RAB6A	4691,295107	4252,362357	5130,227856	1,206441838	0,270758365	0,631377715	1
11-sep	3822,868558	4158,643361	3487,093755	0,838517144	-0,254087814	0,65888651	1
ARPC4	3784,088026	4133,366955	3434,809097	0,830995441	-0,267087532	0,553637668	1
HBG2	4555,786523	4130,268355	4981,30469	1,206048678	0,270288138	0,78310385	1
PGD	4071,305666	4087,211759	4055,399574	0,992216654	-0,011272923	0,912363813	1
CD36	3762,423859	4060,089153	3464,758564	0,85337007	-0,228756583	0,784450648	1
AZIN1	4300,484154	4000,36784	4600,600468	1,150044359	0,201689509	0,651147765	1
GAS2L1	3842,376134	3989,58976	3695,162508	0,926201121	-0,110602592	0,758375802	1
PPIA	3628,56942	3811,638071	3445,50077	0,90394227	-0,145697457	0,82466267	1
PYGB	4318,409624	3795,183862	4841,635385	1,275731443	0,351324656	0,619720245	1
LUC7L2	3558,546489	3780,494363	3336,598615	0,882582619	-0,180196759	0,62637848	1
KCTD20	3563,74819	3698,560358	3428,936022	0,927100193	-0,109202833	0,736678469	1
STX7	3270,167392	3682,888819	2857,445964	0,775870819	-0,366111629	0,658311674	1
CMTM5	4070,944025	3633,914304	4507,973746	1,240528358	0,310954715	0,591023208	1
SIAH2	3329,442847	3562,81288	3096,072813	0,86899675	-0,202577314	0,617366163	1
ZFAND1	3849,4744	3545,630443	4153,318358	1,171390652	0,228222287	0,645291664	1
LGALSL	3096,511944	3543,864745	2649,159142	0,747533931	-0,41978903	0,568093104	1
DNM3	3451,951853	3543,578424	3360,325283	0,948285851	-0,076606084	0,859210377	1
TMBIM1	3565,717592	3506,633557	3624,801627	1,033698437	0,047815367	0,880872256	1
C9orf89	3301,005275	3466,726251	3135,284299	0,904393388	-0,14497765	0,876137194	1
ARHGAP6	3581,43484	3437,156168	3725,713513	1,083952352	0,116301341	0,81410472	1
SRP14	3461,040741	3340,024566	3582,056916	1,072464243	0,100929547	0,877411533	1
PBX1	3617,107656	3320,44668	3913,768631	1,17868739	0,237181139	0,5869263	1
HOOK3	3615,222965	3236,293015	3994,152916	1,234175304	0,303547332	0,51373417	1
GMPR	2961,517018	3152,812391	2770,221645	0,878650964	-0,186637914	0,691613964	1
HP1BP3	2813,153791	3040,703803	2585,603779	0,850330695	-0,233904077	0,60327051	1
TBL1XR1	3240,177052	3016,948417	3463,405688	1,147983064	0,199101358	0,684549226	1
CCNY	2733,615659	2986,250368	2480,980949	0,830801387	-0,267424469	0,577126814	1
AP1G1	2972,58419	2969,799115	2975,369264	1,001875598	0,002703381	0,945663594	1
TMEM140	2393,139445	2968,010589	1818,268301	0,612621905	-0,706931142	0,591926242	1
HLA-B	2303,480597	2966,280413	1640,680781	0,553110479	-0,854360419	0,64780978	1
ANKRD28	3225,875152	2963,546424	3488,20388	1,177037029	0,235159708	0,657912987	1
DDX11L2	2973,403044	2872,063845	3074,742242	1,070568904	0,098377653	0,988493681	1
FBXO11	2785,781224	2859,987074	2711,575374	0,948107563	-0,076877353	0,945119911	1
ATP7A	3222,500987	2859,285664	3585,716311	1,254060186	0,326606589	0,536437758	1
CHD2	2795,732852	2815,696252	2775,769452	0,985819919	-0,020603963	0,904614928	1
ELF1	2772,420262	2810,189872	2734,650652	0,973119532	-0,039311068	0,950209918	1
AK3	2560,017262	2770,976264	2349,058259	0,847736695	-0,238311859	0,527338288	1
DCTD	3011,480697	2686,060522	3336,900872	1,242302936	0,313017018	0,542173692	1
SNX3	2872,397977	2666,092457	3078,703497	1,154762465	0,207596119	0,591208197	1
FSTL1	2787,242366	2656,830289	2917,654443	1,098171176	0,13510295	0,875257982	1
FAM122B	2939,078326	2653,970638	3224,186013	1,214853686	0,28078257	0,583923668	1
TMEM40	2524,545444	2611,297309	2437,793578	0,9335565	-0,099190756	0,903096613	1
PDLIM7	2437,316536	2605,456428	2269,176644	0,870932486	-0,199367208	0,598494062	1
BRAF	2246,810809	2434,05162	2059,569998	0,846148857	-0,241016605	0,59239837	1
MAPRE1	2669,081962	2431,107742	2907,056183	1,19577431	0,257945122	0,58981652	1
SLC44A2	2387,122516	2427,421833	2346,823198	0,96679661	-0,048715681	0,881249573	1
TMEM185A	2507,829995	2386,265302	2629,394688	1,101886989	0,139976266	0,82171313	1
ADAMTS6	2592,783759	2380,735314	2804,832205	1,178136935	0,236507233	0,711312802	1
BNIP2	2213,307686	2374,6371	2051,978272	0,864122889	-0,210691598	0,767203184	1
CDC27	2400,257719	2374,084523	2426,430915	1,022049085	0,031464485	0,837778063	1
MIER1	2350,432847	2365,427898	2335,437796	0,98732149	-0,018408166	0,950151833	1
PPM1A	2331,94329	2355,025599	2308,860981	0,980397403	-0,028561432	0,974316202	1
STX11	2173,412286	2353,83811	1992,986463	0,846696489	-0,240083189	0,560242783	1
PTPLAD2	2481,074128	2351,037604	2611,110651	1,110620539	0,151365981	0,651521018	1
CGGBP1	2221,404355	2321,46307	2121,345641	0,91379685	-0,130054626	0,788309004	1
LRRC8D	2229,246049	2276,227763	2182,264334	0,958719672	-0,06081906	0,887236486	1
GPR137B	2467,20701	2274,707933	2659,706086	1,169251686	0,225585509	0,553416624	1
JARID2	2519,11075	2263,850689	2774,370812	1,225509626	0,293381817	0,55461882	1
CRAT	2024,438729	2215,121352	1833,756106	0,827835506	-0,272583967	0,53563114	1
PPIF	2032,225661	2214,29181	1850,159512	0,835553608	-0,259195701	0,707583429	1
GP6	2360,335074	2213,931147	2506,739	1,132256982	0,179201436	0,82613373	1
CDYL	2175,507074	2212,50959	2138,504558	0,966551543	-0,049081426	0,876986624	1
OSBP2	1926,174099	2172,061927	1680,286272	0,773590408	-0,370358189	0,650558615	1
YEATS2	2326,202037	2111,558022	2540,846052	1,203303924	0,267001076	0,566092427	1
EEF1A1	1973,109933	2109,561588	1836,658279	0,87063506	-0,199859978	0,75391272	1
UBE2H	1818,829166	2091,868158	1545,790175	0,738952007	-0,436447426	0,585818531	1
UQCRH	2089,111654	2044,62933	2133,593978	1,043511382	0,061446336	0,891749788	1
CSNK1A1	2146,399339	2031,852829	2260,94585	1,112750795	0,154130531	0,759444143	1
SCFD2	1937,338557	1993,702149	1880,974966	0,943458363	-0,083969245	0,825631921	1
ZMYM2	1988,157323	1987,397039	1988,917608	1,000765106	0,001103392	0,988553885	1
MAPK1IP1L	1864,063737	1952,934004	1775,193471	0,908987947	-0,13766693	0,715415367	1
06-mar	1987,493272	1931,466826	2043,519719	1,058014402	0,081359266	0,833315571	1
TSPAN18	2332,29402	1927,925474	2736,662565	1,41948566	0,505368275	0,645905606	1
DCK	2082,971242	1925,370983	2240,571501	1,163708979	0,218730314	0,674022302	1
CRBN	1782,811404	1917,424061	1648,198747	0,859590103	-0,218279222	0,790884946	1
PCYT1B	1986,918998	1916,91964	2056,918355	1,073033168	0,101694672	0,779972942	1
TAF10	1737,751629	1889,759281	1585,743978	0,839124853	-0,253042611	0,58962293	1
ZNF664	1707,827019	1873,287662	1542,366376	0,82334732	-0,280426951	0,512508141	1
ANXA7	1910,159386	1864,977553	1955,341219	1,048452951	0,068262122	0,871593368	1
MEA1	1745,057368	1859,148241	1630,966494	0,877265437	-0,188914666	0,661231255	1
ARF5	1871,809686	1848,266321	1895,353052	1,025476161	0,036293954	0,978388264	1
YIF1B	1969,164122	1847,465896	2090,862347	1,131746113	0,178550352	0,774398994	1
ROCK2	1666,260492	1832,777315	1499,743668	0,818290174	-0,289315567	0,549472706	1
ANGPT1	1652,626578	1813,772811	1491,480344	0,822308249	-0,282248794	0,602335393	1
WASF3	1777,757658	1802,675535	1752,839782	0,972354563	-0,040445616	0,855496377	1
NUMB	1911,541185	1798,494871	2024,587498	1,125712133	0,170837949	0,723947662	1
PTBP1	1789,76204	1789,256294	1790,267785	1,000565314	0,000815345	0,926363974	1
MBNL1	1690,849207	1768,355843	1613,342571	0,912340453	-0,132355808	0,776395412	1
GPD2	1609,756701	1766,918099	1452,595303	0,822106754	-0,282602349	0,530213739	1
PPA2	1754,343879	1745,996904	1762,690854	1,009561272	0,013728472	0,86975693	1
GUCY1A3	1838,77053	1742,302756	1935,238303	1,110735948	0,15151589	0,832824202	1
ZEB2	1709,668887	1728,353281	1690,984493	0,978378964	-0,031534709	0,98277059	1
SCYL2	1596,574094	1722,119237	1471,028951	0,854196922	-0,227359396	0,823285312	1
PTPRA	1731,691323	1721,957555	1741,425091	1,011305468	0,016218834	0,911798468	1
SPPL3	1618,796448	1719,326229	1518,266668	0,883059098	-0,179418103	0,673848036	1
LAT	1845,737033	1718,339453	1973,134613	1,148279876	0,19947432	0,72996968	1
GPI	1889,010431	1712,483645	2065,537217	1,206164639	0,270426845	0,637749633	1
TMEM50A	1541,511538	1704,838298	1378,184778	0,808396186	-0,30686558	0,562181275	1
SRBD1	1746,057626	1700,253253	1791,861998	1,05387947	0,075709879	0,848780377	1
STX6	1645,146287	1691,764433	1598,528141	0,944888136	-0,081784554	0,894865821	1
CYCS	1657,422706	1687,187225	1627,658187	0,964716993	-0,051822315	0,90068994	1
LOC100506035	1450,504739	1670,518429	1230,491049	0,736592322	-0,441061735	0,577741897	1
UBXN4	1826,501433	1661,562436	1991,44043	1,198534817	0,26127182	0,575218471	1
WRNIP1	1539,22564	1657,456926	1420,994355	0,857334107	-0,222070555	0,686591133	1
GABARAP	1477,411537	1649,897768	1304,925305	0,790912825	-0,338409406	0,575504552	1
BSG	1795,218302	1634,24628	1956,190324	1,196998487	0,259421329	0,783988645	1
LSM14A	1550,867641	1609,107552	1492,627731	0,927612159	-0,108406364	0,847000821	1
RBL1	1674,283826	1602,762192	1745,805459	1,089247967	0,12333242	0,756257509	1
CRYL1	1803,627978	1589,558039	2017,697916	1,269345231	0,3440845	0,546307001	1
IRAK3	1443,703358	1583,460429	1303,946287	0,823478922	-0,280196372	0,587281084	1
RIOK3	1360,813394	1583,17613	1138,450658	0,719092864	-0,475750001	0,566837429	1
TPP2	1633,335802	1572,628668	1694,042936	1,077204664	0,107292382	0,82691048	1
DCUN1D1	1534,334969	1565,693818	1502,976121	0,959942553	-0,058980023	0,970920798	1
ZKSCAN1	1578,970965	1563,287882	1594,654048	1,020064229	0,028659995	0,991459387	1
AP2S1	1673,331864	1560,538476	1786,125252	1,14455701	0,194789324	0,711777689	1
ARHGAP32	1699,738321	1548,559987	1850,916654	1,195250213	0,257312662	0,584487267	1
LASP1	1668,855038	1525,052568	1812,657508	1,188586903	0,249247389	0,608736449	1
MYCT1	1629,657538	1524,296721	1735,018354	1,138241872	0,186807158	0,660909419	1
ASB8	1636,060395	1518,848889	1753,271901	1,154342551	0,207071407	0,602245275	1
SNTB1	1450,884641	1516,220543	1385,54874	0,913817417	-0,130022155	0,710343121	1
ARHGAP10	1596,726531	1495,039567	1698,413495	1,136032472	0,184004073	0,631307465	1
FAM193B	1570,974584	1434,74786	1707,201308	1,189896396	0,250835964	0,611131833	1
RPS11	1400,10527	1431,742665	1368,467876	0,955805753	-0,065210644	0,951671338	1
SRSF8	1480,607991	1426,611191	1534,604791	1,075699392	0,105274968	0,777927672	1
CCDC92	1362,053125	1396,718437	1327,387812	0,950361774	-0,073451286	0,882046864	1
TBXA2R	1371,575032	1393,663284	1349,48678	0,968301881	-0,046471197	1	1
WRB	1484,139447	1385,895279	1582,383616	1,141777189	0,191281145	0,814230365	1
NUDT21	1475,600969	1379,275664	1571,926273	1,139675203	0,188622728	0,70764614	1
EPS15L1	1328,629102	1365,519025	1291,73918	0,945969376	-0,080134615	0,861738052	1
SMA5	1237,574602	1359,961425	1115,187778	0,820014272	-0,286279076	0,518442951	1
PKN2	1428,685772	1355,574659	1501,796884	1,107867334	0,147785131	0,78451431	1
NAP1L4	1420,814681	1330,416921	1511,212442	1,135893883	0,183828062	0,653265109	1
CPT1A	1418,555101	1329,250198	1507,860004	1,134368839	0,181889807	0,721021842	1
BBX	1466,668384	1329,012922	1604,323847	1,207154438	0,27161026	0,548575612	1
USP22	1436,584975	1326,327103	1546,842846	1,166260451	0,22189001	0,620093243	1
ADD3	1402,983792	1297,382973	1508,58461	1,162790511	0,217591204	0,586883576	1
FLI1-AS1	1262,331953	1295,499062	1229,164844	0,948796399	-0,075829561	0,989646518	1
HEXIM1	1280,778371	1286,108024	1275,448718	0,991711967	-0,012006929	0,916828824	1
MOB3C	1205,440503	1282,780998	1128,100009	0,879417461	-0,185379917	0,714148954	1
FAM133B	1335,705659	1279,751064	1391,660255	1,087446063	0,120943845	0,763266268	1
CAV2	1135,750903	1274,403259	997,0985467	0,782404266	-0,354013858	0,746298825	1
BTN3A2	1287,804825	1273,232123	1302,377527	1,02289088	0,03265225	0,921033448	1
ICAM2	1187,698299	1271,28529	1104,111307	0,868500026	-0,203402203	0,645445182	1
NEK7	1217,618754	1271,263316	1163,974193	0,915604328	-0,127203813	0,816307203	1
MBNL3	1258,957149	1263,571408	1254,342889	0,99269648	-0,010575418	0,991842979	1
DPY19L2	1311,298204	1254,090828	1368,50558	1,091233226	0,125959478	0,684670769	1
ACTN4	1159,75062	1253,957655	1065,543585	0,849744471	-0,234899024	0,525434022	1
SERP1	1331,705482	1251,942862	1411,468102	1,127422141	0,173027806	0,720227588	1
UBASH3B	1317,974636	1233,668033	1402,28124	1,13667632	0,184821491	0,693658905	1
DPY19L1	1343,200878	1223,38474	1463,017016	1,195876463	0,258068363	0,56182189	1
FBXL3	1115,963298	1221,193686	1010,732909	0,827659789	-0,272890227	0,544283154	1
UCHL3	1104,787105	1212,407945	997,1662649	0,82246761	-0,28196923	0,806775349	1
MBNL2	1222,569608	1211,493095	1233,646121	1,018285722	0,026142426	0,862461112	1
KANSL1L	1208,412715	1210,525183	1206,300247	0,996509832	-0,005044056	0,933161897	1
NBR1	1128,714394	1206,73938	1050,689409	0,870684612	-0,199777868	0,605696224	1
SPAST	1271,681045	1206,17949	1337,182601	1,108609964	0,14875188	0,791215429	1
MRFAP1	1070,780449	1174,930886	966,6300115	0,822712232	-0,281540202	0,531830637	1
FHL2	1102,884322	1168,759972	1037,008671	0,887272576	-0,172550717	0,907445532	1
CHCHD2	1224,243099	1145,763737	1302,72246	1,136990478	0,185220173	0,813705224	1
ATP6V1G1	1113,727156	1142,444098	1085,010213	0,949727182	-0,07441495	0,95354786	1
PABPN1	1118,774634	1137,743666	1099,805603	0,966654999	-0,048927014	0,846736732	1
DMC1	1200,415077	1137,320397	1263,509757	1,11095322	0,15179807	0,704936333	1
NPM1	1055,062984	1134,026425	976,099542	0,860737916	-0,216354073	0,674779786	1
VPS28	1059,904051	1132,335024	987,4730779	0,872067945	-0,197487551	0,620209833	1
DERA	1284,651648	1127,955824	1441,347473	1,277840357	0,353707609	0,525228473	1
FAM32A	1067,422685	1127,912717	1006,932653	0,892739871	-0,163688235	0,672665114	1
ACER2	896,597405	1123,529174	669,6656363	0,596037604	-0,746524743	0,512779898	1
C1GALT1	1029,82349	1110,924928	948,7220517	0,853992946	-0,227703942	0,668078128	1
ATP2C1	1244,801047	1110,53855	1379,063544	1,241797093	0,31242946	0,523251534	1
SLC6A6	1121,274988	1108,920076	1133,6299	1,022282781	0,031794326	0,979651164	1
FAM216A	1078,80623	1094,136504	1063,475956	0,971977402	-0,041005323	0,998808848	1
KLHL6	1089,027401	1088,30318	1089,751623	1,001330919	0,001918834	1	1
SDC4	1178,823718	1087,221812	1270,425625	1,168506382	0,224665613	0,814406786	1
CPEB4	1103,643996	1083,319585	1123,968407	1,037522466	0,053142576	0,92014986	1
SET	1134,332612	1068,815953	1199,849272	1,12259671	0,166839736	0,687545844	1
MBTD1	1135,187375	1060,500223	1209,874527	1,140852685	0,190112513	0,617402076	1
MAPK14	972,7416839	1054,692149	890,7912183	0,844598321	-0,243662716	0,62673	1
CD82	1019,801318	1047,096436	992,5062009	0,947865132	-0,077246297	0,784384227	1
ARL15	1073,586729	1037,911254	1109,262204	1,06874475	0,095917333	0,762892943	1
AES	994,8794041	1024,804497	964,954311	0,941598435	-0,086816172	0,85246198	1
AVPR1A	953,8761093	1019,624313	888,1279055	0,871034453	-0,199198311	0,763816125	1
HDAC5	982,4909652	1014,679315	950,3026157	0,936554636	-0,094564936	0,815088043	1
C7orf50	1140,580876	1012,314599	1268,847152	1,253411887	0,32586058	0,575346044	1
LOC401093	1116,024284	1004,210328	1227,83824	1,222690313	0,29005904	0,571560366	1
NCKAP1	959,5271853	990,8477494	928,2066212	0,936780269	-0,094217406	1	1
SAP18	1018,726793	984,6053685	1052,848218	1,069309849	0,096679957	0,788174503	1
PPP2CB	995,4352213	978,2271688	1012,643274	1,035182119	0,049884603	1	1
FRA10AC1	977,4574797	976,026805	978,8881544	1,00293163	0,00422326	0,931722627	1
DCTN4	975,8382844	966,0357596	985,6408091	1,020294331	0,028985396	0,824103783	1
ENO2	926,3340807	964,2519888	888,4161726	0,921352699	-0,118174561	0,740508926	1
RAB30	912,7420646	964,0772421	861,406887	0,893504015	-0,162453882	0,725107307	1
EMD	1002,377498	956,5957922	1048,159204	1,095717975	0,131876513	0,731904532	1
ARNT	974,3364173	952,5829558	996,0898788	1,045672582	0,064431189	0,93511774	1
CDK19	873,0224542	951,0431803	795,001728	0,835926007	-0,258552849	0,550494468	1
WDR26	890,8379871	950,2227146	831,4532596	0,875008824	-0,19263053	0,718964769	1
HBG1	906,8700203	947,9995317	865,7405089	0,913228836	-0,13095168	1	1
EIF4E3	795,3093009	943,2955555	647,3230463	0,686235658	-0,543224002	0,642608574	1
CTDNEP1	1077,96239	941,3663463	1214,558433	1,290208045	0,367603718	0,508935873	1
ATE1	990,1172873	931,7594123	1048,475162	1,125263827	0,170263293	0,682583216	1
ITCH	837,9555789	929,7302891	746,1808688	0,802577777	-0,317286886	0,564245197	1
FAM114A2	1020,26679	928,9747548	1111,558825	1,196543629	0,258873003	0,670819904	1
VPS41	940,5191315	927,7579369	953,2803261	1,02750975	0,039152084	0,945973243	1
ATF6	901,8716749	918,9355479	884,8078018	0,962861654	-0,054599571	0,957404309	1
GRB14	963,6780394	916,2831977	1011,072881	1,103450204	0,142021525	0,768691432	1
ABAT	834,1782094	916,2769008	752,0795181	0,820799387	-0,284898442	0,557220162	1
CCT6P1	956,2123006	909,4776629	1002,946938	1,102772481	0,141135171	0,816066369	1
MPST	894,0447214	901,2130346	886,8764082	0,984091856	-0,02313511	0,885120031	1
TUBGCP4	913,1850396	893,8378903	932,532189	1,043290063	0,061140322	0,916452684	1
CD63	918,2655894	890,0205496	946,5106291	1,063470534	0,08878006	0,833631883	1
UBE2F	845,282539	889,4181152	801,1469628	0,900754043	-0,150794873	0,906116838	1
PSMF1	993,1442277	873,5390904	1112,749365	1,273840378	0,349184508	0,527580739	1
ATXN10	814,0787457	871,6546867	756,5028047	0,867892775	-0,204411281	0,761420461	1
PIGN	988,4300372	870,9149731	1105,945101	1,269865757	0,344675991	0,515728634	1
TSPAN2	928,5537833	860,9050879	996,2024787	1,157157151	0,210584807	0,693569638	1
VRK2	815,8878292	860,2069009	771,5687575	0,896957182	-0,156888979	0,914115229	1
HRASLS	885,1283389	855,8140079	914,4426699	1,068506313	0,095595431	0,872764222	1
SEC23A	875,462335	855,6197591	895,3049109	1,046381762	0,0654093	0,908239948	1
CCZ1B	845,0014089	847,7524	842,2504179	0,993509919	-0,009393724	0,926227863	1
FLJ45340	770,8799805	843,6463151	698,1136458	0,827495638	-0,273176388	0,72705201	1
TMEM245	921,6621441	832,7178326	1010,606456	1,213624131	0,279321676	0,606217746	1
STYX	910,1517523	831,9369388	988,3665657	1,18803063	0,248572033	0,589069784	1
SSBP3	763,9751684	824,5310992	703,4192376	0,853114259	-0,229189118	0,682463329	1
NEK1	753,4462064	822,8566736	684,0357393	0,831293907	-0,266569457	0,539998854	1
VDR	791,3251696	820,0164892	762,6338501	0,930022579	-0,104662353	0,838357872	1
RNF34	822,9568558	812,7080935	833,205618	1,025221263	0,035935305	0,868422748	1
KLF9	746,5993983	812,3300297	680,868767	0,838167668	-0,254689223	0,611423957	1
UBE2E3	862,1720127	808,3432275	916,000798	1,133182993	0,180380855	0,595193551	1
ERP44	740,3418512	805,1936261	675,4900762	0,838916323	-0,253401177	0,795657763	1
POLR2G	768,9578022	798,5424925	739,3731119	0,925903279	-0,1110666	0,782792203	1
DSCR3	793,3528774	796,0256201	790,6801348	0,993284782	-0,009720686	0,967993963	1
EIF4EBP2	837,1877132	784,6272243	889,7482021	1,133975695	0,181389719	0,748248204	1
MYZAP	667,686266	784,0439509	551,3285811	0,703185811	-0,508022136	0,662347264	1
TAB3	847,0234297	775,15352	918,8933395	1,185434002	0,245415345	0,621259037	1
ZNF207	771,8940538	774,1255094	769,6625981	0,9942349	-0,008341349	0,938712871	1
UBAC2	789,681263	774,0717774	805,2907487	1,040330848	0,05704241	0,803171905	1
RHOF	732,2347089	773,6467048	690,822713	0,892943392	-0,163359375	0,662984088	1
PANK3	764,6639734	770,9320639	758,3958829	0,983738929	-0,0236526	0,928758402	1
UPF2	729,5660622	769,5755589	689,5565656	0,896021914	-0,158394077	0,754858091	1
RNPC3	815,3746406	757,1664411	873,5828402	1,153752719	0,206334048	0,692223813	1
NOL10	783,0611705	755,81976	810,302581	1,072084409	0,100418499	0,766150344	1
HIST1H2AM	821,7995496	747,4216187	896,1774805	1,199025367	0,261862181	0,509837155	1
SLC18A2	787,122298	744,0915022	830,1530939	1,115659958	0,157897375	0,820963057	1
SLC25A5	812,3289612	739,3971053	885,2608171	1,197273848	0,259753172	0,555162061	1
SLC39A8	794,9850778	738,3462692	851,6238864	1,153420721	0,205918846	0,641514098	1
STAU2	663,3618001	735,988143	590,7354573	0,802642628	-0,317170316	0,509902316	1
PHACTR3	728,1819312	733,4895324	722,87433	0,985527807	-0,021031517	1	1
SLC44A1	723,6232482	725,6634395	721,5830569	0,994377032	-0,008135122	0,990858698	1
ITM2A	766,9619005	724,009266	809,914535	1,118652168	0,161761517	0,638981927	1
MED4	684,6777724	720,5885379	648,7670068	0,900329346	-0,151475251	0,798042212	1
MDM2	694,8135369	713,4860648	676,141009	0,947658325	-0,077561101	1	1
SEC22A	625,8732641	712,7356643	539,0108638	0,756256338	-0,403052766	0,660477743	1
DLST	720,4858249	705,589589	735,3820609	1,042223514	0,059664709	0,883883191	1
ARID4A	665,3158236	703,6792367	626,9524105	0,890963351	-0,166562007	0,712203296	1
TESPA1	618,9497639	702,7023004	535,1972273	0,761627259	-0,39284298	0,646412445	1
TMEM70	592,6223061	700,7770479	484,4675643	0,691329098	-0,532555446	0,881933362	1
UBR4	680,6890506	699,1121223	662,265979	0,947295803	-0,078113103	0,956722834	1
SMARCE1	635,8607373	697,6976855	574,0237891	0,822739993	-0,281491521	0,585441365	1
ZBED6	750,2971472	689,7617344	810,8325599	1,175525576	0,233305928	0,626715251	1
SVIP	715,2828018	689,1729816	741,392622	1,075771456	0,105371615	0,733832551	1
MRPS35	565,9773533	686,0481824	445,9065242	0,649963859	-0,621568595	0,564929327	1
CCAR1	640,8598797	680,6723355	601,0474238	0,883020203	-0,179481649	0,630663948	1
RNF115	651,1022906	680,5782868	621,6262943	0,913379557	-0,130713595	0,81931505	1
TMA7	673,0746303	680,2455258	665,9037348	0,978916743	-0,030741931	0,926644569	1
NCOA7	625,7036599	679,4717502	571,9355697	0,841735612	-0,248560938	0,561788634	1
HMGN1	580,0135548	678,9878326	481,039277	0,708465239	-0,497231026	0,592168679	1
KLHL2	666,8913854	677,4708166	656,3119542	0,968767861	-0,04577709	0,988595872	1
ANKS1A	747,1415864	676,6736094	817,6095634	1,208277598	0,272951947	0,560794375	1
PRIM1	685,7059398	674,7915548	696,6203249	1,032348908	0,045930648	0,899940708	1
SPHK1	644,6855081	673,3918236	615,9791927	0,914741123	-0,128564585	0,744747745	1
SCAMP1	632,192305	671,906777	592,477833	0,881785767	-0,181499904	0,779169428	1
HNRNPC	686,9145651	671,5518558	702,2772743	1,045752861	0,064541944	0,95024039	1
EEF2	619,4137902	668,2971626	570,5304179	0,853707677	-0,228185943	0,535289293	1
ZC3H11A	689,044506	665,7859334	712,3030786	1,06986802	0,097432836	0,802596955	1
RILPL2	673,7732663	665,4015017	682,1450309	1,025163047	0,035853381	1	1
ALKBH5	674,8406373	662,6763136	687,004961	1,036712716	0,052016164	0,859087543	1
RNF6	731,552049	661,5741741	801,5299239	1,211549597	0,276853465	0,570216028	1
METTL9	648,6599911	658,8215887	638,4983935	0,969152202	-0,045204841	0,926923951	1
ANO10	649,830951	658,475218	641,186684	0,973744594	-0,038384681	0,971225558	1
ACTR10	701,2891553	656,9843174	745,5939931	1,13487335	0,182531304	0,632880057	1
ZNF215	626,7683724	656,6928357	596,8439091	0,908863135	-0,137865039	0,855683291	1
TTYH3	607,4355222	649,0162442	565,8548003	0,871865389	-0,197822686	0,668691426	1
RPL21	703,7140822	643,7425527	763,6856117	1,18632147	0,246495006	0,616630382	1
ANKRD13A	626,7698791	633,7639894	619,7757688	0,977928344	-0,032199336	0,983999732	1
FAU	702,1316509	630,1745203	774,0887815	1,228372072	0,296747617	0,571635406	1
NIPBL	571,8285331	626,8589444	516,7981218	0,824424899	-0,278540018	0,575750512	1
BSCL2	598,2692368	623,1649681	573,3735054	0,920099066	-0,120138891	0,763288524	1
HIGD1A	690,7664703	622,0451552	759,4877853	1,220952818	0,288007451	0,523021984	1
ARRB2	670,9224668	614,4016861	727,4432475	1,183986412	0,243652523	0,603688198	1
LSM1	645,375663	608,9375777	681,8137484	1,119677572	0,163083346	0,725520549	1
SAR1A	563,7334539	606,6615273	520,8053804	0,85847768	-0,22014747	0,622956062	1
CCT4	563,307177	605,3186626	521,2956914	0,861192168	-0,215592896	0,616057162	1
RPS27	575,4326003	604,4424248	546,4227758	0,904011289	-0,145587306	0,791147562	1
RPL27A	547,9749407	600,5641191	495,3857622	0,824867398	-0,277765878	0,612179379	1
BTBD10	578,5004314	594,9894837	562,011379	0,944573634	-0,082264828	0,821360898	1
PAPOLA	653,6862282	594,753676	712,6187803	1,198174654	0,260838221	0,533934706	1
YBX1	520,3905436	594,1848263	446,5962609	0,751611689	-0,411940591	0,506937526	1
TOLLIP	548,3069722	593,3508955	503,2630489	0,848171045	-0,237572863	0,555700701	1
MAN1A2	649,2639177	593,1249312	705,4029042	1,189299028	0,250111501	0,623953841	1
XBP1	561,3004596	592,8601733	529,7407459	0,89353404	-0,162405403	0,940394929	1
CDC42SE1	628,8677878	589,7791511	667,9564246	1,132553471	0,179579165	0,777797351	1
RPS15	657,6944253	587,8139423	727,5749083	1,237763952	0,307736211	0,546458341	1
ANKRD9	545,0374983	587,085793	502,9892035	0,856755877	-0,223043912	0,613708009	1
PDHX	596,7942492	580,9753191	612,6131793	1,054456462	0,076499528	0,875677369	1
ATP6AP1	638,2800409	574,3612593	702,1988226	1,222573443	0,289921135	0,595187719	1
NPC2	545,0210398	572,9921898	517,0498898	0,902368128	-0,148211982	0,742544349	1
KPNA4	587,4406158	570,3779029	604,5033288	1,059829502	0,083832193	0,899742376	1
KLHL5	505,2418744	563,5730328	446,910716	0,792995211	-0,334615942	0,673462508	1
SDCBP	528,0845389	558,5760324	497,5930454	0,890824197	-0,166787349	0,887218658	1
UGP2	536,2822655	557,0202114	515,5443197	0,925539701	-0,11163322	0,914084163	1
ARMCX3	618,7076454	555,2663126	682,1489782	1,228507768	0,29690698	0,542058875	1
TMEM104	534,8161256	553,9297267	515,7025245	0,930989076	-0,103163855	0,753313942	1
FOXN2	552,1490057	550,5311856	553,7668258	1,005877306	0,00845434	0,994571499	1
NIPSNAP3A	521,7296503	547,8227984	495,6365021	0,904738729	-0,144426866	0,743217727	1
UBE2Q1	501,558187	542,1805518	460,9358222	0,850151893	-0,234207471	0,596477041	1
SSR4	573,0889573	536,9165928	609,2613217	1,134741094	0,182363165	0,662038013	1
UBA7	520,865899	535,5607844	506,1710136	0,94512337	-0,081425433	0,8595425	1
C1orf43	556,8020698	532,397095	581,2070447	1,091679594	0,126549491	0,77380445	1
C22orf13	565,7388093	530,5578473	600,9197713	1,13261876	0,179662331	0,75119663	1
SP140L	591,132758	527,1044446	655,1610714	1,242943554	0,31376078	0,535807875	1
SCAF4	583,5135874	526,4513012	640,5758737	1,216780873	0,28306938	0,56687411	1
WDR11	533,3583485	523,2408539	543,475843	1,038672418	0,054740722	0,942235446	1
BIRC2	517,5752031	522,6224193	512,527987	0,980685038	-0,028138228	0,975479344	1
TRIM8	612,3717923	522,4801798	702,2634048	1,34409578	0,426635948	0,587081507	1
HN1L	475,0118885	521,0551459	428,9686312	0,823269158	-0,280563915	0,557086319	1
GAPVD1	559,5715997	518,8345971	600,3086022	1,157032714	0,210429656	0,64729188	1
IDE	544,9780743	511,5038753	578,4522733	1,130885417	0,177452761	0,675431128	1
WDR83OS	506,2013802	508,6001761	503,8025842	0,990567066	-0,013673439	0,975924123	1
CNN2	481,3071275	508,3754297	454,2388253	0,89351058	-0,162443282	0,802217108	1
GSTK1	568,7816407	505,6640237	631,8992576	1,249642506	0,321515432	0,521923739	1
WDR67	471,8400703	504,7988312	438,8813093	0,869418236	-0,201877739	0,775547864	1
INPP5K	476,358895	504,7188323	447,9989577	0,887620848	-0,171984542	0,733121887	1
SS18	482,1164271	503,6351034	460,5977509	0,914546559	-0,128871476	0,898003019	1
PSMD6	552,1721616	501,5369864	602,8073369	1,201920004	0,265340878	0,511061725	1
ARPC3	516,4127799	500,7066244	532,1189354	1,062735961	0,0877832	0,790059595	1
RAB1A	455,0782761	500,2672733	409,8892789	0,819340582	-0,287464822	0,680861382	1
LRP10	489,549593	498,3853315	480,7138546	0,964542542	-0,052083224	0,814486156	1
TSPAN14	475,2183761	496,3458139	454,0909383	0,914868073	-0,128364378	0,716677163	1
HMGB2	522,2778421	492,6943398	551,8613443	1,120088663	0,163612936	0,673059496	1
UBE2Q2P1	495,5478692	492,4411725	498,654566	1,012617535	0,018089371	0,952353773	1
ZFP91	494,912641	489,6418864	500,1833956	1,021529018	0,030730187	0,95688504	1
PHTF2	504,804812	482,384843	527,2247809	1,092954699	0,128233605	0,684570165	1
SNX13	475,501103	482,363393	468,6388131	0,971547219	-0,04164398	0,943877841	1
PTBP3	492,7463607	479,7283605	505,7643609	1,054272381	0,076247649	0,856614738	1
SCGB1C1	560,4251475	476,8138394	644,0364557	1,350708395	0,433716244	0,536317101	1
USP3	497,1146521	475,5856482	518,643656	1,090536811	0,125038469	0,820834942	1
FAM110A	527,4803644	474,6985328	580,2621961	1,222380429	0,28969335	0,522561603	1
SERPINB6	470,1909428	474,0981359	466,2837497	0,983517366	-0,023977569	0,955498913	1
KATNAL1	494,8534345	471,6309952	518,0758739	1,098477155	0,135504866	0,740034903	1
NEIL3	441,8801976	471,2683276	412,4920675	0,875280691	-0,19218235	0,839450073	1
ZNF431	444,1612742	468,9778917	419,3446568	0,894167218	-0,16138344	0,802852395	1
PRKAA1	451,3144167	468,880243	433,7485904	0,925073293	-0,112360421	0,77701615	1
DNAJC16	431,0170365	468,1927522	393,8413207	0,841194826	-0,249488118	0,557892664	1
BIVM	454,4656149	468,1159421	440,8152878	0,941679717	-0,086691639	0,915331533	1
SSU72	472,9985725	467,2727386	478,7244065	1,02450746	0,034930489	0,854082318	1
LIPC	442,7907091	465,976764	419,6046542	0,900484073	-0,151227336	0,765635803	1
RPL28	513,6845209	461,7246422	565,6443996	1,225068684	0,292862636	0,534824369	1
AIG1	461,1965327	459,1927582	463,2003072	1,008727378	0,01253632	0,997047937	1
GPCPD1	417,9463787	456,3038198	379,5889377	0,831877625	-0,265556782	0,660075458	1
ZNF672	446,8477223	455,5440525	438,1513922	0,961820026	-0,056161131	0,927767888	1
PRRC2C	429,9298294	452,9436763	406,9159825	0,898380977	-0,154600715	0,737106145	1
ENSA	419,174565	449,6795783	388,6695517	0,864325557	-0,210353275	0,638887312	1
ZMIZ2	422,9527094	448,699419	397,2059999	0,885238498	-0,175861901	0,696028135	1
MED16	477,3285458	443,7248211	510,9322705	1,151462001	0,203466802	0,897572193	1
09-sep	515,5368817	441,8151909	589,2585724	1,333721847	0,415457818	0,576859817	1
SUV420H1	413,8916762	441,174965	386,6083874	0,876315335	-0,190477989	0,665475884	1
ARHGEF7	426,722173	439,3474653	414,0968808	0,942527074	-0,085394035	0,867311382	1
MTMR2	421,5902722	438,8725724	404,3079721	0,921242287	-0,11834746	0,858687926	1
ATP6V0D1	403,3530282	437,7039945	369,002062	0,843040198	-0,246326672	0,561193779	1
PXK	516,8776534	437,083737	596,6715698	1,365119585	0,449027338	0,522948301	1
SFXN3	453,8676884	434,4743684	473,2610085	1,089272562	0,123364996	0,855111395	1
CHTF8	405,0953443	434,3587328	375,8319558	0,86525705	-0,208799304	0,572093995	1
DDX3X	489,5095398	434,3565356	544,6625439	1,253952685	0,326482912	0,633594749	1
NEK4	429,756649	433,2654046	426,2478934	0,983803204	-0,023558341	0,956577778	1
SLC9A1	452,5981853	432,5836013	472,6127694	1,092535103	0,127679634	0,887591985	1
PPP6R3	418,4588169	432,2514299	404,6662038	0,936182453	-0,095138371	0,887855221	1
SMS	416,3608332	431,3870934	401,334573	0,930335143	-0,104177571	0,864510084	1
ANP32A	405,801091	430,4183446	381,1838374	0,885612433	-0,175252619	0,707145238	1
DCTN2	405,6876794	428,4663827	382,9089761	0,893673323	-0,162180536	0,726647645	1
TUBAL3	432,9187719	427,6134619	438,2240818	1,024813578	0,035361495	0,993565519	1
HAUS6	401,0690412	427,0974057	375,0406768	0,87811509	-0,187518056	0,970226275	1
PRMT5	491,1697819	425,1098377	557,2297261	1,310790004	0,390436577	0,560713886	1
RAB13	394,2447484	424,6440587	363,8454381	0,856824511	-0,222928343	0,610599899	1
ATL3	413,3406341	420,6864888	405,9947794	0,965076821	-0,051284307	0,87635755	1
TMX1	437,7535508	416,8154375	458,691664	1,100467072	0,138115978	0,7751403	1
UBXN7	454,4095022	415,5287862	493,2902183	1,187138496	0,247488255	0,624294937	1
SP2	394,8455953	414,2369038	375,4542868	0,906375756	-0,141818823	0,667731878	1
C16orf87	437,0903711	413,9077917	460,2729505	1,112018086	0,153180253	0,686180532	1
RBM18	374,4125575	413,7514632	335,0736518	0,80984282	-0,304286168	0,526302488	1
TM7SF3	417,8456738	413,6123855	422,078962	1,020469833	0,029233534	0,876087105	1
NUSAP1	395,5007692	412,2564386	378,7450998	0,918712394	-0,122314803	0,844088959	1
MBD2	372,3727828	409,5195314	335,2260342	0,818583751	-0,288798065	0,616450875	1
ABCE1	435,8131589	409,3704549	462,2558629	1,129187164	0,175284634	0,659053458	1
C9orf78	436,3099287	405,4450142	467,1748432	1,152252036	0,204456317	0,685595522	1
HIST1H2BF	386,5139749	404,6775139	368,350436	0,910232033	-0,135693737	0,959201478	1
SRSF4	450,6239066	404,5668671	496,680946	1,227685672	0,29594123	0,507101617	1
MBOAT2	436,4972348	404,3536062	468,6408634	1,158987718	0,212865278	0,582141758	1
EGFL7	377,0418738	403,644919	350,4388286	0,868185903	-0,203924097	0,590318581	1
USP47	381,0380175	401,8764347	360,1996003	0,896294406	-0,157955403	0,822267225	1
PFKP	338,6941126	400,783031	276,6051941	0,69016194	-0,534993179	0,555827114	1
CRTAP	423,3617716	399,6070158	447,1165274	1,118890584	0,162068963	0,718120146	1
SDCCAG8	379,2026981	394,7925443	363,6128519	0,921022591	-0,118691552	0,768434127	1
ZMPSTE24	344,4999696	394,7055607	294,2943784	0,745604845	-0,42351686	0,649318826	1
THAP11	404,1859654	393,9534055	414,4185253	1,051948072	0,07306349	0,850391707	1
KIAA0528	393,508471	392,9311589	394,0857831	1,00293849	0,004233128	0,980044871	1
TUBA1A	376,2036645	391,9162548	360,4910743	0,919816593	-0,120581871	0,79530554	1
UBE2R2	442,6031389	391,254627	493,9516509	1,262481302	0,336262021	0,509220287	1
MANBA	401,2578254	389,9529592	412,5626917	1,057980667	0,081313264	0,888674537	1
CALU	406,5149822	388,4974843	424,5324802	1,092754773	0,127969679	0,828373094	1
TMEM167B	385,4000161	388,4006137	382,3994184	0,984548955	-0,022465151	1	1
COPS4	358,5589895	387,3276165	329,7903624	0,85145068	-0,232005131	0,662222892	1
XRCC5	412,7529846	386,7740498	438,7319194	1,134336493	0,18184867	0,737507747	1
ZBTB16	427,5411387	386,7604625	468,321815	1,210883377	0,276059923	0,724786853	1
LUC7L3	421,3384293	386,1426202	456,5342384	1,182294351	0,241589262	0,660994836	1
TOX4	426,3728961	384,4842396	468,2615525	1,217895311	0,284390126	0,614946595	1
TBC1D17	402,2002882	384,1110592	420,2895172	1,094187494	0,129859972	0,8622442	1
ERV3-1	383,8389921	381,7656245	385,9123597	1,010861992	0,015586047	0,911800816	1
TBC1D23	392,4962503	380,8600825	404,1324181	1,061104686	0,085566995	0,891263468	1
CSNK2B	403,8011106	380,1157099	427,4865112	1,124622056	0,169440246	0,702745288	1
PTPRS	453,3917519	379,0370671	527,7464368	1,392334636	0,477505993	0,520588236	1
HMGN2	373,1353025	378,1009906	368,1696143	0,973733535	-0,038401066	0,959915323	1
CTDSPL	337,9193276	377,8803128	297,9583424	0,788499248	-0,342818716	0,518343376	1
SLC25A16	403,643084	377,6907476	429,5954205	1,137426382	0,185773172	0,628696114	1
SETX	354,11112	377,4478337	330,7744063	0,876344694	-0,190429656	0,78285578	1
BTG1	316,2180727	374,2715016	258,1646438	0,689779058	-0,535793766	0,737666106	1
SLC9A8	372,3369092	373,1331393	371,5406791	0,995732193	-0,00617032	0,935006066	1
HIF1A	409,6146356	369,3291236	449,9001475	1,218155078	0,284697809	0,508475746	1
MITF	346,0905677	369,3241367	322,8569987	0,874183316	-0,19399225	0,858028356	1
TPRG1L	387,7645204	366,790461	408,7385797	1,114365348	0,156222302	0,78607102	1
ASF1A	366,6701563	366,1196038	367,2207088	1,003007501	0,004332395	0,889305875	1
POLE2	359,9245208	365,6348547	354,2141869	0,968764828	-0,045781608	0,974576645	1
FBXW2	336,4741319	365,1867248	307,761539	0,842751168	-0,246821373	0,527969906	1
XYLT2	370,1729473	359,2608492	381,0850454	1,060747494	0,08508127	0,968785669	1
RPS25	346,5528265	357,9117901	335,193863	0,936526464	-0,094608333	0,93044332	1
HNRNPAB	400,1218659	356,9179492	443,3257825	1,24209439	0,312774812	0,676288518	1
THOC2	331,4950819	355,5200062	307,4701576	0,864846288	-0,209484355	0,618846243	1
NPL	388,3233455	354,897351	421,7493401	1,18836993	0,248984005	0,531625943	1
EPOR	362,4571435	353,8116231	371,1026639	1,048870754	0,068836914	0,946847311	1
YWHAG	389,6770353	350,417508	428,9365626	1,224072864	0,291689438	0,668299637	1
ARHGAP1	340,839545	349,0543784	332,6247115	0,952930924	-0,069556454	0,821737781	1
EVI5	333,662229	347,3022533	320,0222047	0,921451565	-0,118019761	0,816223814	1
USP37	362,9865309	345,8825298	380,0905319	1,098900636	0,136060942	0,812560707	1
NPLOC4	331,6918257	345,4857885	317,8978628	0,920147437	-0,120063049	0,760777521	1
WIPF2	348,7036273	345,1225469	352,2847076	1,020752514	0,029633121	0,973358821	1
ATP11B	357,3299622	343,6372127	371,0227116	1,079693054	0,110621227	0,840118381	1
RNF13	342,2699163	343,4571834	341,0826492	0,993086375	-0,010008891	0,974330747	1
BRWD1	383,4613593	341,1163084	425,8064102	1,248273389	0,319933938	0,539524219	1
SHKBP1	322,2724269	339,874808	304,6700457	0,896418442	-0,157755766	0,680271237	1
HPGD	351,2106084	335,6045468	366,8166701	1,093002683	0,128296943	0,863067118	1
EAF1	331,9385487	331,0904077	332,7866896	1,005123319	0,007372518	0,884453533	1
EXOC6	361,3838861	327,5591314	395,2086408	1,206526098	0,270859123	0,532895456	1
RAC2	340,9627056	325,6416981	356,283713	1,094097332	0,129741087	0,822563761	1
WDR43	327,3985891	325,5837315	329,2134466	1,011148331	0,015994649	0,949234123	1
WASF1	362,3794531	324,4989005	400,2600057	1,233471069	0,302723877	0,708790368	1
ZBTB4	323,0901037	324,1163886	322,0638187	0,993667183	-0,009165376	0,937638031	1
MAD2L1BP	342,414565	323,9915528	360,8375771	1,113725262	0,155393387	0,731152047	1
RCAN3	288,3993401	322,1027185	254,6959616	0,790729003	-0,338744752	0,592911357	1
NHP2L1	346,0444057	320,9878024	371,1010091	1,156121841	0,209293448	0,676615417	1
TCEA1	301,1092953	317,3407148	284,8778758	0,897703517	-0,155689047	0,772115892	1
BEX1	304,6459593	317,3316503	291,9602683	0,920047742	-0,12021937	0,834664768	1
REEP5	335,2043626	315,5315133	354,8772119	1,124696574	0,169535836	0,752819111	1
NBPF11	291,8238129	312,0936536	271,5539723	0,870104115	-0,200740053	0,6432585	1
TTLL7	295,642489	310,1648691	281,1201089	0,906357028	-0,141848633	0,75186582	1
FRMD8	283,9583129	309,6451534	258,2714724	0,834088535	-0,261727567	0,521423913	1
WWC1	314,4858711	309,0641687	319,9075734	1,035084639	0,049748741	0,970408914	1
PPP1R9B	368,0759366	308,9491806	427,2026926	1,3827604	0,467551193	0,658864975	1
ATN1	343,1732847	308,7014759	377,6450935	1,223334266	0,290818662	0,642472508	1
REL	299,1705765	307,0256315	291,3155214	0,948831275	-0,075776531	0,964105686	1
STIP1	307,7072618	306,5021831	308,9123405	1,007863427	0,011300155	0,963968597	1
PDK1	268,5244498	306,056232	230,9926677	0,754739305	-0,405949687	0,544329657	1
ZC3HAV1L	285,5458514	305,2556929	265,8360099	0,870863398	-0,199481657	0,722442844	1
NIPAL3	315,3499331	301,9106626	328,7892037	1,089028128	0,123041217	0,802295045	1
GIPC3	315,4369458	301,0722294	329,8016622	1,095423722	0,131489028	0,771531276	1
NIN	324,5297892	300,5635161	348,4960623	1,159475597	0,213472457	0,692273312	1
ADH5	292,5433348	300,0852534	285,0014162	0,949734827	-0,074403337	0,8270097	1
ZNF117	270,4443436	298,1155154	242,7731717	0,814359398	-0,296262461	0,680881144	1
C10orf76	301,0509438	297,4590441	304,6428434	1,024150549	0,034427806	0,961878082	1
CACUL1	327,9181961	297,1998381	358,6365542	1,206718538	0,271089213	0,552124994	1
EIF5	312,5794814	297,0387449	328,1202179	1,104637774	0,143573367	0,707725246	1
HSD17B3	359,518733	296,9400929	422,097373	1,421490001	0,507403951	0,525475545	1
LOC401397	299,9047229	295,8435897	303,9658561	1,027454597	0,039074642	0,986411934	1
CFLAR	299,9180722	295,1628315	304,673313	1,032221135	0,045752076	0,915943485	1
NIPA1	254,6506438	293,6882331	215,6130546	0,734156259	-0,445840933	0,612992359	1
SMU1	286,0500862	293,5763628	278,5238097	0,948726958	-0,075935153	0,851215345	1
PAFAH1B1	269,0599379	293,3314068	244,788469	0,834511625	-0,260995948	0,614942882	1
PPP4R2	293,8138216	291,4782501	296,1493931	1,0160257	0,022936895	0,92235003	1
ZBTB38	347,1539961	291,263356	403,0446362	1,383780788	0,468615416	0,547399747	1
EIF1AX	282,7226574	291,1986441	274,2466707	0,941785535	-0,086529531	0,828830594	1
DYNC1I2	278,6888102	290,2707775	267,1068429	0,920198875	-0,119982402	0,819194244	1
UIMC1	318,9941071	289,6938397	348,2943746	1,202284367	0,265778165	0,519217811	1
YWHAB	274,810255	289,0235582	260,5969519	0,901646058	-0,149366882	0,76996402	1
PRKCQ	273,6369286	288,6907896	258,5830676	0,895709447	-0,158897272	0,779122726	1
DNAJA2	262,47746	287,3080503	237,6468696	0,827150055	-0,273779019	0,62083212	1
TDG	281,165848	286,1717584	276,1599376	0,965014644	-0,051377259	0,929292926	1
CATSPERB	319,5913725	285,3993713	353,7833736	1,239608104	0,309884092	0,527694699	1
MPC1	281,9319862	284,8463179	279,0176546	0,979537516	-0,029827347	1	1
GPR108	311,3778584	282,1296016	340,6261152	1,207339157	0,271831004	0,620561521	1
FAM78A	319,4926863	282,1132551	356,8721175	1,264995923	0,339132735	0,572108198	1
POLQ	283,2441529	281,2637713	285,2245345	1,014082024	0,02017435	0,883983133	1
CCZ1	261,0304268	280,5367633	241,5240904	0,860935613	-0,216022748	0,687016551	1
GABARAPL1	247,9705218	280,4674384	215,4736052	0,768266029	-0,380322132	0,780910773	1
BABAM1	291,701206	277,9145275	305,4878846	1,099215242	0,136473914	0,761876463	1
PAWR	299,7164355	277,1223246	322,3105464	1,163062366	0,217928459	0,574114365	1
[truncated: 64,137 more chars]
